# Supplementary material for: Effect of Polymorphism on the Sorption Properties of a Flexible Square-Lattice Topology Coordination Network
Source: ACS Appl Mater Interfaces. 2024 Apr 26;16(18):24132–40. doi: 10.1021/acsami.4c03777 (PMC11082895; doi:10.1021/acsami.4c03777)
Supplement: Supplementary file 2 — am4c03777_si_002.cif [file am4c03777_si_002.cif]

 
data_Alpha
 
_audit_creation_method            'SHELXL-2016/6'
_shelx_SHELXL_version_number      '2016/6'
_chemical_name_systematic         ?
_chemical_name_common             'Alpha'
_chemical_melting_point           ?
_chemical_formula_moiety          'C36 H30 Cu N6 O6 [+ solvent]'
_chemical_formula_sum
 'C36 H30 Cu N6 O6' 
_chemical_formula_weight          706.20

loop_
 _atom_type_symbol
 _atom_type_description
 _atom_type_scat_dispersion_real
 _atom_type_scat_dispersion_imag
 _atom_type_scat_source
 'C'  'C'   0.0033   0.0016
 'International Tables Vol C Tables 4.2.6.8 and 6.1.1.4'
 'H'  'H'   0.0000   0.0000
 'International Tables Vol C Tables 4.2.6.8 and 6.1.1.4'
 'N'  'N'   0.0061   0.0033
 'International Tables Vol C Tables 4.2.6.8 and 6.1.1.4'
 'O'  'O'   0.0106   0.0060
 'International Tables Vol C Tables 4.2.6.8 and 6.1.1.4'
 'Cu'  'Cu'   0.3201   1.2651
 'International Tables Vol C Tables 4.2.6.8 and 6.1.1.4'
 
_space_group_crystal_system       monoclinic
_space_group_IT_number            14
_space_group_name_H-M_alt         'P 21/c'
_space_group_name_Hall            '-P 2ybc'
 
_shelx_space_group_comment
;
The symmetry employed for this shelxl refinement is uniquely defined
by the following loop, which should always be used as a source of
symmetry information in preference to the above space-group names.
They are only intended as comments.
;
 
loop_
 _space_group_symop_operation_xyz
 'x, y, z'
 '-x, y+1/2, -z+1/2'
 '-x, -y, -z'
 'x, -y-1/2, z-1/2'
 
_cell_length_a                    13.7187(8)
_cell_length_b                    18.7998(11)
_cell_length_c                    7.5113(4)
_cell_angle_alpha                 90
_cell_angle_beta                  103.543(2)
_cell_angle_gamma                 90
_cell_volume                      1883.36(19)
_cell_formula_units_Z             2
_cell_measurement_temperature     100(2)
_cell_measurement_reflns_used     9923
_cell_measurement_theta_min       2.9925
_cell_measurement_theta_max       28.2615
 
_exptl_crystal_description        'plate'
_exptl_crystal_colour             'blue'
_exptl_crystal_density_meas       ?
_exptl_crystal_density_method     ?
_exptl_crystal_density_diffrn     1.245          
_exptl_crystal_F_000              730
_exptl_transmission_factor_min    0.6527
_exptl_transmission_factor_max    0.7457
_exptl_crystal_size_max           0.251
_exptl_crystal_size_mid           0.113
_exptl_crystal_size_min           0.051
_exptl_absorpt_coefficient_mu     0.629
_shelx_estimated_absorpt_T_min    ?
_shelx_estimated_absorpt_T_max    ?
_exptl_absorpt_correction_type    'multi-scan'
_exptl_absorpt_correction_T_min   ?
_exptl_absorpt_correction_T_max   ?
_exptl_absorpt_process_details    'SADABS,2016'
_exptl_absorpt_special_details    ?
_diffrn_ambient_temperature       100(2)
_diffrn_radiation_wavelength      0.71073
_diffrn_radiation_type            MoK\a
_diffrn_source                    'fine-focus sealed tube'
_diffrn_measurement_device_type   'Bruker APEX CCD area -detector' 
_diffrn_measurement_method        \w
_diffrn_detector_area_resol_mean  ?
_diffrn_reflns_number             54469
_diffrn_reflns_av_unetI/netI      0.0444
_diffrn_reflns_av_R_equivalents   0.0829
_diffrn_reflns_limit_h_min        -18
_diffrn_reflns_limit_h_max        18
_diffrn_reflns_limit_k_min        -25
_diffrn_reflns_limit_k_max        25
_diffrn_reflns_limit_l_min        -10
_diffrn_reflns_limit_l_max        10
_diffrn_reflns_theta_min          3.048
_diffrn_reflns_theta_max          28.320
_diffrn_reflns_theta_full         25.242
_diffrn_measured_fraction_theta_max   0.998
_diffrn_measured_fraction_theta_full  0.999
_diffrn_reflns_Laue_measured_fraction_max    0.998
_diffrn_reflns_Laue_measured_fraction_full   0.999
_diffrn_reflns_point_group_measured_fraction_max   0.998
_diffrn_reflns_point_group_measured_fraction_full  0.999
_reflns_number_total              4669
_reflns_number_gt                 3401
_reflns_threshold_expression      'I > 2\s(I)'
_reflns_Friedel_coverage          0.000
_reflns_Friedel_fraction_max      .
_reflns_Friedel_fraction_full     .
 
_reflns_special_details
;
 Reflections were merged by SHELXL according to the crystal
 class for the calculation of statistics and refinement.
 
 Structure factors included contributions from the .fab file.
 
 _reflns_Friedel_fraction is defined as the number of unique
 Friedel pairs measured divided by the number that would be
 possible theoretically, ignoring centric projections and
 systematic absences.
;
 
_computing_data_collection        'APEX3 (Bruker, 2016)'
_computing_cell_refinement        'SAINT (Bruker, 2016)'
_computing_data_reduction         'SAINT (Bruker, 2016)'
_computing_structure_solution     'SHELXT 2014/5 (Sheldrick, 2014)'
_computing_structure_refinement   'SHELXL-2016/6 (Sheldrick, 2016)'
_computing_molecular_graphics     ?
_computing_publication_material   ?
_refine_special_details           ?
_refine_ls_structure_factor_coef  Fsqd
_refine_ls_matrix_type            full
_refine_ls_weighting_scheme       calc
_refine_ls_weighting_details
'w=1/[\s^2^(Fo^2^)+(0.0688P)^2^+1.2614P] where P=(Fo^2^+2Fc^2^)/3'
_atom_sites_solution_primary      ?
_atom_sites_solution_secondary    ?
_atom_sites_solution_hydrogens    geom
_refine_ls_hydrogen_treatment     constr
_refine_ls_extinction_method      none
_refine_ls_extinction_coef        .
_refine_ls_number_reflns          4669
_refine_ls_number_parameters      224
_refine_ls_number_restraints      0
_refine_ls_R_factor_all           0.0764
_refine_ls_R_factor_gt            0.0487
_refine_ls_wR_factor_ref          0.1339
_refine_ls_wR_factor_gt           0.1201
_refine_ls_goodness_of_fit_ref    1.056
_refine_ls_restrained_S_all       1.056
_refine_ls_shift/su_max           0.000
_refine_ls_shift/su_mean          0.000
 
loop_
 _atom_site_label
 _atom_site_type_symbol
 _atom_site_fract_x
 _atom_site_fract_y
 _atom_site_fract_z
 _atom_site_U_iso_or_equiv
 _atom_site_adp_type
 _atom_site_occupancy
 _atom_site_site_symmetry_order  
 _atom_site_calc_flag
 _atom_site_refinement_flags_posn
 _atom_site_refinement_flags_adp
 _atom_site_refinement_flags_occupancy
 _atom_site_disorder_assembly
 _atom_site_disorder_group
Cu01 Cu 1.000000 0.500000 1.000000 0.01866(13) Uani 1 2 d S . P . .
O1 O 0.89698(12) 0.54826(8) 0.8125(2) 0.0202(4) Uani 1 1 d . . . . .
O2 O 0.99097(13) 0.62632(9) 0.7000(3) 0.0257(4) Uani 1 1 d . . . . .
N2 N 0.12046(14) 0.82769(10) -0.1844(3) 0.0164(4) Uani 1 1 d . . . . .
O3 O 0.86108(14) 0.46377(10) 1.1534(3) 0.0290(4) Uani 1 1 d . . . . .
N3 N 0.03163(14) 0.91001(10) -0.3589(3) 0.0171(4) Uani 1 1 d . . . . .
N1 N 0.45754(15) 0.68892(11) 0.2469(3) 0.0224(4) Uani 1 1 d . . . . .
C10 C 0.20465(17) 0.79300(12) -0.0695(3) 0.0175(5) Uani 1 1 d . . . . .
C11 C 0.02746(17) 0.79836(13) -0.2589(3) 0.0193(5) Uani 1 1 d . . . . .
H11 H 0.005842 0.751593 -0.239540 0.023 Uiso 1 1 calc R U . . .
C9 C 0.20892(18) 0.71924(13) -0.0649(3) 0.0193(5) Uani 1 1 d . . . . .
H9 H 0.155057 0.691835 -0.134255 0.023 Uiso 1 1 calc R U . . .
C2 C 0.81374(17) 0.63101(12) 0.5959(3) 0.0177(5) Uani 1 1 d . . . . .
C1 C 0.90921(18) 0.60027(12) 0.7114(3) 0.0193(5) Uani 1 1 d . . . . .
C17 C 0.81696(18) 0.68722(13) 0.4773(3) 0.0207(5) Uani 1 1 d . . . . .
H17 H 0.879699 0.706914 0.470123 0.025 Uiso 1 1 calc R U . . .
C12 C -0.02691(18) 0.84965(12) -0.3653(3) 0.0197(5) Uani 1 1 d . . . . .
H12 H -0.094314 0.844863 -0.433232 0.024 Uiso 1 1 calc R U . . .
C14 C 0.28247(19) 0.83312(13) 0.0351(4) 0.0226(5) Uani 1 1 d . . . . .
H14 H 0.277666 0.883524 0.035902 0.027 Uiso 1 1 calc R U . . .
C13 C 0.11905(18) 0.89498(12) -0.2508(3) 0.0188(5) Uani 1 1 d . . . . .
H13 H 0.174119 0.926974 -0.222527 0.023 Uiso 1 1 calc R U . . .
C4 C 0.63283(18) 0.62934(14) 0.4966(4) 0.0232(5) Uani 1 1 d . . . . .
H4 H 0.570095 0.609703 0.504040 0.028 Uiso 1 1 calc R U . . .
C3 C 0.72068(18) 0.60206(13) 0.6045(4) 0.0232(5) Uani 1 1 d . . . . .
H3 H 0.717977 0.563485 0.684859 0.028 Uiso 1 1 calc R U . . .
C8 C 0.29298(18) 0.68586(13) 0.0423(3) 0.0208(5) Uani 1 1 d . . . . .
H8 H 0.295539 0.635395 0.048386 0.025 Uiso 1 1 calc R U . . .
C7 C 0.37313(18) 0.72545(13) 0.1406(3) 0.0206(5) Uani 1 1 d . . . . .
C15 C 0.36671(18) 0.79977(14) 0.1378(4) 0.0221(5) Uani 1 1 d . . . . .
H15 H 0.420499 0.827350 0.206708 0.027 Uiso 1 1 calc R U . . .
C5 C 0.63615(18) 0.68572(13) 0.3768(3) 0.0206(5) Uani 1 1 d . . . . .
C16 C 0.72902(18) 0.71466(13) 0.3695(4) 0.0226(5) Uani 1 1 d . . . . .
H16 H 0.731851 0.753482 0.289935 0.027 Uiso 1 1 calc R U . . .
C6 C 0.54445(19) 0.71592(14) 0.2609(4) 0.0229(5) Uani 1 1 d . . . . .
H6 H 0.549959 0.757685 0.192717 0.027 Uiso 1 1 calc R U . . .
C18 C 0.8462(3) 0.50862(17) 1.2934(5) 0.0477(9) Uani 1 1 d . . . . .
H18A H 0.911288 0.524216 1.367500 0.072 Uiso 1 1 calc R U . . .
H18B H 0.809811 0.482837 1.371006 0.072 Uiso 1 1 calc R U . . .
H18C H 0.807090 0.550198 1.239668 0.072 Uiso 1 1 calc R U . . .
 
loop_
 _atom_site_aniso_label
 _atom_site_aniso_U_11
 _atom_site_aniso_U_22
 _atom_site_aniso_U_33
 _atom_site_aniso_U_23
 _atom_site_aniso_U_13
 _atom_site_aniso_U_12
Cu01 0.0201(2) 0.00941(19) 0.0216(2) -0.00128(17) -0.00492(16) 0.00114(16)
O1 0.0208(8) 0.0112(8) 0.0240(9) 0.0018(7) -0.0039(7) 0.0007(6)
O2 0.0192(9) 0.0192(9) 0.0353(11) 0.0026(8) 0.0001(8) -0.0001(7)
N2 0.0148(9) 0.0153(9) 0.0187(10) 0.0027(8) 0.0028(8) 0.0011(7)
O3 0.0275(10) 0.0237(10) 0.0353(11) -0.0009(8) 0.0066(8) 0.0015(8)
N3 0.0188(10) 0.0111(9) 0.0191(10) 0.0009(8) -0.0003(8) 0.0012(7)
N1 0.0194(10) 0.0228(11) 0.0240(11) 0.0045(9) 0.0031(9) 0.0060(8)
C10 0.0160(11) 0.0170(11) 0.0197(12) 0.0036(9) 0.0047(9) 0.0037(9)
C11 0.0169(11) 0.0154(11) 0.0243(13) 0.0036(9) 0.0022(10) -0.0016(9)
C9 0.0183(11) 0.0164(11) 0.0222(13) 0.0003(10) 0.0028(10) -0.0012(9)
C2 0.0168(11) 0.0139(11) 0.0207(12) -0.0011(9) 0.0010(9) 0.0033(9)
C1 0.0206(12) 0.0119(11) 0.0222(13) -0.0021(9) -0.0015(10) 0.0012(9)
C17 0.0203(12) 0.0159(11) 0.0262(13) 0.0017(10) 0.0061(10) 0.0016(9)
C12 0.0182(11) 0.0138(11) 0.0256(13) 0.0020(9) 0.0020(10) -0.0015(9)
C14 0.0236(12) 0.0165(11) 0.0252(13) -0.0001(10) 0.0007(10) 0.0040(10)
C13 0.0199(11) 0.0114(10) 0.0227(12) 0.0015(9) 0.0005(10) -0.0009(9)
C4 0.0166(11) 0.0227(12) 0.0288(14) 0.0059(10) 0.0025(10) 0.0014(9)
C3 0.0235(12) 0.0177(12) 0.0263(14) 0.0045(10) 0.0017(10) 0.0025(10)
C8 0.0210(12) 0.0177(11) 0.0238(13) 0.0043(10) 0.0052(10) 0.0033(9)
C7 0.0183(12) 0.0226(12) 0.0212(13) 0.0086(10) 0.0055(10) 0.0054(9)
C15 0.0193(12) 0.0234(12) 0.0222(13) 0.0002(10) 0.0019(10) 0.0011(10)
C5 0.0169(11) 0.0218(12) 0.0217(13) 0.0023(10) 0.0016(10) 0.0042(9)
C16 0.0220(12) 0.0204(12) 0.0248(13) 0.0090(10) 0.0044(10) 0.0045(10)
C6 0.0226(13) 0.0233(13) 0.0227(13) 0.0086(10) 0.0053(10) 0.0055(10)
C18 0.066(2) 0.0294(16) 0.060(2) -0.0039(15) 0.040(2) -0.0009(15)
 
_geom_special_details
;
 All esds (except the esd in the dihedral angle between two l.s. planes)
 are estimated using the full covariance matrix.  The cell esds are taken
 into account individually in the estimation of esds in distances, angles
 and torsion angles; correlations between esds in cell parameters are only
 used when they are defined by crystal symmetry.  An approximate (isotropic)
 treatment of cell esds is used for estimating esds involving l.s. planes.
;
 
loop_
 _geom_bond_atom_site_label_1
 _geom_bond_atom_site_label_2
 _geom_bond_distance
 _geom_bond_site_symmetry_2
 _geom_bond_publ_flag
Cu01 O1 1.9676(16) . ?
Cu01 O1 1.9677(16) 3_767 ?
Cu01 N3 1.9894(19) 4_677 ?
Cu01 N3 1.9894(19) 2_645 ?
O1 C1 1.273(3) . ?
O2 C1 1.245(3) . ?
N2 C13 1.358(3) . ?
N2 C11 1.382(3) . ?
N2 C10 1.427(3) . ?
O3 C18 1.400(4) . ?
N3 C13 1.312(3) . ?
N3 C12 1.385(3) . ?
N1 C6 1.277(3) . ?
N1 C7 1.420(3) . ?
C10 C9 1.388(3) . ?
C10 C14 1.390(3) . ?
C11 C12 1.359(3) . ?
C11 H11 0.9500 . ?
C9 C8 1.392(3) . ?
C9 H9 0.9500 . ?
C2 C17 1.389(3) . ?
C2 C3 1.403(3) . ?
C2 C1 1.507(3) . ?
C17 C16 1.386(3) . ?
C17 H17 0.9500 . ?
C12 H12 0.9500 . ?
C14 C15 1.381(3) . ?
C14 H14 0.9500 . ?
C13 H13 0.9500 . ?
C4 C3 1.384(3) . ?
C4 C5 1.398(4) . ?
C4 H4 0.9500 . ?
C3 H3 0.9500 . ?
C8 C7 1.388(4) . ?
C8 H8 0.9500 . ?
C7 C15 1.400(4) . ?
C15 H15 0.9500 . ?
C5 C16 1.398(3) . ?
C5 C6 1.466(3) . ?
C16 H16 0.9500 . ?
C6 H6 0.9500 . ?
C18 H18A 0.9800 . ?
C18 H18B 0.9800 . ?
C18 H18C 0.9800 . ?
 
loop_
 _geom_angle_atom_site_label_1
 _geom_angle_atom_site_label_2
 _geom_angle_atom_site_label_3
 _geom_angle
 _geom_angle_site_symmetry_1
 _geom_angle_site_symmetry_3
 _geom_angle_publ_flag
O1 Cu01 O1 180.0 . 3_767 ?
O1 Cu01 N3 91.13(7) . 4_677 ?
O1 Cu01 N3 88.88(7) 3_767 4_677 ?
O1 Cu01 N3 88.87(7) . 2_645 ?
O1 Cu01 N3 91.12(7) 3_767 2_645 ?
N3 Cu01 N3 180.00(6) 4_677 2_645 ?
C1 O1 Cu01 127.46(15) . . ?
C13 N2 C11 106.89(19) . . ?
C13 N2 C10 126.0(2) . . ?
C11 N2 C10 127.02(19) . . ?
C13 N3 C12 106.5(2) . . ?
C13 N3 Cu01 124.52(16) . 2_655 ?
C12 N3 Cu01 128.76(16) . 2_655 ?
C6 N1 C7 118.5(2) . . ?
C9 C10 C14 120.4(2) . . ?
C9 C10 N2 119.7(2) . . ?
C14 C10 N2 120.0(2) . . ?
C12 C11 N2 106.4(2) . . ?
C12 C11 H11 126.8 . . ?
N2 C11 H11 126.8 . . ?
C10 C9 C8 119.3(2) . . ?
C10 C9 H9 120.4 . . ?
C8 C9 H9 120.4 . . ?
C17 C2 C3 119.4(2) . . ?
C17 C2 C1 120.5(2) . . ?
C3 C2 C1 120.2(2) . . ?
O2 C1 O1 126.1(2) . . ?
O2 C1 C2 119.0(2) . . ?
O1 C1 C2 114.8(2) . . ?
C16 C17 C2 120.2(2) . . ?
C16 C17 H17 119.9 . . ?
C2 C17 H17 119.9 . . ?
C11 C12 N3 109.1(2) . . ?
C11 C12 H12 125.5 . . ?
N3 C12 H12 125.5 . . ?
C15 C14 C10 120.1(2) . . ?
C15 C14 H14 120.0 . . ?
C10 C14 H14 120.0 . . ?
N3 C13 N2 111.1(2) . . ?
N3 C13 H13 124.4 . . ?
N2 C13 H13 124.4 . . ?
C3 C4 C5 120.2(2) . . ?
C3 C4 H4 119.9 . . ?
C5 C4 H4 119.9 . . ?
C4 C3 C2 120.4(2) . . ?
C4 C3 H3 119.8 . . ?
C2 C3 H3 119.8 . . ?
C7 C8 C9 120.8(2) . . ?
C7 C8 H8 119.6 . . ?
C9 C8 H8 119.6 . . ?
C8 C7 C15 119.2(2) . . ?
C8 C7 N1 118.7(2) . . ?
C15 C7 N1 122.1(2) . . ?
C14 C15 C7 120.2(2) . . ?
C14 C15 H15 119.9 . . ?
C7 C15 H15 119.9 . . ?
C4 C5 C16 119.2(2) . . ?
C4 C5 C6 121.5(2) . . ?
C16 C5 C6 119.3(2) . . ?
C17 C16 C5 120.6(2) . . ?
C17 C16 H16 119.7 . . ?
C5 C16 H16 119.7 . . ?
N1 C6 C5 123.3(2) . . ?
N1 C6 H6 118.3 . . ?
C5 C6 H6 118.3 . . ?
O3 C18 H18A 109.5 . . ?
O3 C18 H18B 109.5 . . ?
H18A C18 H18B 109.5 . . ?
O3 C18 H18C 109.5 . . ?
H18A C18 H18C 109.5 . . ?
H18B C18 H18C 109.5 . . ?
 
_refine_diff_density_max    0.491
_refine_diff_density_min   -0.772
_refine_diff_density_rms    0.093

_shelx_res_file
;
TITL Alpha
    C:\Users\Varva\OneDrive\Desktop\SQL\a_sq.res
    created by SHELXL-2016/6 at 12:20:29 on 20-Jul-2021
CELL 0.71073 13.7187 18.7998 7.5113 90.000 103.543 90.000
ZERR 2.0000 0.0008 0.0011 0.0004 0.000 0.002 0.000
LATT 1
SYMM -X, 0.5+Y, 0.5-Z
SFAC C H N O CU
UNIT 72 60 12 12 2
BOND $H
ABIN
ABIN
OMIT 1 2 0
OMIT 0 1 1
ACTA
FMAP 2 1 53
PLAN 5 0 0
TEMP -173
L.S. 10 0 46
WGHT    0.068800    1.261400
FVAR       0.46844
CU01  5    1.000000    0.500000    1.000000    10.50000    0.02009    0.00941 =
         0.02162   -0.00128   -0.00492    0.00114
O1    4    0.896978    0.548258    0.812513    11.00000    0.02080    0.01120 =
         0.02397    0.00180   -0.00391    0.00072
O2    4    0.990966    0.626319    0.700044    11.00000    0.01925    0.01923 =
         0.03534    0.00264    0.00007   -0.00014
N2    3    0.120459    0.827686   -0.184421    11.00000    0.01479    0.01531 =
         0.01866    0.00268    0.00278    0.00112
O3    4    0.861079    0.463766    1.153380    11.00000    0.02755    0.02368 =
         0.03530   -0.00092    0.00663    0.00147
N3    3    0.031634    0.910010   -0.358936    11.00000    0.01878    0.01113 =
         0.01906    0.00090   -0.00029    0.00120
N1    3    0.457542    0.688921    0.246907    11.00000    0.01940    0.02275 =
         0.02402    0.00446    0.00306    0.00597
C10   1    0.204651    0.792998   -0.069518    11.00000    0.01603    0.01697 =
         0.01965    0.00355    0.00470    0.00366
C11   1    0.027465    0.798363   -0.258913    11.00000    0.01691    0.01538 =
         0.02428    0.00363    0.00219   -0.00158
AFIX  43
H11   2    0.005842    0.751593   -0.239540    11.00000   -1.20000
AFIX   0
C9    1    0.208922    0.719242   -0.064928    11.00000    0.01833    0.01640 =
         0.02223    0.00032    0.00278   -0.00117
AFIX  43
H9    2    0.155057    0.691835   -0.134255    11.00000   -1.20000
AFIX   0
C2    1    0.813744    0.631009    0.595888    11.00000    0.01678    0.01389 =
         0.02068   -0.00112    0.00100    0.00332
C1    1    0.909211    0.600275    0.711419    11.00000    0.02061    0.01187 =
         0.02220   -0.00212   -0.00152    0.00122
C17   1    0.816964    0.687218    0.477316    11.00000    0.02028    0.01594 =
         0.02623    0.00166    0.00607    0.00164
AFIX  43
H17   2    0.879699    0.706914    0.470123    11.00000   -1.20000
AFIX   0
C12   1   -0.026909    0.849649   -0.365316    11.00000    0.01820    0.01376 =
         0.02563    0.00197    0.00200   -0.00148
AFIX  43
H12   2   -0.094314    0.844863   -0.433232    11.00000   -1.20000
AFIX   0
C14   1    0.282467    0.833119    0.035084    11.00000    0.02355    0.01647 =
         0.02516   -0.00013    0.00070    0.00400
AFIX  43
H14   2    0.277666    0.883524    0.035902    11.00000   -1.20000
AFIX   0
C13   1    0.119047    0.894981   -0.250752    11.00000    0.01995    0.01140 =
         0.02273    0.00151    0.00052   -0.00089
AFIX  43
H13   2    0.174119    0.926974   -0.222527    11.00000   -1.20000
AFIX   0
C4    1    0.632832    0.629336    0.496641    11.00000    0.01661    0.02271 =
         0.02878    0.00593    0.00254    0.00136
AFIX  43
H4    2    0.570095    0.609703    0.504040    11.00000   -1.20000
AFIX   0
C3    1    0.720682    0.602064    0.604472    11.00000    0.02348    0.01766 =
         0.02627    0.00448    0.00169    0.00247
AFIX  43
H3    2    0.717977    0.563485    0.684859    11.00000   -1.20000
AFIX   0
C8    1    0.292981    0.685856    0.042349    11.00000    0.02100    0.01766 =
         0.02376    0.00431    0.00516    0.00332
AFIX  43
H8    2    0.295539    0.635395    0.048386    11.00000   -1.20000
AFIX   0
C7    1    0.373130    0.725453    0.140629    11.00000    0.01832    0.02264 =
         0.02124    0.00859    0.00552    0.00545
C15   1    0.366713    0.799769    0.137770    11.00000    0.01929    0.02345 =
         0.02215    0.00023    0.00194    0.00107
AFIX  43
H15   2    0.420499    0.827350    0.206708    11.00000   -1.20000
AFIX   0
C5    1    0.636146    0.685717    0.376808    11.00000    0.01694    0.02178 =
         0.02174    0.00231    0.00161    0.00419
C16   1    0.729022    0.714656    0.369519    11.00000    0.02197    0.02035 =
         0.02481    0.00896    0.00439    0.00452
AFIX  43
H16   2    0.731851    0.753482    0.289935    11.00000   -1.20000
AFIX   0
C6    1    0.544451    0.715920    0.260884    11.00000    0.02264    0.02332 =
         0.02271    0.00857    0.00529    0.00546
AFIX  43
H6    2    0.549959    0.757685    0.192717    11.00000   -1.20000
AFIX   0
C18   1    0.846202    0.508616    1.293383    11.00000    0.06612    0.02939 =
         0.06016   -0.00387    0.03995   -0.00085
AFIX 137
H18A  2    0.911288    0.524216    1.367500    11.00000   -1.50000
H18B  2    0.809811    0.482837    1.371006    11.00000   -1.50000
H18C  2    0.807090    0.550198    1.239668    11.00000   -1.50000
AFIX   0
HKLF 4


REM  Alpha
REM R1 =  0.0487 for    3401 Fo > 4sig(Fo)  and  0.0764 for all    4669 data
REM    224 parameters refined using      0 restraints

END

WGHT      0.0656      1.3642

REM Highest difference peak  0.491,  deepest hole -0.772,  1-sigma level  0.093
Q1    1   0.9039  0.4241  1.2217  11.00000  0.05    0.49
Q2    1   0.7678  0.6200  0.5962  11.00000  0.05    0.36
Q3    1   0.6802  0.6183  0.5322  11.00000  0.05    0.35
Q4    1   0.7275  0.4987  0.6382  11.00000  0.05    0.32
Q5    1   0.7453  0.5026  1.2789  11.00000  0.05    0.31
;
_shelx_res_checksum   28218

_shelx_hkl_file
;
   0   0   1    4.50    2.50
   0   0  -1   -7.60    3.70
   0   0   1   -4.60    3.00
   0   0   1   -6.80    2.30
   0   0  -2  302.17   14.10
   0   0   2  328.97   15.00
   0   0   2  300.27   14.40
   0   0  -2  259.97   15.80
   0   0  -2  331.47   13.40
   0   0  -2  308.57   15.80
   0   0  -2  305.27   16.20
   0   0   2  308.67   15.00
   0   0   2  367.16   15.10
   0   0   2  304.97   13.40
   0   0  -2  336.87   14.80
   0   0   2  303.17   15.00
   0   0  -3    0.50    9.60
   0   0   3    6.60    7.20
   0   0   3  -11.30    7.60
   0   0   3    0.90    8.50
   0   0  -3   -0.50    8.90
   0   0   3    5.50    8.30
   0   0  -3   -7.80    8.70
   0   0  -3   -5.40    6.70
   0   0  -3    5.40    6.80
   0   0  -3  -13.90    9.40
   0   0   3   -6.60    7.60
   0   0  -4  270.07   17.90
   0   0   4  252.87   17.20
   0   0  -4  240.28   15.50
   0   0  -4  248.98   14.70
   0   0   4  269.87   16.80
   0   0   4  255.27   16.90
   0   0   4  244.18   14.80
   0   0   4  275.57   17.60
   0   0  -4  267.97   19.20
   0   0  -4  275.87   17.30
   0   0   4  236.78   16.50
   0   0   5   26.00   11.30
   0   0  -5  -15.70   11.10
   0   0  -5   -4.40   10.20
   0   0   5   14.60    9.60
   0   0  -5   -4.10    7.90
   0   0   5   -1.90    8.90
   0   0   5    9.00    8.50
   0   0   5   -4.30   10.00
   0   0   6  230.58   20.10
   0   0   6  198.28   21.30
   0   0  -6  237.98   24.80
   0   0   6  254.07   18.30
   0   0  -6  222.48   22.90
   0   0  -6  210.98   23.90
   0   0   6  246.38   22.60
   0   0   6  272.17   20.80
   0   0  -7   -3.00   14.90
   0   0   7   -5.40   13.40
   0   0  -7    3.00   15.50
   0   0  -7  -34.20   16.20
   0   0   7   -9.80   13.50
   0   0   7   -0.20   15.40
   0   0   7  -13.00   18.10
   0   0   7   -6.50   15.80
   0   0   8  234.38   24.90
   0   0   8  219.08   18.70
   0   0  -8  237.78   25.40
   0   0   8  202.08   21.80
   0   0  -8  219.18   24.40
   0   0  -9  -11.90   18.40
   0   0   9  -31.60   16.50
   0   0   9    7.90   20.20
   0   0   9   19.20    9.30
   0   1   1   80.19    5.80
   0   1  -1  116.59    7.00
   0   1   1  100.19    7.20
   0  -1  -1   79.19    6.70
   0  -1   1  108.29    5.50
   0   1  -2   74.19    8.40
   0   1  -2   68.69    7.70
   0   1   2   71.29    6.10
   0   1   2  104.59    8.60
   0   1   2   90.09    8.30
   0   1  -2   70.19    8.20
   0   1   2   79.59    8.40
   0   1  -2   72.79    8.00
   0   1  -2   55.39    7.90
   0   1   2   62.49    8.90
   0  -1  -2   63.99    8.20
   0  -1  -2   77.49    8.00
   0  -1  -2   81.69    8.90
   0  -1  -2   71.29    8.20
   0  -1   2   81.79    8.90
   0  -1  -2   90.39   10.00
   0  -1   2   65.79    8.20
   0  -1   2   45.10    7.10
   0  -1   2   70.69    7.40
   0  -1   2   63.19    7.30
   0  -1  -2   51.19    8.50
   0   1   3  337.87   17.00
   0   1   3  329.57   17.00
   0   1  -3  312.57   18.10
   0   1   3  330.07   16.60
   0   1  -3  319.17   15.70
   0   1   3  330.07   17.40
   0   1  -3  306.07   20.30
   0   1   3  321.67   16.60
   0   1  -3  301.67   16.00
   0   1   3  313.87   14.50
   0  -1   3  324.87   16.10
   0  -1  -3  327.77   18.60
   0  -1  -3  319.97   16.10
   0  -1   3  325.17   17.10
   0  -1   3  322.27   15.30
   0  -1  -3  320.17   17.90
   0  -1  -3  342.57   14.00
   0  -1   3  327.47   16.80
   0  -1  -3  306.97   17.60
   0  -1   3  371.56   17.60
   0  -1  -3  328.47   17.30
   0  -1   3  303.77   16.50
   0   1   4    3.90    8.10
   0   1   4    2.50    8.70
   0   1  -4    5.00    8.60
   0   1  -4    1.50   10.00
   0   1   4   -0.70    9.40
   0   1   4   29.90    9.40
   0   1   4    1.10    7.20
   0   1   4    5.50    9.50
   0   1  -4    3.60    9.50
   0   1  -4   -1.10    7.80
   0  -1  -4    0.90    8.50
   0  -1   4    5.20    8.50
   0  -1  -4   15.80   10.00
   0  -1  -4   12.90   10.00
   0  -1   4    0.70    9.50
   0  -1   4    5.00    8.20
   0  -1   4    9.50    8.60
   0  -1   4   12.70   10.10
   0  -1   4    9.30    7.90
   0  -1  -4    3.90    9.50
   0  -1  -4    9.20    6.80
   0   1  -5   93.39   12.30
   0   1   5   98.99   12.30
   0   1  -5  101.49   13.60
   0   1  -5  127.39   10.80
   0   1  -5  104.79   13.40
   0   1   5  140.09   13.80
   0   1   5  134.19   13.50
   0   1   5  118.29   10.60
   0  -1   5  102.99   11.10
   0  -1  -5   88.69   12.80
   0  -1  -5   93.69   11.40
   0  -1  -5  123.39   13.70
   0  -1  -5  120.99   13.70
   0  -1   5  122.19   13.60
   0  -1   5  102.09   11.50
   0  -1   5  108.89   12.70
   0  -1   5  117.59   14.20
   0   1   6   -1.70   11.80
   0   1  -6   -7.80   14.60
   0   1   6   13.80    9.90
   0   1  -6   14.40   13.80
   0   1  -6   15.70   12.80
   0   1   6   24.40   13.40
   0   1   6   18.10   11.40
   0  -1  -6   28.50   20.30
   0  -1   6   10.20   10.70
   0  -1  -6   10.90   14.00
   0  -1   6    1.20   12.90
   0  -1   6   23.50   11.60
   0  -1   6   -8.50   11.70
   0  -1   6    9.70   12.60
   0  -1  -6   14.50   10.50
   0   1   7  281.17   26.10
   0   1  -7  278.77   25.00
   0   1  -7  278.27   27.30
   0   1   7  276.17   20.20
   0   1  -7  300.67   30.00
   0   1   7  229.88   26.70
   0   1   7  276.87   23.60
   0   1   7  260.47   25.80
   0  -1   7  278.27   23.20
   0  -1  -7  283.07   29.00
   0  -1   7  230.88   23.50
   0  -1  -7  317.27   24.80
   0  -1  -7  250.77   26.90
   0  -1   7  286.27   26.00
   0  -1   7  283.37   21.30
   0   1   8   -0.20   10.00
   0   1  -8    1.60   18.70
   0   1   8    7.10    8.80
   0   1   8   10.40   16.10
   0   1   8   19.50   17.20
   0   1  -8   34.30   17.60
   0  -1   8   -2.30   14.80
   0  -1  -8  -28.20   16.30
   0  -1   8   -1.20   11.90
   0  -1   8  -12.10    8.90
   0  -1   8   -6.40   16.80
   0  -1  -8   10.00   17.70
   0   1   9    4.50   18.60
   0   1  -9   16.80   21.10
   0   1   9    6.90    6.70
   0   1   9    6.40   17.20
   0  -1   9   -6.20   17.60
   0  -1   9   22.90   19.70
   0  -1   9    4.60   11.30
   0  -1  -9   15.50   22.90
   0   2  -1  205.58   12.40
   0   2   1  260.27    7.80
   0   2   1  248.58    7.80
   0   2  -1  208.18   11.70
   0   2   1  196.58   11.30
   0   2  -1  243.98   10.40
   0   2  -1  176.18   12.40
   0   2  -1  238.08   11.00
   0   2   1  197.18   10.50
   0   2   1  269.67   10.40
   0   2  -1  229.98    9.80
   0  -2  -1  208.98   10.50
   0  -2   1  220.68   10.30
   0  -2  -1  181.28   13.30
   0  -2  -1  228.78   10.40
   0  -2   1  185.98   11.70
   0  -2   1  229.48   10.80
   0  -2  -1  233.38   10.90
   0  -2  -1  206.68   11.70
   0  -2  -1  207.88    8.40
   0   2  -2   31.50    7.50
   0   2   2   29.80    7.50
   0   2  -2   24.90    7.80
   0   2   2   48.80    8.00
   0   2   2   28.70    8.40
   0   2   2   48.10    7.20
   0   2  -2   49.20    7.60
   0   2   2   43.10    4.90
   0   2  -2   32.60    8.10
   0   2  -2   27.60    8.10
   0   2   2   24.20    8.10
   0  -2  -2   40.40    7.90
   0  -2  -2   25.60    7.40
   0  -2   2   30.70    7.70
   0  -2  -2   22.00    7.40
   0  -2   2   38.30    8.00
   0  -2  -2   34.00    4.60
   0  -2   2   39.80    9.30
   0  -2  -2   42.70    9.80
   0  -2   2   27.30    6.90
   0  -2   2   41.60    6.60
   0  -2  -2   32.90    7.50
   0   2   3   27.20    8.60
   0   2  -3   37.00   10.90
   0   2  -3   27.00    9.00
   0   2  -3   16.10    8.50
   0   2   3   16.90    8.60
   0   2   3   23.10    9.00
   0   2   3   19.40    8.70
   0   2   3   25.40    6.40
   0   2  -3   17.50    8.50
   0   2  -3   17.10    8.30
   0   2   3   17.90    7.50
   0  -2   3   19.20    7.90
   0  -2  -3   22.30    8.80
   0  -2   3   19.50    8.00
   0  -2   3   22.50    8.40
   0  -2  -3   19.00    5.60
   0  -2  -3   13.70    8.80
   0  -2  -3   14.40    9.20
   0  -2  -3   30.10    8.80
   0  -2   3   28.30    8.10
   0  -2   3   10.80    7.30
   0  -2  -3   27.20    9.20
   0  -2   3   19.50    7.80
   0   2  -4  135.29   11.20
   0   2   4  120.89   11.60
   0   2  -4  127.19   12.30
   0   2   4  121.69   13.90
   0   2  -4  122.99   14.10
   0   2   4  156.28   15.20
   0   2   4  140.19   14.60
   0   2   4  124.99   14.30
   0   2  -4  135.09   12.70
   0   2   4  136.49   11.90
   0   2  -4  144.39   13.40
   0  -2   4  130.89   10.80
   0  -2   4  101.29   10.10
   0  -2   4  156.08   14.90
   0  -2  -4  141.59   16.50
   0  -2  -4  138.19   10.10
   0  -2   4  138.59   14.60
   0  -2   4  117.49   11.70
   0  -2  -4  142.89   12.90
   0  -2  -4  131.59   12.40
   0  -2   4  128.29   14.90
   0  -2  -4  122.99   13.40
   0   2   5    5.10    9.00
   0   2  -5    5.00   11.80
   0   2  -5   -0.70   11.10
   0   2   5   14.80    8.40
   0   2   5    7.00   10.10
   0   2   5    8.10   10.70
   0   2  -5   16.80   11.10
   0   2   5   -4.10   10.80
   0  -2  -5    9.00    6.60
   0  -2   5    7.80    9.00
   0  -2  -5    2.20   10.60
   0  -2   5   15.60   11.80
   0  -2  -5   15.90   12.20
   0  -2  -5   12.90   11.10
   0  -2   5   11.70    9.50
   0  -2   5    0.30   11.80
   0  -2   5   11.80    9.90
   0   2  -6  549.95   30.80
   0   2   6  518.85   27.00
   0   2   6  532.45   27.30
   0   2  -6  553.14   27.50
   0   2   6  541.75   23.00
   0   2  -6  436.76   29.30
   0  -2   6  616.74   26.40
   0  -2   6  522.75   27.00
   0  -2  -6  529.15   22.10
   0  -2   6  449.76   29.10
   0  -2  -6  550.64   30.30
   0  -2   6  569.84   26.60
   0  -2  -6  511.65   28.00
   0  -2   6  557.94   28.00
   0   2   7    6.70   10.00
   0   2   7   14.90   14.40
   0   2  -7    7.60   15.60
   0   2  -7   33.00   17.70
   0   2   7   34.90   16.20
   0   2   7   33.80   12.50
   0   2  -7    9.00   14.80
   0  -2   7    9.80   13.80
   0  -2  -7   52.79   16.80
   0  -2   7    0.90   13.70
   0  -2  -7    0.00   16.30
   0  -2   7   -0.30   16.00
   0  -2   7  -12.40   22.90
   0  -2   7   24.60   12.10
   0   2   8   -0.20   18.30
   0   2   8    2.00   13.80
   0   2  -8   -4.80   16.10
   0   2   8   11.60   15.80
   0   2   8   -6.20    8.00
   0   2  -8    3.20   17.90
   0  -2   8   22.60   16.30
   0  -2  -8   20.50   18.60
   0  -2   8   11.90   17.20
   0  -2   8  -10.00    9.20
   0  -2  -8   13.40   17.00
   0  -2   8   -0.60   12.50
   0   2   9  101.79   20.20
   0   2  -9   77.79   24.20
   0   2   9   87.49   21.40
   0  -2   9  102.29   20.50
   0  -2   9  143.09   23.80
   0  -2  -9   90.69   22.30
   0  -2   9  117.09   14.60
   0   3   0   20.10    5.10
   0   3   0   18.00    4.00
   0   3   0   15.30    3.50
   0   3   0   11.90    3.00
   0  -3   0    3.90    4.70
   0  -3   0   26.30    4.80
   0  -3   0   15.40    4.50
   0   3  -1 5944.01  171.48
   0   3   1 5955.80  170.98
   0   3  -1 5948.21  171.88
   0   3   1 6035.90  170.48
   0   3  -1 5935.81  171.18
   0   3  -1 5795.92  171.38
   0   3  -1 5742.33  171.68
   0   3   1 5975.70  171.58
   0   3   1 5799.52  171.68
   0   3  -1 5961.10  171.58
   0   3   1 5882.41  171.78
   0  -3  -1 6080.49  171.58
   0  -3  -1 5879.81  171.78
   0  -3  -1 5721.53  170.88
   0  -3  -1 5727.93  170.38
   0  -3  -1 5668.93  171.38
   0  -3   1 5871.11  171.48
   0  -3   1 5642.94  171.08
   0  -3   1 5709.43  171.28
   0  -3   1 5821.72  171.68
   0  -3  -1 5805.52  171.78
   0  -3   1 5864.11  171.48
   0   3   2  321.47   11.50
   0   3   2  308.47   16.30
   0   3   2  318.87   11.30
   0   3  -2  323.77   16.00
   0   3   2  298.17   15.30
   0   3  -2  287.17   15.90
   0   3  -2  316.87   15.60
   0   3  -2  308.37   15.90
   0   3   2  322.17   15.70
   0   3   2  323.07   15.40
   0   3   2  308.57   15.80
   0  -3  -2  306.77   11.60
   0  -3   2  357.86   14.90
   0  -3   2  319.27   20.90
   0  -3  -2  343.57   15.60
   0  -3  -2  329.67   16.10
   0  -3  -2  306.47   14.90
   0  -3  -2  285.57   17.60
   0  -3   2  306.77   15.50
   0  -3   2  305.87   15.40
   0  -3   2  344.47   16.90
   0  -3  -2  287.87   14.10
   0   3   3  129.59   10.80
   0   3   3  117.09    9.50
   0   3  -3  104.39   11.70
   0   3  -3  117.69   11.80
   0   3   3  143.19   11.60
   0   3   3  109.99   10.80
   0   3   3  102.59   10.20
   0   3  -3  104.49   10.90
   0   3  -3   91.09   10.40
   0   3   3  129.89   11.20
   0   3  -3  107.49   10.50
   0   3  -3   86.59   10.50
   0  -3   3  115.59   11.20
   0  -3   3  109.79   10.30
   0  -3  -3  137.19   11.90
   0  -3  -3  105.99    8.60
   0  -3  -3  103.29   11.00
   0  -3   3  111.89   12.00
   0  -3  -3  105.69   10.10
   0  -3   3  139.59   12.00
   0  -3   3  121.09   10.60
   0  -3  -3   82.29   10.40
   0  -3   3  104.69   10.40
   0  -3  -3  110.29   11.00
   0   3  -4  117.39   12.00
   0   3  -4  145.29   15.20
   0   3   4  130.49   11.70
   0   3  -4  119.19   11.70
   0   3   4  132.89   14.90
   0   3   4  133.09   14.60
   0   3   4  118.39   10.90
   0   3   4  128.79   14.90
   0   3   4  138.99   14.30
   0   3  -4  136.79   11.30
   0  -3  -4  119.99   12.20
   0  -3   4  136.39   13.60
   0  -3  -4  144.29   16.60
   0  -3  -4  148.69   14.80
   0  -3  -4  123.89   10.70
   0  -3  -4  122.79   12.20
   0  -3   4  145.19   11.50
   0  -3   4  136.89   15.30
   0  -3   4  132.59   13.40
   0  -3   4  146.79   15.80
   0  -3   4  129.39   15.20
   0   3  -5  557.94   26.70
   0   3  -5  544.25   27.40
   0   3   5  572.54   25.70
   0   3   5  528.75   25.60
   0   3   5  558.04   22.00
   0   3  -5  552.84   27.00
   0   3   5  530.45   25.10
   0   3   5  541.45   25.30
   0  -3   5  533.55   24.20
   0  -3   5  558.44   26.30
   0  -3   5  561.24   24.70
   0  -3  -5  533.85   25.70
   0  -3   5  549.85   25.80
   0  -3   5  541.05   25.30
   0  -3  -5  553.74   20.80
   0  -3  -5  536.15   27.30
   0  -3  -5  547.45   27.10
   0   3   6   -6.70   12.90
   0   3  -6    6.20   14.70
   0   3   6   -7.70    8.50
   0   3  -6    2.30   13.70
   0   3   6    4.60   12.20
   0   3   6  -13.20   11.80
   0   3   6    5.00   13.00
   0   3  -6  -15.50   13.80
   0  -3   6    0.80   11.80
   0  -3   6   -5.10   13.20
   0  -3   6   -9.50   19.90
   0  -3  -6   11.40    7.50
   0  -3   6    3.00   16.40
   0  -3  -6  -11.10   14.10
   0  -3  -6    8.60   15.30
   0  -3  -6   -6.70   12.70
   0  -3   6   24.40   12.50
   0   3  -7  126.29   18.40
   0   3  -7  139.29   17.30
   0   3   7  126.59   17.00
   0   3  -7  140.39   18.50
   0   3   7  165.58   16.60
   0   3   7  154.88   19.40
   0  -3   7  130.09   23.80
   0  -3   7  140.19   18.90
   0  -3   7  139.29   15.50
   0  -3  -7  154.88   18.30
   0  -3   7  126.69   17.30
   0  -3  -7  167.98   19.70
   0  -3   7  126.39   21.30
   0  -3  -7  155.98   18.80
   0   3   8   46.10   18.00
   0   3  -8   35.70   18.60
   0   3   8   44.10   17.10
   0   3  -8   67.49   18.10
   0   3   8   62.49   10.30
   0  -3  -8   51.79   22.50
   0  -3   8   41.80   17.50
   0  -3   8   46.90   18.80
   0  -3   8   36.40   13.90
   0   3   9   47.40   18.70
   0   3  -9   29.50   21.30
   0   3   9   67.89   20.60
   0  -3   9   68.79   14.50
   0  -3   9   63.09   19.20
   0  -3   9   93.79   22.40
   0  -3  -9   39.50   23.50
   0   4   0  644.74   20.80
   0   4   0  680.83   22.70
   0   4   0  649.83   21.40
   0   4   0  652.83   22.60
   0   4   0  653.33   20.90
   0   4   0  666.03   23.00
   0  -4   0  648.94   20.90
   0  -4   0  648.04   23.00
   0  -4   0  664.33   22.20
   0  -4   0  643.04   23.00
   0  -4   0  708.23   23.00
   0  -4   0  646.94   21.70
   0   4   1 3639.04  105.69
   0   4   1 3493.55  105.79
   0   4  -1 3594.24  105.59
   0   4   1 3514.35  105.49
   0   4  -1 3640.24  105.49
   0   4   1 3507.55  104.59
   0   4  -1 3510.65  105.79
   0   4  -1 3610.04  105.99
   0   4  -1 3542.55  104.89
   0   4  -1 3609.84  105.39
   0   4   1 3542.65  105.79
   0   4   1 3593.04  104.29
   0  -4   1 3492.95  106.09
   0  -4   1 3576.94  105.89
   0  -4  -1 3555.14  105.39
   0  -4   1 3498.35  104.89
   0  -4  -1 3542.75  105.59
   0  -4   1 3580.34  105.59
   0  -4   1 3621.14  105.89
   0  -4  -1 3655.53  106.19
   0  -4  -1 3508.55  104.29
   0  -4  -1 3504.55  105.89
   0  -4  -1 3531.45  104.59
   0   4  -2  139.69   11.90
   0   4   2  168.98   16.50
   0   4   2  115.79   12.30
   0   4   2  144.69   12.70
   0   4   2  151.18    7.50
   0   4   2  154.58   12.60
   0   4  -2  125.79   12.60
   0   4  -2  154.68   12.30
   0   4   2  146.89    7.20
   0   4   2  162.68   12.30
   0   4  -2  125.29   11.70
   0   4  -2  130.69   13.80
   0  -4  -2  125.09   12.50
   0  -4   2  149.19   14.30
   0  -4  -2  117.29   13.50
   0  -4  -2  132.39   15.40
   0  -4   2  141.19   12.40
   0  -4   2  142.19   11.90
   0  -4   2  140.59   12.90
   0  -4   2  144.99   11.40
   0  -4   2  151.68   13.00
   0  -4  -2  153.38   15.90
   0  -4  -2  132.49   12.90
   0   4   3   81.59    9.80
   0   4   3   66.49    6.80
   0   4   3   73.19    9.10
   0   4  -3   64.39    9.60
   0   4   3   78.69   10.10
   0   4  -3   57.79    9.90
   0   4   3   65.89   10.00
   0   4  -3   65.59   10.80
   0   4  -3   66.69   10.50
   0   4   3   79.69    7.90
   0   4   3   80.69   10.40
   0  -4  -3   71.89    5.90
   0  -4   3   76.69    9.30
   0  -4   3   57.99    9.60
   0  -4   3   75.49    8.60
   0  -4   3   78.49   10.30
   0  -4  -3   71.89   10.30
   0  -4   3   66.39    9.50
   0  -4  -3   66.89    9.60
   0  -4  -3   70.29   10.50
   0  -4  -3   59.89    9.80
   0  -4  -3   66.99   10.20
   0   4   4  168.78   22.50
   0   4   4  133.29   12.10
   0   4   4  125.39   12.80
   0   4  -4  135.79   13.20
   0   4   4  146.69   12.60
   0   4   4  157.58   13.00
   0   4   4  127.39    8.70
   0   4  -4  119.39   12.60
   0   4  -4  134.79   12.20
   0  -4  -4  155.18   13.50
   0  -4   4  127.49   11.50
   0  -4   4  155.68   15.60
   0  -4  -4  151.68   13.60
   0  -4  -4  130.29   14.40
   0  -4   4  125.59   13.70
   0  -4   4  143.09   12.80
   0  -4   4  107.19   11.00
   0  -4  -4  127.49    9.50
   0  -4   4  114.79   12.30
   0   4   5   33.90   12.00
   0   4   5   13.20    7.70
   0   4   5   -0.10   10.50
   0   4  -5   22.60   11.40
   0   4   5    9.90   10.60
   0   4  -5   12.00   11.80
   0   4   5   17.60    5.50
   0   4  -5   24.50   13.10
   0   4   5   18.20   10.20
   0  -4  -5    6.10    6.10
   0  -4   5    3.90    9.80
   0  -4  -5   15.00   11.70
   0  -4  -5   16.60   12.10
   0  -4   5   25.40   11.90
   0  -4   5    2.20    9.50
   0  -4  -5   10.30   11.50
   0  -4   5   33.30   10.30
   0  -4   5   -0.60   10.00
   0   4   6  165.38   15.70
   0   4   6  175.68   17.50
   0   4   6  182.38   24.90
   0   4  -6  172.98   19.70
   0   4   6  163.38   15.00
   0   4  -6  144.99   16.90
   0   4  -6  110.49   19.40
   0   4   6  137.79   16.80
   0  -4  -6  143.89   16.50
   0  -4   6  115.19   15.20
   0  -4   6  162.48   16.90
   0  -4  -6  170.78   18.00
   0  -4  -6  143.39   17.00
   0  -4   6  150.78   17.30
   0  -4   6  164.68   15.20
   0   4  -7   21.50   14.60
   0   4   7    5.00    6.30
   0   4   7   -2.70   13.30
   0   4  -7  -23.60   14.80
   0   4   7    1.90    9.00
   0   4   7   -6.70   14.80
   0   4  -7  -22.40   17.30
   0  -4  -7   19.30   15.00
   0  -4   7   -0.80   12.70
   0  -4   7  -17.30   15.60
   0  -4  -7   31.70   17.30
   0  -4   7    1.10   14.00
   0  -4   7  -21.00   25.60
   0  -4  -7  -10.30   14.10
   0  -4  -7   -1.60    8.00
   0   4  -8  -11.60   17.40
   0   4   8   38.30   16.20
   0   4   8   30.90   18.20
   0   4   8    7.30    9.80
   0   4  -8   24.40   18.10
   0  -4  -8    4.10   19.90
   0  -4   8   37.10   18.00
   0  -4   8   12.70   13.80
   0  -4   8   24.30   16.30
   0  -4   8   -2.10    7.90
   0   4   9    7.10   17.80
   0   4  -9   12.50   18.70
   0   4   9    9.30   20.40
   0  -4   9    0.40   17.10
   0  -4   9   -2.50   19.40
   0  -4  -9   15.70   21.80
   0   5   0    1.00    4.60
   0   5   0    4.90    4.50
   0   5   0   14.60    7.40
   0   5   0    6.30    7.40
   0   5   0    4.80    5.70
   0   5   0   11.20    7.40
   0   5   0  -11.70    6.20
   0  -5   0    3.90    6.90
   0  -5   0  -10.30    5.90
   0  -5   0    3.30    7.00
   0  -5   0   -1.70    6.90
   0  -5   0    0.60    7.10
   0  -5   0    6.70    4.80
   0   5   1  614.74   22.50
   0   5   1  585.24   22.20
   0   5   1  606.54   20.00
   0   5  -1  622.34   22.20
   0   5   1  625.94   22.90
   0   5   1  624.84   20.50
   0   5  -1  614.34   20.80
   0   5  -1  595.94   23.20
   0   5   1  609.04   22.70
   0   5  -1  617.24   22.70
   0  -5  -1  603.54   20.30
   0  -5  -1  603.94   22.90
   0  -5  -1  595.54   22.60
   0  -5  -1  596.84   22.90
   0  -5  -1  606.04   20.00
   0  -5   1  613.44   21.90
   0  -5   1  600.24   21.10
   0  -5   1  627.54   22.30
   0  -5   1  607.04   22.40
   0  -5   1  620.54   23.00
   0  -5   1  617.54   22.90
   0  -5  -1  631.64   22.50
   0   5  -2 1425.66   45.50
   0   5   2 1429.36   46.20
   0   5   2 1410.46   43.10
   0   5  -2 1344.97   46.00
   0   5   2 1468.85   45.00
   0   5   2 1431.66   45.70
   0   5   2 1455.25   43.10
   0   5   2 1417.96   45.40
   0   5  -2 1423.36   44.90
   0   5  -2 1380.66   45.40
   0   5   2 1519.35   46.50
   0   5  -2 1434.46   46.90
   0   5  -2 1443.36   45.80
   0  -5   2 1461.35   47.40
   0  -5   2 1476.05   45.70
   0  -5   2 1440.56   45.80
   0  -5   2 1452.95   45.10
   0  -5   2 1425.56   45.60
   0  -5   2 1455.05   46.40
   0  -5  -2 1404.46   45.70
   0  -5  -2 1451.45   46.40
   0  -5  -2 1507.25   46.00
   0  -5  -2 1404.26   48.10
   0  -5  -2 1422.46   43.20
   0   5   3  724.93   27.00
   0   5   3  697.93   22.50
   0   5   3  714.53   26.60
   0   5   3  759.72   27.30
   0   5   3  725.13   22.90
   0   5   3  696.03   27.00
   0   5  -3  738.13   27.30
   0   5  -3  673.13   27.00
   0   5  -3  701.53   27.80
   0   5  -3  714.83   26.50
   0   5   3  730.73   27.40
   0   5  -3  696.63   26.50
   0   5  -3  735.43   28.60
   0  -5   3  729.63   27.10
   0  -5   3  709.23   27.10
   0  -5   3  717.23   26.80
   0  -5  -3  671.73   27.70
   0  -5   3  715.13   27.60
   0  -5  -3  702.53   27.40
   0  -5   3  737.43   26.00
   0  -5   3  720.13   27.20
   0  -5  -3  681.23   27.80
   0   5   4    6.40   10.50
   0   5   4    7.00    8.60
   0   5  -4    4.80    9.90
   0   5   4   12.80    6.00
   0   5   4   13.10    4.40
   0   5   4    4.50    9.00
   0   5  -4    2.50    9.90
   0   5   4    0.70    9.60
   0   5  -4   21.40   10.60
   0   5   4    9.80    8.30
   0  -5   4    8.40    9.00
   0  -5   4   15.70    8.70
   0  -5  -4   18.90    9.30
   0  -5   4   14.70   11.00
   0  -5   4    1.80   10.30
   0  -5   4    9.10    7.30
   0  -5   4   -0.70    9.30
   0  -5  -4    8.60    9.70
   0  -5  -4   -3.50    9.30
   0   5   5  320.77   19.70
   0   5  -5  291.27   20.40
   0   5   5  278.17   12.60
   0   5  -5  321.57   22.10
   0   5   5  316.07   19.70
   0   5   5  272.67   19.90
   0   5   5  292.87   14.90
   0   5  -5  298.47   23.30
   0   5   5  293.47   19.90
   0  -5   5  277.37   19.60
   0  -5  -5  274.47   13.60
   0  -5   5  297.17   20.50
   0  -5   5  296.57   21.40
   0  -5  -5  263.97   27.20
   0  -5  -5  292.27   20.80
   0  -5   5  293.07   19.50
   0  -5  -5  337.37   22.30
   0  -5   5  277.47   20.40
   0   5  -6   22.60   14.30
   0   5  -6   29.40   25.30
   0   5   6   20.30    8.70
   0   5   6    5.50   12.60
   0   5   6   22.30   11.10
   0   5   6   24.90    5.80
   0   5   6   11.50   12.60
   0   5   6   49.20   14.40
   0  -5  -6   36.90   14.70
   0  -5  -6   18.30    7.30
   0  -5   6   17.80   13.10
   0  -5   6   24.20   12.70
   0  -5   6   11.60   14.10
   0  -5  -6   23.30   13.80
   0  -5   6   27.30   12.10
   0  -5  -6   17.30   13.60
   0  -5   6    6.30   19.50
   0   5   7    6.50   14.00
   0   5   7    1.80    5.50
   0   5  -7   -2.50   16.00
   0   5  -7   24.80   15.60
   0   5   7   12.00   11.60
   0   5   7   17.80   15.50
   0   5   7   -2.80    8.70
   0   5  -7   -0.10   15.20
   0  -5  -7   13.40    8.00
   0  -5   7  -22.50   15.90
   0  -5  -7    4.30   19.40
   0  -5   7    3.70   14.10
   0  -5  -7   -7.30   16.60
   0  -5   7   14.00   16.50
   0  -5   7   -7.50   13.40
   0  -5  -7    4.30   15.30
   0   5  -8  -10.10   14.70
   0   5   8    2.10   15.70
   0   5   8    0.60    5.30
   0   5   8    2.40   17.00
   0  -5   8   17.70   18.10
   0  -5   8   11.00   14.30
   0  -5  -8    9.70   19.30
   0  -5   8    8.30    8.40
   0  -5  -8  -20.90   16.10
   0  -5   8   -8.70   15.30
   0   5   9   47.30   20.50
   0   5   9   23.60   18.10
   0   5  -9   46.60   23.20
   0  -5   9   36.40   21.10
   0  -5  -9   37.60   22.20
   0  -5   9   73.59   16.10
   0  -5   9   44.20   19.40
   0   6   0 2576.54   75.49
   0   6   0 2452.65   73.89
   0   6   0 2502.75   74.49
   0   6   0 2449.35   74.99
   0   6   0 2427.96   73.29
   0   6   0 2392.46   74.59
   0   6   0 2437.16   73.19
   0  -6   0 2476.15   75.19
   0  -6   0 2458.85   73.29
   0  -6   0 2502.35   74.69
   0  -6   0 2455.45   73.89
   0  -6   0 2446.96   75.09
   0  -6   0 2466.65   74.79
   0   6  -1  621.54   23.00
   0   6  -1  595.64   26.80
   0   6   1  647.34   24.00
   0   6   1  666.43   24.40
   0   6   1  666.93   23.60
   0   6   1  609.54   21.50
   0   6   1  673.43   24.40
   0   6  -1  645.84   24.00
   0   6  -1  628.14   21.80
   0   6   1  659.63   21.30
   0   6  -1  624.94   24.20
   0  -6   1  654.43   24.50
   0  -6   1  652.03   23.60
   0  -6  -1  644.64   21.30
   0  -6   1  661.63   23.10
   0  -6   1  638.24   23.70
   0  -6  -1  635.54   24.30
   0  -6  -1  632.64   23.40
   0  -6  -1  627.74   21.20
   0  -6   1  616.44   24.20
   0  -6  -1  630.04   23.80
   0  -6  -1  647.74   24.10
   0   6  -2 1128.59   37.10
   0   6  -2 1081.99   37.70
   0   6  -2 1131.79   38.60
   0   6   2 1113.09   37.70
   0   6  -2 1088.89   36.20
   0   6   2 1128.89   36.30
   0   6   2 1126.79   37.40
   0   6  -2 1161.78   37.80
   0   6   2 1128.49   34.30
   0   6   2 1107.99   37.20
   0  -6  -2 1122.59   35.80
   0  -6  -2 1100.89   37.30
   0  -6   2 1138.79   36.90
   0  -6  -2 1098.29   37.80
   0  -6   2 1093.29   37.60
   0  -6  -2 1111.89   37.40
   0  -6   2 1167.78   36.50
   0  -6   2 1153.98   38.00
   0  -6  -2 1101.59   38.00
   0  -6  -2 1111.09   34.40
   0  -6   2 1136.79   37.10
   0  -6   2 1134.89   37.60
   0   6  -3   -6.10    8.00
   0   6  -3    3.30    9.80
   0   6  -3    2.10    8.40
   0   6   3    1.50    4.00
   0   6  -3    5.00    9.70
   0   6  -3   -2.20    9.30
   0   6   3   16.20   10.20
   0   6   3  -10.50    8.10
   0   6  -3    1.00    8.40
   0   6   3   -6.60    8.00
   0   6   3   13.10    9.10
   0   6   3    2.50    4.10
   0   6   3   -5.40    8.90
   0  -6   3    6.30    9.70
   0  -6   3    1.50    8.80
   0  -6   3   -1.20    8.60
   0  -6  -3    6.70    8.60
   0  -6   3    9.00    8.20
   0  -6  -3   15.50    8.00
   0  -6  -3   -1.20    8.40
   0  -6  -3    2.10    9.20
   0  -6  -3    8.00    9.60
   0  -6   3    9.20    8.40
   0  -6   3   -1.10    7.60
   0   6   4  508.35   23.60
   0   6   4  523.85   23.80
   0   6   4  512.85   18.50
   0   6   4  492.65   23.70
   0   6   4  541.25   23.50
   0   6   4  526.35   17.90
   0   6   4  518.65   24.10
   0   6  -4  532.95   26.20
   0   6  -4  519.15   24.90
   0   6  -4  543.35   24.10
   0  -6   4  543.45   23.80
   0  -6  -4  516.15   25.20
   0  -6  -4  541.55   25.00
   0  -6   4  534.85   24.10
   0  -6   4  546.75   22.80
   0  -6  -4  567.74   23.90
   0  -6   4  522.25   24.40
   0   6  -5  216.88   19.10
   0   6  -5  188.38   19.10
   0   6   5  203.58   26.30
   0   6   5  172.28   15.00
   0   6   5  189.98   18.30
   0   6   5  196.08   12.40
   0  -6  -5  164.98   20.10
   0  -6   5  181.88   18.70
   0  -6   5  171.48   15.20
   0  -6  -5  155.28   17.90
   0  -6   5  176.28   18.60
   0  -6   5  183.38   19.50
   0  -6   5  192.28   17.20
   0  -6  -5  179.78   21.70
   0   6   6  221.58   13.60
   0   6   6  249.78   15.70
   0   6   6  254.47   21.30
   0   6  -6  261.27   26.00
   0   6  -6  309.07   35.70
   0   6  -6  258.77   22.50
   0   6   6  213.18   20.30
   0   6   6  252.07   22.20
   0   6   6  211.78   22.30
   0  -6   6  240.78   23.20
   0  -6   6  230.28   22.00
   0  -6   6  273.67   21.40
   0  -6  -6  238.28   20.20
   0  -6   6  269.67   21.90
   0  -6  -6  260.47   23.80
   0  -6   6  275.87   22.20
   0  -6  -6  231.48   25.80
   0   6  -7   36.00   17.90
   0   6   7   54.19   16.50
   0   6  -7   29.30   17.20
   0   6   7   38.20   12.10
   0   6   7   71.79   15.80
   0   6  -7   38.30   16.10
   0   6   7   54.99    9.20
   0  -6   7   36.80   17.20
   0  -6  -7   44.40   18.70
   0  -6  -7   53.39   21.90
   0  -6   7   72.49   21.80
   0  -6  -7   46.80   15.70
   0  -6   7   39.30   14.50
   0   6  -8   28.60   18.50
   0   6   8   35.90   16.80
   0   6   8   28.10   16.80
   0  -6   8   34.10   15.30
   0  -6  -8   35.30   20.70
   0  -6   8   11.40    7.90
   0  -6   8   35.40   18.40
   0  -6   8   27.00   17.10
   0   6   9  -10.20   17.70
   0   6  -9    6.10   21.80
   0   6   9   26.00   19.50
   0  -6   9   -2.30   20.70
   0  -6   9  -32.80   14.80
   0  -6  -9  -20.90   21.30
   0  -6   9    0.60   19.10
   0   7   0   -3.20    6.50
   0   7   0    7.40    5.20
   0   7   0   14.00    8.40
   0   7   0    1.70    7.40
   0   7   0    0.10    8.50
   0   7   0   -5.00    8.30
   0   7   0   -6.50    5.10
   0  -7   0   12.00    8.20
   0  -7   0   -5.20    5.20
   0  -7   0    6.20    9.40
   0  -7   0    1.30    6.30
   0  -7   0    7.40    7.20
   0  -7   0    6.30    6.90
   0   7   1  235.78   15.70
   0   7  -1  254.47   14.60
   0   7   1  271.77   15.20
   0   7  -1  231.58   16.50
   0   7  -1  272.87   15.70
   0   7   1  228.08   16.50
   0   7   1  248.68   14.80
   0   7  -1  251.57   14.80
   0   7  -1  269.67   15.70
   0   7   1  247.68   11.90
   0  -7  -1  235.98   16.30
   0  -7   1  245.48   14.50
   0  -7  -1  271.37   15.90
   0  -7  -1  255.57   11.50
   0  -7   1  258.57   14.20
   0  -7  -1  250.17   15.20
   0  -7   1  241.98   12.80
   0  -7   1  258.87   15.50
   0  -7   1  262.27   14.90
   0  -7  -1  248.38   15.90
   0   7  -2 1940.81   60.39
   0   7   2 1875.91   61.09
   0   7   2 1947.71   59.29
   0   7   2 1956.00   61.19
   0   7  -2 1830.82   60.89
   0   7  -2 1934.71   60.69
   0   7   2 1993.90   60.79
   0   7  -2 1932.21   61.59
   0   7  -2 1920.91   61.59
   0   7   2 1961.50   57.89
   0   7  -2 1927.41   59.49
   0   7   2 1956.50   60.49
   0  -7   2 1978.20   61.39
   0  -7   2 1898.31   59.39
   0  -7  -2 1972.40   60.39
   0  -7  -2 1911.91   57.89
   0  -7  -2 1929.71   61.19
   0  -7   2 1956.10   61.09
   0  -7  -2 1939.51   58.89
   0  -7  -2 1847.72   60.39
   0  -7   2 1962.70   60.39
   0  -7   2 1982.70   60.79
   0  -7  -2 1900.11   61.19
   0  -7   2 1917.11   60.49
   0   7   3  394.96   13.80
   0   7   3  371.56   19.40
   0   7  -3  393.96   20.10
   0   7  -3  368.76   20.00
   0   7   3  364.56   18.30
   0   7  -3  382.56   22.20
   0   7  -3  348.77   18.30
   0   7   3  393.46   19.10
   0   7   3  377.26   13.70
   0   7   3  390.46   17.70
   0   7  -3  345.07   18.00
   0  -7  -3  406.56   20.50
   0  -7   3  379.06   19.90
   0  -7  -3  372.56   17.20
   0  -7   3  364.96   17.70
   0  -7   3  391.36   18.10
   0  -7  -3  387.06   19.00
   0  -7   3  387.26   19.90
   0  -7  -3  360.46   19.60
   0  -7   3  387.46   19.50
   0  -7   3  340.47   18.40
   0  -7  -3  382.86   20.20
   0   7   4  424.06   24.30
   0   7   4  459.35   21.00
   0   7   4  442.06   16.60
   0   7   4  463.65   22.80
   0   7   4  454.75   22.30
   0   7  -4  454.95   25.20
   0   7  -4  453.75   22.90
   0   7  -4  419.46   23.30
   0   7   4  466.55   15.90
   0  -7  -4  445.76   22.80
   0  -7  -4  451.75   23.90
   0  -7   4  420.26   24.20
   0  -7   4  467.15   21.90
   0  -7   4  466.55   23.10
   0  -7  -4  439.66   28.50
   0  -7   4  498.65   22.90
   0  -7   4  475.95   21.50
   0   7   5   18.30   11.80
   0   7   5   23.00   11.90
   0   7  -5    8.30   12.70
   0   7   5   13.90    6.70
   0   7  -5   27.60   12.90
   0   7   5   14.40    9.90
   0   7   5   26.50   11.70
   0   7  -5    8.40   15.10
   0  -7   5   17.90   11.30
   0  -7  -5   29.00   13.20
   0  -7   5   22.20   11.10
   0  -7   5   -3.50   11.60
   0  -7   5   15.50   11.90
   0  -7  -5   11.70   12.80
   0  -7  -5   25.00   11.60
   0   7   6    7.20    4.60
   0   7   6   13.50    7.50
   0   7  -6   24.30   14.30
   0   7   6    5.80   14.60
   0   7  -6   -0.70   14.20
   0   7   6    0.80   10.40
   0   7   6    3.90   12.90
   0   7  -6    7.90   14.40
   0   7   6   21.30   26.30
   0  -7   6   26.20   14.50
   0  -7  -6  -10.60   14.50
   0  -7   6    3.30   12.30
   0  -7   6    8.70   13.10
   0  -7   6   14.00   11.00
   0  -7   6   -5.60   13.00
   0  -7  -6    1.90   14.40
   0  -7  -6   18.60   13.80
   0   7  -7  137.99   18.90
   0   7   7  147.69   17.40
   0   7  -7  105.69   18.10
   0   7  -7  138.99   21.40
   0   7   7  162.88   13.40
   0   7   7  117.39    9.70
   0   7   7  172.38   19.60
   0   7   7  171.78   19.70
   0  -7  -7  131.99   20.40
   0  -7  -7  146.59   19.40
   0  -7  -7  230.68   22.50
   0  -7   7   90.09   21.10
   0  -7   7  133.09   19.60
   0  -7   7  182.98   17.80
   0  -7   7  160.08   20.90
   0   7   8   -3.70    4.10
   0   7   8    2.50   15.50
   0   7  -8   -2.10   21.30
   0   7   8    1.70    8.20
   0   7   8    4.90   16.30
   0  -7  -8   24.60   20.70
   0  -7   8   -0.90   15.50
   0  -7   8   23.30   19.80
   0  -7   8   11.50    7.90
   0   7  -9   30.20   19.50
   0   7   9   47.90   20.80
   0   7   9   38.60   18.80
   0  -7  -9    6.00   22.00
   0  -7   9   35.00   16.90
   0  -7   9   87.09   23.30
   0   8   0   20.10    8.70
   0   8   0   11.80    8.90
   0   8   0   11.20    6.00
   0   8   0    6.80    7.70
   0   8   0   18.00    5.60
   0   8   0    9.20    7.00
   0   8   0   18.10    8.30
   0  -8   0   19.70    8.20
   0  -8   0    8.50    8.90
   0  -8   0   17.30    8.10
   0  -8   0   24.00   10.00
   0  -8   0   25.30    5.80
   0  -8   0   13.50    7.00
   0   8  -1  489.15   19.30
   0   8   1  527.85   19.00
   0   8   1  486.55   24.20
   0   8   1  513.45   22.00
   0   8   1  497.45   22.70
   0   8   1  499.55   21.40
   0   8  -1  516.65   23.10
   0   8  -1  519.75   21.40
   0   8  -1  546.45   21.30
   0   8  -1  572.34   22.50
   0   8   1  504.35   18.90
   0   8  -1  507.85   22.00
   0  -8   1  531.15   22.20
   0  -8  -1  539.35   21.50
   0  -8  -1  517.25   18.80
   0  -8   1  533.95   20.80
   0  -8   1  487.35   21.20
   0  -8   1  466.45   21.80
   0  -8   1  488.35   19.00
   0  -8  -1  518.05   22.40
   0  -8   1  526.35   21.70
   0  -8  -1  513.95   19.50
   0   8   2  557.34   19.60
   0   8   2  560.74   23.20
   0   8  -2  559.94   24.00
   0   8   2  570.44   21.60
   0   8  -2  560.84   24.80
   0   8  -2  555.14   23.10
   0   8   2  576.84   22.80
   0   8   2  564.34   26.30
   0   8   2  559.34   23.50
   0   8  -2  580.14   23.60
   0   8  -2  607.74   24.30
   0  -8  -2  575.44   20.60
   0  -8  -2  592.14   24.10
   0  -8   2  584.04   22.00
   0  -8   2  582.04   23.90
   0  -8   2  555.64   22.20
   0  -8   2  565.54   24.30
   0  -8  -2  564.74   20.50
   0  -8   2  586.94   24.00
   0  -8  -2  574.84   23.40
   0  -8  -2  549.05   25.80
   0  -8  -2  584.34   24.10
   0  -8   2  552.54   23.60
   0   8  -3   30.50   10.40
   0   8   3   55.09   10.00
   0   8   3   58.19    9.30
   0   8   3   46.40    5.20
   0   8  -3   36.30   11.70
   0   8   3   43.10   10.10
   0   8   3   37.10    5.30
   0   8  -3   26.30   10.80
   0   8   3   36.70    9.00
   0  -8  -3   38.30   12.30
   0  -8  -3   43.70    9.70
   0  -8   3   36.00    9.40
   0  -8   3   47.80    9.80
   0  -8  -3   33.40    7.10
   0  -8  -3   42.50    7.30
   0  -8   3   34.50   10.60
   0  -8   3   39.30   10.90
   0  -8   3   43.70    8.70
   0  -8   3   24.50    9.10
   0  -8  -3   27.50   10.20
   0  -8  -3   31.90   11.40
   0   8   4  269.17   19.20
   0   8   4  231.68   19.30
   0   8   4  226.08   17.40
   0   8   4  226.38   10.20
   0   8   4  197.08   15.10
   0   8  -4  225.98   19.20
   0   8  -4  212.18   18.60
   0   8  -4  238.38   21.90
   0   8   4  223.28   17.10
   0  -8   4  221.38   17.40
   0  -8  -4  217.38   19.30
   0  -8   4  223.98   18.90
   0  -8   4  219.08   19.00
   0  -8  -4  257.27   18.90
   0  -8   4  251.37   18.70
   0   8   5  -15.00   11.40
   0   8  -5   -4.00   12.50
   0   8   5   -9.00   11.80
   0   8   5    2.10    8.50
   0   8  -5    9.90   13.20
   0   8  -5    3.20   14.40
   0   8   5   -0.50    5.40
   0   8   5   13.80   12.50
   0   8   5   -5.70    9.70
   0  -8  -5  -14.60   10.50
   0  -8   5    8.90   10.70
   0  -8  -5  -11.10   12.70
   0  -8   5   13.90   12.30
   0  -8   5  -11.10   13.30
   0  -8   5   -3.80   12.50
   0  -8   5   10.10   11.70
   0   8   6   72.89   14.90
   0   8  -6   49.00   16.10
   0   8   6   91.09   15.80
   0   8   6   89.59   14.10
   0   8   6   89.19    8.60
   0   8  -6   66.69   16.00
   0  -8   6   70.59   15.70
   0  -8   6   59.29   22.90
   0  -8   6   80.79   14.70
   0  -8   6   60.29   16.50
   0  -8   6   72.79   15.50
   0  -8  -6  109.49   17.40
   0  -8  -6   81.89   20.20
   0   8   7   21.90   10.80
   0   8  -7   -4.90   14.10
   0   8  -7   12.80   16.20
   0   8   7    3.30    4.70
   0   8   7   15.10   16.50
   0   8   7  -15.20   14.00
   0   8  -7   17.10   16.90
   0  -8   7   10.60   14.70
   0  -8   7   12.60   10.50
   0  -8  -7   -5.80   15.40
   0  -8  -7    8.40   16.00
   0  -8  -7   16.00   24.10
   0  -8   7   18.20   17.10
   0  -8   7    5.10   15.00
   0   8   8    7.00    8.00
   0   8   8   19.60   15.80
   0   8  -8   28.80   17.20
   0   8   8   30.90   17.60
   0  -8   8   49.40   17.30
   0  -8   8   26.60   16.50
   0  -8  -8   47.60   26.30
   0  -8   8   17.90    8.50
   0   8  -9   27.50   18.30
   0   8   9   48.60   21.20
   0   8   9   73.69   19.90
   0  -8   9   32.50   22.40
   0  -8   9   43.00   21.90
   0  -8   9   42.10   17.30
   0  -8  -9   84.49   24.90
   0   9   0    0.70    9.40
   0   9   0    1.50    8.40
   0   9   0   -1.70    8.60
   0   9   0    4.10    5.90
   0   9   0    2.90    8.60
   0   9   0  -10.90    9.70
   0   9   0    2.70    5.40
   0  -9   0    6.30    6.90
   0  -9   0    6.00    8.00
   0  -9   0  -12.30    8.60
   0  -9   0   -8.70    8.10
   0  -9   0    4.10    9.20
   0  -9   0    8.10    5.90
   0   9  -1  224.98   16.20
   0   9   1  194.78   15.10
   0   9   1  200.28   16.80
   0   9  -1  194.78   15.40
   0   9  -1  185.58   12.00
   0   9   1  212.48   12.20
   0   9  -1  190.28   15.50
   0   9   1  190.38   11.80
   0   9   1  172.98   10.80
   0   9  -1  230.08   17.60
   0   9   1  206.28   14.90
   0   9   1  167.68   15.50
   0  -9   1  193.38   15.90
   0  -9   1  195.48   14.20
   0  -9   1  206.98   15.00
   0  -9   1  209.88   11.90
   0  -9  -1  188.78   11.30
   0  -9   1  211.18   15.00
   0  -9   1  222.38   14.30
   0  -9  -1  188.38   15.50
   0  -9  -1  221.98   13.50
   0  -9  -1  163.88   15.20
   0  -9  -1  199.38   10.50
   0   9   2   -2.10    5.30
   0   9  -2   14.20    7.10
   0   9  -2   -9.10    9.70
   0   9   2   11.50    9.20
   0   9  -2   12.10    9.10
   0   9   2    4.90    8.50
   0   9   2    6.40    6.70
   0   9  -2   22.70   10.80
   0   9   2   -1.10    8.50
   0   9   2    0.60    8.00
   0   9  -2    3.30    8.70
   0  -9  -2   -2.60    9.10
   0  -9   2   -7.40    8.30
   0  -9   2   -7.10    6.70
   0  -9   2    1.90    8.50
   0  -9  -2    2.30    5.50
   0  -9   2   21.80    9.10
   0  -9   2   -5.00    8.60
   0  -9  -2   -3.10    9.10
   0  -9   2    9.10   14.80
   0  -9  -2    0.20    5.10
   0  -9  -2    0.60    8.40
   0   9   3  744.63   29.30
   0   9  -3  743.03   30.10
   0   9  -3  795.22   32.20
   0   9   3  755.62   25.50
   0   9   3  750.72   24.80
   0   9   3  765.12   30.10
   0   9  -3  756.62   30.00
   0   9   3  754.12   29.70
   0   9   3  796.72   29.60
   0   9   3  776.42   28.70
   0  -9  -3  767.02   30.10
   0  -9  -3  723.23   24.80
   0  -9   3  748.13   28.40
   0  -9  -3  689.93   26.30
   0  -9  -3  765.62   30.50
   0  -9  -3  760.72   30.30
   0  -9   3  739.93   29.50
   0  -9   3  765.32   29.90
   0  -9   3  780.02   29.50
   0  -9   3  760.92   30.50
   0  -9   3  781.92   28.00
   0   9  -4   67.99   14.60
   0   9   4   76.09    7.40
   0   9   4   78.09   11.60
   0   9   4   75.79   12.10
   0   9  -4   94.99   13.50
   0   9  -4   67.49   13.40
   0   9   4   99.49   13.20
   0   9   4   67.49   12.20
   0  -9   4   78.69   11.30
   0  -9   4   89.29   13.40
   0  -9  -4   85.79   14.20
   0  -9   4   65.19   11.80
   0  -9   4   65.39   11.00
   0  -9  -4   93.99   13.00
   0  -9  -4   82.39   12.80
   0  -9   4   68.99   11.50
   0   9   5  103.39   14.80
   0   9   5   90.09    9.30
   0   9   5  135.29   14.50
   0   9   5  148.39   14.70
   0   9  -5  106.09   17.30
   0   9   5  152.68   17.90
   0   9  -5   95.09   21.40
   0   9  -5   97.29   16.00
   0  -9   5  121.79   14.70
   0  -9  -5  122.89   17.90
   0  -9   5   76.19   15.40
   0  -9  -5  102.79   14.50
   0  -9  -5  129.19   17.60
   0  -9   5   91.99   14.30
   0  -9   5  103.29   13.60
   0   9  -6  -13.30   16.10
   0   9  -6   -2.90   14.40
   0   9   6    4.20   14.50
   0   9   6    0.30    8.80
   0   9   6   -7.20   12.80
   0   9   6   -4.80   10.60
   0  -9  -6    1.40   15.20
   0  -9   6    7.50   12.60
   0  -9  -6    3.10   15.40
   0  -9   6   -3.40   20.20
   0  -9   6   -1.40   13.50
   0  -9   6   -1.20   16.20
   0  -9   6  -29.60   13.20
   0  -9  -6  -17.50   15.30
   0   9  -7  145.59   19.60
   0   9  -7  113.19   20.20
   0   9   7  153.98   18.20
   0   9   7  140.69   19.70
   0  -9   7  133.49   17.90
   0  -9   7  115.79   17.70
   0  -9   7  131.09   21.00
   0  -9  -7  153.28   29.40
   0  -9  -7  166.78   20.50
   0   9   8   17.50   18.10
   0   9  -8    7.70   16.90
   0   9   8   13.80    8.40
   0   9   8   -1.60   15.90
   0  -9  -8  -32.00   40.80
   0  -9   8  -10.40   15.50
   0  -9   8   15.80   16.10
   0  -9   8   29.70   21.70
   0   9  -9  -12.00   21.00
   0   9   9    9.40   17.30
   0   9   9   14.90   19.40
   0  -9   9  -10.70   21.40
   0  -9  -9   21.50   21.30
   0  -9   9   18.40   18.30
   0  -9   9    9.50   16.80
   0  10   0 2284.37   69.89
   0  10   0 2197.68   69.59
   0  10   0 2347.57   73.29
   0  10   0 2352.56   74.39
   0  10   0 2329.47   70.89
   0 -10   0 2272.87   70.59
   0 -10   0 2222.38   72.39
   0 -10   0 2333.57   71.99
   0 -10   0 2337.67   69.89
   0 -10   0 2341.97   75.19
   0 -10   0 2376.66   72.29
   0  10   1  418.16   19.50
   0  10   1  433.66   20.00
   0  10  -1  404.36   20.50
   0  10  -1  397.16   19.70
   0  10   1  397.16   16.40
   0  10   1  391.06   15.90
   0  10   1  417.96   20.00
   0  10  -1  397.16   20.00
   0  10  -1  389.26   16.80
   0  10   1  388.26   20.40
   0  10  -1  378.06   21.00
   0  10   1  392.26   17.00
   0  10  -1  409.86   21.70
   0 -10  -1  393.16   16.50
   0 -10  -1  398.96   19.50
   0 -10  -1  398.76   15.80
   0 -10   1  421.96   20.40
   0 -10   1  425.16   19.00
   0 -10  -1  382.46   20.30
   0 -10  -1  394.06   19.90
   0 -10   1  422.56   18.40
   0 -10   1  387.46   19.40
   0 -10  -1  405.06   20.60
   0 -10   1  411.56   20.30
   0 -10   1  395.36   17.10
   0  10   2  245.28   17.50
   0  10  -2  258.67   17.80
   0  10  -2  249.97   19.70
   0  10  -2  236.58   17.20
   0  10   2  235.78   17.80
   0  10   2  234.68   13.70
   0  10  -2  268.37   25.80
   0  10  -2  245.38   13.90
   0  10   2  256.67   16.20
   0  10   2  240.78   12.20
   0  10   2  228.48   17.20
   0 -10  -2  247.18   13.90
   0 -10   2  227.08   16.80
   0 -10   2  224.58   17.60
   0 -10   2  271.57   16.50
   0 -10   2  242.28   16.40
   0 -10  -2  240.58   16.10
   0 -10  -2  247.48   17.30
   0 -10  -2  244.08   12.20
   0 -10  -2  238.98   17.20
   0 -10  -2  245.98   16.80
   0 -10   2  245.58   15.90
   0 -10   2  246.88   14.30
   0  10   3   14.90    9.00
   0  10  -3   12.10   10.60
   0  10   3    6.20    7.90
   0  10   3   26.60   10.00
   0  10  -3   22.30   11.70
   0  10   3    7.70   11.00
   0  10   3   22.60    5.50
   0  10   3   18.20   10.10
   0  10  -3   14.50   10.00
   0 -10  -3   12.40    9.50
   0 -10   3   15.50    9.30
   0 -10  -3   19.80    5.70
   0 -10   3   20.90    8.70
   0 -10  -3   18.00    6.90
   0 -10   3   19.60   10.40
   0 -10  -3   31.70   10.70
   0 -10   3    7.10   10.00
   0 -10   3   14.90    9.50
   0 -10  -3   25.30   10.90
   0  10  -4  505.65   25.40
   0  10   4  508.65   24.80
   0  10   4  495.15   24.70
   0  10   4  475.35   17.40
   0  10   4  491.65   24.80
   0  10  -4  492.25   28.40
   0  10  -4  456.45   31.20
   0  10   4  506.25   23.20
   0 -10  -4  478.25   26.60
   0 -10   4  517.85   23.80
   0 -10   4  492.15   24.50
   0 -10   4  481.05   23.70
   0 -10  -4  508.35   25.50
   0 -10  -4  513.85   26.20
   0 -10   4  465.15   25.90
   0 -10   4  482.25   25.90
   0  10  -5  -11.00   13.70
   0  10   5    9.10   10.90
   0  10   5    8.90   13.10
   0  10   5    7.90    7.60
   0  10  -5    8.80   15.80
   0  10  -5   -7.80   12.90
   0 -10  -5   -8.30   13.30
   0 -10   5   -4.40   12.90
   0 -10  -5   -5.80   22.80
   0 -10   5  -11.90   18.40
   0 -10   5   -5.30   14.30
   0 -10   5   11.70   11.60
   0  10   6   15.20   13.40
   0  10  -6   -3.80   15.30
   0  10   6   15.50   10.60
   0  10  -6   13.40   15.30
   0  10   6    2.40   14.80
   0  10  -6   10.60   16.90
   0  10   6   13.20    7.70
   0 -10   6   -3.50   12.40
   0 -10  -6   25.60   17.00
   0 -10   6    9.30   14.40
   0 -10  -6    6.40   11.90
   0 -10  -6  -23.10   14.80
   0 -10   6    4.90   15.60
   0 -10   6   18.20   13.30
   0  10   7   -1.60    9.20
   0  10   7   -4.70   15.30
   0  10  -7    7.30   16.90
   0  10   7   17.30   15.10
   0  10  -7   -3.60   19.60
   0 -10  -7   89.89   18.30
   0 -10  -7   17.30   18.10
   0 -10   7   29.90   15.40
   0 -10   7   26.70   16.80
   0 -10   7   -2.00   10.60
   0 -10   7   22.80   18.60
   0  10   8  182.58   20.40
   0  10   8  209.48   24.20
   0  10  -8  102.39   19.30
   0 -10   8  185.48   24.30
   0 -10  -8  205.08   25.10
   0 -10   8  147.39   20.80
   0 -10   8  185.78   20.80
   0  11   0   -1.60    9.70
   0  11   0    8.70    6.30
   0  11   0    7.20    7.50
   0  11   0    7.60    5.70
   0  11   0   -0.10    8.90
   0  11   0    4.80    9.90
   0  11   0    6.30    8.50
   0 -11   0   14.40    7.50
   0 -11   0    4.40    9.40
   0 -11   0   -0.80    9.10
   0 -11   0   19.00    8.30
   0 -11   0    0.60    8.30
   0  11   1  137.39   12.50
   0  11   1  130.99   11.60
   0  11   1  145.29   13.00
   0  11   1  136.49   10.30
   0  11   1  149.29   14.40
   0  11   1  135.19   11.30
   0  11  -1  123.19   12.90
   0  11  -1  144.99   11.20
   0  11   1  129.89   14.60
   0  11  -1  126.79   12.40
   0 -11   1  145.79   13.30
   0 -11   1  134.69   12.50
   0 -11  -1  148.09   13.40
   0 -11  -1  118.09   11.00
   0 -11   1  125.69   11.00
   0 -11  -1  144.59   15.00
   0 -11   1  152.58   12.00
   0 -11  -1  128.69   15.10
   0 -11   1  176.28   16.20
   0 -11   1  123.09   14.10
   0 -11  -1  141.89   13.80
   0  11   2   21.60    8.30
   0  11  -2   15.20   11.10
   0  11  -2    0.70   10.90
   0  11   2    5.50    8.10
   0  11   2    2.00    9.20
   0  11   2   -2.20    5.90
   0  11  -2    3.70    7.00
   0  11  -2   22.90   11.40
   0  11   2    9.40    7.20
   0  11   2    3.40    8.20
   0 -11   2   18.80    9.30
   0 -11  -2    9.20    9.70
   0 -11   2   -0.70    8.20
   0 -11  -2    7.90    5.70
   0 -11  -2   -2.70    9.00
   0 -11  -2    0.30    9.20
   0 -11   2    2.20   10.40
   0 -11  -2   10.40    5.80
   0 -11   2    5.00    8.90
   0 -11   2    6.30    7.30
   0 -11  -2    9.00    8.80
   0  11  -3  753.72   42.40
   0  11   3  685.03   23.10
   0  11   3  657.23   26.40
   0  11   3  671.73   27.90
   0  11  -3  658.03   31.20
   0  11  -3  742.23   29.40
   0  11   3  652.43   28.50
   0  11   3  646.14   28.10
   0  11   3  592.74   29.00
   0 -11  -3  675.43   29.30
   0 -11   3  643.84   27.50
   0 -11  -3  617.14   26.10
   0 -11  -3  659.93   28.10
   0 -11   3  703.13   29.40
   0 -11  -3  710.23   29.20
   0 -11  -3  687.33   23.20
   0 -11   3  657.13   28.20
   0 -11   3  666.43   26.60
   0 -11   3  663.53   32.20
   0  11  -4   83.39   14.80
   0  11  -4   74.99   15.00
   0  11   4  119.89   13.70
   0  11  -4  125.09   19.50
   0  11   4   99.79    8.10
   0  11   4  159.18   16.60
   0  11   4  131.79   15.40
   0  11   4   99.89    8.80
   0  11   4  121.29   13.80
   0 -11   4  104.49   17.50
   0 -11   4  114.79   14.50
   0 -11  -4   72.89   14.70
   0 -11  -4  118.49   14.50
   0 -11   4  110.69   12.90
   0 -11   4  106.79   20.70
   0 -11  -4   89.29   13.80
   0  11   5   91.49   14.20
   0  11  -5   72.59   15.60
   0  11  -5   70.09   15.40
   0  11   5   81.39   14.70
   0  11   5   84.49   14.30
   0  11   5   83.39    7.00
   0  11  -5   82.49   16.10
   0 -11   5   77.89   17.10
   0 -11  -5   88.09   15.00
   0 -11   5   64.59   13.30
   0 -11  -5   92.59   16.10
   0 -11   5   54.39   14.70
   0 -11   5   58.29   13.50
   0 -11   5   73.79   17.00
   0 -11  -5   93.39   16.40
   0  11  -6   11.70   16.10
   0  11   6    1.40   10.40
   0  11   6   -4.50   12.60
   0  11  -6   -1.90   15.40
   0  11  -6    3.50   15.70
   0  11   6    8.90   13.60
   0 -11   6    4.10   13.20
   0 -11  -6   -6.30   15.30
   0 -11   6  -26.30   15.80
   0 -11  -6   -1.40   16.10
   0 -11   6   -7.70   14.20
   0 -11  -6    7.10   13.80
   0 -11   6   -6.00   11.00
   0  11   7   32.90   20.10
   0  11  -7   70.09   21.60
   0  11   7   53.49   17.60
   0  11  -7   10.20   20.40
   0 -11   7   10.10   10.30
   0 -11  -7   59.89   18.30
   0 -11   7   49.10   16.30
   0 -11   7   36.00   19.50
   0 -11   7   28.60   16.90
   0 -11  -7   17.30   16.40
   0  11   8   21.50   17.10
   0  11  -8   31.20   18.00
   0 -11   8   29.80   17.20
   0 -11   8   26.50   21.50
   0 -11   8  -10.70   16.40
   0 -11  -8   42.20   19.80
   0  12   0  172.58   14.90
   0  12   0  140.49   15.50
   0  12   0  148.69   15.30
   0  12   0  159.98   11.90
   0  12   0  146.59   16.90
   0 -12   0  162.58   14.70
   0 -12   0  163.78   13.50
   0 -12   0  151.48   15.70
   0 -12   0  151.28   16.10
   0 -12   0  140.39   13.40
   0  12   1   32.00    7.30
   0  12  -1   40.20   11.80
   0  12   1   30.50   10.20
   0  12  -1   27.70   10.90
   0  12   1   34.30    9.80
   0  12  -1   24.90    7.10
   0  12   1   19.50    8.70
   0  12   1   32.50    7.70
   0  12  -1   19.60   10.20
   0  12   1   23.90    9.90
   0  12  -1   20.30    7.40
   0 -12  -1   35.80    9.90
   0 -12   1   30.30   10.80
   0 -12   1   25.50   11.20
   0 -12   1   34.60    7.50
   0 -12  -1   25.30    7.40
   0 -12  -1   25.50   10.00
   0 -12   1   45.10    8.90
   0 -12   1   27.80   10.50
   0 -12  -1   24.50    9.60
   0 -12   1   30.20    9.60
   0  12   2  526.55   24.00
   0  12   2  496.85   19.60
   0  12   2  515.05   24.80
   0  12   2  531.15   24.30
   0  12   2  521.55   20.00
   0  12   2  535.05   20.70
   0  12   2  541.25   23.80
   0  12  -2  513.65   27.10
   0  12  -2  471.45   24.50
   0 -12  -2  485.85   19.70
   0 -12  -2  492.75   28.40
   0 -12   2  479.15   24.00
   0 -12   2  506.75   21.50
   0 -12   2  464.45   24.30
   0 -12  -2  542.55   24.40
   0 -12   2  518.85   25.20
   0 -12   2  512.05   24.10
   0 -12  -2  506.65   19.60
   0 -12  -2  475.95   24.50
   0  12   3   45.70    9.70
   0  12   3   51.79    7.10
   0  12   3   35.20   12.90
   0  12  -3   48.40   13.60
   0  12   3   45.90   11.40
   0  12   3   44.80   11.90
   0  12  -3   40.00   12.30
   0  12  -3   25.60   12.90
   0 -12   3   32.30   13.10
   0 -12  -3   58.69   11.60
   0 -12   3   41.30   11.40
   0 -12  -3   61.89   12.80
   0 -12   3   21.60   11.30
   0 -12   3   32.50    9.90
   0 -12  -3   42.00    6.70
   0  12   4  221.48   23.40
   0  12  -4  196.28   21.40
   0  12   4  223.98   19.80
   0  12   4  231.68   11.00
   0  12   4  237.68   11.70
   0  12  -4  221.28   24.50
   0  12   4  242.28   19.90
   0  12  -4  228.78   21.90
   0 -12   4  206.58   17.20
   0 -12  -4  227.28   22.70
   0 -12  -4  229.78   20.30
   0 -12   4  201.58   20.80
   0 -12   4  195.58   18.90
   0 -12   4  195.18   22.10
   0 -12  -4  211.48   21.00
   0 -12   4  242.38   22.20
   0  12  -5  236.68   28.00
   0  12   5  207.78   22.40
   0  12   5  220.78   11.10
   0  12  -5  202.98   24.60
   0  12  -5  233.68   25.40
   0  12   5  212.08   20.10
   0  12   5  228.38   13.50
   0  12   5  223.68   22.10
   0 -12   5  187.78   17.10
   0 -12   5  254.17   22.80
   0 -12  -5  190.08   22.60
   0 -12   5  196.68   23.10
   0 -12  -5  205.18   24.30
   0 -12  -5  254.57   22.90
   0 -12   5  204.58   21.20
   0  12   6  184.98   19.60
   0  12   6  152.98   17.60
   0  12  -6  150.38   20.00
   0  12  -6  176.28   27.80
   0  12   6  173.28   17.20
   0  12  -6  132.89   21.60
   0 -12   6  156.48   20.00
   0 -12   6  155.88   17.30
   0 -12  -6  190.38   20.60
   0 -12   6  114.59   14.80
   0 -12  -6  208.78   20.80
   0  12   7   -5.50    8.70
   0  12   7    3.80   15.60
   0  12  -7  -16.90   26.20
   0 -12   7   -5.00   15.20
   0 -12  -7   -0.10   16.10
   0 -12   7   17.40   18.70
   0 -12  -7    5.40   17.50
   0 -12   7  -11.00   14.50
   0 -12   7  -14.60    9.00
   0  12   8   21.70   19.20
   0  12  -8   22.20   20.10
   0  12   8   11.30   16.50
   0 -12   8   31.60   17.90
   0 -12   8   36.70   17.60
   0 -12   8   16.30   20.70
   0 -12  -8    3.40   19.00
   0  13   0  -10.80    6.90
   0  13   0   -7.00   10.50
   0  13   0    0.20    5.90
   0  13   0   -3.50    9.50
   0  13   0   -3.00    8.40
   0 -13   0   -6.20    9.90
   0 -13   0   -5.10    8.50
   0 -13   0    0.00    8.10
   0 -13   0    3.40    8.10
   0 -13   0   10.70   10.30
   0  13   1  900.11   34.10
   0  13  -1  916.51   31.20
   0  13  -1  852.31   33.70
   0  13  -1  890.61   35.70
   0  13  -1  882.31   34.60
   0  13   1  879.61   30.20
   0  13   1  889.41   35.10
   0  13   1  884.71   34.40
   0  13  -1  873.61   30.70
   0  13   1  867.31   29.80
   0 -13   1  923.91   35.00
   0 -13  -1  868.91   30.80
   0 -13  -1  874.41   34.50
   0 -13  -1  880.21   34.20
   0 -13   1  947.01   34.60
   0 -13   1  900.51   37.30
   0 -13  -1  782.62   42.90
   0 -13   1  878.71   33.40
   0 -13   1  888.61   30.80
   0 -13  -1  888.41   34.20
   0  13  -2   38.40   13.60
   0  13   2   27.10    6.90
   0  13  -2   27.80   13.70
   0  13  -2   32.20   12.00
   0  13   2   31.10   10.30
   0  13   2   31.10   10.40
   0  13   2   37.00    7.90
   0  13   2   34.50    8.30
   0  13   2   26.30   11.30
   0 -13  -2   47.70   11.90
   0 -13  -2   25.90   11.60
   0 -13   2   22.80   10.50
   0 -13  -2   47.70    7.90
   0 -13   2   33.20   11.40
   0 -13  -2   31.90    6.70
   0 -13   2   27.70   10.60
   0 -13  -2   43.90   11.40
   0 -13   2   43.00   12.60
   0 -13   2   41.50    9.10
   0  13  -3  173.08   27.40
   0  13   3  138.39   14.90
   0  13   3  130.09   11.30
   0  13  -3  146.69   16.20
   0  13   3  146.29   15.10
   0  13  -3   96.79   15.90
   0  13   3  166.78   13.10
   0 -13   3  132.89   14.50
   0 -13   3  143.09   16.40
   0 -13   3  136.29   14.90
   0 -13  -3  130.29   11.10
   0 -13   3  126.19   14.30
   0 -13  -3  143.09   15.60
   0 -13  -3  126.59   15.20
   0 -13  -3  134.69   14.20
   0 -13   3  135.59   14.70
   0  13  -4   46.60   14.10
   0  13  -4   57.19   15.30
   0  13   4   28.00   12.90
   0  13   4   44.80   12.10
   0  13  -4   60.59   16.30
   0  13   4   43.00    6.00
   0  13   4   42.00   14.20
   0  13   4   43.70    6.90
   0 -13  -4   32.80    7.10
   0 -13   4   28.00   10.90
   0 -13  -4   40.80   12.80
   0 -13   4   36.80   12.60
   0 -13   4   44.20   12.40
   0 -13   4   61.29   13.80
   0 -13  -4   36.30   13.80
   0 -13  -4   39.70   14.80
   0 -13   4   37.00   15.10
   0  13  -5    6.80   15.70
   0  13  -5   42.60   16.70
   0  13   5   18.00    5.30
   0  13   5   38.70   12.10
   0  13   5   32.60   14.70
   0  13   5   20.30    5.60
   0  13  -5   33.80   18.40
   0  13   5   27.90   13.70
   0 -13   5   28.80   12.40
   0 -13   5    9.00   14.40
   0 -13   5   26.20   16.70
   0 -13   5   41.50   13.40
   0 -13  -5   33.20   15.70
   0 -13  -5   17.20   13.20
   0 -13  -5   28.50   15.10
   0  13   6   -2.90   15.70
   0  13  -6  -11.40   16.10
   0  13  -6   -8.60   18.40
   0  13   6   15.10   11.80
   0  13   6    6.30   14.20
   0 -13   6   -6.60    8.70
   0 -13  -6   -4.10   16.60
   0 -13   6  -10.30   16.70
   0 -13   6   -9.90   14.50
   0 -13  -6   11.30   16.20
   0  13  -7  138.49   27.00
   0  13   7  153.68   20.00
   0  13   7  104.99   17.90
   0 -13   7  134.39   19.20
   0 -13   7  170.88   20.40
   0 -13  -7  164.58   21.60
   0 -13   7  107.69   27.60
   0  13   8    9.50   17.40
   0  13  -8  -17.00   22.30
   0  13   8  -15.50   15.40
   0 -13   8  -32.30   15.90
   0 -13   8  -14.90   17.00
   0 -13  -8    6.10   19.30
   0 -13   8   23.90   21.80
   0  14   0   24.70    6.90
   0  14   0   11.50   15.30
   0  14   0   26.00   11.50
   0  14   0   23.50    8.10
   0  14   0   16.10   11.20
   0 -14   0   41.30   17.90
   0 -14   0   32.90   11.10
   0 -14   0   39.90   10.70
   0 -14   0   15.90   10.30
   0 -14   0    0.10   15.80
   0  14  -1   78.59    9.80
   0  14   1  110.69    9.70
   0  14   1  116.39   10.60
   0  14   1   83.69   12.90
   0  14   1   91.69   12.50
   0  14  -1   62.89   10.80
   0  14  -1   97.19   13.70
   0  14   1  111.79   14.20
   0  14  -1   90.19   14.00
   0 -14   1   97.39   12.50
   0 -14  -1  109.99   13.60
   0 -14   1  110.59   13.90
   0 -14   1   96.09    9.80
   0 -14  -1  109.89   10.30
   0 -14  -1  103.79   12.30
   0 -14   1  130.69   14.30
   0 -14   1   93.39   11.80
   0 -14  -1  133.09   14.80
   0  14  -2  501.55   28.50
   0  14   2  499.45   21.10
   0  14   2  495.05   25.70
   0  14   2  449.16   24.30
   0  14  -2  481.55   25.60
   0  14  -2  471.45   25.40
   0 -14   2  472.55   25.10
   0 -14   2  511.35   24.70
   0 -14  -2  448.66   25.60
   0 -14   2  481.85   25.80
   0 -14  -2  457.65   21.10
   0 -14   2  444.86   23.70
   0 -14   2  475.45   21.40
   0 -14  -2  499.75   25.60
   0 -14  -2  501.05   20.20
   0 -14  -2  472.85   25.00
   0  14   3   12.40   10.00
   0  14   3    6.20   10.90
   0  14  -3    4.20   12.30
   0  14  -3    9.10   20.60
   0  14  -3   -9.40   22.10
   0  14   3    7.30   12.00
   0  14   3    2.60    7.20
   0 -14  -3   12.70   13.00
   0 -14   3   -6.50   11.20
   0 -14   3    6.40    9.70
   0 -14   3   13.60   11.30
   0 -14  -3    8.60    7.10
   0 -14  -3    6.20   11.00
   0 -14   3    3.30   12.30
   0 -14  -3   10.90   12.10
   0  14   4   60.99   13.40
   0  14  -4   70.09   21.40
   0  14   4   68.49   13.10
   0  14   4   54.19    6.50
   0  14   4   81.79   16.20
   0  14  -4   31.90   14.80
   0  14  -4   26.80   16.60
   0  14   4   62.69   11.40
   0 -14   4   66.79   16.60
   0 -14  -4   29.30   15.10
   0 -14  -4   87.99   21.10
   0 -14   4   71.49   14.60
   0 -14   4   67.99   12.80
   0 -14   4   58.29   13.20
   0 -14  -4   44.40   15.90
   0 -14  -4   74.39    8.30
   0  14   5  247.58   24.30
   0  14   5  282.17   12.10
   0  14  -5  251.97   30.80
   0  14  -5  264.27   26.80
   0  14   5  298.97   24.60
   0  14   5  260.67   21.90
   0  14   5  246.98   12.60
   0  14  -5  294.27   29.90
   0 -14  -5  303.57   25.60
   0 -14  -5  268.17   26.40
   0 -14   5  257.77   23.00
   0 -14   5  253.37   33.50
   0 -14   5  264.37   26.30
   0 -14   5  265.37   22.60
   0  14  -6   24.70   19.80
   0  14   6   -6.30    9.70
   0  14   6   27.20   17.30
   0  14  -6   28.50   17.30
   0  14   6  -12.80   13.90
   0 -14   6    6.00   15.90
   0 -14  -6   15.40   17.70
   0 -14   6   19.30   14.80
   0 -14   6  -23.20   17.50
   0 -14  -6   24.50   16.90
   0  14  -7   10.10   21.40
   0  14   7   20.90   15.50
   0  14   7   -3.10    9.40
   0  14   7   29.40   16.90
   0 -14   7  -12.50   14.60
   0 -14   7   -2.90   16.60
   0 -14   7   17.30   19.90
   0 -14  -7    5.30   17.40
   0  14   8   67.59   19.50
   0  14  -8   62.99   22.30
   0  14   8   43.40   17.50
   0 -14   8   54.39   21.40
   0 -14  -8   82.89   20.00
   0  15   0    1.40   11.60
   0  15   0   -5.00    9.20
   0  15   0   -3.50   11.20
   0  15   0   -0.60    7.80
   0 -15   0    3.70    9.50
   0 -15   0   -0.90   11.40
   0 -15   0   -9.80    9.80
   0  15  -1   37.80   14.00
   0  15   1   25.10   10.90
   0  15  -1   51.69   14.40
   0  15   1   44.70   11.70
   0  15   1   49.40    9.00
   0  15   1   44.30   13.20
   0  15   1   39.40    8.30
   0  15  -1   27.40    8.90
   0  15  -1   26.20   12.40
   0 -15   1   41.90   13.00
   0 -15  -1   54.89   13.20
   0 -15  -1   47.20   12.10
   0 -15   1   50.49    9.00
   0 -15   1   29.80   11.00
   0 -15   1   67.89   12.80
   0 -15  -1   46.30    9.30
   0  15   2   52.39   13.10
   0  15  -2   39.90   15.50
   0  15  -2   46.30   13.90
   0  15   2   41.80    9.20
   0  15   2   51.79   13.20
   0 -15   2   38.60   12.70
   0 -15  -2   46.70    9.00
   0 -15   2   51.79   10.20
   0 -15  -2   58.19   13.40
   0 -15   2   37.20   13.90
   0 -15  -2   42.70   13.00
   0 -15   2   54.59   12.70
   0  15  -3  311.97   24.60
   0  15  -3  352.06   28.50
   0  15  -3  402.86   43.50
   0  15   3  372.26   23.70
   0  15   3  351.46   20.00
   0  15   3  336.67   23.30
   0 -15   3  310.67   22.90
   0 -15   3  317.97   22.50
   0 -15   3  296.17   23.80
   0 -15  -3  321.07   16.40
   0 -15  -3  303.17   23.60
   0 -15   3  325.27   20.20
   0 -15  -3  282.57   23.70
   0  15   4   54.99   16.60
   0  15   4  100.69   15.00
   0  15  -4   43.80   17.70
   0  15   4   73.09    7.20
   0  15  -4   67.89   18.60
   0  15   4   61.09   13.00
   0  15   4   77.29    8.30
   0 -15  -4   90.39   17.40
   0 -15   4   75.89   14.30
   0 -15  -4   80.09    8.70
   0 -15   4   73.89   12.90
   0 -15   4   99.39   17.70
   0 -15   4   86.59   15.90
   0 -15  -4   98.59   16.90
   0  15   5  170.38   19.70
   0  15   5  189.08    9.70
   0  15  -5  185.58   24.40
   0  15   5  166.48   19.40
   0  15  -5  134.89   20.00
   0  15   5  153.38   16.80
   0  15  -5  118.39   17.80
   0  15   5  152.38   13.10
   0 -15   5  166.98   19.00
   0 -15  -5  166.18   18.60
   0 -15   5  181.18   21.10
   0 -15   5  199.88   21.30
   0 -15  -5  198.08   21.10
   0  15   6   42.30   16.80
   0  15  -6    4.80   17.70
   0  15   6   48.70   15.30
   0 -15   6    0.80   16.20
   0 -15  -6   70.29   18.70
   0 -15   6   40.00   19.50
   0 -15   6   23.90   14.30
   0 -15  -6   52.39   18.10
   0  15   7   19.60   17.80
   0  15  -7   14.90   18.80
   0  15   7   -5.50   14.80
   0  15   7    0.30    8.90
   0 -15   7   -0.30   17.10
   0 -15   7   22.20   20.10
   0 -15   7   -6.90   15.20
   0 -15  -7   -4.10   24.30
   0  16   0  149.19   14.50
   0  16   0  160.08   17.70
   0  16   0  140.79   15.30
   0  16   0  118.49   15.20
   0 -16   0  135.89   15.00
   0 -16   0  175.88   17.20
   0 -16   0  190.58   14.50
   0  16  -1   40.80   12.80
   0  16   1   50.49   13.80
   0  16   1   57.29   14.10
   0  16  -1   55.09   10.30
   0  16  -1   22.30   10.50
   0  16  -1   39.10   15.00
   0  16   1   60.59    9.20
   0 -16   1   69.79   12.40
   0 -16  -1   68.59   13.40
   0 -16   1   76.79   10.00
   0 -16   1   55.59   14.50
   0 -16  -1   57.39   10.00
   0 -16   1   52.09   12.50
   0 -16  -1   63.59   14.20
   0  16   2  282.27   19.70
   0  16  -2  266.67   21.60
   0  16   2  274.97   17.10
   0  16   2  260.67   22.60
   0  16  -2  238.78   21.50
   0  16  -2  275.97   27.10
   0  16  -2  291.07   23.40
   0 -16   2  289.47   18.50
   0 -16  -2  268.57   16.70
   0 -16   2  278.37   22.20
   0 -16   2  285.17   21.50
   0 -16  -2  286.37   22.40
   0 -16  -2  301.17   22.90
   0  16   3   -3.00   11.30
   0  16  -3    5.60   13.20
   0  16  -3    6.20   14.60
   0  16   3  -13.60   13.20
   0  16  -3    0.70   15.50
   0  16   3    4.10   11.40
   0 -16   3  -19.60   11.60
   0 -16   3    0.80   10.20
   0 -16   3  -12.60   14.40
   0 -16  -3   -0.20   12.90
   0 -16   3   -0.40   12.90
   0 -16  -3   14.40    7.60
   0 -16  -3   -0.80   11.40
   0  16   4  477.25   24.80
   0  16   4  412.46   17.40
   0  16  -4  454.85   33.60
   0  16   4  458.85   27.00
   0  16  -4  412.86   29.30
   0  16   4  414.46   27.20
   0  16  -4  479.35   42.60
   0  16   4  448.06   19.30
   0 -16   4  398.06   28.40
   0 -16  -4  428.06   28.30
   0 -16  -4  430.26   19.10
   0 -16   4  433.56   26.10
   0 -16   4  402.76   24.70
   0 -16  -4  467.55   28.70
   0  16   5   12.00   13.20
   0  16   5    2.00    3.60
   0  16  -5   -2.10   19.90
   0  16   5   12.30   15.40
   0  16   5   11.60   11.80
   0  16  -5   -3.40   18.50
   0 -16   5   10.40   15.70
   0 -16   5   23.20   17.00
   0 -16   5  -17.60   10.10
   0 -16  -5    5.90   16.70
   0 -16   5    4.60   12.70
   0 -16  -5   12.80   14.60
   0  16   6  116.89   19.10
   0  16   6   67.99   15.80
   0  16  -6   98.59   39.60
   0 -16   6   55.99   19.50
   0 -16   6   62.89   15.90
   0 -16   6   65.99   18.50
   0 -16  -6  124.59   21.00
   0 -16  -6   95.89   20.60
   0  16   7   22.10   29.10
   0  16   7   18.30   15.20
   0  16  -7   -0.50   18.70
   0 -16  -7   -5.30   17.40
   0 -16   7   13.60   19.40
   0 -16   7    3.90   15.00
   0 -16   7    9.60   18.70
   0  17   0    2.50    8.60
   0  17   0    2.80   13.60
   0  17   0    1.90   13.00
   0 -17   0   -4.50   12.60
   0 -17   0    5.30   10.10
   0 -17   0   -3.10   11.50
   0  17  -1   67.89   10.40
   0  17  -1   55.49   13.20
   0  17   1   48.20   14.30
   0  17  -1   59.49   14.50
   0  17   1   65.69    9.70
   0  17   1   30.20   12.00
   0 -17   1   35.00   16.70
   0 -17  -1   61.89   15.30
   0 -17   1   54.29   12.80
   0 -17  -1   61.69   10.70
   0 -17   1   58.49   13.40
   0 -17   1   55.09   10.20
   0 -17  -1   73.39   14.60
   0  17  -2   19.80   13.40
   0  17  -2   27.90   10.80
   0  17  -2   34.80   15.60
   0  17   2   50.49   13.80
   0  17   2   30.90    9.80
   0  17  -2   26.90   13.30
   0  17   2   36.00   13.70
   0 -17   2   37.30   13.20
   0 -17   2   50.29   12.90
   0 -17  -2   29.50   14.20
   0 -17   2   28.60   10.00
   0 -17  -2   25.60    9.10
   0 -17   2   36.60   15.00
   0 -17  -2   49.70   13.90
   0  17   3  300.57   23.70
   0  17  -3  302.47   26.80
   0  17   3  297.37   19.40
   0  17   3  291.47   23.30
   0  17  -3  330.17   29.20
   0  17  -3  277.47   26.10
   0 -17   3  302.87   22.60
   0 -17  -3  315.07   17.10
   0 -17   3  292.07   25.30
   0 -17   3  334.27   25.90
   0 -17  -3  334.77   28.50
   0 -17  -3  295.17   25.00
   0 -17   3  316.07   20.90
   0  17  -4   12.30   16.80
   0  17  -4   18.40   16.70
   0  17   4    5.20   12.00
   0  17   4   -6.60   14.30
   0  17   4   17.00    6.10
   0  17   4  -14.10   11.40
   0  17  -4   -2.70   16.10
   0 -17  -4   11.30   15.50
   0 -17   4   -5.30   15.50
   0 -17   4    9.90   11.10
   0 -17  -4    7.80    7.80
   0 -17   4    1.30   14.30
   0 -17  -4    9.40   13.30
   0 -17   4   10.30   11.90
   0  17   5   -3.10   10.10
   0  17   5   12.00   13.40
   0  17   5   63.59   17.00
   0  17  -5   73.69   30.30
   0  17  -5   28.30   19.00
   0 -17  -5   33.40   17.50
   0 -17   5   35.40   18.20
   0 -17   5   -2.80   15.60
   0 -17   5   29.70   22.20
   0 -17   5    2.30    8.50
   0 -17  -5   48.70   17.50
   0  17   6   -5.80    8.50
   0  17  -6   13.50   22.00
   0  17   6   19.70   14.50
   0  17   6  -19.70   16.40
   0 -17  -6   11.90   16.40
   0 -17   6   10.30   16.90
   0 -17   6   11.70   14.20
   0  17  -7   30.30   24.60
   0  17   7    1.40   14.70
   0  17   7    4.00   21.60
   0 -17   7   30.90   19.90
   0 -17   7  -14.30   17.20
   0 -17  -7   -5.10   17.00
   0 -17   7   -0.90   15.80
   0  18   0  206.68   16.30
   0  18   0  215.38   22.80
   0 -18   0  208.78   20.90
   0 -18   0  208.88   19.50
   0 -18   0  222.68   19.50
   0  18  -1  -13.90   13.40
   0  18   1   -4.50    8.70
   0  18  -1    7.70   13.30
   0  18   1    9.20   11.90
   0  18  -1    5.30   10.90
   0  18   1    3.40   12.80
   0 -18   1   -4.90   11.50
   0 -18  -1    1.90   13.60
   0 -18  -1   -6.90   11.20
   0 -18   1    5.70   14.10
   0 -18  -1   -0.30    9.50
   0 -18   1  -14.40   11.20
   0  18  -2   42.50   17.10
   0  18   2   58.99   13.80
   0  18  -2   60.39   11.60
   0  18   2   66.39   14.30
   0  18   2   97.39   13.00
   0  18  -2   48.80   14.70
   0 -18   2   65.69   14.70
   0 -18  -2   57.79   16.00
   0 -18  -2   69.99   14.20
   0 -18  -2   65.99   10.50
   0 -18   2   81.99   11.40
   0 -18   2   58.69   16.40
   0 -18   2   75.99   13.80
   0  18  -3    3.20   16.70
   0  18   3   -2.20   10.20
   0  18  -3   -8.30   14.20
   0  18   3  -13.10   11.00
   0 -18  -3   -9.40   14.30
   0 -18   3   -1.50   10.60
   0 -18   3   -7.70   10.00
   0 -18  -3   10.30    9.10
   0 -18   3  -10.10   15.00
   0 -18   3    4.10   13.20
   0 -18  -3   10.70   13.00
   0  18  -4   92.49   18.40
   0  18  -4   76.29   21.20
   0  18   4  100.79   15.20
   0  18   4  113.89   10.70
   0  18   4  106.59   14.20
   0  18   4  125.49   18.70
   0 -18   4   87.29   14.10
   0 -18  -4  123.29   10.50
   0 -18  -4  134.19   19.80
   0 -18  -4   89.69   15.30
   0 -18   4   82.99   17.50
   0 -18   4   82.39   18.00
   0  18  -5  -10.50   21.50
   0  18   5   -9.30   10.20
   0  18   5   -0.20    3.70
   0  18   5   25.70   15.40
   0  18   5    3.50   13.00
   0 -18   5    8.60   16.30
   0 -18  -5   10.00   14.20
   0 -18  -5   19.20   17.40
   0 -18   5    7.70   13.20
   0 -18   5   -0.60    8.90
   0 -18   5   21.50   18.10
   0  18   6   42.80   18.70
   0  18   6    2.70    9.80
   0  18  -6   34.20   22.50
   0 -18   6   71.69   20.40
   0 -18  -6   58.59   21.30
   0 -18   6   43.70   15.40
   0 -18   6   44.00   18.70
   0  19   0    6.80   14.40
   0  19   0    4.10   13.90
   0  19   0    0.20   13.90
   0 -19   0    9.90   10.60
   0 -19   0  -11.70   15.40
   0 -19   0    1.90   11.40
   0  19  -1  143.29   19.70
   0  19  -1  144.89   13.30
   0  19   1  153.98   18.50
   0  19  -1  114.69   16.60
   0  19   1  113.49   16.60
   0 -19   1  117.19   15.70
   0 -19  -1  122.09   15.40
   0 -19  -1  161.38   18.70
   0 -19   1  139.39   17.60
   0 -19   1  141.59   15.80
   0 -19  -1  135.89   13.30
   0  19   2   21.80   14.60
   0  19  -2   14.20   14.50
   0  19  -2   28.10   10.50
   0  19  -2  -18.00   15.60
   0  19   2   31.50    9.70
   0 -19   2   20.60   10.20
   0 -19  -2   10.50   14.80
   0 -19   2    2.90   11.70
   0 -19  -2    3.70    8.90
   0 -19   2    8.70   15.40
   0 -19  -2   -8.40   13.10
   0  19  -3   98.29   13.90
   0  19  -3   82.89   17.20
   0  19   3  114.89   13.10
   0  19  -3   92.89   19.10
   0  19   3   97.79   16.70
   0 -19   3   98.39   14.30
   0 -19   3   89.69   18.10
   0 -19  -3  157.88   18.30
   0 -19   3  120.09   17.10
   0 -19  -3  131.79   19.40
   0 -19  -3  124.59   11.70
   0 -19   3  123.99   13.70
   0  19   4   -2.30   14.90
   0  19   4   -4.00   16.10
   0  19   4    6.10    5.80
   0  19  -4    0.20   17.00
   0  19   4    7.50   11.80
   0  19  -4   16.10   16.30
   0 -19   4   18.50    9.70
   0 -19  -4   -9.90   16.10
   0 -19   4  -19.90   13.60
   0 -19  -4  -15.60   13.00
   0 -19   4   23.00   17.90
   0 -19   4   14.10   12.20
   0  19   5  116.19   16.00
   0  19   5  131.99   25.20
   0  19  -5   67.89   21.00
   0 -19   5   54.29   15.50
   0 -19   5  133.59   22.90
   0 -19   5   76.59   18.10
   0 -19  -5  139.19   29.50
   0  19   6   43.10   14.80
   0  19   6    2.70   17.40
   0  19  -6   20.20   20.90
   0 -19  -6   -3.30   15.80
   0 -19   6   16.00   19.70
   0 -19   6   -1.50   18.70
   0 -19   6    4.30   14.70
   0  20   0  247.08   25.40
   0  20   0  269.17   24.00
   0  20   0  251.77   17.60
   0 -20   0  239.68   24.70
   0 -20   0  240.38   20.40
   0 -20   0  276.07   23.40
   0  20  -1    1.00   14.90
   0  20   1   25.10   13.70
   0  20   1    1.90    9.00
   0  20  -1   18.20   10.20
   0  20   1   10.70   13.80
   0  20  -1   16.80   14.60
   0 -20  -1   26.70   16.30
   0 -20  -1   11.90   17.00
   0 -20  -1   26.40   11.00
   0 -20   1   29.00   16.00
   0 -20   1   29.70   12.70
   0 -20   1    4.80   14.10
   0  20   2  -10.50   14.80
   0  20  -2   15.10   10.50
   0  20  -2    0.00   14.50
   0  20   2   -5.90    8.80
   0  20  -2   10.30   16.60
   0  20   2  -21.10   11.60
   0 -20   2   -4.50   15.70
   0 -20   2   10.70   10.00
   0 -20  -2   -5.00   11.20
   0 -20   2   12.80   13.70
   0 -20   2   20.50   12.30
   0 -20  -2    5.40    9.60
   0 -20  -2   -8.50   17.40
   0  20  -3   17.80   16.80
   0  20   3   35.20   10.80
   0  20   3    5.80   12.50
   0  20   3   29.90   16.00
   0  20  -3   12.60   11.80
   0  20  -3   20.10   15.70
   0 -20  -3   49.99    9.90
   0 -20   3   24.70   15.40
   0 -20   3   25.20   17.10
   0 -20   3   29.80   11.60
   0 -20   3    1.10    9.70
   0 -20  -3   62.29   17.90
   0 -20  -3   19.70   12.30
   0  20   4   87.79   18.50
   0  20  -4   58.69   19.30
   0  20   4   63.89   13.30
   0 -20   4   69.39   17.90
   0 -20  -4   75.89   10.10
   0 -20   4   13.40   15.50
   0 -20   4   39.90   14.70
   0 -20  -4   69.79   17.00
   0 -20  -4   34.60   18.50
   0  20  -5   -9.20   19.80
   0  20   5   22.10   16.60
   0  20   5   29.90   12.70
   0  20   5    7.20    9.10
   0 -20   5  -23.70   17.90
   0 -20   5  -17.70   13.30
   0 -20   5   -0.40   15.90
   0 -20  -5   -0.10   15.70
   0  21   0   10.60    9.30
   0  21   0    2.80   12.90
   0  21   0    8.70   15.00
   0 -21   0    6.70   11.30
   0 -21   0    2.40   14.50
   0 -21   0   16.50   11.90
   0  21   1  144.89   18.90
   0  21  -1  137.69   20.60
   0  21  -1  172.88   16.80
   0  21   1  188.18   16.10
   0  21  -1  145.89   19.50
   0  21   1  139.59   17.00
   0 -21   1  151.88   20.40
   0 -21  -1  191.28   21.40
   0 -21   1  168.28   17.20
   0 -21  -1  189.18   21.60
   0 -21   1  185.78   20.30
   0 -21  -1  187.68   15.40
   0  21  -2   -3.00   14.50
   0  21   2   -6.60   16.10
   0  21   2   11.40   13.00
   0  21  -2  -33.30   15.60
   0  21  -2   -8.50    9.80
   0  21   2   -6.60    8.90
   0 -21   2   -0.80   15.90
   0 -21   2    3.50   10.00
   0 -21  -2  -11.50   15.90
   0 -21   2   14.30   14.20
   0 -21  -2  -10.50    9.60
   0 -21  -2   -9.80   11.50
   0 -21   2   16.10   10.50
   0  21   3   43.20   12.80
   0  21   3   43.90   16.10
   0  21  -3    4.00   16.40
   0  21   3   41.10   10.50
   0  21  -3   19.20   11.70
   0 -21  -3   28.40   11.50
   0 -21   3   20.00   15.10
   0 -21  -3   33.10    9.60
   0 -21   3    5.70    9.30
   0 -21   3   38.80   17.50
   0 -21   3   11.40   11.20
   0  21  -4    8.30   18.40
   0  21   4  -16.80    9.50
   0  21   4    4.90    4.80
   0  21   4   -5.00   15.70
   0 -21  -4   -6.20   13.90
   0 -21   4  -14.70   15.50
   0 -21  -4   -1.00    8.70
   0 -21  -4    0.30   24.50
   0 -21   4   12.90   11.90
   0 -21   4   10.70   18.20
   0  21  -5   47.90   22.10
   0  21   5   59.29   18.70
   0 -21   5   63.29   20.10
   0 -21   5   87.29   15.30
   0 -21   5   64.89   19.40
   0  22   0  419.36   29.10
   0  22   0  387.26   29.40
   0  22   0  445.66   21.90
   0 -22   0  466.45   30.30
   0 -22   0  423.36   25.30
   0  22  -1   31.50   16.80
   0  22   1   25.10   15.70
   0  22  -1   16.80   10.00
   0  22   1   31.90   12.20
   0  22   1   28.70    9.60
   0  22  -1   15.00   15.10
   0 -22  -1   23.60   11.70
   0 -22   1   20.70   16.40
   0 -22   1    8.10   10.20
   0 -22   1    2.80   13.40
   0 -22  -1   28.50   17.20
   0 -22  -1   34.80   13.40
   0  22   2   79.79    9.30
   0  22  -2   63.39   11.80
   0  22  -2   16.30   28.00
   0  22   2   47.30   16.50
   0  22   2   40.00   13.50
   0  22  -2   32.90   17.30
   0 -22   2   55.29   16.10
   0 -22   2   64.49   18.10
   0 -22  -2   58.89   11.70
   0 -22  -2   91.09   19.50
   0 -22  -2   54.99   12.70
   0  22  -3   -7.00   10.60
   0  22   3    6.70    9.50
   0  22   3    1.20    5.60
   0  22   3   14.70   16.80
   0 -22  -3  -11.80   10.90
   0 -22  -3    8.10   12.70
   0 -22   3    0.60    8.40
   0 -22  -3   39.60   18.20
   0 -22   3  -17.40   15.40
   0 -22   3   -0.40   11.40
   0 -22   3   14.10   17.10
   0  22   4   -2.80    9.60
   0  22  -4   10.40   13.20
   0  22   4    3.60   16.90
   0  22  -4    5.70   19.10
   0  22   4    7.00    6.30
   0  22   4    1.40    5.00
   0 -22   4   28.70   12.30
   0 -22  -4   17.90   13.50
   0 -22  -4    7.30   15.60
   0 -22   4   25.40   18.80
   0  23   0    8.10    7.40
   0  23   0    7.40   16.10
   0  23   0   22.30   14.30
   0 -23   0   -3.70   11.80
   0 -23   0    5.00   10.00
   0 -23   0   18.00   17.50
   0  23  -1   39.90   10.50
   0  23  -1   65.99   17.40
   0  23   1   39.70   13.90
   0 -23   1  100.29   35.60
   0 -23   1   47.40   14.20
   0 -23  -1   45.30   18.40
   0 -23  -1   67.09   12.90
   0  23   2   -5.00    5.30
   0  23  -2   11.20   10.60
   0  23   2   18.30   12.10
   0  23  -2   -2.90   16.70
   0  23   2   16.80   16.60
   0 -23  -2    4.10   10.90
   0 -23  -2   -9.80   16.20
   0 -23  -2  -10.70   10.30
   0 -23   2    2.40   16.90
   0 -23   2   14.10   14.80
   0  23  -3   44.90   18.80
   0  23   3   45.90   18.40
   0  23  -3   57.39   18.50
   0 -23   3   51.39   30.80
   0 -23  -3   66.59   11.50
   0 -23   3   49.70   17.40
   0  24   0   79.89   15.90
   0 -24   0  125.59   15.80
   0 -24   0  105.49   20.90
   0  24   1   31.10   12.50
   0  24  -1    3.40   18.80
   0  24  -1  -11.10    7.20
   0  24   1    4.80    5.70
   0 -24  -1   12.10   10.10
   0 -24   1    9.20   13.50
   0 -24   1   16.80   17.30
   0 -24   1    9.00    9.30
   0 -24  -1   15.90   17.70
   0 -24  -1  -18.50   11.20
   0  24  -2   69.59   18.70
   0  24   2   12.10   11.20
   0 -24   2   53.29   16.50
   0 -24   2   50.39   18.50
   0 -24  -2   39.90   11.80
   0  25   0   -2.30   14.50
   0  25   0   -3.80    6.00
   0 -25   0    6.30   17.90
   0 -25   0    0.70   12.40
   1   0  -9    5.40   21.20
  -1   0   9    2.20   17.50
  -1   0   9    8.10    6.70
  -1   0   9  -17.70   18.60
  -1   0   8   94.29   18.20
   1   0  -8   82.59   20.50
   1   0  -8  111.59   18.60
  -1   0   8   65.09   17.00
  -1   0   8   75.09   11.40
  -1   0   7  -12.80   15.10
   1   0  -7    5.30   14.30
  -1   0   7   -3.10    9.30
  -1   0   7   -2.20   10.10
   1   0  -7   -4.30   14.00
  -1   0   7    6.60   13.50
   1   0  -7   22.70   14.10
  -1   0   6  280.47   20.30
  -1   0   6  252.27   21.20
  -1   0   6  265.07   20.30
   1   0  -6  224.18   17.10
  -1   0   6  239.58   16.50
   1   0  -6  228.98   23.40
  -1   0   6  241.98   19.40
   1   0  -6  204.68   22.20
   1   0  -6  274.17   21.50
   1   0  -5   -7.20    9.20
  -1   0   5    3.10   10.30
   1   0  -5   -7.90   10.80
  -1   0   5   10.50   10.70
   1   0  -5    5.90   10.40
  -1   0   5    3.80    7.70
  -1   0   5    2.10    8.80
  -1   0   4  128.89   11.80
  -1   0   4  109.69   11.40
   1   0  -4   96.59   11.00
  -1   0   4  109.19   11.50
   1   0  -4   88.09   13.80
   1   0  -4  120.19    9.40
   1   0  -4   93.79   11.10
  -1   0   4  122.49   13.40
  -1   0   4  102.19   10.40
   1   0  -4   93.19   10.60
  -1   0   4   90.19   10.30
  -1   0   3   -4.00    7.80
   1   0  -3   -3.00    6.50
   1   0  -3   -6.00    7.30
   1   0  -3   -5.40    7.80
  -1   0   3  -13.40    7.10
   1   0  -3   -3.80    7.80
   1   0  -3   -0.90    6.80
  -1   0   3   -5.40    7.70
  -1   0   3   -3.60    5.90
  -1   0   3    8.20    6.80
   1   0  -2  104.69    9.40
   1   0  -2   97.99    9.20
   1   0  -2  123.59   13.00
   1   0  -2  143.79   11.30
  -1   0   2  116.19    8.30
   1   0  -2  157.18   10.80
  -1   0   2  125.89   10.60
  -1   0   1   -4.00    2.80
  -1   0   1   -0.20    1.80
   1   0  -1   -0.90    4.80
  -1   0   1    2.40    2.80
  -1   0  -1    7.40    4.80
   1   0   1   26.70    5.40
  -1   0  -1    0.20    6.00
   1   0   1    8.40    6.20
  -1   0  -2   45.80    8.60
  -1   0  -2   33.00    7.90
  -1   0  -2   44.70    6.60
   1   0   2   32.50    8.50
  -1   0  -2   40.30    7.60
   1   0   2   37.20    8.10
   1   0   2   37.50    6.90
  -1   0  -2   63.39    9.00
   1   0   2   42.70    8.10
   1   0   2   41.00    8.40
   1   0   2   43.20    7.70
   1   0   3   -4.80    8.60
  -1   0  -3  -10.70    9.00
   1   0   3    7.20    8.50
  -1   0  -3    2.80    8.50
   1   0   3   -0.80    8.60
   1   0   3   -1.90    7.70
  -1   0  -3   -2.70    8.30
   1   0   3    5.00    8.60
  -1   0  -3    7.10    9.20
  -1   0  -3    1.40    6.80
  -1   0  -3   -5.30    9.20
  -1   0  -4  198.38   18.10
  -1   0  -4  226.28   17.30
  -1   0  -4  202.58   17.50
  -1   0  -4  214.98   15.90
   1   0   4  196.48   16.00
   1   0   4  215.48   15.90
   1   0   4  208.28   16.00
   1   0   4  187.88   16.20
   1   0   4  201.58   14.50
   1   0   4  230.78   16.90
  -1   0  -5   -3.20    8.40
  -1   0  -5    7.70   12.70
   1   0   5   -1.40   10.50
   1   0   5  -12.40   10.20
   1   0   5   -8.10   10.40
   1   0   5   -1.20   11.70
   1   0   5    5.50    9.60
  -1   0  -5  -13.40   12.00
  -1   0  -5    2.90   11.80
  -1   0  -6  205.28   22.70
  -1   0  -6  210.88   35.70
   1   0   6  164.68   20.10
   1   0   6  172.78   16.40
   1   0   6  226.28   19.40
   1   0   6  152.98   18.10
   1   0   7   19.20   14.70
  -1   0  -7    7.80   18.10
  -1   0  -7    8.60   15.70
   1   0   7   -0.20   12.30
   1   0   7    5.00   15.90
   1   0   7   22.30   13.10
  -1   0  -8   33.10   29.50
  -1   0  -8   79.99   22.60
   1   0   8   41.70   17.10
   1   0   8   96.39   19.90
   1   0   8   75.29   14.10
   1   0   9   29.20   11.80
   1   0   9    6.60   20.10
   1   0   9   27.20   18.70
  -1   0  -9    3.00   20.70
  -1   1   9   -0.70   17.80
   1   1  -9    9.70   21.00
  -1   1   9   10.40   17.70
  -1   1   9    6.30    6.10
  -1  -1   9    6.00   19.10
   1  -1  -9    8.50   20.20
  -1  -1   9   12.30   17.50
  -1  -1   9   20.20    9.80
  -1   1   8  -14.90   15.30
  -1   1   8   30.60   16.80
  -1   1   8   -6.20    7.40
  -1   1   8    4.20   15.20
   1   1  -8   16.50   18.70
   1   1  -8   13.90   15.00
  -1  -1   8  -20.20    8.50
  -1  -1   8    6.00   15.70
   1  -1  -8  -10.70   15.80
  -1  -1   8  -21.40   15.70
   1  -1  -8   22.90   18.00
  -1  -1   8   -5.90   10.30
   1   1  -7  227.58   24.00
   1   1  -7  243.68   23.40
  -1   1   7  224.08   23.50
  -1   1   7  226.78   20.70
  -1   1   7  223.58   30.40
  -1   1   7  256.97   24.30
  -1   1   7  209.68   17.60
   1   1  -7  223.98   25.60
  -1  -1   7  230.28   23.20
  -1  -1   7  198.38   19.30
  -1  -1   7  218.98   23.60
   1  -1  -7  244.38   23.40
   1  -1  -7  218.78   23.60
   1  -1  -7  237.78   26.10
  -1  -1   7  210.88   20.90
  -1   1   6    9.50   12.40
  -1   1   6  -14.20   10.90
   1   1  -6    6.90   11.80
  -1   1   6    4.10    8.60
   1   1  -6   -0.40   12.20
  -1   1   6    0.00   10.30
   1   1  -6   21.60   12.40
  -1   1   6   16.20   12.90
  -1  -1   6   -3.70   11.30
  -1  -1   6    5.20    9.00
  -1  -1   6  -11.20    9.10
  -1  -1   6    1.70   13.00
   1  -1  -6    3.40   13.50
  -1  -1   6  -14.00   12.00
   1  -1  -6   -4.30   11.80
   1  -1  -6    0.60    8.40
  -1   1   5  160.88   13.20
   1   1  -5  173.28   15.70
   1   1  -5  133.09   13.20
  -1   1   5  156.98   16.60
   1   1  -5  158.58   17.40
   1   1  -5  139.29   11.50
  -1   1   5  147.99   13.50
   1  -1  -5  153.68   15.20
   1  -1  -5  144.19   15.40
   1  -1  -5  146.89   13.10
   1  -1  -5  162.38   17.90
  -1  -1   5  130.39   13.90
  -1  -1   5  169.28   16.70
  -1  -1   5  143.59   16.70
  -1  -1   5  132.59   15.70
  -1  -1   5  147.09   13.90
  -1   1   4   75.49    9.90
   1   1  -4   72.79    9.10
   1   1  -4   80.29   11.30
   1   1  -4   89.59   11.30
  -1   1   4   73.89    9.70
  -1   1   4   79.19    7.90
  -1   1   4   99.69   10.20
  -1   1   4   84.89   10.70
  -1   1   4   81.09   10.70
   1   1  -4   57.89    9.90
   1   1  -4   64.69   10.10
  -1  -1   4   74.59   10.60
  -1  -1   4   71.09   10.50
   1  -1  -4   72.79   10.00
  -1  -1   4   58.39    8.30
  -1  -1   4  111.99   13.20
   1  -1  -4   51.19   11.00
   1  -1  -4   60.09   10.40
  -1  -1   4   58.59    9.60
   1  -1  -4   73.19    8.90
   1  -1  -4   79.59   10.50
  -1  -1   4   57.39    9.00
   1  -1  -4   62.59   10.20
   1   1  -3    9.00    7.80
   1   1  -3   15.20    7.30
   1   1  -3    2.10    8.50
  -1   1   3   13.60    7.70
  -1   1   3   -0.30    7.70
  -1   1   3   10.30    5.50
   1   1  -3    2.20    7.60
  -1   1   3   11.70    7.30
   1   1  -3   16.70    7.50
  -1   1   3   34.40    6.70
   1   1  -3   10.20    8.30
  -1   1   3   24.20    8.60
   1  -1  -3   12.60    8.00
  -1  -1   3   14.90    7.30
   1  -1  -3   -2.00    8.50
  -1  -1   3   13.60    7.80
   1  -1  -3   10.60    8.20
  -1  -1   3    5.20    7.70
   1  -1  -3   15.80    7.10
  -1  -1   3   11.20    6.50
   1  -1  -3   16.80    7.90
  -1  -1   3    6.20    6.70
  -1  -1   3   20.60    8.40
   1  -1  -3    5.70    5.90
  -1   1   2    8.70    6.20
   1   1  -2    3.40    6.10
   1   1  -2   13.30    5.90
  -1   1   2    7.20    6.20
   1   1  -2   -2.80    6.50
   1   1  -2   14.50    7.00
   1   1  -2    9.40    5.70
  -1   1   2    9.00    4.10
  -1  -1   2    8.40    5.90
   1  -1  -2    5.00    6.40
   1  -1  -2    3.10    5.40
  -1  -1   2    1.40    6.70
  -1  -1   2    5.00    5.50
   1  -1  -2    9.40    6.10
   1  -1  -2   -3.30    7.70
   1  -1  -2   14.30    6.80
   1  -1  -2    4.60    6.60
   1   1  -1 1928.41   55.49
  -1   1   1 1930.81   55.59
  -1  -1   1 1916.31   55.59
   1  -1  -1 1680.83   55.39
  -1  -1   1 1914.61   55.19
   1   1   1  526.05   18.20
  -1   1  -1  560.14   18.60
  -1   1  -1  609.64   19.10
   1   1   1  517.05   17.80
   1   1   1  573.64   18.60
   1   1   1  532.35   17.30
   1   1   1  475.25   18.20
   1   1   1  498.75   19.00
  -1   1  -1  523.35   18.40
  -1   1  -1  504.55   18.50
  -1   1  -1  533.95   19.20
  -1  -1  -1  491.25   17.40
  -1  -1  -1  456.05   18.00
   1  -1   1  530.75   19.20
  -1  -1  -1  550.94   18.20
   1  -1   1  584.24   19.10
  -1  -1  -1  476.65   19.60
   1  -1   1  554.84   18.10
  -1  -1  -1  538.65   18.50
  -1  -1  -1  541.95   18.40
   1  -1   1  602.84   18.80
   1  -1   1  512.45   18.60
   1  -1   1  532.85   18.30
  -1   1  -2    6.80    7.00
  -1   1  -2    5.00   12.90
  -1   1  -2    5.30    7.60
   1   1   2    7.80    7.00
  -1   1  -2   23.00    8.20
  -1   1  -2   20.10    8.60
  -1   1  -2   13.40    8.80
   1   1   2   12.80    8.00
   1   1   2   13.70    7.40
   1   1   2   11.00    7.00
   1   1   2    4.90    5.70
   1   1   2   17.10    8.00
  -1  -1  -2    0.40    8.70
  -1  -1  -2   22.50    8.10
  -1  -1  -2   12.00    5.80
   1  -1   2   19.80    7.30
   1  -1   2   18.70    8.00
   1  -1   2   19.30    8.30
  -1  -1  -2   21.80    8.20
  -1  -1  -2   14.40    8.10
  -1  -1  -2   17.60    8.20
   1  -1   2   17.40    8.00
   1  -1   2    9.00    7.10
  -1   1  -3   64.39   10.00
   1   1   3   85.89   10.20
   1   1   3  101.09    8.70
  -1   1  -3   75.79    8.80
   1   1   3  115.69   11.10
   1   1   3   90.59    9.90
  -1   1  -3   80.09   10.40
   1   1   3   97.49   11.20
  -1   1  -3   83.79   10.20
  -1   1  -3   76.49   10.90
   1   1   3   86.39   10.70
  -1   1  -3   86.09   11.50
  -1  -1  -3   78.49    9.90
  -1  -1  -3   90.99   10.90
  -1  -1  -3   91.99   10.80
   1  -1   3  106.59   10.60
  -1  -1  -3  105.49   11.60
   1  -1   3   92.09    9.90
   1  -1   3  109.29   10.60
   1  -1   3   77.79    9.80
  -1  -1  -3   66.29    9.80
  -1  -1  -3   71.99    8.60
   1  -1   3   95.49   10.20
   1  -1   3   95.49    9.80
  -1   1  -4    2.40   10.10
   1   1   4    7.10    8.40
   1   1   4  -10.50    7.70
  -1   1  -4   -2.30   10.50
  -1   1  -4   14.50    8.30
   1   1   4    3.60    9.20
   1   1   4   -4.20    8.70
   1   1   4   -3.30    9.20
  -1   1  -4   -4.70    7.70
   1   1   4   -2.50    9.60
   1  -1   4   -2.40    8.50
  -1  -1  -4   10.00   10.00
   1  -1   4   -3.30    8.90
   1  -1   4    4.80    8.90
   1  -1   4    4.40    8.70
   1  -1   4   12.90   10.20
  -1  -1  -4   -2.40    6.60
  -1  -1  -4   14.50   10.00
  -1  -1  -4   -9.20    8.60
  -1  -1  -4   -7.80   10.10
   1  -1   4    6.50    9.70
   1   1   5   72.19   12.70
   1   1   5   61.99   10.20
   1   1   5   58.49   11.80
  -1   1  -5   53.39   12.10
   1   1   5   58.19   13.70
  -1   1  -5   74.39   15.00
  -1  -1  -5   63.59   13.50
   1  -1   5   57.89   10.90
  -1  -1  -5   48.10   11.90
   1  -1   5   50.59   11.00
   1  -1   5   50.39   11.90
   1  -1   5   55.39   13.80
   1  -1   5   49.30   12.60
  -1  -1  -5   40.90    8.50
  -1  -1  -5   34.00   15.30
   1   1   6    8.90   12.30
  -1   1  -6   15.40   24.00
   1   1   6    9.30   12.00
  -1   1  -6    0.30   17.60
   1   1   6   16.30   12.70
  -1   1  -6   -2.30   12.10
   1   1   6   15.60   11.20
   1  -1   6   12.00   11.70
   1  -1   6    6.50   12.50
   1  -1   6   26.30   16.50
  -1  -1  -6   34.30   15.10
   1  -1   6   24.70   13.10
  -1  -1  -6   -1.90   27.00
   1  -1   6   18.00   10.90
   1   1   7  432.36   28.40
  -1   1  -7  447.66   32.90
  -1   1  -7  447.36   33.20
   1   1   7  415.46   26.50
   1   1   7  414.36   27.70
  -1   1  -7  360.46   40.20
   1   1   7  401.56   28.70
  -1  -1  -7  417.16   32.20
   1  -1   7  406.86   27.00
   1  -1   7  475.95   26.00
   1  -1   7  427.16   27.20
  -1  -1  -7  441.46   30.30
   1  -1   7  451.25   29.40
   1   1   8  152.88   22.00
  -1   1  -8  105.29   30.30
  -1   1  -8  134.39   22.50
   1   1   8  122.19   19.20
   1   1   8  122.29   14.80
   1  -1   8  115.99   15.30
  -1  -1  -8  132.99   23.00
   1  -1   8   90.69   19.40
   1  -1   8  123.59   18.60
  -1  -1  -8   79.59   36.30
  -1   1  -9   33.60   22.50
   1   1   9   39.10    9.30
   1   1   9   95.59   20.50
   1   1   9  106.29   22.20
   1  -1   9   55.89   19.70
  -1  -1  -9   55.59   22.00
   1  -1   9   85.19   14.90
   1  -1   9   79.89   21.60
  -1   2   9   -2.80   19.00
  -1   2   9    3.10    6.20
   1   2  -9   -6.30   19.60
  -1   2   9  -19.60   16.10
  -1  -2   9    2.90   19.00
   1  -2  -9  -20.70   19.70
  -1  -2   9    1.20   10.60
  -1  -2   9  -11.40   16.70
  -1   2   8   39.30   18.30
  -1   2   8   28.00   15.80
  -1   2   8   -2.70    7.70
   1   2  -8   53.39   20.20
   1   2  -8   41.90   16.40
  -1   2   8   19.50    8.80
  -1  -2   8   44.50   16.90
   1  -2  -8   40.30   19.90
  -1  -2   8   20.40   16.40
  -1  -2   8   24.50   11.60
   1  -2  -8    3.70   16.00
  -1   2   7    7.70   10.20
  -1   2   7   12.60   13.50
  -1   2   7   19.20   13.80
  -1   2   7    7.60   15.10
   1   2  -7    8.10   14.30
   1   2  -7   19.60   15.30
  -1   2   7   19.90    9.00
   1   2  -7   24.30   14.50
   1  -2  -7   10.60   10.40
   1  -2  -7  -10.60   13.80
  -1  -2   7   18.50   15.80
  -1  -2   7   22.60   14.50
  -1  -2   7    9.50   11.20
  -1  -2   7   19.10   11.60
   1  -2  -7   22.10   16.70
  -1   2   6  461.45   19.80
  -1   2   6  413.76   25.00
   1   2  -6  489.75   28.40
  -1   2   6  499.55   25.70
  -1   2   6  451.25   24.60
   1   2  -6  463.25   25.60
   1   2  -6  437.46   26.50
  -1  -2   6  453.95   25.10
  -1  -2   6  452.95   24.50
   1  -2  -6  420.76   28.20
   1  -2  -6  429.96   26.90
   1  -2  -6  446.26   25.50
  -1  -2   6  452.55   22.00
   1  -2  -6  466.85   23.90
  -1  -2   6  478.75   27.20
  -1  -2   6  436.66   25.70
   1   2  -5   22.00   11.50
   1   2  -5   -1.40   10.00
  -1   2   5   16.80    9.90
   1   2  -5   13.90    9.10
  -1   2   5    4.00    8.60
  -1   2   5    4.80   10.30
  -1   2   5    8.50   11.10
  -1   2   5   12.70    7.10
   1   2  -5    8.70   10.60
  -1  -2   5    7.70    9.50
   1  -2  -5   13.80   10.40
   1  -2  -5    4.30    6.60
  -1  -2   5    4.80    7.50
   1  -2  -5    8.00   10.60
  -1  -2   5   18.90    8.80
  -1  -2   5   11.80   10.80
  -1  -2   5   19.90   10.80
   1  -2  -5   -2.40   10.20
   1   2  -4  163.08   14.30
  -1   2   4  171.78   11.60
   1   2  -4  143.19   17.20
  -1   2   4  142.29   14.10
  -1   2   4  174.18   14.00
  -1   2   4  147.79   13.60
   1   2  -4  151.48   14.30
  -1   2   4  156.98   14.90
  -1   2   4  175.68   14.70
   1   2  -4  133.59   15.40
   1  -2  -4  165.78   18.90
   1  -2  -4  173.48   10.70
  -1  -2   4  133.79   15.40
  -1  -2   4  148.19   13.70
  -1  -2   4  205.78   14.10
   1  -2  -4  154.88   15.10
   1  -2  -4  115.09   12.90
  -1  -2   4  176.28   13.00
  -1  -2   4  163.88   16.20
  -1  -2   4  153.98   14.60
   1  -2  -4  171.78   15.90
   1   2  -3   68.59    9.30
  -1   2   3  104.79   11.80
  -1   2   3   88.79    9.10
  -1   2   3  113.59   11.30
  -1   2   3   91.79    9.30
  -1   2   3   82.69    6.30
   1   2  -3   77.49    8.80
   1   2  -3   67.89    8.40
   1   2  -3   90.29    9.10
   1   2  -3   84.69    9.70
  -1   2   3   84.09    9.20
  -1  -2   3   78.69    9.00
   1  -2  -3   69.49    9.10
   1  -2  -3   82.09    9.00
   1  -2  -3   78.79    9.70
   1  -2  -3   91.29    9.90
   1  -2  -3   84.39    6.10
  -1  -2   3   49.40    7.50
   1  -2  -3   81.09    9.70
  -1  -2   3  102.89   10.30
  -1  -2   3   77.29    8.20
  -1  -2   3   84.29    9.40
  -1  -2   3   77.89    9.00
   1   2  -2  483.95   17.80
  -1   2   2  453.45   18.40
   1   2  -2  504.25   20.50
  -1   2   2  452.85   18.20
   1   2  -2  450.85   17.70
   1   2  -2  465.45   18.00
   1   2  -2  473.75   17.70
  -1   2   2  455.95   17.70
   1   2  -2  435.46   19.10
  -1   2   2  514.35   14.60
  -1   2   2  463.35   17.60
  -1  -2   2  460.85   17.30
   1  -2  -2  433.06   17.00
   1  -2  -2  455.25   18.70
  -1  -2   2  424.86   17.80
   1  -2  -2  443.06   17.50
   1  -2  -2  469.25   14.60
   1  -2  -2  483.25   18.40
  -1  -2   2  422.06   17.30
  -1  -2   2  445.36   17.90
  -1   2   1 1281.27   39.40
  -1   2   1 1275.87   39.70
   1   2  -1 1301.27   39.10
   1   2  -1 1312.07   39.60
   1   2  -1 1211.68   39.70
   1   2  -1 1296.37   40.20
  -1   2   1 1383.66   39.00
   1   2  -1 1300.77   39.50
   1   2  -1 1265.17   39.50
   1  -2  -1 1267.07   40.30
  -1  -2   1 1292.67   39.50
   1  -2  -1 1340.17   40.20
   1  -2  -1 1298.77   39.70
  -1  -2   1 1342.87   39.30
   1  -2  -1 1292.87   39.30
  -1  -2   1 1401.86   39.60
  -1  -2   1 1283.77   39.50
   1  -2  -1 1349.66   39.30
  -1   2   0    4.10    1.40
   1  -2   0   -9.40    5.60
   1   2   1  364.06   14.40
  -1   2  -1  323.67   14.50
   1   2   1  320.67   14.70
   1   2   1  333.77   14.10
  -1   2  -1  344.27   14.80
  -1   2  -1  339.27   15.30
   1   2   1  346.67   12.60
   1   2   1  355.66   12.50
   1   2   1  348.07   14.30
  -1   2  -1  373.86   14.30
  -1   2  -1  370.26   14.90
  -1   2  -1  353.56   14.80
   1   2   1  349.57   14.10
  -1  -2  -1  338.57   14.90
   1  -2   1  343.97   13.90
  -1  -2  -1  361.26   14.50
  -1  -2  -1  341.67   14.60
   1  -2   1  342.67   14.70
   1  -2   1  359.56   14.20
  -1  -2  -1  339.37   12.60
  -1  -2  -1  321.27   12.90
  -1  -2  -1  326.37   13.70
   1  -2   1  368.76   15.70
   1   2   2  296.07   15.00
  -1   2  -2  280.07   17.20
   1   2   2  278.07   14.50
  -1   2  -2  273.37   15.20
  -1   2  -2  282.37   15.90
   1   2   2  277.47   12.20
   1   2   2  292.37   15.40
   1   2   2  254.47   15.10
   1   2   2  295.27   15.00
  -1   2  -2  282.17   15.80
  -1   2  -2  286.07   15.80
   1  -2   2  275.77   14.10
  -1  -2  -2  298.67   16.00
  -1  -2  -2  261.67   14.00
   1  -2   2  281.97   15.10
   1  -2   2  271.77   15.20
  -1  -2  -2  282.27   16.10
  -1  -2  -2  299.47   12.20
   1  -2   2  263.57   15.20
  -1  -2  -2  279.37   15.10
   1  -2   2  249.48   14.30
  -1  -2  -2  275.27   13.50
   1  -2   2  282.87   14.10
   1   2   3  130.99   11.00
  -1   2  -3  152.68   13.60
   1   2   3  146.29   12.10
  -1   2  -3  134.69   14.20
  -1   2  -3  116.69   11.40
  -1   2  -3  129.59   15.30
   1   2   3  118.09   13.80
  -1   2  -3  130.59   15.30
  -1   2  -3  152.38   12.90
   1   2   3  108.89   12.30
   1   2   3  143.19   14.70
   1   2   3  146.89   13.60
  -1  -2  -3  134.99   12.00
  -1  -2  -3  113.29   11.20
  -1  -2  -3  143.49   15.20
   1  -2   3  131.19   12.70
   1  -2   3  122.79   13.00
  -1  -2  -3  124.89   14.70
   1  -2   3  122.59   14.00
   1  -2   3  142.09   13.40
   1  -2   3  130.19   14.70
   1  -2   3  133.09   13.40
  -1  -2  -3  145.89   11.90
  -1  -2  -3  128.79   11.00
   1   2   4  136.19   13.10
   1   2   4  115.09   12.10
   1   2   4   89.59   11.70
  -1   2  -4  125.29   13.00
  -1   2  -4   82.49   12.20
   1   2   4  111.39   11.90
  -1   2  -4  119.49   11.50
  -1   2  -4   95.09   12.00
  -1   2  -4  121.29   10.80
   1   2   4  124.69   13.90
   1   2   4  111.29   11.20
  -1  -2  -4  118.59   13.00
   1  -2   4  137.89   12.40
   1  -2   4  134.99   12.90
  -1  -2  -4  119.19   13.90
   1  -2   4  106.39   11.10
  -1  -2  -4  139.69   13.20
   1  -2   4   99.49   11.40
   1  -2   4  131.99   12.50
   1  -2   4  112.89   11.20
  -1  -2  -4  123.19   13.60
  -1  -2  -4  130.39   11.10
   1   2   5   87.29   12.70
   1   2   5   90.79   10.80
  -1   2  -5   91.29   14.60
  -1   2  -5   84.09   13.50
   1   2   5  106.69   13.40
  -1   2  -5  105.79   15.20
   1   2   5   70.69   12.30
   1  -2   5  103.99   14.20
   1  -2   5  122.19   14.30
   1  -2   5   67.49   15.50
  -1  -2  -5  117.79   14.70
  -1  -2  -5   80.89    9.00
  -1  -2  -5  100.69   14.10
   1  -2   5  111.79   12.20
   1  -2   5   69.69   12.00
  -1   2  -6    6.20   14.00
   1   2   6   29.10   11.10
  -1   2  -6   -2.00   18.20
   1   2   6    9.70   12.50
  -1   2  -6   18.70   14.40
   1   2   6   14.40   13.10
   1  -2   6   26.60   14.00
   1  -2   6   19.30   16.90
  -1  -2  -6   26.50   22.40
  -1  -2  -6   10.80   13.80
   1  -2   6   17.90   10.80
  -1  -2  -6   24.90   30.30
   1  -2   6   14.00   12.80
   1  -2   6   16.70   13.90
   1   2   7   14.50   16.30
   1   2   7    6.80   14.20
  -1   2  -7   16.10   15.30
   1   2   7  -13.10   11.10
  -1   2  -7   -5.20   26.40
  -1   2  -7    0.20   17.00
   1   2   7    4.10   10.80
   1  -2   7    5.40   14.30
   1  -2   7   -0.80   13.00
  -1  -2  -7    2.10   15.50
   1  -2   7  -15.50   15.70
  -1  -2  -7  -37.20   17.00
   1  -2   7    3.50   11.00
   1   2   8  310.27   21.80
   1   2   8  333.47   28.90
   1   2   8  325.07   29.00
  -1   2  -8  306.57   33.60
  -1   2  -8  237.98   28.90
   1  -2   8  295.77   24.80
   1  -2   8  277.87   27.10
  -1  -2  -8  393.76   34.10
  -1  -2  -8  429.06   47.30
   1  -2   8  272.97   29.90
   1   2   9   67.39   21.50
   1   2   9   93.89   20.60
  -1   2  -9   76.49   21.60
   1  -2   9   61.59   15.10
   1  -2   9   90.09   22.90
   1  -2   9   92.29   20.70
  -1  -2  -9   73.19   23.80
  -1   3   9   86.59   18.90
  -1   3   9   37.50   20.70
   1   3  -9   39.10   19.90
  -1   3   9   18.00    5.70
  -1  -3   9   40.00   18.10
  -1  -3   9   50.99   13.00
   1  -3  -9   68.99   23.00
  -1  -3   9   47.20   20.50
   1   3  -8   -2.20   15.60
  -1   3   8   19.30   17.20
   1   3  -8   10.60   18.40
  -1   3   8   21.20    7.70
  -1   3   8    3.40   15.30
  -1   3   8  -19.30    7.30
  -1  -3   8   10.60   16.90
   1  -3  -8   -1.10   19.40
  -1  -3   8    9.40   12.10
  -1  -3   8  -13.70    8.60
   1  -3  -8   -8.10   15.90
  -1  -3   8   -8.80   14.60
  -1   3   7   28.00   14.00
   1   3  -7  -17.30   15.30
   1   3  -7   31.30   14.80
  -1   3   7   11.50   15.20
  -1   3   7   27.70   13.40
   1   3  -7   26.70   14.50
  -1   3   7   27.90    8.50
   1  -3  -7   -0.20   20.40
  -1  -3   7   11.50   10.70
  -1  -3   7   32.50   15.70
   1  -3  -7   18.70    8.40
  -1  -3   7   20.00   11.60
  -1  -3   7    4.30   14.30
   1  -3  -7   31.10   15.80
  -1   3   6   33.00   12.80
  -1   3   6   39.00    8.20
  -1   3   6   38.30   11.00
   1   3  -6   31.90   12.90
  -1   3   6   19.10   12.10
   1   3  -6   28.90   13.00
   1   3  -6   45.70   15.40
  -1   3   6   32.60   13.50
  -1  -3   6   29.20   11.50
  -1  -3   6   29.50   12.60
  -1  -3   6   42.10   11.60
   1  -3  -6   38.50    7.50
  -1  -3   6   29.40   13.30
   1  -3  -6   21.50   13.60
  -1  -3   6   46.60   13.20
   1  -3  -6   35.00   13.10
   1  -3  -6   37.50   12.30
  -1   3   5  405.56   24.00
  -1   3   5  420.36   21.50
  -1   3   5  408.86   21.30
   1   3  -5  384.66   21.10
  -1   3   5  418.96   17.10
   1   3  -5  349.27   22.90
   1   3  -5  410.46   23.40
  -1   3   5  391.46   21.60
  -1  -3   5  417.26   22.20
  -1  -3   5  411.06   21.60
   1  -3  -5  441.16   21.50
  -1  -3   5  420.46   22.40
   1  -3  -5  399.76   23.20
  -1  -3   5  477.05   20.90
   1  -3  -5  433.36   23.60
   1   3  -4    4.50    9.00
  -1   3   4   10.60    8.60
  -1   3   4   -1.20    9.30
  -1   3   4   11.20    8.40
   1   3  -4    3.70    9.00
  -1   3   4   14.40    8.70
   1   3  -4   -0.90    8.80
  -1   3   4   16.70    8.70
  -1   3   4   15.10    5.80
   1   3  -4   13.10   10.00
   1  -3  -4    9.50    9.20
  -1  -3   4   18.70    7.00
   1  -3  -4   12.10    5.10
   1  -3  -4   11.20    9.10
  -1  -3   4    6.90    7.90
  -1  -3   4   18.10    9.80
  -1  -3   4    9.00    9.40
  -1  -3   4    3.30    8.40
   1  -3  -4    9.40    9.80
   1  -3  -4   -0.20   10.30
  -1  -3   4   20.60    8.40
  -1   3   3  269.27   15.20
   1   3  -3  252.77   15.70
  -1   3   3  257.07   15.40
   1   3  -3  252.07   15.40
  -1   3   3  255.57   10.80
   1   3  -3  261.37   14.50
   1   3  -3  267.77   16.30
  -1   3   3  311.27   14.80
  -1   3   3  236.18   18.30
  -1   3   3  230.18   14.20
   1   3  -3  268.67   16.80
   1  -3  -3  248.48   15.30
   1  -3  -3  253.97   16.20
  -1  -3   3  243.68   14.60
  -1  -3   3  258.57   14.70
   1  -3  -3  247.28   10.60
   1  -3  -3  257.67   14.50
   1  -3  -3  265.27   16.10
  -1  -3   3  266.27   13.80
  -1  -3   3  268.57   15.50
   1  -3  -3  258.87   16.10
  -1  -3   3  269.87   15.10
  -1   3   2 1465.45   45.20
   1   3  -2 1529.65   45.10
   1   3  -2 1486.25   45.50
  -1   3   2 1382.76   45.10
   1   3  -2 1541.45   46.00
  -1   3   2 1445.66   45.10
  -1   3   2 1469.65   45.00
  -1   3   2 1462.85   45.50
   1   3  -2 1479.75   45.90
   1   3  -2 1431.96   44.90
   1  -3  -2 1442.16   45.60
   1  -3  -2 1471.75   45.00
   1  -3  -2 1496.75   44.90
  -1  -3   2 1413.76   46.00
  -1  -3   2 1367.46   44.80
  -1  -3   2 1436.56   45.10
  -1  -3   2 1228.08   48.40
  -1  -3   2 1463.05   45.20
   1  -3  -2 1542.15   46.50
   1   3  -1   14.90    6.30
  -1   3   1    9.30    6.00
   1   3  -1    9.60    5.50
   1   3  -1   12.00    5.60
  -1   3   1   11.00    5.50
  -1   3   1    0.90    5.40
   1   3  -1    2.20    5.60
   1   3  -1    4.10    5.70
  -1   3   1   25.00    5.00
  -1   3   1    3.60    3.30
  -1   3   1    4.40    4.90
   1   3  -1   -3.60    5.20
   1  -3  -1    4.40    5.70
   1  -3  -1    9.60    5.90
  -1  -3   1   11.30    5.60
  -1  -3   1    5.80    5.40
   1  -3  -1    8.20    5.60
   1  -3  -1    7.40    3.00
  -1  -3   1    4.40    5.60
   1  -3  -1    1.30    5.20
   1  -3  -1   11.40    5.70
  -1  -3   1   11.30    5.70
  -1   3   0  824.12   25.20
   1   3   0  782.12   25.40
  -1   3   0  756.22   25.50
  -1   3   0  784.62   23.60
  -1   3   0  881.61   25.50
   1   3   0  765.22   25.40
   1   3   0  781.42   24.70
   1   3   0  819.92   25.00
  -1   3   0  763.22   25.10
  -1   3   0  862.41   25.20
   1   3   0  752.12   26.20
   1   3   0  770.22   24.70
   1   3   0  769.22   24.70
  -1  -3   0  782.52   24.80
   1  -3   0  767.82   23.70
  -1  -3   0  841.02   25.50
  -1  -3   0  750.82   24.80
  -1  -3   0  808.72   25.20
   1  -3   0  758.22   26.50
   1  -3   0  814.92   25.90
   1  -3   0  800.72   25.20
  -1  -3   0  753.42   24.70
   1  -3   0  833.72   25.60
  -1  -3   0  777.72   25.50
   1  -3   0  743.43   25.10
   1   3   1  958.40   29.60
  -1   3  -1  933.71   30.90
  -1   3  -1  938.91   29.30
   1   3   1  916.41   28.60
   1   3   1  908.71   30.00
  -1   3  -1  923.41   30.40
  -1   3  -1  955.80   30.40
   1   3   1  919.51   30.50
  -1   3  -1  966.80   30.10
  -1   3  -1  942.11   30.40
   1   3   1  909.81   30.00
  -1  -3  -1  962.30   29.40
  -1  -3  -1  923.91   28.90
   1  -3   1  950.90   30.40
  -1  -3  -1  915.31   30.50
   1  -3   1  918.31   30.50
  -1  -3  -1  896.01   29.70
   1  -3   1  960.00   30.70
  -1  -3  -1  947.31   30.20
   1  -3   1  956.60   30.30
   1  -3   1  912.71   29.30
   1  -3   1  827.42   30.20
  -1  -3  -1  956.30   30.70
   1   3   2   92.19    8.50
  -1   3  -2   71.99    9.30
  -1   3  -2   87.99    8.70
   1   3   2   98.29    9.30
   1   3   2  113.09    9.60
  -1   3  -2   97.89   10.50
   1   3   2  113.09    9.70
   1   3   2  130.99   10.60
  -1   3  -2  108.99   10.00
  -1   3  -2   77.79    9.20
   1   3   2  100.89    9.30
   1   3   2   93.19    7.80
  -1   3  -2   85.99    9.70
   1  -3   2   82.39    8.70
   1  -3   2   93.99    9.90
  -1  -3  -2   82.29    8.40
   1  -3   2   88.39    8.80
  -1  -3  -2  107.79   10.70
  -1  -3  -2  123.79   10.40
   1  -3   2  110.29    8.90
  -1  -3  -2   84.19    9.30
  -1  -3  -2  116.39   11.50
   1  -3   2   85.79    9.40
  -1  -3  -2   88.39    8.40
   1   3   3    1.20    7.90
  -1   3  -3    2.30    8.90
   1   3   3   10.10    9.20
   1   3   3   -1.10    8.00
   1   3   3   -1.30    8.10
  -1   3  -3   -4.10    9.30
   1   3   3    1.40    6.70
   1   3   3    7.70    5.30
  -1   3  -3   -4.60    9.30
  -1   3  -3   12.90    9.90
   1   3   3    3.20    9.60
   1  -3   3   -1.00    7.10
   1  -3   3   20.80    9.20
   1  -3   3    1.40    8.20
  -1  -3  -3    8.20    9.00
  -1  -3  -3    6.80    8.30
  -1  -3  -3   13.30    9.10
  -1  -3  -3    2.20    9.20
   1  -3   3   -4.70    8.10
   1  -3   3    5.60    8.30
  -1  -3  -3    7.80    8.50
  -1  -3  -3   -1.80    5.60
   1  -3   3   -5.10    9.00
  -1   3  -4   12.80    9.60
  -1   3  -4    5.00    9.40
  -1   3  -4  -13.80   10.20
   1   3   4    5.00    9.90
   1   3   4   12.20    7.90
   1   3   4   -8.30    9.60
  -1   3  -4   -7.80    9.60
   1   3   4   -9.70    6.90
  -1   3  -4    2.00   10.30
   1   3   4    9.70   10.30
  -1  -3  -4   -2.00    9.40
   1  -3   4   -7.90    9.20
   1  -3   4   -4.40    8.30
   1  -3   4   -6.40    9.90
   1  -3   4    3.40   10.10
  -1  -3  -4    5.00    9.90
  -1  -3  -4   -1.10    6.10
   1  -3   4  -17.10    8.50
  -1  -3  -4   -8.10   12.50
  -1  -3  -4   -1.90    9.70
   1  -3   4   -8.10    8.20
   1   3   5  760.52   36.70
   1   3   5  652.23   25.60
   1   3   5  708.43   29.40
   1   3   5  670.83   29.30
  -1   3  -5  701.23   34.30
  -1   3  -5  618.34   30.10
  -1   3  -5  672.23   31.30
   1   3   5  672.43   28.80
   1  -3   5  621.34   30.50
  -1  -3  -5  704.83   31.00
   1  -3   5  679.93   28.90
  -1  -3  -5  627.04   24.50
   1  -3   5  649.24   33.10
  -1  -3  -5  773.52   42.20
  -1  -3  -5  674.83   30.90
   1  -3   5  663.73   29.60
   1  -3   5  672.63   28.00
  -1   3  -6  -11.80   17.80
  -1   3  -6    1.80   11.90
  -1   3  -6   -5.40   13.50
   1   3   6   -2.20   10.50
   1   3   6    6.90   12.90
   1   3   6   -0.40   11.30
   1   3   6    2.30   23.80
   1  -3   6   16.40   12.40
   1  -3   6    6.40   13.00
  -1  -3  -6   -4.60   13.10
   1  -3   6   25.10   14.70
  -1  -3  -6   14.70   11.50
  -1  -3  -6   37.00   24.90
  -1  -3  -6   10.50   15.70
   1  -3   6    0.30   12.40
   1  -3   6   -2.40   12.40
   1   3   7    6.50   10.50
  -1   3  -7   47.30   18.70
   1   3   7   -0.10   13.70
  -1   3  -7  -16.20   17.30
  -1   3  -7   -5.00   22.00
   1   3   7   24.50   16.20
   1  -3   7   17.20   12.90
  -1  -3  -7    4.60   15.70
   1  -3   7    1.70   13.60
  -1  -3  -7   11.60   16.70
   1  -3   7   13.40   14.50
   1  -3   7   10.40   16.60
  -1  -3  -7  -10.90   17.60
  -1   3  -8   34.00   20.20
   1   3   8   44.60   11.40
   1   3   8   33.90   16.80
   1   3   8   66.09   19.60
  -1   3  -8   56.19   20.80
   1  -3   8   47.50   19.60
   1  -3   8   43.40   15.00
  -1  -3  -8   30.30   21.80
   1  -3   8   13.60   16.30
   1  -3   8    6.20    9.90
   1   3   9   45.20   20.50
   1   3   9   -3.00    6.50
  -1   3  -9    0.80   22.00
   1   3   9    6.10   18.10
  -1  -3  -9   -5.70   21.80
   1  -3   9   -1.30   18.00
   1  -3   9   -9.30   19.80
  -1   4   9   20.10   19.70
  -1   4   9    5.40   17.40
   1   4  -9   53.69   20.50
  -1  -4   9    8.00   12.70
  -1  -4   9   31.60   20.30
  -1  -4   9   14.80   17.50
   1  -4  -9   60.49   24.10
   1   4  -8   -3.10   23.70
   1   4  -8   25.40   18.30
  -1   4   8   12.00   15.40
  -1   4   8   -1.40    9.40
  -1   4   8    4.10   15.70
  -1  -4   8    4.80   14.80
  -1  -4   8   19.00   18.20
  -1  -4   8  -17.20    7.20
   1  -4  -8    7.10   19.40
  -1  -4   8   -8.00   12.10
  -1   4   7   17.40   14.20
  -1   4   7   71.69   16.10
   1   4  -7   18.00   14.50
   1   4  -7   58.69   15.20
  -1   4   7   36.10    7.90
  -1   4   7   51.69   14.70
   1   4  -7   50.59   18.60
  -1  -4   7   49.99   13.10
   1  -4  -7   54.49   17.20
  -1  -4   7   59.69   20.90
   1  -4  -7   40.20   14.60
  -1  -4   7   50.39   13.30
  -1  -4   7   40.60   17.20
  -1  -4   7   43.90   14.70
   1   4  -6   35.30   13.30
   1   4  -6   52.09   15.10
  -1   4   6   45.10   13.90
  -1   4   6   44.10   12.30
  -1   4   6   33.40   12.80
   1   4  -6   48.60   15.80
  -1   4   6   41.50   10.80
  -1   4   6   41.80    7.80
   1  -4  -6   43.50   12.90
  -1  -4   6   52.39   13.70
  -1  -4   6   51.39   13.80
  -1  -4   6   55.59   12.50
  -1  -4   6   39.70   14.10
   1  -4  -6   31.40   15.20
   1  -4  -6   38.70   13.50
  -1  -4   6   70.19   12.50
   1  -4  -6   40.40    7.20
  -1   4   5   66.49   12.00
   1   4  -5   38.80   12.10
  -1   4   5   41.10   13.30
  -1   4   5   53.99    9.90
   1   4  -5   34.60   11.50
  -1   4   5   38.40   12.40
   1   4  -5   39.20   11.20
   1  -4  -5   35.50   11.90
   1  -4  -5   63.29    6.40
  -1  -4   5   59.89   11.00
   1  -4  -5   43.70   12.20
  -1  -4   5   46.40    8.80
  -1  -4   5   57.39   10.80
   1  -4  -5   62.79   11.70
  -1  -4   5   62.09   12.40
  -1  -4   5   48.30   11.90
   1   4  -4  149.49   13.80
   1   4  -4  139.89   14.20
  -1   4   4  120.89   11.20
  -1   4   4  137.49   15.00
  -1   4   4  131.39    7.60
  -1   4   4  119.59   13.90
   1   4  -4  138.59   11.70
  -1   4   4  133.59   13.90
  -1   4   4  137.19    9.30
  -1   4   4  131.59   12.10
   1  -4  -4  154.68   15.90
   1  -4  -4  132.39   14.80
   1  -4  -4  126.39   12.50
  -1  -4   4  133.09   11.10
  -1  -4   4  149.29   15.20
  -1  -4   4  159.58   15.80
   1  -4  -4  122.49    8.10
  -1  -4   4  154.18   14.00
  -1  -4   4  124.09   11.00
  -1  -4   4  135.09   12.70
   1  -4  -4  125.99   12.20
   1   4  -3   27.70    8.90
  -1   4   3   24.90    8.00
  -1   4   3   17.90    8.40
   1   4  -3   24.40    8.30
  -1   4   3   31.40    8.40
  -1   4   3   12.20    8.40
   1   4  -3   31.30    8.50
   1   4  -3   24.20    8.40
   1   4  -3   21.30    8.40
   1   4  -3    8.50    7.50
  -1   4   3   35.00    4.50
  -1   4   3   15.10    8.10
   1  -4  -3   35.20    8.90
   1  -4  -3   33.20    8.80
   1  -4  -3   23.00    9.00
  -1  -4   3   14.60   10.10
  -1  -4   3   11.90    8.90
  -1  -4   3   21.70    8.20
   1  -4  -3   21.30    9.90
  -1  -4   3    7.70    8.10
  -1  -4   3   50.69    8.10
  -1  -4   3   11.10    7.70
   1  -4  -3   -5.90   13.20
   1   4  -2 3916.61  118.89
   1   4  -2 3952.90  118.39
   1   4  -2 4085.39  119.29
   1   4  -2 4028.70  118.59
   1   4  -2 4026.70  118.69
  -1   4   2 4006.40  118.09
   1   4  -2 4078.09  118.69
  -1   4   2 3881.61  119.79
  -1   4   2 3984.80  118.99
  -1   4   2 4035.30  118.89
  -1  -4   2 4048.19  118.69
  -1  -4   2 4053.89  118.69
  -1  -4   2 4010.40  118.59
   1  -4  -2 3840.42  118.69
   1  -4  -2 3997.60  119.29
  -1  -4   2 4121.19  119.09
   1  -4  -2 3974.50  118.59
   1  -4  -2 3940.61  119.09
  -1  -4   2 3964.60  118.59
   1  -4  -2 4043.40  117.99
   1   4  -1   48.40    7.00
  -1   4   1   54.09    7.60
   1   4  -1   59.69    7.20
   1   4  -1   38.10    6.90
  -1   4   1   52.09    4.90
   1   4  -1   58.29    7.20
   1   4  -1   57.39    6.30
  -1   4   1   50.99    5.40
  -1   4   1   44.70    7.30
   1   4  -1   53.29    7.20
  -1   4   1   46.00    6.50
   1  -4  -1   59.19    4.60
   1  -4  -1   47.10    7.30
   1  -4  -1   48.40    5.30
  -1  -4   1   60.09    7.50
  -1  -4   1   50.89    7.00
  -1  -4   1   54.79    7.10
   1  -4  -1   65.19    7.50
   1  -4  -1   61.19    7.40
  -1  -4   1   56.19    6.60
   1  -4  -1   51.29    7.50
   1   4   0  453.35   16.60
  -1   4   0  439.46   17.30
   1   4   0  423.86   15.60
   1   4   0  424.26   16.90
  -1   4   0  452.75   17.60
   1   4   0  428.26   15.60
   1   4   0  427.06   15.70
   1   4   0  424.56   16.40
   1   4   0  442.06   17.30
  -1   4   0  396.46   14.10
  -1   4   0  480.75   16.60
  -1   4   0  432.56   17.30
  -1  -4   0  443.26   17.50
  -1  -4   0  425.76   15.70
   1  -4   0  435.86   17.30
   1  -4   0  460.65   16.50
   1  -4   0  445.36   17.60
   1  -4   0  423.96   14.20
  -1  -4   0  422.06   15.60
  -1  -4   0  435.86   16.80
   1  -4   0  439.56   16.80
   1  -4   0  452.45   17.00
  -1  -4   0  487.75   16.70
  -1  -4   0  436.06   15.80
  -1  -4   0  450.65   16.70
  -1   4  -1  355.26   15.80
   1   4   1  341.57   15.90
  -1   4  -1  330.87   16.80
  -1   4  -1  362.46   16.10
  -1   4  -1  299.87   15.90
   1   4   1  341.07   15.40
   1   4   1  344.57   13.00
  -1   4  -1  348.37   14.60
  -1   4  -1  348.97   13.90
   1   4   1  326.27   15.60
   1   4   1  342.57   15.20
   1   4   1  331.97   14.10
   1  -4   1  344.97   15.60
  -1  -4  -1  338.47   15.30
   1  -4   1  354.76   15.80
  -1  -4  -1  345.77   15.80
  -1  -4  -1  348.17   13.90
  -1  -4  -1  341.37   15.40
   1  -4   1  328.27   15.30
  -1  -4  -1  322.07   12.90
  -1  -4  -1  345.27   15.50
   1  -4   1  361.06   16.00
   1  -4   1  324.17   13.50
   1  -4   1  350.06   15.50
   1   4   2  899.71   27.50
   1   4   2  865.51   27.30
  -1   4  -2  853.11   31.10
   1   4   2  873.61   30.20
   1   4   2  854.91   29.20
  -1   4  -2  864.81   29.40
   1   4   2  840.92   29.70
  -1   4  -2  851.21   29.70
  -1   4  -2  845.62   30.80
   1   4   2  894.01   29.60
  -1   4  -2  897.81   30.80
   1   4   2  859.31   30.20
  -1   4  -2  872.41   30.60
  -1  -4  -2  862.61   30.70
  -1  -4  -2  840.62   30.30
  -1  -4  -2  872.21   30.70
   1  -4   2  906.61   29.50
  -1  -4  -2  856.41   29.40
   1  -4   2  866.91   30.20
  -1  -4  -2  869.81   29.20
   1  -4   2  870.91   29.00
   1  -4   2  894.21   30.30
  -1   4  -3   71.39   10.90
   1   4   3   80.19    6.40
  -1   4  -3   60.19   11.30
   1   4   3   92.19   11.10
   1   4   3   97.49   11.00
   1   4   3   81.39   10.10
  -1   4  -3   60.19   11.20
   1   4   3   84.79   11.50
  -1   4  -3   60.29   10.10
   1   4   3  107.69   17.90
  -1   4  -3   70.69   10.20
  -1   4  -3   54.89   10.00
  -1  -4  -3   89.99   10.80
   1  -4   3   78.99   10.30
  -1  -4  -3   72.59   11.10
  -1  -4  -3   59.69    9.20
   1  -4   3   63.59    9.20
   1  -4   3   77.39   10.40
  -1  -4  -3   88.59   11.30
  -1  -4  -3   59.29   10.00
   1  -4   3   78.89   10.90
   1  -4   3   82.89   11.60
   1  -4   3   75.19    9.80
  -1  -4  -3   76.19    6.90
   1   4   4 1024.20   35.40
  -1   4  -4  967.20   36.00
   1   4   4  966.50   35.50
   1   4   4  983.90   31.30
  -1   4  -4  968.60   37.30
   1   4   4  984.70   35.70
   1   4   4  925.81   37.40
   1   4   4  997.70   34.80
   1   4   4  968.20   32.00
  -1  -4  -4  979.10   35.10
   1  -4   4  962.90   34.30
   1  -4   4  938.61   34.70
   1  -4   4 1018.00   35.10
   1  -4   4  961.10   35.70
   1  -4   4  936.61   35.20
  -1  -4  -4  975.10   31.80
  -1  -4  -4  958.10   36.10
  -1  -4  -4 1064.39   47.80
  -1   4  -5   20.00   12.70
  -1   4  -5    5.70   12.60
   1   4   5   28.60   11.80
   1   4   5   47.10   11.00
   1   4   5   37.90    9.20
  -1   4  -5   44.40   14.00
   1   4   5   23.30   11.80
   1   4   5   43.30   11.30
  -1  -4  -5   24.30   13.00
   1  -4   5   34.00   12.10
  -1  -4  -5   26.90   12.90
   1  -4   5   27.30   11.00
   1  -4   5   22.80   12.40
   1  -4   5   19.50   10.60
  -1  -4  -5   40.20   13.40
   1   4   6  258.67   23.50
  -1   4  -6  242.38   24.60
   1   4   6  298.87   18.40
  -1   4  -6  271.57   29.80
  -1   4  -6  318.37   27.50
   1   4   6  273.97   21.60
   1   4   6  248.58   14.00
   1   4   6  249.68   24.70
  -1  -4  -6  275.27   31.90
  -1  -4  -6  212.78   25.30
   1  -4   6  260.97   22.30
   1  -4   6  270.57   22.40
   1  -4   6  299.47   24.20
   1  -4   6  254.77   22.20
  -1  -4  -6  251.57   16.10
   1  -4   6  261.37   22.40
  -1  -4  -6  260.67   23.80
   1   4   7  100.09   18.40
  -1   4  -7  102.09   19.90
   1   4   7   97.09   17.10
  -1   4  -7   59.49   21.40
   1   4   7  110.09   12.80
  -1   4  -7   96.99   18.80
   1  -4   7   87.69   19.20
  -1  -4  -7   92.29   17.50
  -1  -4  -7  106.29   18.40
   1  -4   7  123.79   16.50
  -1  -4  -7  138.49   22.10
   1  -4   7   90.19   15.80
   1  -4   7  107.09   18.70
   1   4   8   91.99   20.00
   1   4   8   68.69   18.20
   1   4   8  138.89   20.10
  -1   4  -8   67.59   20.90
  -1   4  -8   71.79   19.70
   1  -4   8  115.89   20.90
   1  -4   8   98.29   18.70
   1  -4   8  106.99   16.80
  -1  -4  -8   71.39   19.80
  -1  -4  -8  102.09   21.50
  -1   4  -9   -2.10   17.00
   1   4   9   -0.30   18.20
   1   4   9   16.30   19.80
   1   4   9    0.40    6.20
   1  -4   9   12.20   14.90
   1  -4   9   21.30   21.00
  -1  -4  -9   24.50   21.10
   1  -4   9    8.70   20.10
  -1   5   9   28.60   20.00
  -1   5   9   19.10   17.50
   1   5  -9   24.70   21.20
  -1  -5   9   42.90   18.00
   1  -5  -9   29.60   20.90
  -1  -5   9   21.70   20.60
  -1   5   8   -5.70    4.30
  -1   5   8    0.90   15.50
  -1   5   8   32.40   17.80
   1   5  -8   22.30   24.80
  -1  -5   8    7.20   13.70
  -1  -5   8    9.30   18.00
  -1  -5   8   11.00   15.90
  -1  -5   8   17.60    8.40
   1  -5  -8   16.70   19.60
  -1   5   7   90.99   16.70
  -1   5   7   68.29    6.50
   1   5  -7   69.99   15.90
  -1   5   7   85.29    8.20
   1   5  -7   62.69   16.50
  -1   5   7   54.99   15.10
  -1   5   7  100.99   14.10
  -1   5   7   74.99   15.40
   1   5  -7   54.59   15.10
   1  -5  -7   72.59   18.30
  -1  -5   7  113.19   18.10
  -1  -5   7   70.09   14.00
   1  -5  -7  103.59   17.80
  -1  -5   7   42.60   14.70
  -1  -5   7   48.80   11.50
   1  -5  -7   66.99   15.60
   1  -5  -7   85.09    8.50
  -1  -5   7   70.99   17.30
   1   5  -6    9.10   12.40
  -1   5   6   -6.40   11.60
  -1   5   6  -11.40   11.40
   1   5  -6  -23.30   12.00
  -1   5   6    7.40    6.80
  -1   5   6    9.10   12.70
   1   5  -6    2.50   13.40
  -1  -5   6   17.30   14.40
   1  -5  -6   -6.30   13.30
   1  -5  -6   10.00   13.40
  -1  -5   6   -8.20   12.30
  -1  -5   6   24.70   11.90
  -1  -5   6    7.70    9.90
  -1  -5   6  -17.90   11.10
   1  -5  -6   -5.00   12.70
   1   5  -5  319.67   20.40
  -1   5   5  305.77   22.80
  -1   5   5  341.67   26.50
  -1   5   5  322.47   13.70
  -1   5   5  315.07   12.20
   1   5  -5  325.17   22.90
  -1   5   5  315.77   19.40
   1   5  -5  319.67   22.10
  -1   5   5  282.87   19.50
  -1  -5   5  323.07   20.40
  -1  -5   5  321.47   20.30
   1  -5  -5  307.07   19.70
   1  -5  -5  339.27   21.50
  -1  -5   5  318.97   19.60
  -1  -5   5  303.17   19.50
  -1  -5   5  367.46   24.60
   1  -5  -5  333.97   22.30
  -1   5   4  414.96   20.30
  -1   5   4  420.86   20.60
  -1   5   4  446.66   19.80
   1   5  -4  414.66   31.40
  -1   5   4  419.36   14.80
  -1   5   4  434.46   20.20
  -1   5   4  406.06   20.20
   1   5  -4  417.16   22.60
  -1   5   4  412.06   13.90
   1   5  -4  409.66   19.90
  -1  -5   4  440.46   20.80
  -1  -5   4  441.66   20.10
   1  -5  -4  407.36   21.70
  -1  -5   4  408.16   20.70
  -1  -5   4  407.26   19.30
   1  -5  -4  410.56   21.20
   1  -5  -4  375.36   19.90
   1  -5  -4  413.56   20.10
   1   5  -3   -8.90    9.00
  -1   5   3    2.30    9.10
  -1   5   3   -1.60    8.40
  -1   5   3   11.10    8.10
   1   5  -3   10.70    7.90
  -1   5   3   -6.30    7.50
   1   5  -3    5.40    8.40
   1   5  -3  -13.50    8.70
  -1   5   3   13.90    8.60
   1   5  -3   -4.40    7.80
   1   5  -3  -11.80    7.50
   1  -5  -3  -14.10    8.10
  -1  -5   3    1.70    7.60
  -1  -5   3   12.30    8.50
   1  -5  -3   21.00    9.00
  -1  -5   3   -3.70    7.50
   1  -5  -3   -3.70    8.00
  -1  -5   3   31.20    7.50
   1  -5  -3    7.00    7.80
  -1  -5   3   12.50    8.90
  -1  -5   3    6.60    8.90
   1  -5  -3   -1.10    8.70
  -1   5   2  748.43   26.30
  -1   5   2  783.02   27.00
   1   5  -2  736.03   27.50
  -1   5   2  759.92   26.80
   1   5  -2  792.12   26.10
   1   5  -2  748.13   26.20
  -1   5   2  721.03   26.80
  -1   5   2  739.03   26.30
   1   5  -2  749.53   26.80
  -1   5   2  769.32   22.90
   1   5  -2  738.33   25.90
   1   5  -2  735.63   26.40
  -1  -5   2  737.73   26.30
  -1  -5   2  746.33   26.40
  -1  -5   2  761.12   26.50
  -1  -5   2  732.83   26.60
   1  -5  -2  740.63   28.90
   1  -5  -2  762.52   26.20
  -1  -5   2  714.43   26.00
   1  -5  -2  741.93   22.80
  -1  -5   2  762.82   26.20
   1  -5  -2  752.42   24.90
   1  -5  -2  708.73   25.90
   1  -5  -2  774.92   27.20
  -1   5   1  509.75   21.40
  -1   5   1  537.15   20.20
   1   5  -1  483.65   19.00
  -1   5   1  524.75   17.40
  -1   5   1  499.25   19.80
   1   5  -1  500.55   20.20
  -1   5   1  548.55   20.60
   1   5  -1  549.54   20.20
   1   5  -1  519.95   21.20
  -1   5   1  508.75   17.50
   1  -5  -1  513.45   20.70
   1  -5  -1  516.25   17.20
   1  -5  -1  514.25   19.70
   1  -5  -1  508.45   20.70
  -1  -5   1  509.75   20.40
  -1  -5   1  537.25   19.50
   1  -5  -1  526.75   19.90
  -1  -5   1  556.44   19.70
  -1  -5   1  496.45   20.30
  -1  -5   1  570.64   20.40
   1  -5  -1  535.55   17.50
  -1  -5   1  577.44   19.90
  -1   5   0   73.69    8.70
   1   5   0   87.49    6.80
   1   5   0   73.59    6.70
  -1   5   0   68.09    8.70
  -1   5   0   71.99    8.90
  -1   5   0   72.89    7.40
  -1   5   0   73.09    8.00
   1   5   0   88.09    8.20
   1   5   0   84.89    6.80
   1   5   0   82.49    8.70
  -1   5   0   80.79    7.30
   1   5   0   83.29    8.10
   1   5   0   63.99    8.50
   1  -5   0   82.69    8.40
  -1  -5   0   92.79    8.50
  -1  -5   0   60.79    8.30
  -1  -5   0   68.59    6.60
  -1  -5   0   78.89    8.20
   1  -5   0   83.19    6.70
  -1  -5   0  101.09   10.70
  -1  -5   0   74.99    9.80
   1  -5   0  111.19    9.50
   1  -5   0   75.79    8.00
   1  -5   0   98.69    9.60
  -1  -5   0   73.49    7.80
   1  -5   0   85.49    7.70
  -1   5  -1 2019.60   61.29
  -1   5  -1 1963.70   60.19
  -1   5  -1 2016.50   61.59
  -1   5  -1 2061.09   62.39
   1   5   1 2051.49   61.39
  -1   5  -1 2023.00   61.59
   1   5   1 1980.50   61.89
   1   5   1 2023.00   60.09
  -1   5  -1 1958.80   61.89
   1   5   1 2055.29   61.49
   1   5   1 2028.10   61.99
   1  -5   1 2036.70   61.49
  -1  -5  -1 2034.60   61.59
  -1  -5  -1 1974.10   61.89
   1  -5   1 1992.50   61.89
  -1  -5  -1 1996.80   60.19
   1  -5   1 2051.89   61.69
   1  -5   1 1960.90   60.19
   1  -5   1 2017.30   61.49
  -1  -5  -1 1982.40   60.49
  -1  -5  -1 2000.80   61.59
   1  -5   1 2020.40   62.09
  -1  -5  -1 1946.41   61.79
   1   5   2   90.29    9.90
  -1   5  -2   70.49    8.40
  -1   5  -2   77.09   10.10
   1   5   2   83.29    6.30
  -1   5  -2   94.19   10.90
   1   5   2   73.49    7.70
  -1   5  -2   94.79   10.10
   1   5   2   67.39    9.20
  -1   5  -2   68.89   10.00
   1   5   2   87.89   10.10
   1   5   2   91.99    8.60
  -1   5  -2   73.69   12.20
   1   5   2  101.69   10.40
   1  -5   2   94.39   10.40
  -1  -5  -2   84.49   10.70
  -1  -5  -2   85.19    9.80
   1  -5   2   93.39   10.50
   1  -5   2   60.69    9.20
   1  -5   2   74.59    9.40
   1  -5   2   86.69    8.40
  -1  -5  -2   84.09   10.20
  -1  -5  -2   96.89   11.30
  -1  -5  -2   83.69    8.10
  -1  -5  -2   87.09    6.90
   1  -5   2   94.29   10.10
   1   5   3  294.37   13.40
  -1   5  -3  276.47   19.30
   1   5   3  287.97   11.80
  -1   5  -3  284.07   18.10
   1   5   3  262.07   15.10
   1   5   3  304.17   18.60
   1   5   3  284.57   16.80
   1   5   3  283.87   15.30
  -1   5  -3  249.58   16.60
  -1   5  -3  234.48   16.90
  -1   5  -3  304.47   18.50
  -1   5  -3  264.97   18.30
   1  -5   3  264.97   16.60
   1  -5   3  240.58   17.60
  -1  -5  -3  279.27   16.00
  -1  -5  -3  288.77   18.10
   1  -5   3  303.67   16.10
   1  -5   3  307.07   17.70
  -1  -5  -3  275.07   18.10
  -1  -5  -3  270.77   16.60
   1  -5   3  286.57   17.70
   1   5   4    2.30    9.80
   1   5   4   19.50    8.50
  -1   5  -4  -10.80    9.90
   1   5   4    4.00    6.20
  -1   5  -4   -3.60   10.20
  -1   5  -4   -5.60   10.60
   1   5   4   16.10   10.10
   1   5   4   10.30    5.10
   1   5   4   20.10    9.00
   1   5   4   12.70    9.90
   1  -5   4    1.70    8.70
  -1  -5  -4   11.60   11.20
   1  -5   4    8.30    7.40
   1  -5   4    9.30   10.70
  -1  -5  -4    9.20   11.50
   1  -5   4   10.50   10.00
   1  -5   4   -3.00    7.60
  -1  -5  -4   15.40   10.00
  -1  -5  -4   11.70    5.80
   1  -5   4    6.90    9.70
   1   5   5  134.89   14.70
   1   5   5  112.29   14.20
   1   5   5  122.09   14.40
  -1   5  -5  110.39   18.20
  -1   5  -5   88.49   13.70
   1   5   5  130.69   10.30
   1   5   5  122.59    9.80
   1   5   5  115.09   12.30
  -1   5  -5  117.49   15.40
  -1  -5  -5  129.29   14.70
   1  -5   5  109.19   13.50
   1  -5   5  120.79   13.00
  -1  -5  -5  120.89   11.90
   1  -5   5  135.29   23.40
  -1  -5  -5  136.59   15.00
   1  -5   5  136.59   15.10
  -1  -5  -5  131.99   15.50
   1  -5   5  130.99   15.60
   1   5   6   27.30   13.90
   1   5   6   -9.70   13.00
   1   5   6    9.10    9.70
   1   5   6    7.80   10.20
  -1   5  -6  -13.20   14.60
   1   5   6   -4.10    5.60
  -1   5  -6  -18.80   17.50
  -1   5  -6  -11.70   15.30
   1  -5   6    6.50   13.10
   1  -5   6  -12.60   12.20
  -1  -5  -6    4.50   21.20
  -1  -5  -6   -6.80   14.60
   1  -5   6    6.80   13.50
  -1  -5  -6   17.40   16.20
  -1  -5  -6   -2.20    7.50
   1  -5   6    6.10   11.80
   1  -5   6   21.40   16.40
   1   5   7   12.20   15.40
   1   5   7   -0.50   11.80
   1   5   7    9.70    9.80
  -1   5  -7   -1.70   23.90
  -1   5  -7   -3.10   16.00
   1   5   7   -3.60   14.70
  -1   5  -7   12.10   14.60
   1  -5   7   13.90   10.80
  -1  -5  -7   15.90   17.60
  -1  -5  -7   16.60   15.20
   1  -5   7   13.90   17.20
   1  -5   7   14.30   14.50
  -1  -5  -7    7.60   16.30
   1   5   8    7.30   17.50
   1   5   8   13.80   15.90
  -1   5  -8    8.00   16.70
  -1  -5  -8    6.70   17.60
   1  -5   8   18.10   16.50
   1  -5   8   18.30   18.80
   1  -5   8    8.90   10.20
   1  -5   8    0.10   15.20
  -1  -5  -8   22.70   21.10
   1   5   9  132.89   21.90
  -1   5  -9  111.29   22.40
   1   5   9  143.29   24.30
   1  -5   9  182.68   35.30
   1  -5   9  159.68   19.00
  -1  -5  -9  130.19   24.00
  -1   6   9    0.60   19.60
   1   6  -9   36.40   22.80
  -1   6   9   14.80   17.50
  -1  -6   9   19.40   18.10
  -1  -6   9   -1.50   14.00
  -1  -6   9  -21.90   19.60
   1  -6  -9   23.70   22.40
  -1   6   8   16.50   15.70
   1   6  -8   46.90   25.60
  -1   6   8    3.40    3.60
  -1   6   8   44.30   18.10
  -1  -6   8    1.50   15.50
  -1  -6   8    5.20    8.10
  -1  -6   8   18.70   28.60
  -1  -6   8   18.10   14.60
   1  -6  -8   33.00   20.50
  -1   6   7   21.90   15.00
  -1   6   7   11.20   11.50
  -1   6   7    8.40    6.80
   1   6  -7    2.20   16.70
  -1   6   7    6.10   14.90
  -1   6   7    5.10    6.10
  -1   6   7   -3.80   13.20
   1   6  -7    3.60   14.60
   1   6  -7    3.30   15.00
  -1  -6   7   -3.50   14.40
   1  -6  -7    1.30   16.60
  -1  -6   7    7.60   13.30
  -1  -6   7   -6.70   10.70
   1  -6  -7    6.70   13.30
  -1  -6   7   32.20   14.40
  -1  -6   7   -6.50   15.90
   1  -6  -7    3.70   14.40
   1   6  -6  399.06   25.50
   1   6  -6  371.96   23.50
  -1   6   6  392.36   24.50
  -1   6   6  326.57   33.90
  -1   6   6  337.67   14.10
  -1   6   6  386.76   23.00
   1   6  -6  375.76   27.70
  -1   6   6  396.56   24.30
  -1  -6   6  388.56   24.30
  -1  -6   6  366.96   23.80
  -1  -6   6  406.46   26.40
   1  -6  -6  395.86   25.40
  -1  -6   6  409.66   23.50
  -1  -6   6  454.15   25.00
   1  -6  -6  403.26   27.50
   1  -6  -6  385.26   26.90
  -1   6   5   43.00    5.90
  -1   6   5   56.89   18.80
   1   6  -5   45.30   11.70
  -1   6   5   30.70    4.20
  -1   6   5   36.50   11.50
   1   6  -5   27.40   22.40
  -1   6   5   31.60   11.20
  -1   6   5   43.90   10.20
   1  -6  -5   32.40   12.60
   1  -6  -5   29.90   11.20
  -1  -6   5   25.10   10.20
  -1  -6   5   27.80   12.70
   1  -6  -5   38.10   11.80
  -1  -6   5   45.30   11.00
  -1   6   4  433.66   20.90
  -1   6   4  404.96   20.10
   1   6  -4  403.36   24.30
   1   6  -4  399.16   23.20
  -1   6   4  412.96   19.80
  -1   6   4  400.46   20.50
   1   6  -4  420.16   20.40
  -1  -6   4  408.16   19.90
   1  -6  -4  377.76   19.30
   1  -6  -4  408.46   22.30
   1  -6  -4  404.06   21.00
  -1  -6   4  444.16   20.60
  -1  -6   4  412.86   21.20
  -1  -6   4  406.16   20.60
  -1  -6   4  445.56   20.70
   1  -6  -4  430.26   22.00
  -1   6   3   25.50    8.70
   1   6  -3   20.60    8.30
   1   6  -3   23.20    8.40
  -1   6   3   35.60    8.80
   1   6  -3   29.00    8.60
   1   6  -3   11.00    9.60
  -1   6   3   31.00    9.40
  -1   6   3   36.10    9.60
  -1   6   3   43.50    9.70
   1   6  -3   30.80    9.50
  -1   6   3   40.00    3.80
   1   6  -3   19.50    9.60
  -1  -6   3   22.00    8.80
   1  -6  -3   27.00    9.00
  -1  -6   3   35.60    9.80
  -1  -6   3   20.60    8.40
  -1  -6   3   46.30    8.20
   1  -6  -3   44.40    9.20
  -1  -6   3   32.10    8.50
   1  -6  -3   41.40   10.10
   1  -6  -3   21.10    7.70
   1  -6  -3   24.10    8.60
  -1  -6   3   21.50    8.10
  -1   6   2 1019.30   34.60
   1   6  -2 1021.70   34.90
   1   6  -2 1020.90   34.00
  -1   6   2 1058.09   35.10
  -1   6   2 1045.50   31.30
   1   6  -2  917.61   37.90
  -1   6   2 1004.60   35.00
  -1   6   2 1034.30   34.50
   1   6  -2 1044.20   34.30
   1   6  -2  990.70   33.80
   1   6  -2 1038.40   35.70
  -1  -6   2 1106.59   34.80
  -1  -6   2 1043.90   34.50
   1  -6  -2  991.10   34.20
  -1  -6   2 1033.50   34.70
   1  -6  -2 1040.80   35.10
   1  -6  -2 1069.29   34.40
   1  -6  -2 1022.70   32.60
  -1  -6   2 1020.80   34.00
  -1  -6   2 1030.70   34.70
   1  -6  -2 1021.60   35.30
   1  -6  -2 1028.80   31.20
  -1   6   1  134.29   12.00
   1   6  -1  158.68   11.50
   1   6  -1  124.29   12.30
  -1   6   1  121.59    8.00
  -1   6   1  108.09   12.30
   1   6  -1  118.69   11.00
   1   6  -1  107.59   11.60
   1   6  -1  125.59   11.00
  -1   6   1  128.79   12.80
  -1   6   1  138.19    9.10
  -1   6   1  120.99   12.50
  -1  -6   1  151.38   11.90
  -1  -6   1  135.19   11.90
   1  -6  -1  126.29    7.90
   1  -6  -1  126.19   13.20
  -1  -6   1  123.39   10.60
   1  -6  -1  125.49    8.70
   1  -6  -1  143.49   12.10
  -1  -6   1  128.09    9.60
   1   6   0  156.38   12.00
   1   6   0  161.98   13.80
  -1   6   0  160.98   13.80
  -1   6   0  159.08   13.30
  -1   6   0  148.19   13.80
  -1   6   0  163.28   12.40
  -1   6   0  140.09   11.40
  -1   6   0  151.78    8.40
   1   6   0  147.59   10.00
  -1   6   0  169.88    8.40
   1  -6   0  148.79   13.50
   1  -6   0  161.38   12.80
   1  -6   0  155.38   11.30
  -1  -6   0  148.09   13.70
   1  -6   0  177.68   13.10
   1  -6   0  160.78   12.00
  -1  -6   0  159.38   10.30
  -1  -6   0  165.38   12.20
   1  -6   0  165.68    8.60
  -1  -6   0  142.99   12.80
  -1  -6   0  165.18   13.00
  -1   6  -1  128.99   13.20
   1   6   1  116.79   12.00
  -1   6  -1  126.79   13.40
   1   6   1  100.59    9.90
   1   6   1  116.59   12.50
   1   6   1  131.29   12.50
  -1   6  -1  111.69   12.70
   1   6   1  111.19   10.80
  -1   6  -1  124.09   13.60
  -1   6  -1  138.49   14.00
   1   6   1  122.69    9.20
  -1   6  -1  135.89    9.50
   1  -6   1  125.69    9.30
  -1  -6  -1  127.89   12.70
   1  -6   1  136.39   13.70
   1  -6   1  105.19   11.40
  -1  -6  -1  121.09   12.70
  -1  -6  -1  133.59   12.40
   1  -6   1  110.49   11.90
   1  -6   1  126.49    9.80
   1  -6   1  113.49   12.70
  -1   6  -2  294.67   17.30
  -1   6  -2  261.57   16.20
   1   6   2  269.97   14.20
  -1   6  -2  245.38   18.00
   1   6   2  254.77   11.50
   1   6   2  262.57   14.40
   1   6   2  243.38   15.70
  -1   6  -2  268.07   17.30
  -1   6  -2  270.07   14.20
  -1   6  -2  274.07   15.80
   1   6   2  258.17   16.00
   1  -6   2  265.37   17.60
   1  -6   2  264.37   14.30
   1  -6   2  258.37   16.40
   1  -6   2  254.97   16.30
  -1  -6  -2  251.87   16.40
   1  -6   2  266.57   16.90
  -1  -6  -2  277.47   17.60
  -1  -6  -2  256.07   18.40
   1  -6   2  263.37   13.90
  -1  -6  -2  252.47   13.30
   1   6   3    7.30    9.00
  -1   6  -3    5.40   13.30
   1   6   3   15.90    5.00
   1   6   3   19.00    9.40
   1   6   3    9.70    8.90
  -1   6  -3    6.20   10.20
   1   6   3   14.20    9.10
  -1   6  -3   11.10    9.40
  -1   6  -3   19.10   11.00
   1   6   3    1.80    8.70
  -1   6  -3    4.60    9.10
  -1   6  -3   -0.50    8.80
   1   6   3    5.20    4.90
  -1  -6  -3   -6.60    7.10
   1  -6   3   -3.10    7.50
   1  -6   3   17.30   10.50
   1  -6   3    1.10    7.50
   1  -6   3    5.30    8.80
   1  -6   3   -0.60    8.70
  -1  -6  -3   21.90   10.50
  -1  -6  -3   -0.20    9.10
   1  -6   3    6.10    9.10
  -1   6  -4    3.00   12.60
   1   6   4    2.80    4.80
   1   6   4   14.60    5.90
  -1   6  -4    6.80   10.70
   1   6   4    8.60    9.00
   1   6   4    3.20   10.20
   1   6   4   -0.40    9.90
  -1   6  -4   -8.50   11.50
   1   6   4   13.10    9.00
   1  -6   4   -4.10   10.80
   1  -6   4    9.40    7.70
  -1  -6  -4    5.70   10.90
  -1  -6  -4   -4.10   10.50
  -1  -6  -4    8.70   10.00
   1  -6   4   -2.50    8.80
   1  -6   4   -0.80   11.10
   1  -6   4   11.60   10.40
   1   6   5   11.30   11.80
  -1   6  -5    4.40   14.80
   1   6   5    9.30   10.70
   1   6   5   -5.40   12.10
  -1   6  -5   16.50   12.40
   1   6   5   17.40    5.40
   1   6   5   17.80    7.60
   1   6   5   -1.80   11.30
   1  -6   5   20.30   13.00
  -1  -6  -5   19.40   12.00
   1  -6   5   14.50   12.90
  -1  -6  -5    7.90   12.70
   1  -6   5    4.60   11.50
   1  -6   5   31.80   12.60
   1  -6   5    9.30   11.10
  -1  -6  -5   -1.80   10.40
   1   6   6   52.79    6.80
   1   6   6   69.79   12.10
   1   6   6   67.29    9.90
  -1   6  -6   82.39   16.20
  -1   6  -6   51.49   15.60
   1   6   6   74.29   15.50
   1   6   6   64.49   14.80
  -1   6  -6   62.69   25.80
   1  -6   6   59.39   12.70
  -1  -6  -6   49.00   16.00
  -1  -6  -6   43.80   14.20
   1  -6   6   67.89   14.50
  -1  -6  -6   67.59   16.70
   1  -6   6   76.09   14.90
   1  -6   6   79.59   17.00
  -1   6  -7   30.00   17.50
   1   6   7   53.59   10.70
  -1   6  -7   13.70   23.00
  -1   6  -7   72.79   18.60
   1   6   7   62.59   13.50
   1   6   7   31.50   15.80
   1   6   7   34.80   16.10
   1  -6   7   61.39   15.70
  -1  -6  -7   59.49   17.80
   1  -6   7   47.80   14.50
  -1  -6  -7   25.20   17.70
   1  -6   7   18.60   19.00
   1  -6   7   55.09   18.40
  -1  -6  -7   60.49   18.20
   1   6   8    3.80    5.90
  -1   6  -8    9.60   16.80
   1   6   8   22.00   18.20
   1   6   8   11.70   16.10
  -1  -6  -8   21.60   19.70
  -1  -6  -8   11.50   20.50
   1  -6   8   14.30    9.70
   1  -6   8   21.00   16.50
   1  -6   8    3.70   19.30
   1   6   9   32.90   22.10
  -1   6  -9   44.50   24.00
   1   6   9   27.30   19.00
   1  -6   9   34.20   21.70
   1  -6   9   33.80   17.20
  -1  -6  -9   24.20   21.00
   1   7  -9   46.10   22.60
  -1   7   9   18.90   19.40
  -1  -7   9   72.89   16.60
  -1  -7   9   39.30   21.30
  -1  -7   9   25.80   20.70
  -1   7   8   -5.20   15.10
  -1   7   8   -6.00   16.50
  -1   7   8   -0.10    8.40
   1   7  -8    6.90   20.10
  -1  -7   8  -13.80   29.20
   1  -7  -8    3.60   29.50
  -1  -7   8  -13.30   14.10
  -1  -7   8    7.90    8.80
  -1  -7   8    0.80   15.40
   1   7  -7  110.89   17.20
   1   7  -7   63.69   18.30
   1   7  -7   77.19   17.00
  -1   7   7   70.79   14.70
  -1   7   7   96.89   17.70
  -1  -7   7   58.29   14.50
   1  -7  -7   92.29   17.10
   1  -7  -7   82.79   18.60
  -1  -7   7   75.59   18.60
  -1  -7   7   44.70   10.80
   1  -7  -7  113.69   17.40
  -1  -7   7   73.29   15.30
  -1   7   6  102.49   15.00
  -1   7   6  131.89   15.40
   1   7  -6  129.29   18.00
  -1   7   6  125.89   15.70
   1   7  -6  114.09   16.30
  -1   7   6  133.59   15.10
   1   7  -6  137.19   17.20
  -1  -7   6  107.09   15.30
   1  -7  -6  148.29   25.00
   1  -7  -6  110.19   15.90
  -1  -7   6  135.69   25.50
  -1  -7   6  163.18   15.40
  -1  -7   6  122.89   15.10
   1  -7  -6  144.99   18.40
  -1  -7   6  113.59   17.30
  -1   7   5   20.20   12.90
  -1   7   5   55.19   10.60
   1   7  -5   32.50   12.20
   1   7  -5   21.10   13.60
   1   7  -5   16.40   11.20
  -1   7   5    9.40   10.60
   1  -7  -5   16.40   11.60
  -1  -7   5   21.30   10.70
   1  -7  -5   31.20   12.10
  -1  -7   5    9.50   10.60
  -1  -7   5    9.90   12.40
  -1  -7   5   31.70   11.00
   1  -7  -5   20.20   12.10
  -1   7   4  317.87   19.20
   1   7  -4  385.56   19.50
  -1   7   4  337.77   19.00
  -1   7   4  331.07   19.00
   1   7  -4  319.67   20.70
   1   7  -4  364.76   22.40
  -1  -7   4  356.46   19.90
  -1  -7   4  340.17   18.50
   1  -7  -4  322.87   19.30
   1  -7  -4  314.27   19.30
  -1  -7   4  355.76   19.80
   1  -7  -4  344.47   20.80
  -1  -7   4  374.36   19.80
  -1  -7   4  328.77   18.80
   1  -7  -4  362.46   21.20
  -1   7   3 1762.12   56.69
   1   7  -3 1912.91   59.49
  -1   7   3 1841.22   57.99
  -1   7   3 1851.71   53.99
   1   7  -3 2086.89   68.29
  -1   7   3 1796.72   53.89
   1   7  -3 1743.03   57.29
  -1   7   3 1784.72   57.59
  -1   7   3 1844.82   58.49
   1   7  -3 1817.22   57.59
  -1   7   3 1804.22   58.29
  -1  -7   3 1792.82   57.89
   1  -7  -3 1795.72   57.79
  -1  -7   3 1760.22   57.79
  -1  -7   3 1817.12   57.79
  -1  -7   3 1831.62   57.39
   1  -7  -3 1806.22   56.39
  -1  -7   3 1799.02   57.59
  -1  -7   3 1855.81   58.39
   1  -7  -3 1721.83   57.49
   1  -7  -3 1844.22   58.79
   1  -7  -3 1829.02   58.99
  -1   7   2  500.25   21.30
   1   7  -2  528.45   21.10
  -1   7   2  526.65   17.30
   1   7  -2  506.65   21.70
   1   7  -2  493.15   22.20
  -1   7   2  525.85   21.30
  -1   7   2  522.65   22.10
   1   7  -2  503.05   21.90
  -1   7   2  513.55   21.40
  -1   7   2  517.55   19.80
   1   7  -2  475.95   23.50
   1   7  -2  511.15   22.40
   1  -7  -2  508.35   22.10
   1  -7  -2  467.55   20.80
  -1  -7   2  526.55   21.40
   1  -7  -2  494.15   18.20
  -1  -7   2  503.05   21.00
   1  -7  -2  505.35   20.70
   1  -7  -2  506.05   17.00
  -1  -7   2  548.45   21.70
   1  -7  -2  497.15   21.80
  -1  -7   2  515.65   21.00
  -1  -7   2  510.95   21.40
  -1  -7   2  541.55   20.60
  -1   7   1   70.19    7.40
  -1   7   1   90.89   10.00
  -1   7   1   93.69   10.50
  -1   7   1  105.69   10.10
   1   7  -1   67.79    9.30
   1   7  -1   66.39    8.60
   1   7  -1   74.89   10.60
   1   7  -1   81.79    8.80
  -1   7   1   75.49    7.10
   1   7  -1   68.49    7.60
  -1   7   1   76.59    6.10
  -1  -7   1   88.49    9.40
  -1  -7   1   92.79    8.10
   1  -7  -1   76.69    9.50
   1  -7  -1   93.59    9.90
  -1  -7   1   71.59    9.50
  -1  -7   1   78.49   10.10
   1  -7  -1   84.59   10.00
   1  -7  -1   96.79    9.70
   1  -7  -1   73.19    5.70
   1  -7  -1   84.49    6.80
  -1  -7   1   83.29    9.40
  -1  -7   1   80.29    8.80
   1   7   0  734.53   25.50
  -1   7   0  778.82   27.70
   1   7   0  703.63   27.00
  -1   7   0  724.63   26.90
  -1   7   0  701.63   23.30
  -1   7   0  712.63   23.30
   1   7   0  721.23   26.80
   1   7   0  707.13   24.50
   1   7   0  733.83   24.90
  -1   7   0  759.32   25.70
  -1   7   0  743.33   25.30
   1   7   0  736.23   25.50
  -1  -7   0  700.93   25.00
   1  -7   0  705.33   25.10
   1  -7   0  746.63   25.80
  -1  -7   0  732.13   26.90
  -1  -7   0  730.03   26.40
  -1  -7   0  743.33   26.10
   1  -7   0  720.53   23.30
   1  -7   0  706.83   32.00
  -1  -7   0  713.93   24.50
   1  -7   0  733.73   27.10
   1  -7   0  738.43   27.00
   1   7   1  340.97   17.50
  -1   7  -1  341.37   18.40
   1   7   1  361.96   16.70
   1   7   1  348.97   17.60
  -1   7  -1  352.66   19.40
   1   7   1  355.26   16.90
  -1   7  -1  382.86   17.80
  -1   7  -1  335.37   14.40
  -1   7  -1  339.57   17.30
   1   7   1  365.16   15.10
  -1  -7  -1  345.97   14.50
   1  -7   1  337.47   18.40
   1  -7   1  337.67   16.00
   1  -7   1  350.06   18.10
  -1  -7  -1  330.07   19.40
  -1  -7  -1  371.76   16.50
  -1  -7  -1  361.26   14.80
   1  -7   1  371.86   17.10
  -1  -7  -1  365.56   16.10
   1  -7   1  341.37   17.60
  -1  -7  -1  356.26   17.60
   1   7   2  213.98   13.30
   1   7   2  197.98   11.40
  -1   7  -2  194.48   17.40
   1   7   2  197.78   17.10
   1   7   2  205.38   13.40
  -1   7  -2  201.98   15.50
  -1   7  -2  191.78   14.70
  -1   7  -2  209.98   13.20
   1   7   2  175.28   15.20
  -1   7  -2  200.98   15.70
  -1   7  -2  168.68   14.60
   1   7   2  216.18   13.40
   1  -7   2  196.28   16.00
   1  -7   2  195.38   12.40
  -1  -7  -2  187.58   15.50
   1  -7   2  200.78   15.20
   1  -7   2  188.38   15.70
  -1  -7  -2  182.98   12.00
  -1  -7  -2  199.38   15.10
  -1  -7  -2  216.78   17.80
   1  -7   2  206.48   13.90
  -1  -7  -2  178.98   10.60
   1   7   3  761.72   29.40
  -1   7  -3  722.43   30.40
  -1   7  -3  733.23   28.30
  -1   7  -3  808.32   30.60
   1   7   3  751.82   28.90
   1   7   3  765.22   29.80
   1   7   3  754.82   28.20
   1   7   3  766.82   25.10
  -1   7  -3  749.62   28.80
  -1   7  -3  792.62   31.80
   1   7   3  801.22   29.10
   1  -7   3  749.42   29.60
  -1  -7  -3  746.63   29.90
  -1  -7  -3  805.12   29.80
   1  -7   3  743.03   28.80
  -1  -7  -3  771.12   29.50
  -1  -7  -3  779.92   30.30
   1  -7   3  851.51   30.00
   1  -7   3  695.63   30.10
   1  -7   3  780.32   28.10
   1  -7   3  814.72   34.00
  -1  -7  -3  735.13   27.40
   1   7   4  106.69    8.60
   1   7   4   92.49    9.60
   1   7   4  132.79   13.40
  -1   7  -4  108.99   16.90
   1   7   4  108.09   12.70
  -1   7  -4   96.49   13.70
   1   7   4  117.19   11.90
   1   7   4  107.99   13.30
  -1   7  -4   87.09   16.00
   1   7   4  124.59   13.00
   1  -7   4  106.19   15.40
  -1  -7  -4  150.48   14.80
   1  -7   4  116.59   13.90
  -1  -7  -4  118.39   14.10
   1  -7   4  112.09   11.90
  -1  -7  -4  128.59   14.10
  -1   7  -5  132.89   27.70
   1   7   5  106.99   15.00
   1   7   5  119.69   14.50
  -1   7  -5  101.19   16.00
   1   7   5  148.59   15.10
   1   7   5  139.29   16.10
   1   7   5  118.59   12.10
   1   7   5  123.19    9.10
  -1  -7  -5  149.79   16.10
   1  -7   5  136.59   14.00
  -1  -7  -5   92.99   16.60
  -1  -7  -5  150.58   16.00
   1  -7   5  129.19   15.00
   1  -7   5  155.68   18.10
   1  -7   5  122.59   14.80
   1  -7   5  125.19   15.90
   1   7   6   50.19   15.00
  -1   7  -6   69.39   16.80
   1   7   6  103.99   14.90
   1   7   6   77.59    7.50
   1   7   6   91.29   10.20
   1   7   6   86.99   16.30
  -1  -7  -6   94.49   17.60
  -1  -7  -6  107.79   16.30
   1  -7   6  109.19   16.00
  -1  -7  -6  102.89   17.90
   1  -7   6   77.39   17.90
   1  -7   6   90.59   14.80
   1  -7   6   99.19   16.10
   1   7   7  294.67   17.70
  -1   7  -7  313.27   32.00
  -1   7  -7  249.28   33.50
  -1   7  -7  256.57   29.60
   1   7   7  206.58   12.90
   1   7   7  256.27   25.60
   1   7   7  266.27   25.90
   1   7   7  287.57   22.80
  -1  -7  -7  336.57   30.60
   1  -7   7  248.08   24.90
  -1  -7  -7  238.28   26.60
   1  -7   7  261.37   23.60
   1  -7   7  256.57   28.10
   1  -7   7  261.77   25.40
   1   7   8    2.30   16.60
   1   7   8  -12.40   17.00
  -1   7  -8  -22.50   22.70
   1   7   8    5.00    5.40
   1   7   8    1.70    9.40
  -1  -7  -8   10.30   18.70
   1  -7   8  -16.80   15.90
   1  -7   8   15.00   20.30
   1  -7   8   28.00   10.10
   1  -7   8   10.20   16.20
   1   7   9   17.30   19.00
  -1   7  -9   13.70   19.00
   1   7   9   10.10   20.90
   1  -7   9    8.20   16.80
   1  -7   9    9.40   22.00
   1  -7   9   20.70   22.80
   1   8  -9  -12.70   18.50
  -1   8   9  -14.50   16.60
  -1   8   9   25.30   19.10
  -1  -8   9   -9.70   15.80
   1  -8  -9  -21.00   21.70
  -1   8   8   89.59   20.70
  -1   8   8   15.70    8.80
  -1   8   8   39.40   16.40
   1   8  -8   72.29   22.00
  -1  -8   8   56.79   16.60
  -1  -8   8   41.10   20.20
   1  -8  -8   50.69   30.80
  -1  -8   8    0.90   11.20
  -1  -8   8   45.10   17.30
   1   8  -7  -15.10   14.10
   1   8  -7  -22.40   26.30
   1   8  -7   17.10   18.10
  -1   8   7    1.50   15.60
  -1   8   7    8.00   11.10
  -1   8   7   -3.10   13.80
  -1  -8   7   21.50   14.20
  -1  -8   7   -6.50   13.80
   1  -8  -7   -1.90   15.90
  -1  -8   7   -6.10   13.90
   1  -8  -7    3.80   17.10
  -1  -8   7  -15.70   16.90
   1  -8  -7   11.00   15.00
  -1  -8   7   40.80   12.60
   1   8  -6   20.30   14.30
   1   8  -6   25.10   17.00
  -1   8   6    7.30   13.70
  -1   8   6    7.90   12.10
  -1   8   6   17.80   13.00
  -1   8   6    5.40   15.90
  -1  -8   6   22.40   14.70
  -1  -8   6   18.20   12.70
  -1  -8   6   10.80   13.10
  -1  -8   6  -16.00   11.10
   1  -8  -6   11.60   13.60
   1  -8  -6   22.30   14.80
  -1  -8   6   -0.50   14.70
   1  -8  -6   33.40   15.20
  -1   8   5   14.90    9.90
   1   8  -5   10.20   11.30
  -1   8   5   21.40   11.90
   1   8  -5   -1.60   12.40
   1   8  -5    3.60   11.90
  -1  -8   5   11.30   10.80
   1  -8  -5   38.30   12.50
   1  -8  -5    2.70   11.40
  -1  -8   5   14.10   10.60
  -1  -8   5    7.40   11.60
  -1  -8   5   -1.60   12.20
  -1   8   4   19.30   10.80
  -1   8   4   32.00   10.90
  -1   8   4   24.60    9.50
   1   8  -4   24.50   11.40
   1   8  -4   31.40   11.10
   1   8  -4    5.50    9.90
  -1   8   4   14.90    9.80
   1  -8  -4    7.40   10.30
  -1  -8   4    3.00    8.10
  -1  -8   4   15.10    9.40
   1  -8  -4   10.10   10.50
   1  -8  -4   22.80   10.10
  -1  -8   4   11.90   10.70
  -1   8   3  157.18   15.30
  -1   8   3  114.09    6.80
  -1   8   3  116.99   11.60
  -1   8   3  111.79    7.20
   1   8  -3  108.89   12.40
  -1   8   3  135.39   12.40
  -1   8   3  130.59   10.90
   1   8  -3  106.89   11.60
  -1   8   3  116.09   13.60
   1   8  -3  122.09   12.10
   1  -8  -3  124.39   14.90
   1  -8  -3  119.39    7.30
  -1  -8   3  132.89   14.30
  -1  -8   3   96.49    9.90
   1  -8  -3  107.99   10.10
   1  -8  -3  125.49   12.50
  -1  -8   3  115.79   11.40
  -1  -8   3  117.59   11.50
  -1  -8   3  121.59   10.70
   1  -8  -3  119.79   11.90
  -1  -8   3  109.39   11.30
  -1   8   2   53.49    7.60
  -1   8   2   46.80    9.70
  -1   8   2   55.99   10.00
   1   8  -2   43.90   10.30
  -1   8   2   61.19    9.90
   1   8  -2   29.10    7.50
  -1   8   2   41.10    8.90
   1   8  -2   36.00    9.50
   1   8  -2   33.50    9.00
   1   8  -2   33.00    8.50
  -1   8   2   52.39    6.00
   1   8  -2   34.00    9.90
   1  -8  -2   48.20    5.50
   1  -8  -2   47.40    9.50
  -1  -8   2   41.40    9.00
  -1  -8   2   49.30    9.20
  -1  -8   2   44.00    9.40
  -1  -8   2   55.19    9.40
  -1  -8   2   56.39    8.40
   1  -8  -2   57.99   10.50
  -1  -8   2   54.49   10.00
   1  -8  -2   46.70    8.70
   1  -8  -2   46.90    9.40
   1   8  -1  230.28   14.90
  -1   8   1  229.88   10.60
  -1   8   1  245.98   16.40
   1   8  -1  238.98   14.80
  -1   8   1  223.38   15.40
   1   8  -1  222.38   15.70
   1   8  -1  227.98   16.60
   1   8  -1  232.08   12.90
  -1   8   1  236.88   14.20
  -1   8   1  220.78   13.90
   1   8  -1  230.38   15.00
  -1   8   1  220.18   10.80
  -1  -8   1  236.48   14.30
   1  -8  -1  243.38   14.60
  -1  -8   1  234.58   15.40
   1  -8  -1  219.58   14.90
   1  -8  -1  234.88   10.40
  -1  -8   1  242.08   14.70
  -1  -8   1  225.88   13.90
   1  -8  -1  234.88   16.10
   1  -8  -1  230.58   15.70
  -1  -8   1  235.28   14.80
   1  -8  -1  227.98   11.80
  -1  -8   1  228.58   13.00
  -1   8   0 1042.10   37.70
   1   8   0 1012.70   33.60
   1   8   0 1077.19   35.10
  -1   8   0 1000.90   32.20
  -1   8   0 1033.20   36.40
   1   8   0 1029.70   33.30
  -1   8   0 1062.49   34.80
  -1   8   0  976.90   32.10
  -1   8   0 1025.00   34.90
   1   8   0 1060.89   34.90
   1   8   0 1059.99   35.70
   1   8   0 1026.80   33.40
   1   8   0 1059.89   36.00
  -1   8   0 1043.90   34.10
   1  -8   0 1015.30   35.60
  -1  -8   0 1006.70   33.80
  -1  -8   0  985.50   34.90
  -1  -8   0 1076.69   35.40
   1  -8   0 1030.00   32.30
  -1  -8   0  996.50   33.20
  -1  -8   0 1026.00   35.50
   1  -8   0 1058.29   36.70
  -1  -8   0 1026.50   35.60
   1  -8   0 1022.90   34.00
   1  -8   0 1029.90   35.40
   1  -8   0 1056.99   35.00
   1   8   1  234.78   13.10
   1   8   1  228.18   14.90
   1   8   1  221.58   12.00
  -1   8  -1  209.98   16.80
  -1   8  -1  226.48   18.90
  -1   8  -1  222.38   15.40
  -1   8  -1  209.78   15.50
   1   8   1  214.08   14.90
  -1   8  -1  220.68   15.20
   1   8   1  257.87   15.80
   1   8   1  230.68   11.80
   1   8   1  220.78   15.80
   1  -8   1  237.68   15.90
  -1  -8  -1  220.68   12.40
  -1  -8  -1  220.88   11.60
  -1  -8  -1  221.88   15.70
   1  -8   1  230.58   11.90
  -1  -8  -1  214.08   15.50
   1  -8   1  238.88   13.60
  -1  -8  -1  237.08   13.90
   1  -8   1  234.28   14.30
  -1  -8  -1  264.97   16.00
   1  -8   1  223.68   17.90
   1   8   2  201.28   15.00
   1   8   2  206.18   10.50
  -1   8  -2  159.88   13.40
  -1   8  -2  166.98   21.10
  -1   8  -2  202.48   17.70
   1   8   2  199.38   14.40
  -1   8  -2  179.48   17.40
   1   8   2  201.58   15.40
  -1   8  -2  185.78   16.00
   1   8   2  182.18   14.90
   1   8   2  201.88   13.80
  -1  -8  -2  197.88   15.10
   1  -8   2  204.58   15.70
  -1  -8  -2  201.58   11.20
   1  -8   2  183.58   13.20
  -1  -8  -2  207.58   15.50
   1  -8   2  176.68   12.60
  -1  -8  -2  187.38   15.50
   1  -8   2  189.38   15.50
  -1  -8  -2  200.38   15.80
   1  -8   2  203.98   16.20
   1  -8   2  174.18   18.80
   1   8   3    8.60    5.00
   1   8   3   -4.10    8.50
   1   8   3   10.90    8.70
  -1   8  -3   12.70   19.10
   1   8   3   10.10    9.60
   1   8   3    3.50    4.90
   1   8   3   -4.70    9.10
  -1   8  -3   -0.20   10.20
  -1   8  -3   -3.60   10.10
  -1   8  -3    6.20   17.60
  -1   8  -3  -11.70   10.30
  -1  -8  -3    7.60    5.50
   1  -8   3    5.10    8.90
  -1  -8  -3    6.50    9.50
   1  -8   3    8.60    9.50
  -1  -8  -3    5.40    6.60
   1  -8   3    5.80    9.40
  -1  -8  -3    6.10    9.50
   1  -8   3    9.50    7.70
   1  -8   3    0.50    8.70
  -1  -8  -3    4.70   10.50
  -1  -8  -3    0.80    8.90
   1   8   4  430.16   23.10
  -1   8  -4  435.46   26.30
   1   8   4  441.26   22.20
   1   8   4  413.46   22.50
   1   8   4  436.66   23.70
   1   8   4  429.16   16.20
   1   8   4  419.56   16.70
   1   8   4  466.95   22.40
  -1   8  -4  396.86   23.70
  -1  -8  -4  452.85   24.30
   1  -8   4  426.56   22.50
   1  -8   4  432.76   23.90
  -1  -8  -4  426.46   23.40
  -1  -8  -4  415.16   24.70
   1  -8   4  456.65   23.80
  -1   8  -5   11.90   14.60
   1   8   5   -4.70   13.00
   1   8   5    2.90    6.80
   1   8   5   -4.10   10.20
  -1   8  -5    8.80   13.00
   1   8   5   -5.20    5.00
   1   8   5  -16.40   11.60
  -1  -8  -5    5.50   12.90
   1  -8   5   23.90   13.30
  -1  -8  -5    0.70   12.90
   1  -8   5    7.80   11.90
   1  -8   5   19.40   11.60
  -1  -8  -5   12.50   12.50
   1  -8   5    2.70   12.90
   1  -8   5    6.50   12.70
   1   8   6   -1.00   13.10
  -1   8  -6   11.70   16.10
  -1   8  -6  -36.10   31.40
   1   8   6   14.70   14.00
   1   8   6   24.90    8.20
   1   8   6   26.10   11.90
  -1  -8  -6   -6.10   14.00
  -1  -8  -6   18.00   15.10
   1  -8   6   -2.70   13.00
  -1  -8  -6   15.10   14.00
   1  -8   6    1.00   11.30
   1  -8   6   11.80   13.70
   1  -8   6    0.30   15.20
  -1   8  -7  -13.40   18.90
   1   8   7   19.50   10.70
   1   8   7   -8.20    5.30
   1   8   7   32.60   16.40
  -1   8  -7  -16.00   24.80
  -1   8  -7  -12.00   16.30
  -1  -8  -7  -18.70   16.30
   1  -8   7    0.10   15.90
   1  -8   7  -15.40   17.10
   1  -8   7    3.40   14.60
   1  -8   7   17.50   12.20
  -1  -8  -7    3.50   17.20
   1   8   8   92.09   18.50
  -1   8  -8   65.89   28.10
   1   8   8  109.49   20.40
  -1  -8  -8  162.08   23.00
   1  -8   8   86.99   18.70
   1  -8   8  101.19   22.10
   1  -8   8   98.59   18.80
   1   8   9   32.10   23.70
   1   8   9    5.80   19.40
  -1   8  -9   14.70   18.30
  -1  -8  -9   16.60   20.10
   1  -8   9   12.80   21.50
   1  -8   9   39.20   19.40
   1  -8   9    8.20   16.80
   1   9  -9   23.80   17.00
  -1   9   9   84.09   21.70
  -1   9   9   66.59   18.80
  -1  -9   9   77.29   23.10
  -1  -9   9   48.60   18.10
  -1  -9   9   78.59   20.90
   1  -9  -9   72.79   23.80
  -1   9   8   -4.90    8.30
   1   9  -8   14.90   20.70
  -1   9   8   22.60   15.90
  -1  -9   8   24.00   19.40
  -1  -9   8    4.10   16.00
   1  -9  -8  -13.20   18.80
  -1  -9   8   11.30   15.70
   1   9  -7   -6.50   15.40
   1   9  -7   32.60   25.90
  -1   9   7   -1.90   14.00
  -1   9   7   16.20   16.00
   1   9  -7   16.60   15.40
  -1   9   7   11.60    9.00
   1  -9  -7   19.60   20.10
  -1  -9   7   19.90   14.70
  -1  -9   7    6.30   10.60
  -1  -9   7   32.80   18.30
  -1  -9   7   12.40   14.60
   1  -9  -7    5.30   17.20
   1  -9  -7   16.20   15.60
  -1  -9   7   18.60   17.50
   1   9  -6   12.60   14.30
   1   9  -6   26.50   14.40
  -1   9   6   26.00   12.60
   1   9  -6   19.90   15.80
  -1   9   6   23.10   11.80
  -1   9   6   46.40   13.70
  -1   9   6    9.70   13.60
  -1  -9   6  -13.10   12.50
  -1  -9   6   27.20   16.00
   1  -9  -6   20.10   13.90
  -1  -9   6   17.90   13.70
   1  -9  -6    3.90   15.60
  -1  -9   6    9.30   10.60
   1  -9  -6   39.10   12.70
   1   9  -5  140.59   16.30
  -1   9   5  125.79   14.20
  -1   9   5  149.29   17.20
   1   9  -5  119.09   15.30
  -1   9   5  148.79   21.10
  -1   9   5  155.88   15.70
   1   9  -5  125.99   16.80
   1  -9  -5  136.09   15.00
  -1  -9   5  135.79   16.10
  -1  -9   5  136.69   14.60
   1  -9  -5  134.79   16.40
  -1  -9   5  171.78   17.50
   1  -9  -5  166.98   18.40
  -1  -9   5  144.39   15.30
  -1  -9   5  135.99   15.10
   1   9  -4  105.79   13.10
  -1   9   4   97.39   11.70
  -1   9   4  119.19   13.00
   1   9  -4   80.59   12.40
  -1   9   4  106.49   12.10
  -1   9   4   95.89    6.80
  -1   9   4   94.69   11.80
   1   9  -4  107.09   15.20
  -1  -9   4   76.39   13.40
   1  -9  -4  113.99   13.40
  -1  -9   4   90.09   11.60
   1  -9  -4  118.39   13.00
  -1  -9   4   98.59   11.50
   1  -9  -4  116.99   13.00
  -1  -9   4  116.59   13.00
  -1  -9   4   92.89   14.10
  -1   9   3 1313.27   45.00
  -1   9   3 1348.97   44.90
   1   9  -3 1345.97   46.60
  -1   9   3 1301.77   40.10
   1   9  -3 1272.17   45.00
  -1   9   3 1323.67   44.90
   1   9  -3 1322.27   44.40
  -1   9   3 1307.07   44.50
  -1   9   3 1346.77   43.10
   1  -9  -3 1288.67   44.30
   1  -9  -3 1312.37   40.20
  -1  -9   3 1309.47   44.60
   1  -9  -3 1308.37   45.70
  -1  -9   3 1321.67   45.30
   1  -9  -3 1319.67   45.30
  -1  -9   3 1323.57   44.30
  -1  -9   3 1334.47   44.10
  -1  -9   3 1343.37   44.90
  -1   9   2   -1.10    8.30
  -1   9   2    0.70    9.00
   1   9  -2   -7.60    9.90
  -1   9   2   -4.90    5.20
   1   9  -2    6.80    7.00
   1   9  -2    9.00    9.10
   1   9  -2   -3.20    8.50
   1   9  -2    0.60    8.20
  -1   9   2   -2.10    6.30
   1  -9  -2    7.50    5.10
  -1  -9   2    7.70    9.70
  -1  -9   2    6.50    8.30
   1  -9  -2    0.50    5.00
   1  -9  -2   -9.20    8.80
   1  -9  -2   12.00    8.70
   1  -9  -2    4.30    8.40
  -1  -9   2   -8.40    8.00
   1  -9  -2   -5.00    8.80
  -1  -9   2   17.90    7.30
  -1  -9   2   -5.50    8.40
  -1  -9   2   -6.10    7.90
  -1   9   1   49.99    5.70
   1   9  -1   50.99    7.60
  -1   9   1   58.09   10.40
  -1   9   1   66.79   10.10
   1   9  -1   44.30    9.00
  -1   9   1   47.30    9.40
  -1   9   1   52.89    7.70
   1   9  -1   44.60    9.60
   1   9  -1   68.79    9.80
   1   9  -1   37.70   10.20
  -1   9   1   41.10   10.50
   1   9  -1   54.89    8.80
   1  -9  -1   68.19    6.00
  -1  -9   1   41.70    8.50
   1  -9  -1   57.29    9.70
   1  -9  -1   57.09    9.70
  -1  -9   1   63.09    7.80
   1  -9  -1   54.99    9.70
   1  -9  -1   42.80   10.20
  -1  -9   1   60.79    9.60
  -1  -9   1   72.29   10.90
  -1  -9   1   64.99   10.10
   1  -9  -1   60.79    7.30
  -1  -9   1   57.09   10.40
  -1   9   0  112.99   13.60
   1   9   0  121.69   12.10
   1   9   0  105.39   11.50
  -1   9   0  135.69   14.00
  -1   9   0  106.19   11.90
   1   9   0  126.49   13.40
  -1   9   0  125.09   14.30
   1   9   0  126.19   11.00
   1   9   0  107.99   10.10
  -1   9   0  115.99    8.80
   1   9   0  110.79   10.60
  -1  -9   0  113.79   13.60
  -1  -9   0  102.09   10.30
   1  -9   0  127.99   14.00
   1  -9   0  109.39   12.80
  -1  -9   0  116.69   13.10
  -1  -9   0  116.49   13.50
  -1  -9   0  131.59   13.70
   1  -9   0  117.29   11.20
   1  -9   0  132.69   10.00
  -1  -9   0  117.09   11.70
  -1   9  -1  156.28   14.00
   1   9   1  129.79   11.30
   1   9   1  119.39   10.50
  -1   9  -1  158.38   10.40
   1   9   1  131.19   14.80
   1   9   1  142.69   14.90
   1   9   1  133.49   10.90
  -1   9  -1  145.59   14.20
  -1   9  -1  140.99   15.60
   1   9   1  136.09   14.10
  -1   9  -1  131.59   11.60
   1   9   1  120.09   13.80
  -1  -9  -1  136.29   10.10
  -1  -9  -1  130.49   13.10
   1  -9   1  139.99   14.70
  -1  -9  -1  142.49   10.60
   1  -9   1  147.59   14.70
   1  -9   1  158.28   14.40
  -1  -9  -1  134.19   13.90
  -1  -9  -1  157.48   14.70
  -1  -9  -1  141.39   14.50
   1  -9   1  140.39   13.60
   1  -9   1  129.09   10.60
   1  -9   1  118.19   14.30
  -1   9  -2    1.60   10.00
  -1   9  -2    6.40    8.10
   1   9   2   -0.70    8.70
  -1   9  -2  -17.10   11.80
   1   9   2    4.40    8.30
  -1   9  -2   -2.50    9.30
   1   9   2    5.80    9.10
   1   9   2   11.90    7.30
   1   9   2  -11.90    5.20
   1  -9   2   17.00    8.60
  -1  -9  -2    6.80    5.40
   1  -9   2   -2.90    8.60
  -1  -9  -2    0.20    9.60
  -1  -9  -2    2.30    8.30
  -1  -9  -2    3.40    8.20
   1  -9   2    6.60    9.20
   1  -9   2   -0.80    8.80
  -1  -9  -2    8.20    8.70
   1  -9   2   -1.10    8.60
  -1  -9  -2    0.10    5.70
   1  -9   2    3.10    6.90
  -1   9  -3  596.34   33.10
   1   9   3  597.54   28.50
   1   9   3  592.34   24.70
   1   9   3  609.14   20.90
   1   9   3  561.24   25.60
  -1   9  -3  548.45   26.80
  -1   9  -3  608.84   28.70
   1   9   3  608.54   21.00
   1   9   3  564.34   25.10
   1   9   3  622.84   25.60
   1  -9   3  576.44   25.40
  -1  -9  -3  608.54   26.80
   1  -9   3  649.14   27.10
   1  -9   3  588.34   23.90
   1  -9   3  575.24   26.20
  -1  -9  -3  629.64   25.40
   1  -9   3  637.74   27.90
  -1  -9  -3  597.14   21.20
  -1  -9  -3  595.94   26.40
  -1  -9  -3  606.44   26.00
   1  -9   3  585.44   25.30
   1   9   4   -6.50    9.10
  -1   9  -4   -1.90   13.30
  -1   9  -4   -4.50   20.60
   1   9   4   -0.90    4.90
   1   9   4    6.50    5.50
  -1   9  -4   12.20   12.00
   1   9   4    1.60   11.00
   1   9   4    2.20    9.50
   1   9   4   -2.50   10.70
   1  -9   4    7.00   10.90
   1  -9   4   -9.80   10.10
   1  -9   4    8.90   11.60
   1  -9   4   12.30    9.50
  -1  -9  -4   13.10   12.10
   1  -9   4   -0.30   10.80
  -1  -9  -4    4.30   10.50
   1   9   5   38.10   13.60
   1   9   5   47.00   14.00
  -1   9  -5   40.40   18.70
  -1   9  -5   46.60   23.90
  -1   9  -5   45.90   13.60
   1   9   5   43.80    7.30
   1   9   5   57.39   12.40
   1  -9   5   39.30   15.00
   1  -9   5   33.50   12.20
   1  -9   5   58.29   14.20
  -1  -9  -5   41.50   14.50
   1  -9   5   58.39   14.30
  -1  -9  -5   56.89   14.90
  -1  -9  -5   67.09   15.00
  -1   9  -6    9.30   15.60
   1   9   6   13.10    7.70
   1   9   6   20.60   12.90
   1   9   6   32.10   14.40
   1   9   6   15.00   14.80
   1  -9   6   10.00   14.90
  -1  -9  -6   47.40   17.10
   1  -9   6   29.10   17.00
  -1  -9  -6    6.90   18.50
   1  -9   6   44.70   15.00
  -1  -9  -6   32.70   16.60
   1  -9   6   29.00   13.90
   1   9   7  140.89   15.70
  -1   9  -7  188.08   34.70
   1   9   7  195.68   20.70
  -1   9  -7  123.79   18.70
   1   9   7  168.68   30.20
   1  -9   7  146.29   18.80
   1  -9   7  188.08   23.30
  -1  -9  -7  196.58   22.30
  -1  -9  -7  197.78   21.70
   1   9   8   -2.80   17.80
  -1   9  -8   11.00   17.30
   1   9   8    6.80    9.40
   1   9   8   -2.00   16.50
  -1  -9  -8    6.10   20.10
   1  -9   8    0.90    9.10
   1  -9   8   -0.50   16.70
   1  -9   8   22.00   17.60
  -1  10   9   13.80   18.90
  -1  10   9   -4.80   17.00
   1  10  -9    1.60   20.00
  -1 -10   9   -6.80   17.20
  -1 -10   9   22.20   22.10
  -1 -10   9    0.30   17.50
   1 -10  -9   37.60   21.30
   1  10  -8  115.89   24.70
  -1  10   8  100.29   17.80
  -1  10   8  137.89   23.20
  -1 -10   8  108.99   22.50
   1 -10  -8  173.58   24.10
  -1 -10   8  148.29   19.50
  -1 -10   8  101.99   19.00
   1  10  -7   27.00   16.00
  -1  10   7   23.80   14.30
   1  10  -7   29.50   18.00
  -1  10   7   69.79   16.70
  -1  10   7    4.20    8.30
  -1 -10   7   38.50   17.60
   1 -10  -7   18.10   17.40
  -1 -10   7   60.89   15.90
   1 -10  -7   14.70   15.40
   1  10  -6   37.90   14.90
  -1  10   6   -6.70   12.50
  -1  10   6   14.50   13.90
   1  10  -6   -7.80   14.30
   1  10  -6   21.50   16.00
  -1  10   6    2.70    9.90
  -1 -10   6   10.40   14.30
   1 -10  -6   13.00   15.80
   1 -10  -6    5.40   13.60
  -1 -10   6  -21.60   15.30
  -1 -10   6   -5.30   12.90
   1 -10  -6   -1.10   14.10
  -1 -10   6   -3.50   12.60
  -1 -10   6   13.10   12.10
   1  10  -5   -0.90   13.20
  -1  10   5   13.50   11.80
  -1  10   5   18.30   12.20
   1  10  -5   17.20   13.10
   1  10  -5   17.90   14.90
  -1  10   5   10.70   10.80
  -1  10   5   10.70   13.10
   1 -10  -5   13.30   13.40
   1 -10  -5   25.10   13.20
  -1 -10   5   13.00   11.50
  -1 -10   5    1.90   13.90
   1 -10  -5   33.30   12.40
  -1 -10   5   15.70   11.20
  -1 -10   5   19.80   11.70
  -1 -10   5    4.00   12.70
   1  10  -4  304.17   20.90
  -1  10   4  284.27   11.00
  -1  10   4  267.37   24.60
   1  10  -4  266.77   28.70
  -1  10   4  321.47   19.60
  -1  10   4  264.27   19.60
  -1  10   4  289.87   11.50
   1  10  -4  261.57   21.00
   1 -10  -4  322.07   21.90
  -1 -10   4  302.57   20.30
   1 -10  -4  284.57   26.70
  -1 -10   4  287.47   19.30
   1 -10  -4  310.97   20.50
  -1 -10   4  274.47   19.70
  -1 -10   4  314.87   19.70
   1  10  -3   36.90   11.30
  -1  10   3   49.50    9.20
   1  10  -3   36.20   11.50
  -1  10   3   47.70   10.80
   1  10  -3   46.90   10.70
  -1  10   3   56.49   10.60
  -1  10   3   51.49    5.90
  -1  10   3   52.19   11.60
   1 -10  -3   47.30    7.10
  -1 -10   3   39.20   13.80
  -1 -10   3   35.80   10.50
   1 -10  -3   33.70   10.60
  -1 -10   3   47.70    9.80
   1 -10  -3   59.89   11.60
   1 -10  -3   54.59   11.30
  -1 -10   3   38.40    9.00
  -1 -10   3   48.20   11.70
  -1  10   2  563.14   24.00
  -1  10   2  559.14   19.80
   1  10  -2  570.84   25.90
  -1  10   2  569.44   24.10
   1  10  -2  533.05   21.80
   1  10  -2  548.95   23.70
  -1  10   2  520.05   26.30
  -1  10   2  527.85   23.40
   1  10  -2  536.15   24.10
  -1  10   2  552.14   20.80
   1 -10  -2  554.64   19.50
  -1 -10   2  518.35   23.40
  -1 -10   2  571.24   22.20
   1 -10  -2  567.24   24.70
   1 -10  -2  546.35   23.00
   1 -10  -2  539.45   19.70
  -1 -10   2  567.34   24.10
   1 -10  -2  543.75   23.40
  -1 -10   2  553.94   23.00
  -1 -10   2  570.14   23.50
   1 -10  -2  540.35   24.50
  -1 -10   2  580.54   24.30
  -1  10   1  883.01   32.30
   1  10  -1  871.31   32.10
   1  10  -1  881.81   32.20
   1  10  -1  861.91   33.30
  -1  10   1  888.41   32.00
  -1  10   1  894.61   32.80
   1  10  -1  899.31   30.30
  -1  10   1  887.91   29.80
   1  10  -1  874.71   32.50
  -1  10   1  858.01   28.70
   1 -10  -1  883.81   29.40
  -1 -10   1  875.11   31.30
  -1 -10   1  904.61   30.50
  -1 -10   1  901.91   32.70
  -1 -10   1  890.51   31.30
  -1 -10   1  931.11   31.90
   1 -10  -1  956.70   35.30
   1 -10  -1  868.81   31.80
  -1 -10   1  854.41   32.00
   1 -10  -1  890.11   33.00
   1  10   0  275.57   17.50
   1  10   0  251.07   15.60
  -1  10   0  245.08   15.30
  -1  10   0  255.47   16.70
  -1  10   0  262.47   17.00
   1  10   0  243.18   14.50
  -1  10   0  233.58   12.00
  -1  10   0  255.17   15.00
   1  10   0  245.28   13.90
  -1  10   0  249.48   18.00
   1  10   0  243.58   13.30
   1  10   0  261.97   15.80
   1  10   0  272.37   16.10
   1 -10   0  235.88   14.90
  -1 -10   0  259.97   16.60
  -1 -10   0  247.08   18.50
   1 -10   0  244.78   15.30
  -1 -10   0  250.57   16.90
  -1 -10   0  238.18   14.30
   1 -10   0  248.98   17.30
   1 -10   0  261.37   14.20
   1 -10   0  245.78   16.10
   1 -10   0  237.98   11.90
   1  10   1    8.30    7.30
  -1  10  -1    4.10   15.40
   1  10   1    4.80    8.60
  -1  10  -1    2.90    7.80
   1  10   1    7.50    6.90
  -1  10  -1    4.60    6.00
  -1  10  -1   -6.50   10.40
   1  10   1    3.60   15.20
   1  10   1   -7.20    8.60
  -1  10  -1   -8.30   10.20
   1 -10   1   14.70    8.70
   1 -10   1   -7.60    8.60
  -1 -10  -1    4.10    9.10
   1 -10   1    0.80    8.30
  -1 -10  -1   -5.40    8.90
  -1 -10  -1    5.60    6.40
   1 -10   1    7.10    8.80
  -1 -10  -1    0.50    9.10
   1 -10   1   -1.50    7.40
   1 -10   1    9.80    6.10
  -1 -10  -1   12.70    8.60
  -1  10  -2   66.09    8.40
   1  10   2   73.79   11.10
   1  10   2   79.09    8.90
  -1  10  -2   74.79   12.70
   1  10   2   80.49   11.10
   1  10   2   74.29   10.00
  -1  10  -2   83.39   11.80
   1  10   2   83.69    7.40
  -1  10  -2   83.19   13.10
   1  10   2   74.59    9.80
  -1  10  -2   62.19   11.00
  -1 -10  -2   93.79   12.10
   1 -10   2   74.29   11.40
  -1 -10  -2   82.59   11.60
   1 -10   2   80.59   12.00
  -1 -10  -2   80.69   10.60
   1 -10   2   69.39    8.40
   1 -10   2   90.49   10.80
   1 -10   2   90.09   11.10
  -1 -10  -2   76.99   11.60
  -1 -10  -2   78.09    7.80
   1 -10   2   78.19   12.00
  -1 -10  -2   80.89    7.70
  -1  10  -3   91.19   12.80
  -1  10  -3   80.39   13.20
   1  10   3  120.99   12.60
   1  10   3   87.49    9.20
   1  10   3  120.99   12.80
   1  10   3  108.09   11.20
   1  10   3  106.39   12.30
  -1  10  -3   83.99   13.30
   1  10   3  108.09   12.00
   1  10   3  105.49    7.80
   1 -10   3   81.89   11.70
   1 -10   3  104.79   13.60
  -1 -10  -3   96.99    8.00
  -1 -10  -3  103.39   13.30
   1 -10   3   90.49   12.60
   1 -10   3  108.39   10.70
   1 -10   3  101.69   14.00
  -1 -10  -3   98.79   13.00
   1  10   4  559.14   20.50
  -1  10  -4  563.84   33.90
   1  10   4  545.75   27.20
  -1  10  -4  536.95   29.60
   1  10   4  572.04   26.80
  -1  10  -4  587.14   28.90
   1  10   4  572.74   20.50
   1 -10   4  601.14   27.50
  -1 -10  -4  587.74   29.10
   1 -10   4  554.54   26.50
  -1 -10  -4  591.74   28.40
   1 -10   4  609.94   25.70
  -1 -10  -4  572.94   28.30
   1 -10   4  595.54   28.40
   1 -10   4  580.94   28.70
  -1  10  -5   28.80   18.10
   1  10   5   34.70    6.10
   1  10   5   37.00   14.30
  -1  10  -5   24.30   16.80
   1  10   5   47.30   13.80
   1  10   5   30.50   11.40
   1  10   5   31.90    6.80
  -1  10  -5   39.90   16.30
  -1 -10  -5   27.30   11.60
  -1 -10  -5   19.60   14.90
   1 -10   5    3.70   13.80
   1 -10   5    8.00   10.90
   1 -10   5   41.60   15.50
  -1 -10  -5   35.50   15.30
   1 -10   5   12.00   11.70
   1  10   6  170.78   17.30
   1  10   6  189.48   21.90
  -1  10  -6  140.29   20.00
  -1  10  -6  181.78   32.60
   1  10   6  169.08   18.40
   1  10   6  171.78   13.10
   1 -10   6  166.28   17.30
   1 -10   6  162.48   18.90
   1 -10   6  194.88   22.90
  -1 -10  -6  209.98   22.00
  -1 -10  -6  130.59   18.60
   1 -10   6  137.59   19.60
   1  10   7   -4.40    9.00
  -1  10  -7    5.20   15.50
   1  10   7   13.90   16.30
   1  10   7   -8.10    3.90
  -1  10  -7   -4.90   29.60
   1  10   7   24.50   15.70
  -1 -10  -7   15.50   16.70
   1 -10   7    0.40   18.30
   1 -10   7   31.00   15.60
  -1 -10  -7   45.80   18.70
   1 -10   7  -12.30    8.70
   1 -10   7   -7.90   16.00
   1  10   8  -12.20   16.00
   1  10   8  -10.70    7.70
  -1  10  -8  -17.40   19.20
   1  10   8   -4.70   17.90
   1 -10   8   27.30   23.70
   1 -10   8   -7.40   16.70
   1 -10   8  -19.80   15.70
  -1  11   8   11.60   15.20
  -1  11   8   23.00   18.20
   1  11  -8   -6.20   20.90
  -1 -11   8   14.00   16.80
  -1 -11   8   -1.10   19.80
  -1 -11   8    4.60   16.20
   1 -11  -8    0.80   18.50
   1  11  -7   84.19   21.90
  -1  11   7  143.29   20.10
  -1  11   7   98.49   16.20
  -1 -11   7   98.79   17.80
  -1 -11   7   88.19   20.30
   1 -11  -7  137.49   21.40
   1 -11  -7  118.79   18.30
  -1 -11   7  108.39   17.40
  -1  11   6   52.59   14.10
   1  11  -6   94.09   16.90
  -1  11   6   92.79   13.80
  -1  11   6  113.69   18.20
   1  11  -6   65.99   17.40
  -1 -11   6   97.39   18.60
  -1 -11   6   83.39   13.90
   1 -11  -6  106.39   16.60
  -1 -11   6   78.09   15.80
  -1 -11   6   91.19   15.30
   1 -11  -6  123.39   19.70
  -1  11   5   24.20   10.80
  -1  11   5   13.20   12.40
  -1  11   5   12.50   12.10
   1  11  -5   10.50   15.10
   1  11  -5   17.90   13.50
   1  11  -5   16.30   13.50
  -1  11   5   13.00   12.10
   1 -11  -5    7.60   13.40
   1 -11  -5    8.80   13.10
  -1 -11   5  -18.40   11.10
  -1 -11   5   14.30   11.10
   1 -11  -5   14.60   12.90
  -1 -11   5    8.10   12.90
  -1 -11   5   16.70   14.10
  -1 -11   5   21.00   14.50
   1  11  -4   20.30   12.80
  -1  11   4   32.70   11.10
  -1  11   4   34.70    4.70
  -1  11   4   44.20    5.50
  -1  11   4   27.60   11.50
   1  11  -4   25.90   12.70
   1  11  -4   21.00   12.10
  -1  11   4   36.30   12.90
  -1  11   4   46.50   11.20
  -1 -11   4   22.70   10.70
  -1 -11   4   45.80   12.20
  -1 -11   4   21.40   10.40
  -1 -11   4   32.20   12.80
   1 -11  -4   32.40   10.50
   1 -11  -4   24.50   13.70
   1 -11  -4   36.30   11.90
  -1 -11   4   21.90   11.60
   1  11  -3  179.98   17.50
  -1  11   3  194.68   17.30
  -1  11   3  175.18   14.70
   1  11  -3  146.89   15.60
  -1  11   3  157.08   18.40
   1  11  -3  173.38   17.70
  -1  11   3  191.08   16.30
  -1  11   3  156.78   14.80
   1 -11  -3  169.78   17.60
  -1 -11   3  145.59   16.90
   1 -11  -3  157.48   11.30
   1 -11  -3  185.08   17.50
  -1 -11   3  201.48   16.80
  -1 -11   3  148.39   15.30
  -1 -11   3  171.38   17.40
  -1 -11   3  158.58   17.20
   1 -11  -3  167.58    9.90
   1  11  -2    1.60    9.60
  -1  11   2   -2.50    8.40
   1  11  -2   -1.70    8.20
  -1  11   2   -1.20    6.30
  -1  11   2   13.20    8.80
  -1  11   2   -1.70    9.10
  -1  11   2    0.00    5.10
  -1  11   2    0.70    8.30
  -1  11   2    5.00    6.10
   1  11  -2   -7.90   10.10
  -1 -11   2  -12.60    8.50
  -1 -11   2   -4.20    8.50
   1 -11  -2    1.20    5.00
   1 -11  -2    1.60    5.90
  -1 -11   2   -0.10    8.90
  -1 -11   2   -0.20    7.70
   1 -11  -2    0.00    8.90
   1 -11  -2  -19.70   10.30
   1 -11  -2    9.80    9.30
   1  11  -1  159.48   12.40
  -1  11   1  157.78   14.60
   1  11  -1  162.38   17.00
  -1  11   1  157.08   11.90
  -1  11   1  161.78   13.70
   1  11  -1  183.98   14.70
  -1  11   1  163.98    9.60
   1  11  -1  144.39   14.60
  -1  11   1  162.68   10.30
  -1  11   1  138.19   16.20
   1  11  -1  142.79   11.80
   1 -11  -1  155.58   11.90
  -1 -11   1  164.88   12.20
  -1 -11   1  164.48   16.00
   1 -11  -1  156.98   15.20
  -1 -11   1  165.38   14.20
  -1 -11   1  152.98   17.70
  -1 -11   1  150.98   15.40
   1 -11  -1  144.29   13.10
   1 -11  -1  185.98   14.30
   1 -11  -1  142.69   15.50
  -1 -11   1  167.18   13.60
  -1  11   0   -1.70    7.80
   1  11   0   -6.60    8.20
  -1  11   0    2.30    5.80
   1  11   0    2.70    5.80
  -1  11   0    3.60    5.10
  -1  11   0   -0.70    8.30
   1  11   0   -0.20    7.40
   1  11   0    8.40    9.10
   1  11   0   -1.50    8.70
   1  11   0   -6.10    8.60
  -1  11   0   -2.80    8.00
  -1  11   0    1.90   10.10
   1  11   0    3.90    6.90
  -1 -11   0   -5.40    6.90
   1 -11   0    1.60    9.30
   1 -11   0    6.70    7.70
   1 -11   0    5.40    5.60
   1 -11   0   -6.00    8.10
  -1 -11   0   -4.40    8.80
  -1 -11   0   19.80    9.10
  -1 -11   0  -10.90    9.00
  -1 -11   0    0.70    8.60
   1 -11   0    5.90    8.70
   1 -11   0  -12.90    7.50
  -1  11  -1   99.09   12.10
  -1  11  -1   93.89   12.00
   1  11   1  111.39    8.80
   1  11   1   90.39   11.80
  -1  11  -1  104.19    8.40
   1  11   1  108.29   11.70
  -1  11  -1   75.49   12.60
   1  11   1  104.29   11.80
   1  11   1  114.99    9.30
   1  11   1  115.99    9.60
   1  11   1   80.09   11.40
  -1  11  -1   98.89   11.70
   1 -11   1  117.89   13.10
  -1 -11  -1  105.29    8.50
  -1 -11  -1   93.59   11.70
   1 -11   1   89.79   11.00
  -1 -11  -1  119.99    9.60
  -1 -11  -1  108.59   11.90
   1 -11   1   81.99   10.40
  -1 -11  -1  111.89   12.60
   1 -11   1  121.79    8.90
   1 -11   1  104.99   12.70
  -1 -11  -1  127.69   12.80
   1  11   2   20.20    9.20
   1  11   2   46.90    8.20
   1  11   2   39.30   10.10
  -1  11  -2   13.90    7.50
   1  11   2   37.10   10.50
   1  11   2   23.00    9.70
  -1  11  -2   35.10   11.90
  -1  11  -2   13.40   11.80
   1  11   2   27.80    6.70
  -1  11  -2   24.80   10.30
  -1 -11  -2   25.40    9.10
   1 -11   2    8.50   12.60
  -1 -11  -2   21.70   10.60
   1 -11   2    9.50    9.30
  -1 -11  -2   23.30   11.10
   1 -11   2   28.20    9.90
   1 -11   2   31.50    7.80
  -1 -11  -2   43.60   10.30
   1 -11   2   29.30   10.20
   1 -11   2   26.80    9.90
  -1 -11  -2   35.80    7.00
  -1 -11  -2   30.80    6.70
  -1  11  -3  365.06   23.00
  -1  11  -3  350.56   23.30
  -1  11  -3  294.47   21.40
   1  11   3  323.07   18.00
   1  11   3  310.67   14.10
   1  11   3  314.57   19.50
   1  11   3  304.87   21.00
   1  11   3  306.47   18.50
  -1 -11  -3  329.27   20.50
  -1 -11  -3  309.27   14.80
   1 -11   3  344.07   21.60
   1 -11   3  339.97   21.40
  -1 -11  -3  336.77   20.80
   1 -11   3  305.57   19.50
   1 -11   3  312.97   21.60
  -1 -11  -3  328.97   21.10
   1 -11   3  332.07   18.40
   1  11   4   37.80   11.40
   1  11   4   62.49   12.60
   1  11   4   62.29    6.70
  -1  11  -4   50.19   15.60
   1  11   4   28.40   12.40
  -1  11  -4   42.90   14.60
  -1  11  -4   69.69   15.00
   1 -11   4   44.60   12.30
   1 -11   4   38.20   13.10
  -1 -11  -4   61.09   12.30
   1 -11   4   23.90   12.20
   1 -11   4   45.00   10.90
   1 -11   4   50.19   14.80
  -1 -11  -4   33.70   12.40
  -1 -11  -4   40.20   14.30
   1  11   5   10.60    6.30
   1  11   5   10.30    7.30
  -1  11  -5   20.80   14.30
  -1  11  -5   35.20   19.30
   1  11   5   14.10   13.70
   1  11   5   31.50   14.00
   1  11   5   18.60   11.60
  -1  11  -5   15.50   16.40
   1 -11   5    0.20   15.20
  -1 -11  -5   12.10   21.10
   1 -11   5   10.00   12.10
   1 -11   5    0.10   13.80
  -1 -11  -5   -2.40   18.70
  -1 -11  -5  -10.00   14.80
   1 -11   5   15.50   13.20
   1  11   6   26.40   12.70
   1  11   6    3.40   14.90
   1  11   6    2.80   14.80
  -1  11  -6   13.10   19.30
   1  11   6   10.30    6.50
  -1  11  -6   -7.20   14.00
  -1  11  -6  -17.30   26.30
   1 -11   6   -2.10   13.30
   1 -11   6   -9.00   16.90
  -1 -11  -6   -4.60   15.50
   1 -11   6    2.00   15.60
   1 -11   6   -9.50   11.20
  -1 -11  -6   -0.70   16.00
   1  11   7  229.38   25.70
  -1  11  -7   98.89   18.00
   1  11   7  133.69   18.50
   1 -11   7  127.89   19.20
   1 -11   7  145.49   21.50
  -1 -11  -7  116.19   19.10
  -1 -11  -7  156.58   21.70
   1 -11   7  106.59   18.10
   1  11   8   12.60   18.20
  -1  11  -8   23.70   22.40
   1  11   8   13.10   17.20
   1 -11   8   20.10   21.00
   1 -11   8   15.30   18.10
   1 -11   8   56.39   18.70
  -1 -11  -8    6.10   19.00
  -1  12   8  142.49   22.30
   1  12  -8  120.39   24.80
  -1  12   8   85.99   17.10
  -1 -12   8   75.29   22.00
  -1 -12   8  111.19   19.40
   1 -12  -8  125.19   23.10
  -1 -12   8  103.89   19.60
  -1  12   7    3.50    8.70
  -1  12   7   -0.70   15.20
  -1  12   7  -14.50   13.50
   1  12  -7   25.70   27.70
  -1 -12   7    8.20   15.40
  -1 -12   7   14.70    9.00
   1 -12  -7   -1.40   18.40
   1 -12  -7    3.90   17.10
  -1 -12   7    9.60   16.00
  -1 -12   7  -10.30   27.30
   1  12  -6  196.68   23.60
   1  12  -6  174.68   21.30
   1  12  -6  229.38   23.60
  -1  12   6  212.78   20.50
  -1  12   6  179.38   17.00
  -1  12   6  211.68   23.50
   1 -12  -6  168.58   19.90
  -1 -12   6  199.38   20.00
  -1 -12   6  212.48   20.70
  -1 -12   6  159.48   18.10
   1 -12  -6  169.48   20.30
  -1 -12   6  169.98   21.40
   1 -12  -6  225.58   23.80
   1  12  -5   20.00   16.50
  -1  12   5    3.30   13.20
   1  12  -5   14.90   14.00
   1  12  -5    0.00   17.80
  -1  12   5   22.50   11.10
  -1  12   5   29.90   12.70
   1 -12  -5    8.80   25.30
  -1 -12   5   19.40   13.00
  -1 -12   5    2.70   11.90
  -1 -12   5   30.10   26.30
   1 -12  -5   27.40   16.40
  -1 -12   5   -0.60   10.30
  -1 -12   5   18.50   14.00
   1 -12  -5    1.90   13.80
   1  12  -4  366.16   22.90
   1  12  -4  367.46   26.60
  -1  12   4  325.27   21.40
  -1  12   4  360.36   24.40
  -1  12   4  363.76   17.90
   1  12  -4  366.16   24.10
  -1  12   4  328.67   21.10
  -1  12   4  333.87   21.20
   1 -12  -4  341.97   27.40
  -1 -12   4  321.47   20.40
   1 -12  -4  353.16   33.10
   1 -12  -4  312.27   22.60
  -1 -12   4  360.96   24.00
  -1 -12   4  344.37   21.00
  -1 -12   4  349.37   22.10
  -1 -12   4  288.97   22.20
   1  12  -3  -11.20   11.40
   1  12  -3    0.60   12.10
  -1  12   3    7.20    6.00
   1  12  -3    1.80   10.00
  -1  12   3   -1.50    9.50
  -1  12   3   15.60   11.30
  -1  12   3   -0.60    8.80
  -1  12   3   -2.40   10.30
   1 -12  -3    7.50    6.20
  -1 -12   3  -12.40   11.30
  -1 -12   3    9.30    9.60
   1 -12  -3    0.10   10.60
   1 -12  -3    7.90   10.60
  -1 -12   3    5.00    9.30
   1 -12  -3   -7.70    5.30
   1 -12  -3    5.40    9.50
  -1 -12   3   12.50   10.50
   1  12  -2  419.86   21.30
  -1  12   2  394.76   16.20
  -1  12   2  388.76   19.80
   1  12  -2  398.56   23.80
   1  12  -2  390.96   21.50
  -1  12   2  399.66   22.00
  -1  12   2  432.76   20.60
  -1  12   2  402.16   17.40
  -1  12   2  378.56   21.40
  -1  12   2  390.16   24.20
   1 -12  -2  369.66   22.00
  -1 -12   2  358.06   20.10
  -1 -12   2  392.66   21.40
   1 -12  -2  426.26   21.30
   1 -12  -2  426.96   22.50
  -1 -12   2  393.16   19.30
   1 -12  -2  399.76   16.80
  -1 -12   2  420.26   21.90
   1 -12  -2  396.76   15.90
  -1 -12   2  399.96   21.50
   1  12  -1   -5.90    7.30
   1  12  -1   -4.40    9.30
  -1  12   1   -0.90    7.60
  -1  12   1   -6.70    9.00
   1  12  -1   -3.00   10.40
   1  12  -1    0.20    6.50
  -1  12   1   -6.80    5.60
  -1  12   1    8.50    7.90
  -1  12   1    0.80    5.10
  -1  12   1    8.90    9.80
   1  12  -1    1.70    8.70
  -1  12   1    8.30    9.50
  -1 -12   1    8.10   11.60
  -1 -12   1    1.30   10.10
  -1 -12   1   -3.50    8.20
  -1 -12   1   -6.50    8.30
   1 -12  -1    5.10    8.90
   1 -12  -1   10.80    9.70
   1 -12  -1  -16.10   14.30
  -1 -12   1    1.40    8.60
   1 -12  -1   13.80    9.10
   1 -12  -1   -0.80    7.20
  -1 -12   1   -7.10    6.80
  -1  12   0  339.97   14.80
  -1  12   0  355.56   19.60
   1  12   0  363.66   16.10
  -1  12   0  303.97   24.40
   1  12   0  343.27   21.40
  -1  12   0  382.86   21.80
  -1  12   0  404.06   20.50
   1  12   0  337.57   17.20
  -1  12   0  366.06   15.50
  -1 -12   0  361.36   22.50
   1 -12   0  334.67   18.40
   1 -12   0  350.76   20.10
  -1 -12   0  366.06   20.00
  -1 -12   0  361.86   18.00
   1 -12   0  375.96   20.90
  -1 -12   0  372.46   20.10
   1 -12   0  375.96   20.10
  -1 -12   0  353.86   17.50
   1 -12   0  368.76   18.20
   1  12   1  153.38   12.80
  -1  12  -1  154.88   15.20
  -1  12  -1  148.19   15.20
  -1  12  -1  167.68   15.70
   1  12   1  148.19   15.10
  -1  12  -1  146.99   15.80
   1  12   1  133.99   15.00
   1  12   1  133.49   12.70
   1  12   1  143.29   13.20
  -1  12  -1  146.39   17.20
   1  12   1  152.78   11.40
   1 -12   1  154.38   15.00
   1 -12   1  158.48   12.70
   1 -12   1  142.89   14.70
  -1 -12  -1  162.68   11.20
  -1 -12  -1  160.38   16.10
   1 -12   1  168.38   17.20
   1 -12   1  157.28   14.70
   1 -12   1  140.79   11.80
  -1 -12  -1  169.98   15.70
  -1 -12  -1  136.59   12.40
  -1 -12  -1  136.39   16.00
  -1 -12  -1  159.48   16.00
   1  12   2  132.09   10.80
   1  12   2  165.18   14.50
  -1  12  -2  127.79   15.40
   1  12   2  155.48   14.60
  -1  12  -2  114.19   14.50
  -1  12  -2  126.99   14.20
  -1  12  -2  122.59   10.40
   1  12   2  120.49   11.20
   1 -12   2  133.39   15.20
   1 -12   2  134.79   10.60
   1 -12   2  106.69   12.90
   1 -12   2  128.69   13.20
   1 -12   2  128.09   13.20
   1 -12   2  131.49   13.90
  -1 -12  -2  118.49   13.30
  -1 -12  -2  141.09   14.20
  -1 -12  -2  117.19   12.30
  -1 -12  -2  118.79   11.60
  -1 -12  -2  126.69   14.00
   1  12   3   -8.50    9.10
  -1  12  -3    7.50   12.10
  -1  12  -3   14.10   13.00
   1  12   3    8.00   10.30
   1  12   3   -3.00    9.70
   1  12   3    9.00    6.20
   1  12   3   14.30   10.00
  -1  12  -3   -9.00   12.10
   1 -12   3    3.60   11.40
   1 -12   3  -14.70   10.80
   1 -12   3    2.10    9.00
   1 -12   3    7.50   10.60
  -1 -12  -3    6.00   11.20
  -1 -12  -3   -6.80    9.40
  -1 -12  -3    2.10    6.30
   1 -12   3    8.90   12.80
  -1 -12  -3    8.20   11.10
  -1  12  -4   11.10   15.30
   1  12   4    5.00   12.30
   1  12   4   22.30   12.20
   1  12   4   -0.10    5.60
   1  12   4   -7.50   10.40
  -1  12  -4   20.30   17.40
  -1  12  -4   49.70   25.60
   1 -12   4    2.10   13.90
   1 -12   4  -22.30   12.00
   1 -12   4   13.80   11.00
  -1 -12  -4    1.90   12.50
  -1 -12  -4  -24.50   12.90
   1 -12   4   -3.50   12.50
  -1 -12  -4   -0.80   12.80
   1  12   5   -3.90    5.80
  -1  12  -5   -2.60   14.20
   1  12   5   17.90   12.10
  -1  12  -5   -9.50   15.80
  -1  12  -5   20.50   16.00
   1  12   5   -7.90   13.20
   1 -12   5   -7.30   15.70
  -1 -12  -5   -9.70   13.80
   1 -12   5   22.40   14.60
  -1 -12  -5   15.00   14.90
   1 -12   5    9.10   12.70
   1 -12   5  -14.20   11.50
   1  12   6   81.39   14.50
   1  12   6   92.29   16.80
   1  12   6   89.79   17.50
  -1  12  -6   11.30   17.00
  -1  12  -6   52.79   22.20
  -1  12  -6   63.89   20.60
   1 -12   6   95.39   17.50
   1 -12   6   29.20   14.40
  -1 -12  -6   78.09   16.90
   1 -12   6   74.49   15.00
  -1 -12  -6   84.29   18.50
   1 -12   6   80.19   19.30
  -1  12  -7  -11.60   15.10
   1  12   7   -4.90   15.40
   1  12   7  -15.90    9.20
   1  12   7   -1.00    3.40
   1  12   7    5.80   17.00
   1 -12   7   -3.00   18.40
   1 -12   7  -29.40   16.90
  -1 -12  -7   -6.20   16.70
   1 -12   7  -12.80   14.80
   1 -12   7    7.60    9.00
  -1 -12  -7    5.90   17.20
  -1  12  -8  118.19   24.10
   1  12   8  100.69   29.00
   1  12   8  122.19   19.80
  -1 -12  -8  136.89   22.70
   1 -12   8  121.69   23.40
   1 -12   8   69.59   18.50
   1 -12   8  106.89   20.50
   1  13  -8   -1.90   20.20
  -1  13   8  -15.90   14.00
  -1  13   8    0.60   18.30
  -1 -13   8   16.10   17.70
  -1 -13   8   -7.10   16.60
   1 -13  -8    5.80   17.60
  -1 -13   8    8.70   20.80
  -1  13   7   26.20   14.70
  -1  13   7   20.50    9.00
  -1  13   7   10.80   16.30
   1  13  -7   -9.00   20.20
   1 -13  -7   34.10   19.60
  -1 -13   7   19.60   15.60
  -1 -13   7   56.39   20.50
  -1 -13   7   38.00   17.00
  -1  13   6  112.99   14.80
   1  13  -6   80.69   21.30
  -1  13   6   91.19   17.50
  -1  13   6  104.89   15.00
   1  13  -6   60.39   17.00
   1  13  -6   49.50   17.40
   1 -13  -6  104.99   20.00
  -1 -13   6   70.89   16.80
  -1 -13   6  100.79   19.10
   1 -13  -6  138.49   19.30
   1  13  -5   10.90   15.00
   1  13  -5   21.50   14.50
  -1  13   5   -4.00   10.90
   1  13  -5  -12.00   16.10
  -1  13   5   10.80   13.30
  -1  13   5   -7.00   12.10
   1 -13  -5   21.90   16.50
   1 -13  -5   21.20   14.50
  -1 -13   5    9.70   13.70
  -1 -13   5   -7.60   11.70
  -1 -13   5    7.40   10.80
  -1 -13   5  -22.40   14.90
   1 -13  -5   -1.50   12.20
  -1 -13   5   -2.20   11.80
  -1  13   4    9.10   14.30
  -1  13   4    6.50    4.60
   1  13  -4   -0.90   15.20
  -1  13   4   12.40   11.70
   1  13  -4    9.80   14.20
  -1  13   4   14.10    6.40
  -1  13   4   14.40   10.60
   1  13  -4    7.40   15.90
   1 -13  -4    8.70   18.50
  -1 -13   4   18.70   14.30
  -1 -13   4   13.60   19.80
   1 -13  -4    5.30   13.40
  -1 -13   4   -4.20   11.00
   1 -13  -4   11.50   13.50
  -1 -13   4    1.30   12.20
  -1 -13   4   -1.90   10.40
   1 -13  -4   15.30    6.00
   1  13  -3  410.46   23.10
   1  13  -3  354.56   23.60
  -1  13   3  370.66   16.70
  -1  13   3  411.86   23.10
  -1  13   3  384.96   22.50
   1  13  -3  367.16   34.20
  -1  13   3  356.06   19.90
  -1  13   3  353.46   21.30
   1 -13  -3  411.56   23.70
   1 -13  -3  388.56   23.00
  -1 -13   3  372.96   22.30
  -1 -13   3  397.96   22.40
   1 -13  -3  373.56   16.10
   1 -13  -3  420.26   23.90
  -1 -13   3  404.76   21.00
  -1 -13   3  402.66   26.60
  -1 -13   3  383.56   21.50
   1 -13  -3  381.46   17.00
  -1  13   2   14.20    7.20
   1  13  -2   18.20   12.70
   1  13  -2   -0.70   10.10
  -1  13   2    0.00    7.40
  -1  13   2   -0.30   10.30
  -1  13   2   -2.60    6.90
  -1  13   2   33.70   11.10
  -1  13   2    3.00    9.90
   1  13  -2    6.10   10.00
   1 -13  -2   10.80    6.90
  -1 -13   2   14.30    9.80
  -1 -13   2   -1.20   11.10
   1 -13  -2   12.40    9.70
  -1 -13   2   -2.80    8.00
  -1 -13   2    4.30    9.30
   1 -13  -2    5.20    9.80
   1 -13  -2   15.50   10.60
  -1 -13   2    1.40    9.80
   1  13  -1   82.49    9.90
  -1  13   1   87.29    7.30
   1  13  -1   81.69   12.40
  -1  13   1   78.09   11.70
  -1  13   1   80.09   12.50
   1  13  -1   92.99   13.30
  -1  13   1   92.69    8.10
  -1  13   1   84.59   12.90
  -1  13   1   84.89   13.00
  -1  13   1   92.79   11.80
   1 -13  -1   74.59   12.10
   1 -13  -1   78.59    9.50
  -1 -13   1   89.19   12.60
  -1 -13   1   79.29   12.70
  -1 -13   1   82.49   11.30
  -1 -13   1   83.29    9.60
   1 -13  -1   83.39   12.80
   1 -13  -1  100.49   12.90
  -1  13   0   37.30    6.70
  -1  13   0   31.40    7.10
  -1  13   0   12.10    9.20
   1  13   0   46.30    8.60
  -1  13   0   56.89   12.20
   1  13   0   52.89   11.80
   1  13   0   38.10   10.10
  -1  13   0   25.80   11.20
  -1  13   0   27.80   12.50
   1  13   0   40.80    7.40
   1  13   0   35.50   11.20
  -1 -13   0   20.10    9.80
   1 -13   0   40.40    9.20
  -1 -13   0   37.70   10.10
   1 -13   0   38.10   10.40
   1 -13   0   27.90   10.60
  -1 -13   0   29.80    8.70
   1 -13   0   26.40    9.90
   1  13   1  323.17   19.10
  -1  13  -1  283.77   14.70
  -1  13  -1  311.57   18.80
   1  13   1  305.27   19.60
   1  13   1  296.17   15.00
   1  13   1  314.57   16.40
  -1  13  -1  287.17   15.60
  -1  13  -1  323.77   22.20
   1  13   1  318.07   20.60
   1 -13   1  309.07   18.80
   1 -13   1  312.37   20.10
  -1 -13  -1  302.27   20.10
  -1 -13  -1  298.67   19.70
  -1 -13  -1  283.37   16.10
   1 -13   1  294.47   23.70
  -1 -13  -1  293.67   18.70
   1 -13   1  305.57   15.60
   1 -13   1  323.67   20.70
  -1 -13  -1  281.57   19.10
   1 -13   1  269.97   18.20
   1  13   2   10.20   10.50
  -1  13  -2   15.10   13.40
   1  13   2    5.50    8.10
  -1  13  -2   11.20   13.60
   1  13   2   13.30    8.50
   1  13   2   13.40    9.40
   1  13   2   10.10   10.40
   1 -13   2    3.10   10.20
   1 -13   2   -6.30   10.10
  -1 -13  -2    9.30    7.10
  -1 -13  -2   -7.20   10.30
   1 -13   2   11.60   10.50
   1 -13   2    4.90   10.90
  -1 -13  -2    5.00   11.30
   1 -13   2   -4.60    7.60
  -1 -13  -2    5.20   10.20
   1  13   3  299.47   21.10
  -1  13  -3  377.86   38.20
  -1  13  -3  283.57   26.10
   1  13   3  292.37   19.70
   1  13   3  298.57   21.00
  -1  13  -3  272.47   23.50
   1  13   3  293.57   15.00
  -1 -13  -3  285.07   21.60
   1 -13   3  289.67   23.90
   1 -13   3  309.77   22.90
  -1 -13  -3  301.37   15.40
   1 -13   3  279.57   21.40
  -1 -13  -3  246.48   21.30
   1 -13   3  305.67   22.60
  -1 -13  -3  299.57   32.80
   1  13   4   51.89   12.70
  -1  13  -4   28.80   14.70
   1  13   4   50.29   13.40
   1  13   4   48.00   13.90
  -1  13  -4   40.70   17.30
  -1  13  -4   32.70   16.10
   1  13   4   28.20    6.90
   1  13   4   27.40    6.30
   1 -13   4   33.10   13.70
   1 -13   4    8.50   13.30
   1 -13   4   26.50   11.60
  -1 -13  -4   54.39   12.60
   1 -13   4   40.10   18.40
  -1 -13  -4   41.40    7.80
  -1 -13  -4   35.00   14.70
   1  13   5  371.96   26.30
   1  13   5  359.86   16.20
   1  13   5  380.76   26.10
   1  13   5  368.16   24.30
  -1  13  -5  361.66   31.80
  -1  13  -5  319.47   29.30
  -1  13  -5  339.87   28.00
   1  13   5  360.66   15.50
  -1 -13  -5  340.37   27.80
   1 -13   5  374.06   26.20
  -1 -13  -5  353.76   28.00
   1 -13   5  361.76   24.00
   1 -13   5  337.37   25.60
   1 -13   5  349.47   27.50
   1  13   6   -7.60   13.10
   1  13   6  -11.60   10.70
  -1  13  -6    4.00   18.20
   1  13   6  -10.30   14.60
  -1  13  -6    7.80   19.30
   1 -13   6    0.30   17.20
   1 -13   6    9.80   12.50
   1 -13   6   -2.90   16.00
  -1 -13  -6   73.49   18.20
  -1 -13  -6   -6.70   16.10
   1  13   7    2.40   15.70
   1  13   7    8.40    9.20
   1  13   7    8.20   17.40
  -1 -13  -7    0.80   15.40
   1 -13   7    4.10   18.40
   1 -13   7   10.80    8.60
  -1 -13  -7   17.30   26.30
   1 -13   7    3.80   15.20
   1 -13   7    9.30   17.20
   1  13   8   27.00   17.60
   1  13   8   18.10   24.50
  -1  13  -8  -10.90   16.10
   1 -13   8   13.00   21.40
  -1 -13  -8   29.80   17.30
   1 -13   8  -14.50   18.50
   1 -13   8   28.10   18.30
  -1  14   8   27.90   19.00
  -1  14   8   12.80   15.10
   1  14  -8   19.30   19.00
  -1 -14   8   18.30   18.40
   1 -14  -8   66.49   21.20
  -1 -14   8   36.30   21.60
  -1  14   7   20.90   16.40
  -1  14   7    9.90   17.80
   1  14  -7   15.10   20.90
  -1  14   7    8.40    8.40
  -1 -14   7   -6.30   15.30
  -1 -14   7    6.90   16.70
   1 -14  -7    7.70   25.60
  -1 -14   7    6.50   18.80
  -1  14   6   -2.60    8.70
  -1  14   6    1.60   15.80
   1  14  -6    9.00   19.70
  -1  14   6   14.20   12.90
   1  14  -6   25.60   16.40
  -1 -14   6    2.60   16.70
  -1 -14   6   16.50   16.10
   1 -14  -6    8.90   17.50
  -1 -14   6  -10.50   13.60
  -1 -14   6    8.50   13.50
   1 -14  -6   10.00   21.00
   1  14  -5   14.20   15.70
  -1  14   5   13.00   11.20
  -1  14   5   14.10   14.40
   1  14  -5   -2.70   16.00
  -1  14   5   20.90   12.70
   1  14  -5    2.50   15.20
  -1 -14   5   21.50   16.90
   1 -14  -5   17.40   15.10
  -1 -14   5    2.90   19.30
  -1 -14   5    2.30   12.70
  -1 -14   5   18.00   12.80
   1 -14  -5   11.80   14.70
  -1 -14   5    5.00   14.70
   1 -14  -5    7.80   13.40
  -1  14   4    4.60   10.80
  -1  14   4   16.30    6.80
   1  14  -4   13.80   14.40
  -1  14   4   33.90   14.20
  -1  14   4   17.30   11.90
  -1  14   4   13.50    4.90
   1  14  -4   21.30   14.50
   1  14  -4   15.10   16.30
   1 -14  -4   12.60   14.10
  -1 -14   4   20.90   13.30
  -1 -14   4    2.80   10.80
  -1 -14   4   19.30   11.30
  -1 -14   4   18.50   15.10
   1 -14  -4   18.70    6.30
  -1 -14   4    8.40   12.70
   1 -14  -4   15.00   14.40
   1 -14  -4   11.30   12.00
  -1  14   3  142.39   15.20
   1  14  -3   89.39   14.50
  -1  14   3  108.19   11.40
  -1  14   3  114.29   14.90
   1  14  -3   91.69   16.50
  -1  14   3  124.09   10.10
   1  14  -3  117.69   18.40
  -1 -14   3  107.59   13.30
   1 -14  -3  108.99   15.10
  -1 -14   3  123.09   14.70
  -1 -14   3  109.29   16.10
   1 -14  -3  117.39   14.10
   1 -14  -3  114.79   11.10
  -1 -14   3  118.39   15.90
   1 -14  -3   95.29   14.60
  -1 -14   3   95.59   12.50
   1  14  -2  553.44   28.00
   1  14  -2  456.95   25.20
  -1  14   2  484.75   19.30
  -1  14   2  534.15   25.80
   1  14  -2  503.15   24.50
  -1  14   2  475.45   21.50
  -1  14   2  478.55   20.70
  -1  14   2  492.35   25.90
   1 -14  -2  507.45   26.60
   1 -14  -2  512.65   25.50
  -1 -14   2  510.35   26.10
  -1 -14   2  503.15   24.90
   1 -14  -2  511.35   20.80
  -1 -14   2  519.75   23.30
   1 -14  -2  502.95   19.40
   1 -14  -2  567.54   26.50
  -1  14   1  263.77   27.90
  -1  14   1  292.77   21.20
   1  14  -1  311.37   22.40
   1  14  -1  269.17   20.10
   1  14  -1  298.57   17.30
  -1  14   1  299.97   20.30
  -1  14   1  298.17   14.50
   1  14  -1  344.27   28.60
  -1 -14   1  303.97   19.70
  -1 -14   1  305.27   17.30
   1 -14  -1  294.27   20.10
  -1 -14   1  300.87   18.30
   1 -14  -1  332.27   21.40
  -1 -14   1  301.37   20.10
   1 -14  -1  317.77   17.10
  -1 -14   1  316.77   20.50
   1 -14  -1  298.67   20.40
  -1  14   0  138.69   14.30
  -1  14   0   99.89   13.90
   1  14   0  141.29   15.20
   1  14   0  113.69   13.60
  -1  14   0  116.09   11.70
   1  14   0  110.89   13.00
  -1  14   0  113.89   11.80
  -1  14   0  151.88   16.10
   1  14   0  133.89   13.70
  -1 -14   0  138.99   13.80
  -1 -14   0   95.99   13.30
   1 -14   0  149.49   14.90
   1 -14   0  143.79   14.50
  -1 -14   0  127.99   13.50
   1 -14   0  156.88   12.70
   1 -14   0  120.69   13.90
  -1  14  -1  135.59   15.70
  -1  14  -1   84.89   13.70
  -1  14  -1  114.29   10.20
  -1  14  -1   88.39    9.30
   1  14   1  120.19   14.20
   1  14   1  132.69   13.40
  -1  14  -1  116.59   14.10
   1  14   1  124.39   13.90
  -1 -14  -1  154.58   15.00
  -1 -14  -1  132.39   11.40
   1 -14   1  115.39   13.00
   1 -14   1  115.19    9.80
   1 -14   1  111.09   14.50
   1 -14   1   87.29   19.80
  -1 -14  -1  114.99   14.60
   1 -14   1  101.89   13.70
   1  14   2  240.18   19.50
  -1  14  -2  240.68   24.30
   1  14   2  237.48   19.70
  -1  14  -2  212.78   20.10
  -1  14  -2  249.68   22.40
   1  14   2  196.98   16.30
   1  14   2  235.68   20.20
   1 -14   2  220.58   19.10
  -1 -14  -2  228.48   20.10
  -1 -14  -2  233.98   14.80
   1 -14   2  240.38   20.90
  -1 -14  -2  196.58   18.90
   1 -14   2  219.18   15.70
   1 -14   2  238.28   20.60
  -1  14  -3   73.19   15.90
  -1  14  -3   60.29   15.30
   1  14   3  113.29   15.60
   1  14   3   95.19   13.70
  -1  14  -3   81.69   15.40
   1 -14   3  100.29   11.50
  -1 -14  -3  124.19   14.70
  -1 -14  -3   96.99    9.60
   1 -14   3   92.19   15.40
  -1 -14  -3  106.29   15.30
   1 -14   3   84.69   14.50
   1 -14   3   98.99   14.50
   1  14   4  380.36   25.00
   1  14   4  387.76   16.90
  -1  14  -4  458.25   32.00
   1  14   4  365.36   24.60
   1  14   4  394.76   25.30
  -1  14  -4  374.96   26.80
  -1  14  -4  386.46   29.40
   1  14   4  373.26   16.40
   1 -14   4  379.76   22.30
  -1 -14  -4  358.66   17.90
   1 -14   4  362.36   26.80
   1 -14   4  399.46   26.00
   1 -14   4  394.96   26.40
  -1 -14  -4  403.76   26.80
  -1 -14  -4  419.96   27.10
   1  14   5   67.49   14.10
  -1  14  -5   73.29   19.50
   1  14   5   25.90    6.10
   1  14   5   44.30   15.30
  -1  14  -5   24.80   16.20
   1  14   5   25.40   15.40
  -1  14  -5   30.30   17.10
   1  14   5   24.80    6.60
  -1 -14  -5   49.99   16.20
   1 -14   5   31.90   13.50
   1 -14   5   25.40   17.70
   1 -14   5   42.10   13.90
   1 -14   5   25.60   17.00
  -1 -14  -5   46.90   16.70
  -1  14  -6  124.59   21.10
  -1  14  -6  151.18   24.50
   1  14   6  157.18   18.50
   1  14   6  135.59   18.40
   1  14   6  132.69   16.30
  -1 -14  -6  161.68   21.70
   1 -14   6  117.59   20.60
   1 -14   6   98.59   18.80
  -1 -14  -6  152.88   20.80
   1 -14   6  131.69   17.50
   1  14   7   -2.50   15.80
   1  14   7   16.90   12.70
  -1  14  -7   -5.70   20.00
   1  14   7    5.50   16.80
  -1 -14  -7   -1.10   16.60
   1 -14   7    8.40   18.00
   1 -14   7    2.90   29.40
   1 -14   7  -18.20   15.00
  -1  15   7   92.69   20.10
   1  15  -7   53.39   20.20
  -1 -15   7   68.59   18.80
  -1 -15   7   81.09   21.10
  -1 -15   7   54.09   16.70
   1 -15  -7  103.19   20.10
  -1  15   6   10.90   16.30
  -1  15   6   -2.10    8.60
  -1  15   6   14.40   12.90
   1  15  -6   -3.90   28.30
   1 -15  -6  -10.20   15.00
  -1 -15   6    2.30   15.70
  -1 -15   6    2.20    8.90
   1 -15  -6    3.10   15.80
  -1 -15   6   -1.20   17.30
  -1 -15   6    0.80   13.80
   1  15  -5  248.78   25.80
  -1  15   5  289.17   25.00
   1  15  -5  222.08   26.70
   1  15  -5  278.87   31.50
  -1  15   5  228.88   21.00
  -1  15   5  243.38   22.60
  -1 -15   5  260.17   27.20
  -1 -15   5  315.87   24.60
  -1 -15   5  243.68   22.70
   1 -15  -5  240.18   26.50
   1 -15  -5  271.97   24.70
  -1 -15   5  228.58   25.00
  -1  15   4  -18.80   11.50
   1  15  -4   -1.50   13.60
   1  15  -4   -9.90   13.80
  -1  15   4    1.10   10.90
  -1  15   4    1.60   10.00
  -1  15   4   -4.50    4.80
   1  15  -4    2.20   17.10
  -1  15   4   22.10   13.60
  -1 -15   4  -11.30   12.30
  -1 -15   4   14.70   14.20
   1 -15  -4   -7.60   11.90
  -1 -15   4    0.20   13.00
   1 -15  -4    8.80   13.10
  -1 -15   4   -6.10   11.00
   1 -15  -4    8.90   14.50
   1 -15  -4   -3.50    6.30
  -1 -15   4   10.30   14.90
  -1  15   3  375.66   20.70
  -1  15   3  339.07   23.50
   1  15  -3  384.46   28.80
   1  15  -3  358.06   24.90
  -1  15   3  385.26   23.80
   1  15  -3  332.77   24.20
  -1  15   3  355.86   17.70
   1 -15  -3  375.06   16.80
  -1 -15   3  360.56   21.20
  -1 -15   3  328.97   21.30
  -1 -15   3  365.16   23.10
  -1 -15   3  370.96   24.80
   1 -15  -3  371.56   24.00
   1 -15  -3  385.36   25.00
  -1 -15   3  343.17   23.30
   1 -15  -3  270.37   29.00
  -1  15   2   15.10   11.80
  -1  15   2   10.60   11.30
  -1  15   2    1.80    5.90
   1  15  -2    6.60   10.90
   1  15  -2    2.90   14.30
  -1  15   2    1.20    7.90
   1  15  -2    1.70   11.40
   1  15  -2    8.30   11.20
   1 -15  -2    1.80    7.60
  -1 -15   2   27.30   14.40
   1 -15  -2    6.00   10.70
   1 -15  -2    4.00   11.00
  -1 -15   2   17.90   10.30
   1 -15  -2    7.40   12.60
  -1 -15   2    7.30   10.10
  -1 -15   2    6.20    9.20
  -1 -15   2    0.60   11.10
  -1  15   1   22.10    7.30
   1  15  -1   27.90    9.30
  -1  15   1   49.80   13.00
   1  15  -1   18.10   11.70
   1  15  -1   33.00   14.00
  -1  15   1   21.20    6.40
   1  15  -1   11.80   12.60
  -1  15   1   25.50   12.90
  -1 -15   1   19.70   10.30
  -1 -15   1   12.80   10.40
  -1 -15   1   18.50    8.50
   1 -15  -1   30.20    9.00
  -1 -15   1   18.60   11.00
   1 -15  -1   26.60   11.60
  -1 -15   1   23.50   12.80
   1 -15  -1   26.60   12.80
   1 -15  -1   31.30   11.70
  -1  15   0   -3.10   12.30
  -1  15   0   16.20   13.00
   1  15   0  -12.90   11.30
   1  15   0   23.20   11.40
   1  15   0    4.90   10.40
  -1  15   0   12.50    6.80
  -1  15   0    7.70    7.50
  -1  15   0    3.00   12.30
   1  15   0   -1.20    8.50
   1 -15   0   19.50   12.10
  -1 -15   0    7.20   10.20
  -1 -15   0    7.20   11.60
   1 -15   0    8.00    9.60
   1 -15   0    4.50   11.30
  -1 -15   0    0.50    9.70
  -1 -15   0   -0.30    9.00
   1 -15   0    3.70   13.60
  -1  15  -1  219.98   19.90
   1  15   1  255.97   16.20
   1  15   1  246.68   21.30
  -1  15  -1  253.37   15.50
   1  15   1  231.48   19.20
   1  15   1  281.47   20.10
  -1  15  -1  233.08   20.40
  -1  15  -1  251.67   23.00
  -1  15  -1  216.18   17.20
   1 -15   1  249.88   19.20
   1 -15   1  246.38   21.20
  -1 -15  -1  225.38   20.70
   1 -15   1  258.97   15.00
   1 -15   1  257.67   20.90
  -1 -15  -1  241.58   20.10
  -1  15  -2   96.99   17.40
   1  15   2  112.29   11.90
   1  15   2   82.89   13.40
  -1  15  -2   70.19   13.00
   1  15   2   91.89   14.80
  -1  15  -2   82.79   15.50
   1 -15   2  118.09   15.90
   1 -15   2   93.79   14.00
   1 -15   2  101.29   10.70
   1 -15   2  119.49   15.40
  -1 -15  -2  101.59   10.30
  -1 -15  -2   96.99   14.50
  -1 -15  -2  141.89   15.70
   1  15   3   63.39   13.60
  -1  15  -3   41.50   20.30
   1  15   3   73.69   12.10
  -1  15  -3   64.89   17.40
   1  15   3   62.89   13.90
  -1  15  -3   65.79   14.70
   1 -15   3   64.19   11.40
   1 -15   3   64.29   14.20
  -1 -15  -3   58.79   15.40
  -1 -15  -3   65.29    8.80
   1 -15   3   63.89   14.00
  -1 -15  -3   62.69   12.20
   1  15   4   40.10    6.80
  -1  15  -4    9.90   16.60
  -1  15  -4   47.90   19.00
   1  15   4   38.60   13.40
   1  15   4   38.00   14.30
  -1  15  -4   14.80   16.00
   1  15   4   22.30   12.90
   1 -15   4   35.40   14.40
   1 -15   4   35.60   15.40
   1 -15   4   35.30   16.40
  -1 -15  -4   36.40   16.10
   1 -15   4   44.40   11.90
  -1 -15  -4   47.50    9.00
  -1 -15  -4   67.19   22.70
  -1  15  -5   43.20   18.40
  -1  15  -5   29.50   19.20
   1  15   5   37.40    7.00
   1  15   5   25.10   15.30
   1  15   5   24.70   14.80
   1  15   5   23.50    5.90
   1  15   5   35.00   13.10
  -1 -15  -5   39.10   17.70
   1 -15   5   33.00   13.00
   1 -15   5   30.90   16.50
  -1 -15  -5   29.80   15.70
   1 -15   5    3.70   12.80
   1 -15   5   29.80   16.00
   1  15   6    6.30    3.50
   1  15   6   10.80   10.90
  -1  15  -6   -8.50   18.40
   1  15   6   14.50   15.80
   1  15   6   -7.50   15.50
  -1  15  -6   14.40   20.00
  -1 -15  -6  -10.70   16.00
  -1 -15  -6   37.90   18.70
   1 -15   6   36.80   18.90
   1 -15   6    6.30    9.10
   1 -15   6   25.80   17.20
   1 -15   6   19.60   14.70
  -1  15  -7   38.90   22.70
   1  15   7   18.10   16.60
   1  15   7   66.49   18.40
   1 -15   7    7.10   15.70
   1 -15   7   62.19   19.20
  -1 -15  -7  103.49   24.60
   1 -15   7   33.70   21.90
  -1  16   7   -8.50   13.50
  -1  16   7  -10.80   17.60
   1  16  -7   -3.30   20.50
  -1 -16   7    5.00   16.30
  -1 -16   7   32.30   17.80
  -1 -16   7   -8.40   19.50
   1 -16  -7   29.30   18.60
  -1  16   6   97.59   15.10
  -1  16   6  112.69   18.50
   1  16  -6  127.29   23.20
  -1 -16   6  124.19   19.00
   1 -16  -6  156.08   21.90
  -1 -16   6  117.09   17.30
   1  16  -5  121.19   18.30
  -1  16   5  116.09   15.10
  -1  16   5  150.98   18.10
   1  16  -5  130.99   22.40
  -1  16   5  138.69   18.40
  -1 -16   5  127.69   17.90
   1 -16  -5  147.19   18.00
  -1 -16   5   91.29   18.60
   1 -16  -5  140.79   19.50
  -1 -16   5  119.49   15.90
  -1  16   4  252.07   22.20
   1  16  -4  261.47   25.30
  -1  16   4  253.77   15.20
  -1  16   4  260.67   23.20
   1  16  -4  266.27   30.50
  -1  16   4  286.67   24.10
  -1  16   4  267.57   12.80
   1  16  -4  231.98   24.40
  -1 -16   4  258.77   24.70
   1 -16  -4  237.78   24.50
  -1 -16   4  295.57   31.10
   1 -16  -4  290.57   14.40
  -1 -16   4  303.07   22.20
  -1 -16   4  251.57   21.80
   1 -16  -4  287.77   24.70
  -1  16   3   15.80   11.90
  -1  16   3   12.50   10.20
   1  16  -3   14.60   14.90
   1  16  -3   10.70   13.70
   1  16  -3    8.00   12.70
   1 -16  -3   26.30   13.70
   1 -16  -3   21.30    8.10
   1 -16  -3    9.80   11.20
   1 -16  -3  -10.60   20.10
  -1 -16   3    5.40   11.90
  -1 -16   3   20.40   13.40
  -1 -16   3    7.50   10.40
  -1 -16   3   -4.80   10.50
  -1  16   2  252.07   15.60
  -1  16   2  230.98   21.50
   1  16  -2  216.58   17.90
   1  16  -2  176.28   18.90
  -1  16   2  205.68   13.20
  -1  16   2  223.28   21.10
   1  16  -2  230.88   21.40
   1  16  -2  242.28   29.60
  -1 -16   2  222.58   20.40
   1 -16  -2  219.38   21.30
  -1 -16   2  231.28   20.90
   1 -16  -2  244.98   24.40
   1 -16  -2  249.97   15.80
  -1 -16   2  221.28   17.10
   1 -16  -2  208.98   21.80
  -1 -16   2  198.48   21.90
   1  16  -1   31.00   12.20
  -1  16   1   42.00   12.80
  -1  16   1   42.80    8.40
   1  16  -1   43.30   12.00
   1  16  -1   57.29   15.00
  -1  16   1   36.30    7.10
  -1  16   1   51.49   14.40
   1 -16  -1   54.79   13.10
   1 -16  -1   38.60    9.90
  -1 -16   1   69.69   12.10
   1 -16  -1   44.10   13.20
  -1 -16   1   49.10   12.70
  -1  16   0   55.99    8.90
  -1  16   0   47.90    7.70
   1  16   0   55.99   14.30
  -1  16   0   39.10   13.10
  -1  16   0   44.10   13.90
   1  16   0   74.59   10.70
   1  16   0   55.39   13.30
   1  16   0   50.79   12.80
   1 -16   0   57.89   13.90
  -1 -16   0   66.79   12.60
  -1 -16   0   37.10   10.40
  -1 -16   0   53.89   13.80
   1 -16   0   44.10   11.10
   1 -16   0   43.20   12.90
   1  16   1   65.59   13.10
   1  16   1   97.09   10.80
  -1  16  -1   78.89   16.20
   1  16   1   79.89   14.10
  -1  16  -1   74.69    9.70
   1  16   1   64.39   12.50
  -1  16  -1   68.99   14.90
   1 -16   1   69.99   13.50
   1 -16   1   76.49   14.90
   1 -16   1   88.49   13.00
  -1 -16  -1   67.39   12.20
  -1 -16  -1   95.79   15.60
  -1 -16  -1   74.39   10.70
   1 -16   1   74.99    9.70
   1  16   2   44.50   13.90
  -1  16  -2   47.50   17.70
   1  16   2   25.10   11.60
  -1  16  -2    5.60   14.30
  -1  16  -2   21.30   14.90
  -1 -16  -2   21.10   13.10
   1 -16   2   14.90   11.90
   1 -16   2   31.80   13.20
   1 -16   2   34.70   15.20
  -1 -16  -2   41.90   12.90
   1 -16   2   34.70    9.50
   1  16   3   -5.70   12.60
   1  16   3   11.40   11.80
   1  16   3   -2.00   10.50
  -1  16  -3    4.20   15.90
  -1  16  -3  -20.00   15.90
  -1 -16  -3    5.60    7.90
  -1 -16  -3   12.20   11.50
   1 -16   3   -0.90   10.20
   1 -16   3   -0.70   13.50
   1 -16   3   -4.40   11.10
  -1 -16  -3   -3.70   14.20
   1 -16   3    9.90   15.10
  -1  16  -4   88.29   18.20
   1  16   4  114.89   15.00
  -1  16  -4  112.69   20.60
   1  16   4  126.59   18.50
   1  16   4  119.49   10.80
   1  16   4  139.19   16.60
   1 -16   4   85.99   18.00
  -1 -16  -4  132.59   18.50
  -1 -16  -4  122.29   17.70
   1 -16   4  119.99   14.00
   1 -16   4   95.99   15.50
  -1 -16  -4  143.89   14.00
   1 -16   4   95.39   20.40
   1  16   5    2.00    4.50
  -1  16  -5  -34.80   16.90
   1  16   5   -1.00   11.90
  -1  16  -5   -0.40   18.30
   1  16   5  -22.60   14.40
   1  16   5   -6.50   14.50
  -1 -16  -5  -10.70   14.30
   1 -16   5   -4.70   11.80
   1 -16   5   -6.70   15.40
   1 -16   5    1.20   15.30
  -1 -16  -5   11.00   17.50
   1 -16   5    4.50   12.80
   1  16   6   -8.00   10.00
   1  16   6    1.60   16.80
  -1  16  -6    1.20   21.30
   1  16   6   -7.60    3.80
  -1 -16  -6   21.10   19.20
   1 -16   6   10.80   17.40
  -1 -16  -6   18.80   16.90
   1 -16   6   12.50   13.70
   1 -16   6   -3.40    9.90
   1 -16   6    3.00   17.80
   1  16   7    2.80   18.10
   1  16   7    3.00   16.30
  -1  16  -7    5.10   17.20
  -1 -16  -7   25.30   19.30
   1 -16   7  -23.50   15.50
   1 -16   7    0.30   20.70
  -1  17   7   -1.60   17.30
  -1  17   7   11.00   13.70
   1  17  -7   -0.60   23.50
  -1 -17   7    5.50   19.40
  -1 -17   7   10.70   15.90
   1 -17  -7    5.40   18.70
  -1  17   6   18.00    9.10
   1  17  -6  -21.30   19.10
  -1  17   6  -10.80   12.30
  -1  17   6    6.70   17.40
  -1 -17   6  -27.90   15.90
  -1 -17   6    9.50   17.90
  -1 -17   6   11.00   14.20
   1 -17  -6    8.70   18.50
  -1  17   5   26.90   15.80
  -1  17   5   -2.10    3.00
  -1  17   5    0.40    9.30
   1  17  -5    1.80   18.50
   1  17  -5   38.80   26.00
  -1  17   5   -3.90   12.40
  -1 -17   5   -5.70   16.10
   1 -17  -5   -3.40   15.80
  -1 -17   5   -1.30   15.50
   1 -17  -5   -0.80   15.40
  -1 -17   5    0.90    8.40
  -1 -17   5   35.90   17.70
  -1  17   4   -7.10   10.40
   1  17  -4    8.80   18.50
   1  17  -4   15.30   14.40
  -1  17   4   11.10   14.90
  -1  17   4   -1.60    7.70
  -1  17   4  -21.20   11.10
   1  17  -4    7.10   25.50
  -1 -17   4    8.30   11.10
   1 -17  -4    3.70   14.60
   1 -17  -4   10.40   12.90
  -1 -17   4    2.20   13.90
  -1 -17   4  -11.60   11.60
   1 -17  -4    5.00    7.00
  -1 -17   4    2.10   15.60
  -1  17   3  401.76   25.20
  -1  17   3  364.26   26.00
   1  17  -3  396.56   30.20
  -1  17   3  376.26   21.10
   1  17  -3  296.87   23.90
  -1 -17   3  396.26   22.10
  -1 -17   3  421.76   26.40
   1 -17  -3  410.46   26.40
  -1 -17   3  347.07   26.60
  -1 -17   3  360.16   23.70
   1 -17  -3  405.86   26.40
   1 -17  -3  374.56   18.60
  -1  17   2   65.89   14.70
   1  17  -2   63.89   16.30
   1  17  -2   61.49   12.00
  -1  17   2   86.49   10.00
  -1  17   2   95.79   15.10
   1  17  -2   79.09   25.00
   1  17  -2   34.00   20.10
   1 -17  -2   96.79   19.80
  -1 -17   2   96.39   11.90
  -1 -17   2   93.59   15.90
   1 -17  -2   79.19   15.40
  -1 -17   2   69.09   13.00
  -1 -17   2   84.39   14.30
  -1  17   1   86.89   13.90
   1  17  -1  152.98   16.10
   1  17  -1   88.39   13.40
  -1  17   1  136.99   16.90
  -1  17   1  135.99   14.20
   1  17  -1  144.39   18.60
   1  17  -1  120.99   16.20
  -1  17   1  139.79   13.00
  -1 -17   1  140.99   14.80
   1 -17  -1  152.38   17.20
   1 -17  -1  151.78   17.50
  -1 -17   1  135.99   15.20
   1 -17  -1  145.69   12.80
  -1 -17   1  139.29   12.60
  -1 -17   1  139.59   17.30
   1  17   0   99.79   14.10
  -1  17   0   86.69    9.80
   1  17   0   66.79   16.70
  -1  17   0   66.99   15.50
   1  17   0   52.09   13.80
  -1  17   0   52.79   14.20
  -1 -17   0   78.09   13.60
   1 -17   0   44.80   11.90
   1 -17   0   91.59   14.90
   1 -17   0   73.39   14.30
  -1 -17   0   92.69   12.10
  -1  17  -1    2.40    8.50
   1  17   1    4.30   12.00
  -1  17  -1   -8.30   13.40
  -1  17  -1    2.30   13.50
   1  17   1    2.10   14.30
  -1 -17  -1    6.70   11.40
   1 -17   1   15.70   11.70
   1 -17   1    5.20   11.60
   1 -17   1    4.80   12.10
  -1 -17  -1   -4.60   13.60
   1 -17   1    0.70    8.20
  -1 -17  -1   -1.00    9.20
  -1  17  -2   27.20   17.50
   1  17   2    7.50   11.80
  -1  17  -2   -3.00   15.30
   1  17   2   16.80   13.20
   1  17   2    7.30    9.60
  -1  17  -2   26.10   15.00
  -1 -17  -2    9.90   12.00
   1 -17   2   25.50    9.60
  -1 -17  -2   12.00    8.70
   1 -17   2   -6.00   12.70
   1 -17   2    2.30   11.80
  -1 -17  -2    2.90   13.10
  -1  17  -3  472.35   31.40
   1  17   3  431.96   26.90
   1  17   3  408.06   26.70
   1  17   3  465.65   23.70
  -1  17  -3  426.36   32.20
  -1 -17  -3  458.75   22.90
   1 -17   3  444.66   26.80
   1 -17   3  433.56   23.10
   1 -17   3  390.56   27.40
  -1 -17  -3  458.95   28.80
   1 -17   3  445.76   28.50
  -1 -17  -3  421.16   26.20
   1  17   4   -7.00   12.40
   1  17   4   13.70    6.20
   1  17   4   28.50   18.80
  -1  17  -4   12.40   18.60
  -1  17  -4  -12.40   17.10
   1 -17   4    3.10   12.10
   1 -17   4   23.90   15.40
   1 -17   4    6.40   11.70
  -1 -17  -4   15.10    8.70
  -1 -17  -4   22.00   13.60
   1 -17   4  -20.10   15.40
  -1 -17  -4   20.00   17.00
   1  17   5  201.28   21.20
   1  17   5  211.68   19.40
  -1  17  -5  163.18   24.20
   1  17   5  167.58   20.00
  -1  17  -5  153.18   22.80
   1 -17   5  132.29   19.70
  -1 -17  -5  199.38   20.60
   1 -17   5  144.79   20.60
   1 -17   5  157.98   19.30
  -1 -17  -5  186.18   22.10
   1  17   6  -10.10    9.20
   1  17   6   10.70   17.60
   1  17   6   -9.30   15.50
  -1  17  -6   39.30   22.10
   1 -17   6   -4.70   18.50
   1 -17   6    7.80   17.30
   1 -17   6   -6.30   14.50
   1 -17   6   30.10   14.30
  -1 -17  -6   -5.00   16.10
   1  17   7    1.50   16.20
   1  17   7   -6.30   18.10
   1 -17   7   22.60   16.50
   1 -17   7   19.40   20.70
  -1 -17  -7   38.80   17.40
   1 -17   7   16.40   18.40
  -1  18   6   34.40   18.40
   1  18  -6   35.10   22.60
  -1  18   6   51.09   13.20
  -1 -18   6    7.80   18.80
   1 -18  -6   24.00   16.40
  -1 -18   6   18.50   15.00
  -1 -18   6   18.00   16.40
  -1  18   5    0.40    3.10
  -1  18   5  -17.20   15.50
   1  18  -5    0.90   28.40
  -1  18   5   -8.10    7.90
  -1  18   5   -0.50   12.30
  -1 -18   5   11.80   14.00
   1 -18  -5    7.50   16.30
  -1 -18   5   -7.80   14.80
   1 -18  -5   21.20   14.70
  -1 -18   5  -21.10   17.40
  -1 -18   5    4.90    8.00
   1  18  -4   99.59   17.40
  -1  18   4   93.09   17.50
  -1  18   4  135.29   16.10
   1  18  -4   74.39   18.80
  -1  18   4  119.19   14.10
  -1 -18   4  115.39   16.80
  -1 -18   4   75.29   18.00
   1 -18  -4  143.29   19.40
  -1 -18   4   92.19   14.70
   1 -18  -4  126.19   13.00
   1 -18  -4  146.59   18.90
  -1  18   3   22.90   14.60
  -1  18   3   29.30   10.60
   1  18  -3   32.10   15.90
   1  18  -3   22.30   15.70
  -1  18   3   57.59   13.90
   1  18  -3   26.80   17.70
   1 -18  -3   14.10   11.60
  -1 -18   3   27.70   12.20
   1 -18  -3   53.79   15.70
  -1 -18   3   38.30   11.60
  -1 -18   3   31.50   14.40
   1 -18  -3   54.79    9.70
  -1 -18   3   27.30   15.10
   1  18  -2   71.99   12.30
   1  18  -2   60.49   17.30
  -1  18   2   71.39   10.30
   1  18  -2   56.09   13.70
   1  18  -2   63.39   15.50
  -1  18   2   71.09   13.80
  -1 -18   2   76.19   15.90
  -1 -18   2  104.19   15.30
   1 -18  -2   74.49   15.20
   1 -18  -2   93.19   11.10
  -1 -18   2   77.69   12.00
  -1 -18   2   89.29   14.40
   1 -18  -2   86.19   15.20
   1  18  -1   82.39   15.00
   1  18  -1  111.49   12.90
   1  18  -1  111.69   16.80
  -1  18   1   98.69   15.00
   1  18  -1   77.89   13.00
  -1  18   1  104.69   10.40
  -1  18   1   85.29   15.20
   1 -18  -1  130.29   16.80
  -1 -18   1   97.59   14.70
  -1 -18   1   92.09   13.90
   1 -18  -1  127.69   12.50
   1 -18  -1  140.29   17.80
  -1 -18   1   90.09   15.70
   1  18   0  109.19   15.80
   1  18   0  133.79   12.90
  -1  18   0  119.59   10.80
   1  18   0  106.29   16.60
  -1  18   0  105.79   16.80
  -1  18   0  141.69   19.00
   1 -18   0  104.29   15.60
  -1 -18   0  138.39   16.10
   1 -18   0  168.58   15.20
   1 -18   0  150.08   17.50
  -1 -18   0  140.09   14.00
  -1 -18   0  147.19   17.50
  -1  18  -1    7.40   14.20
  -1  18  -1   -5.50    8.60
   1  18   1    7.40   13.00
   1  18   1    4.80   11.50
   1  18   1    6.20    9.30
  -1 -18  -1   27.00   11.60
   1 -18   1   -9.50   13.70
   1 -18   1   20.70   12.70
   1 -18   1  -11.10   11.80
  -1 -18  -1    5.10    9.80
   1  18   2   82.69   15.30
  -1  18  -2   74.59   16.70
   1  18   2   86.69   11.40
   1  18   2   71.89   14.70
  -1  18  -2   57.09   15.70
  -1  18  -2   68.49   11.30
   1 -18   2   44.40   13.40
  -1 -18  -2   93.49   11.20
   1 -18   2  100.29   15.50
  -1 -18  -2   89.89   14.30
   1 -18   2   79.69   11.20
   1 -18   2   56.69   15.80
  -1 -18  -2  138.99   19.30
   1  18   3    4.20   11.00
   1  18   3    8.90   13.70
   1  18   3    9.00   12.20
  -1  18  -3    4.90   15.30
  -1  18  -3   25.20   16.70
  -1 -18  -3   26.10   15.90
  -1 -18  -3   -1.00    8.50
   1 -18   3    2.10   12.40
   1 -18   3    5.20   10.40
   1 -18   3  -13.80   15.20
   1 -18   3   -2.60   14.70
   1  18   4  207.58   23.60
   1  18   4  194.28   22.30
   1  18   4  202.58   17.50
  -1  18  -4  155.28   21.40
  -1  18  -4  177.88   22.20
  -1 -18  -4  169.08   20.40
   1 -18   4  183.48   16.70
  -1 -18  -4  244.48   22.40
   1 -18   4  173.18   21.00
   1 -18   4  161.38   19.90
  -1 -18  -4  213.98   19.60
  -1  18  -5   -1.60   18.30
   1  18   5   13.90   10.60
   1  18   5    6.60   16.70
   1  18   5  -12.80   14.30
   1  18   5   -5.40    4.00
   1 -18   5   -3.40   13.60
   1 -18   5   17.30   10.50
   1 -18   5   -5.80   17.90
  -1 -18  -5   14.00   18.10
   1 -18   5   31.30   17.60
  -1 -18  -5   10.80   13.80
   1  18   6   24.40   16.70
   1  18   6   65.79   19.60
   1  18   6   12.30    9.80
  -1  18  -6   33.90   22.10
   1 -18   6   31.70   15.50
  -1 -18  -6   42.20   16.80
   1 -18   6   27.30   29.90
   1 -18   6   39.60   23.90
   1  19  -6  -37.50   18.00
  -1  19   6   10.60    8.60
   1 -19  -6   25.30   17.70
  -1 -19   6   18.80   14.90
  -1 -19   6   11.60   19.10
  -1  19   5   73.29   19.00
  -1  19   5   68.89   12.30
   1  19  -5   72.39   21.20
  -1 -19   5   31.90   14.80
  -1 -19   5   36.00   17.40
  -1 -19   5   51.59   20.50
   1 -19  -5  128.09   20.40
  -1  19   4    2.60   15.30
  -1  19   4   12.10   11.20
  -1  19   4    7.40    9.70
   1  19  -4  -14.50   17.90
   1 -19  -4  -11.50   15.50
  -1 -19   4   -4.80   11.90
  -1 -19   4   -2.70    7.50
   1 -19  -4    6.20   14.80
   1 -19  -4    6.00    8.00
  -1 -19   4   13.20   17.40
  -1 -19   4   19.60   15.40
   1  19  -3    8.90   17.30
  -1  19   3  -11.40   15.00
  -1  19   3    7.50   12.30
   1  19  -3   -2.50   11.90
   1 -19  -3   12.50    8.60
  -1 -19   3    9.60   16.50
   1 -19  -3   34.10   15.70
   1 -19  -3   -4.60   12.20
  -1 -19   3   10.50   14.30
  -1 -19   3   10.80   10.60
  -1 -19   3   20.20    9.90
  -1  19   2   42.00    9.50
   1  19  -2   46.70   14.20
  -1  19   2   43.50   13.70
  -1  19   2   52.49   16.40
   1  19  -2   54.49   11.60
   1  19  -2   43.50   17.10
   1  19  -2   43.00   15.50
   1 -19  -2   39.90   13.80
  -1 -19   2   50.49   11.30
   1 -19  -2   49.99   15.80
  -1 -19   2   20.70   15.30
  -1 -19   2   35.90   12.90
   1 -19  -2   41.80   10.10
   1  19  -1  231.18   23.20
  -1  19   1  264.97   16.40
   1  19  -1  255.77   26.20
   1  19  -1  256.17   20.30
  -1  19   1  254.87   24.10
  -1  19   1  238.48   23.40
   1 -19  -1  257.47   27.30
  -1 -19   1  261.67   24.40
  -1 -19   1  266.37   21.30
  -1 -19   1  278.47   21.50
   1 -19  -1  255.77   24.30
   1 -19  -1  257.47   18.90
   1  19   0    4.40   13.50
   1  19   0    2.10   12.90
  -1  19   0    7.10    8.60
   1  19   0   -3.80    9.50
  -1  19   0   -2.30   14.40
   1 -19   0   13.20   11.80
   1 -19   0   -8.30   13.60
   1 -19   0    4.70   11.50
  -1 -19   0    2.30   10.80
  -1 -19   0    4.80   11.10
  -1 -19   0   12.10   12.90
   1  19   1  127.89   17.60
  -1  19  -1  104.09   18.20
  -1  19  -1  101.09   16.80
   1  19   1  107.09   16.40
   1  19   1  133.79   13.00
  -1  19  -1  100.49   18.20
   1 -19   1  125.59   16.40
  -1 -19  -1  132.09   19.00
   1 -19   1  123.09   15.40
  -1 -19  -1  157.68   14.10
  -1 -19  -1  122.89   15.70
  -1  19  -2   14.20   15.30
   1  19   2   -4.30   13.60
  -1  19  -2    6.80   15.00
  -1  19  -2   -7.00    9.20
   1  19   2   19.70   13.20
   1  19   2    2.00    9.50
  -1 -19  -2    0.10    9.60
   1 -19   2   -3.80    9.60
   1 -19   2   -7.40   11.80
   1 -19   2   -2.70   14.90
  -1 -19  -2   18.90   16.00
  -1 -19  -2   -4.00    9.10
  -1  19  -3   27.60   17.10
   1  19   3   60.49   15.40
   1  19   3   99.79   13.10
  -1  19  -3   33.70   16.90
   1  19   3   66.09   14.10
   1 -19   3   44.20   18.00
  -1 -19  -3   46.80   12.60
   1 -19   3   77.69   16.60
  -1 -19  -3   63.89   30.60
  -1 -19  -3   67.19   10.40
   1 -19   3   61.49   11.50
   1 -19   3   40.00   13.00
   1  19   4   12.20   12.90
  -1  19  -4  -13.60   16.70
  -1  19  -4   -6.70   18.70
   1  19   4    0.70   14.80
   1  19   4   16.30   12.90
   1  19   4   18.20    6.50
   1 -19   4   25.30   16.10
   1 -19   4   -0.20   11.80
  -1 -19  -4   24.80    8.90
   1 -19   4    8.00   17.70
   1 -19   4   -8.20   10.60
  -1 -19  -4    5.30   12.80
   1  19   5   73.79   16.50
   1  19   5  104.19   19.60
  -1  19  -5   78.79   38.50
   1 -19   5   65.29   18.50
   1 -19   5   54.69   19.40
  -1 -19  -5  173.38   29.70
   1 -19   5   65.19   15.00
  -1 -19  -5   78.69   16.40
   1  19   6    1.10   10.10
  -1  19  -6   38.10   20.30
   1  19   6    4.10   18.10
   1  19   6    2.10   15.70
   1 -19   6   25.30   19.70
   1 -19   6   -6.50   13.40
   1 -19   6   22.40   19.30
  -1 -19  -6   52.19   27.10
  -1  20   5   -5.70    6.50
   1  20  -5   -9.00   19.40
  -1  20   5    5.50   17.30
  -1 -20   5   -7.10   13.30
  -1 -20   5    2.10   16.20
  -1 -20   5   23.00   18.60
   1  20  -4   31.50   26.20
  -1  20   4    8.60   10.10
  -1  20   4   42.40   18.20
   1 -20  -4  101.19   18.30
  -1 -20   4   44.90   18.00
   1 -20  -4   63.19   18.20
  -1 -20   4   70.49   15.60
   1 -20  -4   41.10   15.00
  -1 -20   4   62.09   16.50
  -1  20   3    0.10   14.90
   1  20  -3  -13.80   16.90
   1  20  -3   -6.90   11.60
  -1  20   3   11.40    9.40
  -1  20   3   18.10   13.30
   1 -20  -3   -5.40   13.50
  -1 -20   3   -1.00   16.00
  -1 -20   3    0.60   14.70
  -1 -20   3  -15.70   10.60
   1 -20  -3    1.80    9.00
  -1 -20   3  -22.10    7.60
   1 -20  -3   25.20   16.60
  -1  20   2   11.80   15.20
  -1  20   2   17.10    9.30
  -1  20   2   48.90   21.90
   1  20  -2   31.70   14.90
   1  20  -2   44.20   12.30
   1  20  -2   32.80   17.70
  -1 -20   2   45.00   11.60
   1 -20  -2   51.09   16.40
  -1 -20   2   48.80   14.40
   1 -20  -2   49.20   10.40
   1 -20  -2   15.30   13.90
  -1 -20   2   44.80   16.30
   1  20  -1  143.39   17.50
   1  20  -1  128.89   18.90
   1  20  -1  145.09   14.50
  -1  20   1  183.38   21.60
  -1  20   1  150.08   14.10
   1 -20  -1  192.68   22.70
  -1 -20   1  139.19   16.00
  -1 -20   1  150.28   25.70
   1 -20  -1  163.08   14.30
  -1 -20   1  146.39   19.00
   1 -20  -1  173.78   20.30
   1  20   0  335.57   26.60
  -1  20   0  277.97   17.10
   1  20   0  269.97   19.20
  -1  20   0  295.37   26.50
   1  20   0  273.47   23.70
  -1  20   0  253.17   25.80
   1 -20   0  270.57   21.40
  -1 -20   0  309.47   25.20
   1 -20   0  233.98   31.90
  -1 -20   0  292.87   21.20
  -1 -20   0  272.27   22.00
   1  20   1   -1.10   12.80
  -1  20  -1   14.00    9.50
  -1  20  -1    7.60   14.70
  -1  20  -1   31.20   15.70
   1  20   1   15.40   10.00
   1  20   1   30.40   14.00
   1 -20   1    8.30   15.40
   1 -20   1   -3.20   14.00
  -1 -20  -1   20.40   16.30
  -1 -20  -1   22.00   12.60
  -1 -20  -1    8.50   10.00
   1 -20   1   14.10   12.60
   1  20   2   46.60   11.10
  -1  20  -2   57.39   16.70
   1  20   2   80.59   16.10
  -1  20  -2   19.60   16.30
   1  20   2   42.70   14.00
  -1  20  -2   33.30    9.90
   1 -20   2   27.90   16.30
  -1 -20  -2   40.10   16.50
   1 -20   2   24.50   10.10
   1 -20   2   15.90   14.50
   1 -20   2   46.10   13.70
  -1 -20  -2   65.39   11.40
  -1  20  -3   25.60   11.20
   1  20   3   25.10   12.80
  -1  20  -3   40.80   18.40
  -1  20  -3   29.70   16.50
   1  20   3   12.10   11.20
   1 -20   3   16.30   15.40
  -1 -20  -3   34.60   10.10
   1 -20   3    9.10   10.20
   1 -20   3   21.00   10.60
  -1 -20  -3   26.20   17.30
  -1 -20  -3   18.70   12.10
   1 -20   3   36.10   16.80
  -1  20  -4  161.68   22.10
   1  20   4  204.18   22.00
   1  20   4  215.98   22.10
   1 -20   4  162.68   20.80
  -1 -20  -4  210.48   16.90
  -1 -20  -4  256.17   28.10
   1 -20   4  167.28   21.60
   1 -20   4  159.08   16.10
  -1 -20  -4  217.68   23.90
   1  20   5   24.60   17.80
  -1  20  -5   19.50   19.10
   1  20   5   -8.60    8.50
   1 -20   5   14.20   13.90
   1 -20   5  -34.40   21.10
  -1 -20  -5   25.40   14.40
   1 -20   5    0.30   20.80
  -1  21   5   56.09   18.10
   1  21  -5   33.20   19.30
  -1 -21   5   51.99   14.10
  -1 -21   5   41.70   20.50
  -1 -21   5   32.60   20.00
   1 -21  -5   81.49   18.80
  -1  21   4  -10.40    8.10
   1  21  -4   -6.90   13.20
  -1  21   4    0.40    5.50
   1  21  -4    5.60   18.30
  -1  21   4    8.40   19.30
   1 -21  -4   15.60   14.90
  -1 -21   4   29.00   20.60
   1 -21  -4   20.50    9.20
  -1 -21   4   19.40   12.50
  -1 -21   4   22.30   17.20
  -1  21   3   35.80   17.00
  -1  21   3   -9.20    9.50
  -1  21   3   10.40    5.60
   1  21  -3    2.70   19.00
   1  21  -3    8.90   11.90
  -1 -21   3   13.20   16.40
   1 -21  -3    2.80   12.00
  -1 -21   3   23.20   15.50
  -1 -21   3   18.60    9.30
   1 -21  -3    3.90    9.00
   1 -21  -3  -11.70   16.40
  -1 -21   3    5.50   11.40
  -1  21   2    5.70   12.70
  -1  21   2   16.30   15.60
   1  21  -2    5.80   14.60
   1  21  -2    4.60   16.70
   1  21  -2   17.50   11.60
   1 -21  -2    3.70    9.80
  -1 -21   2   -6.30   13.50
  -1 -21   2   22.50   16.20
  -1 -21   2   14.90    9.50
   1 -21  -2   12.30   11.60
  -1 -21   2    4.60   10.60
   1 -21  -2   12.60   16.40
  -1  21   1  292.17   25.20
  -1  21   1  299.17   21.20
   1  21  -1  313.47   28.40
  -1  21   1  297.17   26.30
   1  21  -1  325.07   20.90
   1  21  -1  314.97   24.90
  -1 -21   1  293.77   26.40
   1 -21  -1  315.87   25.10
  -1 -21   1  270.07   23.40
   1 -21  -1  284.67   20.50
   1 -21  -1  273.87   29.90
  -1  21   0    8.50   14.10
  -1  21   0   17.60   16.30
   1  21   0    5.90   10.10
   1  21   0   -3.80   14.10
   1  21   0   -5.60   11.30
   1 -21   0   -2.60   11.90
  -1 -21   0    7.80   15.60
   1 -21   0   -9.50   11.70
   1 -21   0  -23.60   14.50
  -1 -21   0    4.30   10.90
  -1 -21   0    2.10   14.50
   1  21   1   73.39   14.60
  -1  21  -1   71.19   17.30
  -1  21  -1   95.69   10.90
   1  21   1   69.59   15.50
   1  21   1   78.89   12.00
  -1  21  -1   28.20   15.80
  -1 -21  -1   69.29   13.90
  -1 -21  -1   79.19   12.50
  -1 -21  -1   94.89   19.10
   1 -21   1   62.39   14.60
   1 -21   1   37.20   15.80
   1 -21   1   49.10   17.10
   1  21   2    1.60   14.80
  -1  21  -2    6.70   15.30
  -1  21  -2   -3.00   16.30
   1  21   2   12.50   13.60
   1  21   2    8.20   10.20
  -1  21  -2    7.80    9.50
   1 -21   2   12.30   14.30
   1 -21   2   -4.20    9.60
  -1 -21  -2   25.70   17.20
  -1 -21  -2   11.30   10.20
  -1 -21  -2    9.80   10.80
   1 -21   2   12.10   16.40
  -1  21  -3   18.10   18.00
   1  21   3  -19.20   15.10
  -1  21  -3   -4.50   10.30
   1  21   3    4.20   12.50
   1  21   3  -16.10   10.50
  -1  21  -3   15.50   16.00
   1 -21   3   19.90   17.10
   1 -21   3  -20.50   14.30
  -1 -21  -3   12.70   12.00
  -1 -21  -3  -14.10   17.30
  -1 -21  -3    3.00    9.80
   1 -21   3   16.80   11.20
   1 -21   3    4.00   10.90
   1  21   4   11.40    9.90
   1  21   4   -6.30   12.20
   1  21   4   26.70   17.20
  -1  21  -4  -22.30   26.80
   1  21   4   -4.00    5.10
  -1 -21  -4   19.30   10.80
   1 -21   4   14.40   16.70
  -1 -21  -4    1.90   18.60
   1 -21   4    9.60    9.90
  -1 -21  -4    1.60    9.60
   1 -21   4   14.90   18.80
   1  21   5   12.50    9.70
  -1  21  -5    0.20   19.20
   1  21   5   -9.60   24.30
   1  21   5   59.19   13.60
   1 -21   5   26.10   20.20
  -1 -21  -5  -15.00   11.10
   1 -21   5   21.60   17.90
   1 -21   5    4.40   13.60
  -1  22   4    0.80   17.30
  -1  22   4   -1.00    8.40
  -1  22   4   -3.30    5.30
   1  22  -4   34.20   18.60
   1  22  -4    6.60   13.60
  -1 -22   4   17.70   13.10
  -1 -22   4   -4.30   22.40
  -1 -22   4   21.00   17.80
   1 -22  -4   33.10   18.60
  -1  22   3   -0.40    4.90
   1  22  -3    4.40   18.40
  -1  22   3   20.30   17.00
  -1  22   3   11.60    9.90
   1  22  -3  -17.50   14.10
   1 -22  -3    1.90   13.10
   1 -22  -3   -3.10   19.70
  -1 -22   3  -10.40   14.60
  -1 -22   3   -1.80   19.50
   1 -22  -3    0.00    9.00
  -1  22   2   85.79   18.10
   1  22  -2   79.99   19.00
   1  22  -2   93.29   13.60
  -1 -22   2  116.79   17.10
  -1 -22   2   72.09   17.90
   1 -22  -2  114.29   13.00
   1 -22  -2   95.69   25.50
   1 -22  -2  125.59   18.10
  -1  22   1   15.70   16.10
   1  22  -1   16.40   10.80
   1  22  -1    4.60   14.90
  -1  22   1   35.90   14.20
  -1  22   1    3.70    6.80
   1  22  -1   -5.70   14.40
   1 -22  -1   12.20   11.00
  -1 -22   1   -4.00    8.30
  -1 -22   1    5.80   12.70
   1 -22  -1    7.30   16.90
  -1 -22   1   22.20   16.60
   1 -22  -1   32.60   13.00
  -1  22   0   41.10    8.30
  -1  22   0   53.59   15.80
   1  22   0   66.99   15.50
   1  22   0   69.39   16.80
   1  22   0   72.39   12.10
   1 -22   0   66.19   13.80
  -1 -22   0   99.39   18.70
  -1 -22   0   55.79   13.70
   1 -22   0   56.29   13.50
   1 -22   0   87.49   18.40
  -1  22  -1   -6.00   15.20
   1  22   1   28.40   13.20
  -1  22  -1    9.20   17.10
   1  22   1   14.30   10.00
   1  22   1   16.20   14.70
  -1  22  -1   27.20    8.80
  -1 -22  -1  -10.90    9.40
   1 -22   1    7.60   16.10
   1 -22   1   -8.50   13.20
  -1 -22  -1   16.90   16.80
   1 -22   1  -13.30   10.30
  -1  22  -2   13.60   16.70
   1  22   2   54.79   11.40
   1  22   2   28.30   14.40
  -1  22  -2   43.60   17.30
   1  22   2   42.00   16.80
  -1  22  -2   41.20   10.20
   1 -22   2   38.40   17.40
  -1 -22  -2    3.80    9.50
   1 -22   2   46.90   16.10
  -1 -22  -2   46.20   18.40
  -1 -22  -2   38.90   11.50
   1  22   3    6.80   11.50
  -1  22  -3    4.10   10.50
  -1  22  -3   -4.30   16.90
   1  22   3  -19.90   15.80
   1  22   3   33.90   11.20
  -1 -22  -3   -2.80    9.60
  -1 -22  -3   -0.50    8.70
   1 -22   3    7.50   11.10
  -1 -22  -3   19.00   18.30
   1 -22   3   13.80   16.20
   1 -22   3    7.40    9.70
   1 -22   3    5.80   17.20
   1  22   4    8.00    5.30
  -1  22  -4    0.80   11.90
   1  22   4   -6.80    9.00
  -1  22  -4   -2.50   17.70
   1  22   4    5.60    9.60
   1 -22   4    7.00   11.80
   1 -22   4   15.10   18.10
  -1 -22  -4    5.90   10.10
  -1 -22  -4    0.60    9.40
  -1  23   3   44.30   18.60
   1  23  -3   91.59   21.20
   1  23  -3   64.19   13.80
  -1 -23   3   80.69   14.00
   1 -23  -3   95.39   16.00
  -1 -23   3   96.79   20.30
  -1 -23   3   81.29   18.40
   1 -23  -3  107.69   12.20
  -1  23   2   -2.40    4.90
   1  23  -2   23.30   18.30
   1  23  -2    7.10   11.70
  -1  23   2   10.20   16.10
  -1  23   2   -5.90    8.90
   1 -23  -2   39.30   18.40
   1 -23  -2   10.40   10.40
  -1 -23   2   21.70   16.60
  -1 -23   2   -6.00   14.10
   1 -23  -2   37.00   13.70
   1  23  -1   51.29   17.30
  -1  23   1   75.69   18.00
   1  23  -1   87.79   12.70
   1 -23  -1   86.69   19.30
  -1 -23   1   62.99   14.80
   1 -23  -1   42.40   13.10
  -1 -23   1  118.19   19.30
   1 -23  -1   83.09   13.60
   1  23   0   34.10   10.70
  -1  23   0    9.90   16.90
  -1  23   0   36.00   13.40
   1  23   0   47.70   15.50
  -1 -23   0   35.10   13.20
   1 -23   0   41.60   17.80
  -1 -23   0   42.30   17.50
   1 -23   0   52.49   13.10
  -1  23  -1   33.70   18.90
   1  23   1   77.89   17.20
  -1  23  -1   63.49   16.80
   1  23   1  101.09   12.30
  -1 -23  -1   77.99   13.40
  -1 -23  -1  114.69   20.40
   1 -23   1   82.29   16.00
   1 -23   1   69.89   18.10
   1  23   2   19.70   13.90
  -1  23  -2    5.80   16.10
  -1  23  -2  -24.70    7.70
   1 -23   2  -12.30   14.80
  -1 -23  -2   -1.60    7.50
   1 -23   2   19.50    9.70
  -1 -23  -2  -15.80   17.20
   1 -23   2   29.10   17.10
  -1  23  -3   69.89   24.50
  -1  23  -3   14.90    9.60
   1 -23   3   61.59   19.90
   1 -23   3   57.29   19.90
  -1 -23  -3   93.89   12.40
  -1 -23  -3   47.20   20.40
   1 -23   3   38.10   12.50
  -1 -23  -3   19.10    9.00
  -1  24   2   -0.20   17.80
   1  24  -2   -3.00   16.70
  -1  24   2    6.30    9.50
   1 -24  -2    3.90   11.80
  -1 -24   2    5.80   17.50
   1 -24  -2   14.80   10.60
  -1 -24   2   -2.50   13.90
   1  24  -1   97.59   12.80
   1  24  -1   93.39   18.80
  -1  24   1   72.89   20.10
  -1 -24   1  101.99   20.00
  -1 -24   1  144.99   17.40
   1 -24  -1  106.39   14.30
   1 -24  -1  145.79   24.60
   1  24   0   47.40    9.60
   1  24   1  -11.20    6.30
  -1  24  -1    7.90   14.40
   1  24   1    5.70   14.20
  -1  24  -1    5.80    6.90
  -1 -24  -1    4.50   11.00
   1 -24   1   -4.90   16.40
  -1 -24  -1   -1.70   17.20
  -1 -24  -1   -1.50    8.30
   1 -24   1  -19.30    8.30
   1 -24   1    5.60   13.90
   1  24   2    5.50    6.10
  -1  24  -2   -0.90    7.50
   1  24   2   -0.40   10.80
   1 -24   2   55.69   18.40
  -1 -24  -2    7.10    9.20
   1 -24   2   29.70   15.80
   1 -24   2    3.50   16.00
  -1 -24  -2   53.09   12.80
  -1 -24  -2   55.69   20.50
  -1  25   0   -2.10   10.40
   1  25   0   -2.60    6.20
   1  25   0    8.80   14.20
  -1 -25   0   -9.10   12.20
   1 -25   0    4.30   12.30
  -1 -25   0   29.10   18.80
   1 -25   0   -4.50    8.80
  -2   0   9   -6.20   18.70
  -2   0   9   -2.30    6.10
   2   0  -9   -2.10   19.90
  -2   0   9    7.80   16.80
   2   0  -8  100.69   22.20
  -2   0   8  124.89   17.80
   2   0  -8  120.09   20.10
  -2   0   8  139.39   18.40
  -2   0   8  120.09   16.90
  -2   0   8  129.19   19.10
   2   0  -8  119.29   19.50
  -2   0   7   10.40   13.70
  -2   0   7   -2.70    8.80
  -2   0   7  -17.90   13.80
   2   0  -7    2.60   14.40
  -2   0   7   11.10    9.90
   2   0  -7  -26.70   15.60
   2   0  -7  -12.50   14.40
  -2   0   7   16.50   13.30
  -2   0   6  359.86   20.20
  -2   0   6  334.97   22.30
  -2   0   6  360.46   22.30
   2   0  -6  331.07   29.60
   2   0  -6  355.76   18.50
  -2   0   6  325.97   17.30
  -2   0   6  357.86   22.50
   2   0  -6  358.26   24.70
   2   0  -6  348.77   21.90
  -2   0   5  -17.20    9.70
  -2   0   5   -1.00    9.90
   2   0  -5   -0.80    9.80
   2   0  -5    3.40    9.70
  -2   0   5    0.40    6.80
   2   0  -5    7.00    9.10
  -2   0   5    0.40   10.00
   2   0  -5    2.00    7.80
  -2   0   4  732.73   24.70
   2   0  -4  722.13   27.80
  -2   0   4  715.03   26.60
  -2   0   4  723.93   27.10
   2   0  -4  686.13   28.00
   2   0  -4  762.22   28.20
  -2   0   4  747.23   27.00
   2   0  -4  772.32   26.70
  -2   0   4  715.33   26.80
  -2   0   3   -9.10    6.20
   2   0  -3   -3.80    6.60
   2   0  -3    4.30    7.60
   2   0  -3   -4.10    6.10
   2   0  -3   -2.30    7.50
   2   0  -3   -4.10    6.40
  -2   0   3    5.50    7.00
   2   0  -3    1.40    6.00
  -2   0   3   -4.20    5.10
  -2   0   3   -1.10    7.00
  -2   0   2 7943.61  224.48
   2   0  -2 7667.43  224.18
  -2   0   2 7797.92  224.18
   2   0  -2 7198.38  224.08
   2   0  -2 7790.32  224.78
  -2   0   2 7857.51  224.78
   2   0  -2 8133.79  224.98
  -2   0   2 7578.24  225.78
  -2   0   2 7208.58  224.38
   2   0  -2 7756.82  224.88
   2   0  -1    0.90    4.20
   2   0  -1    7.20    2.60
  -2   0   0 1080.79   34.50
   2   0   0 1235.68   34.90
  -2   0   0 1192.08   35.60
  -2   0   0 1141.89   35.30
   2   0   0 1187.18   35.80
  -2   0   0 1170.08   35.20
   2   0   1   11.90    6.60
  -2   0  -1   -1.60    5.60
   2   0   1    0.60    5.70
   2   0   1    2.40    6.10
   2   0   1    8.10    5.90
  -2   0  -1    7.20    6.40
  -2   0  -1    6.00    6.60
  -2   0  -1    8.60    5.90
   2   0   1    4.70    6.10
  -2   0  -1    3.00    6.20
   2   0   1   12.50    6.50
   2   0   2   85.99    9.20
   2   0   2   82.39    8.10
  -2   0  -2   82.19    9.60
  -2   0  -2   68.19    8.80
   2   0   2   55.09    9.10
   2   0   2   67.69    8.80
  -2   0  -2   67.69    8.60
   2   0   2   70.89    8.90
   2   0   2   76.19    9.50
  -2   0  -2   90.89   10.30
  -2   0  -2   73.29    8.60
   2   0   3    1.10    8.40
   2   0   3   16.30    9.40
  -2   0  -3    1.10    7.10
  -2   0  -3   -2.00    9.70
   2   0   3  -12.70    9.10
  -2   0  -3   -6.00    9.30
  -2   0  -3   -7.30   10.00
  -2   0  -3    3.70    9.90
  -2   0  -3    5.30    9.10
   2   0   3   -5.70    9.60
   2   0   3    0.10    8.00
   2   0   4  797.02   31.10
   2   0   4  827.12   31.20
  -2   0  -4  791.52   31.80
   2   0   4  846.12   31.20
  -2   0  -4  833.12   32.80
   2   0   4  829.62   32.10
  -2   0  -4  807.12   30.60
   2   0   4  801.72   29.60
  -2   0  -4  808.32   32.20
  -2   0  -4  814.72   29.10
   2   0   4  805.92   34.30
   2   0   5   -1.30   11.10
   2   0   5   -7.20   10.10
  -2   0  -5    8.10   11.80
   2   0   5    1.10   10.30
   2   0   5   -6.70   10.70
   2   0   5  -28.00   10.30
  -2   0  -5   12.10   11.20
  -2   0  -5   -5.90   12.30
  -2   0  -6   95.89   14.80
   2   0   6  119.79   16.90
  -2   0  -6  101.19   18.70
   2   0   6   84.99   15.10
   2   0   6   83.99   15.10
   2   0   6  105.09   24.30
   2   0   7  -10.40   24.60
  -2   0  -7    0.10   18.40
   2   0   7    4.00   13.30
  -2   0  -7   -0.10   17.80
   2   0   7   -0.30   16.00
   2   0   7    2.70   13.50
   2   0   8  181.48   21.20
  -2   0  -8  174.68   22.80
  -2   0  -8  171.48   25.10
   2   0   8  171.18   17.30
   2   0   8  179.98   22.80
  -2   0  -9    8.10   20.20
   2   0   9  -26.90   21.90
   2   0   9   13.70   13.40
  -2   1   9   24.90   17.50
   2   1  -9   -2.00   18.90
  -2   1   9   17.70   18.90
  -2   1   9   -2.40    7.00
   2  -1  -9   26.80   21.70
  -2  -1   9   26.90   19.90
  -2  -1   9   23.90    8.90
  -2  -1   9   12.80   17.20
  -2   1   8    7.00    8.10
  -2   1   8   14.50   15.60
  -2   1   8  -11.90    8.50
   2   1  -8    8.80   16.80
   2   1  -8  -16.40   16.00
  -2   1   8   -4.90   16.40
   2   1  -8    4.70   16.90
  -2   1   8    0.00   13.50
  -2  -1   8  -12.10   14.60
  -2  -1   8    8.00   16.70
  -2  -1   8  -10.00    8.10
   2  -1  -8   -6.70   17.50
  -2  -1   8   14.60   14.20
  -2  -1   8   -7.20    9.20
   2  -1  -8   -9.90   15.90
  -2   1   7  157.98   16.60
  -2   1   7  179.18   14.50
   2   1  -7  227.88   26.10
  -2   1   7  216.48   22.50
  -2   1   7  185.58   17.50
   2   1  -7  203.48   24.20
   2   1  -7  221.08   22.60
  -2   1   7  219.98   19.40
  -2  -1   7  204.98   16.20
  -2  -1   7  181.98   18.30
   2  -1  -7  178.88   16.40
  -2  -1   7  212.58   21.20
  -2  -1   7  233.08   18.70
  -2  -1   7  217.88   20.10
   2  -1  -7  156.98   18.40
   2  -1  -7  201.48   22.40
   2  -1  -7  165.68   19.10
   2   1  -6   -3.80   12.70
  -2   1   6   21.30   12.90
  -2   1   6   13.80    7.40
   2   1  -6   -0.10   10.00
  -2   1   6    8.80   10.90
   2   1  -6    7.80   15.00
  -2   1   6   -2.10   11.10
   2   1  -6   12.70   11.50
  -2  -1   6   -7.10   12.40
   2  -1  -6    9.20   23.60
  -2  -1   6   11.70   11.80
   2  -1  -6   -4.90   11.70
  -2  -1   6    8.60    8.60
   2  -1  -6   13.30   11.80
  -2  -1   6    2.30   11.90
  -2  -1   6   17.90    8.10
  -2   1   5  112.79   11.80
  -2   1   5  136.49   12.80
  -2   1   5  139.39   10.80
   2   1  -5  122.89   12.00
  -2   1   5  114.89   12.00
   2   1  -5  113.19   13.40
   2   1  -5  134.89   13.00
   2   1  -5  106.69   13.00
  -2  -1   5  124.69   12.70
  -2  -1   5  134.09   14.80
   2  -1  -5  122.29   12.60
   2  -1  -5  126.19   13.80
  -2  -1   5  140.59   12.60
   2  -1  -5  134.49   12.70
  -2   1   4  130.79   12.90
  -2   1   4  120.69   10.70
  -2   1   4  126.29   12.40
  -2   1   4  130.89   11.50
   2   1  -4  144.09   15.10
   2   1  -4  116.19   12.70
   2   1  -4  120.19   14.50
   2   1  -4  144.79   13.90
  -2   1   4  112.99   12.90
   2   1  -4  130.19   10.00
  -2  -1   4  136.99   13.10
   2  -1  -4  131.39   14.90
   2  -1  -4  123.99   12.00
   2  -1  -4  135.09   14.40
  -2  -1   4  139.89   11.40
  -2  -1   4  134.49   12.80
  -2  -1   4  134.29   13.60
   2  -1  -4  109.39   11.20
  -2  -1   4  126.19   11.10
   2   1  -3   14.70    6.50
  -2   1   3   25.90    8.50
  -2   1   3   13.00    6.80
   2   1  -3   19.40    7.50
   2   1  -3   17.60    7.50
  -2   1   3   15.70    7.10
   2   1  -3   20.10    7.70
   2   1  -3   21.30    6.70
  -2   1   3   12.90    4.60
   2   1  -3   17.80    6.60
  -2   1   3   17.20    7.10
   2  -1  -3   14.60    7.20
   2  -1  -3   15.60    7.40
   2  -1  -3    1.50    7.70
   2  -1  -3   20.80    7.30
  -2  -1   3   28.00    7.20
   2  -1  -3   11.00    5.60
  -2  -1   3   18.60    7.50
  -2  -1   3   13.30    6.60
  -2  -1   3   11.80    7.30
   2  -1  -3   14.00    6.90
  -2   1   2  763.52   22.00
  -2   1   2  580.44   21.90
   2   1  -2  671.23   21.80
  -2   1   2  691.23   20.70
  -2   1   2  647.54   23.30
  -2   1   2  657.83   22.30
   2   1  -2  602.84   21.10
   2   1  -2  699.33   23.20
  -2   1   2  683.33   22.70
   2   1  -2  691.13   22.70
   2  -1  -2  657.93   22.60
   2  -1  -2  632.84   22.50
   2  -1  -2  679.53   21.90
   2  -1  -2  592.64   21.50
  -2  -1   2  763.62   21.90
  -2  -1   2  607.44   21.70
  -2  -1   2  703.33   22.20
   2  -1  -2  686.13   22.60
  -2  -1   2  669.23   21.90
  -2  -1   2  675.43   23.20
   2  -1  -2  681.83   20.80
  -2  -1   2  670.33   23.30
   2   1  -1 3775.52  106.79
  -2   1   1 3492.75  106.89
   2   1  -1 3658.33  107.49
  -2   1   1 3786.42  106.69
  -2   1   1 3555.04  106.69
  -2   1   1 3542.65  106.89
  -2   1   1 3765.02  106.79
  -2   1   1 3686.53  107.09
   2   1  -1 3806.72  107.39
   2   1  -1 3747.73  106.79
   2  -1  -1 3595.94  106.79
  -2  -1   1 3696.23  106.69
   2  -1  -1 3463.75  106.99
   2  -1  -1 3380.66  106.99
  -2  -1   1 3781.62  107.39
  -2  -1   1 3844.42  107.59
   2  -1  -1 3671.53  106.89
   2   1   0   -1.30    4.00
  -2   1   0    5.20    3.20
  -2   1   0    7.80    2.60
  -2   1   0   25.60    4.10
   2   1   0   10.80    4.10
  -2   1   0    5.20    3.70
  -2   1   0   -6.50    2.60
   2   1   0    5.80    3.10
   2   1   0    0.50    3.80
   2  -1   0   -1.30    3.50
  -2  -1   0    0.80    2.70
  -2  -1   0    0.20    3.20
  -2  -1   0    1.70    2.80
  -2  -1   0   10.90    4.10
   2  -1   0    5.40    2.90
   2  -1   0    2.80    4.10
   2   1   1 1285.17   41.70
  -2   1  -1 1415.56   42.00
  -2   1  -1 1400.16   41.60
  -2   1  -1 1333.27   41.90
   2   1   1 1370.06   41.30
   2   1   1 1323.87   41.90
  -2   1  -1 1347.07   41.40
   2   1   1 1343.67   42.00
  -2   1  -1 1360.16   41.80
   2   1   1 1346.27   41.50
   2   1   1 1379.76   41.60
  -2  -1  -1 1374.06   41.80
   2  -1   1 1346.67   42.00
  -2  -1  -1 1305.57   41.60
  -2  -1  -1 1362.86   41.40
  -2  -1  -1 1308.47   41.90
   2  -1   1 1374.46   42.20
   2  -1   1 1279.67   41.60
   2  -1   1 1339.77   41.60
   2  -1   1 1305.57   41.60
   2  -1   1 1414.96   41.90
  -2  -1  -1 1396.46   41.50
  -2  -1  -1 1339.87   41.70
  -2   1  -2  177.78   13.40
  -2   1  -2  179.48   14.50
   2   1   2  209.28   14.30
  -2   1  -2  211.98   15.10
   2   1   2  186.68   12.00
   2   1   2  183.38   13.80
   2   1   2  178.38   14.40
  -2   1  -2  209.38   13.80
  -2   1  -2  216.18   15.50
   2   1   2  185.68   13.10
   2   1   2  163.88   14.20
  -2   1  -2  169.98   12.20
   2  -1   2  216.48   13.80
   2  -1   2  189.78   13.80
  -2  -1  -2  198.68   11.20
  -2  -1  -2  215.18   14.80
   2  -1   2  199.68   14.20
  -2  -1  -2  199.38   15.20
  -2  -1  -2  177.38   14.20
   2  -1   2  216.08   14.50
   2  -1   2  212.78   13.30
   2  -1   2  218.28   12.50
  -2  -1  -2  213.48   14.10
  -2  -1  -2  192.48   12.90
  -2   1  -3  629.04   26.20
  -2   1  -3  624.44   28.70
   2   1   3  648.14   23.50
   2   1   3  650.93   26.50
   2   1   3  631.34   27.80
   2   1   3  666.73   25.20
  -2   1  -3  647.34   26.60
  -2   1  -3  624.34   25.40
   2   1   3  672.33   25.40
  -2   1  -3  633.64   27.00
   2   1   3  640.74   25.80
  -2   1  -3  684.33   24.00
  -2  -1  -3  707.03   28.20
  -2  -1  -3  618.54   29.30
   2  -1   3  677.53   24.90
  -2  -1  -3  623.14   26.00
  -2  -1  -3  659.23   23.20
   2  -1   3  656.43   25.70
   2  -1   3  668.83   25.70
   2  -1   3  563.94   35.90
   2  -1   3  533.85   34.70
  -2  -1  -3  600.54   25.00
   2  -1   3  658.63   25.30
  -2  -1  -3  632.64   24.40
  -2   1  -4   16.20   10.00
   2   1   4   20.50    8.60
  -2   1  -4   19.70   10.40
   2   1   4   19.10   10.30
   2   1   4   13.20   10.20
  -2   1  -4   -0.80   10.70
   2   1   4   28.40   11.40
  -2   1  -4    8.80    9.70
  -2   1  -4   12.70    8.20
   2   1   4   40.70   10.40
   2   1   4   -2.00   10.70
   2  -1   4   38.60   16.70
  -2  -1  -4   27.20   11.10
  -2  -1  -4   24.00    7.50
   2  -1   4   26.00    9.50
   2  -1   4   24.30   10.60
   2  -1   4   19.20   10.70
  -2  -1  -4   26.90   11.30
   2  -1   4   20.80   10.70
  -2  -1  -4    5.30    9.50
  -2  -1  -4   33.90   12.00
   2  -1   4    7.20    9.70
  -2   1  -5    1.50   10.10
   2   1   5  -10.20    9.50
   2   1   5    6.20   10.90
   2   1   5   18.00   11.30
  -2   1  -5    5.30   12.00
   2   1   5  -10.60    9.80
   2  -1   5    7.70   10.80
   2  -1   5   -4.10   11.00
   2  -1   5    8.30   11.40
   2  -1   5    3.00   11.00
   2  -1   5    2.20   10.70
  -2  -1  -5    1.20   11.60
  -2  -1  -5    9.60   12.90
  -2  -1  -5    1.70   11.70
   2   1   6    7.50   12.20
   2   1   6   30.30   14.00
   2   1   6   19.10   14.20
   2   1   6   20.20   12.00
  -2   1  -6   20.80   16.70
  -2   1  -6   19.10   14.20
  -2   1  -6   23.90   17.00
   2  -1   6   20.40   12.80
   2  -1   6    8.40   14.80
   2  -1   6   22.40   11.50
  -2  -1  -6   29.10   15.90
  -2  -1  -6   24.80   15.50
  -2  -1  -6   29.20   14.90
   2  -1   6    0.60   13.00
  -2   1  -7  262.07   24.90
   2   1   7  189.78   28.50
   2   1   7  216.48   17.60
  -2   1  -7  219.98   22.80
   2   1   7  203.38   23.30
   2   1   7  226.88   25.60
   2  -1   7  165.18   30.30
   2  -1   7  234.88   23.60
   2  -1   7  207.18   21.40
  -2  -1  -7  291.07   25.50
   2  -1   7  215.38   23.70
   2   1   8   -3.20    8.90
  -2   1  -8  -19.60   17.50
  -2   1  -8  -20.30   19.20
   2   1   8    4.90   13.20
   2   1   8   -2.00   16.60
   2   1   8   -9.00   16.60
  -2  -1  -8   24.30   19.70
  -2  -1  -8  -28.00   18.80
   2  -1   8  -10.60   17.80
   2  -1   8   10.60   11.00
   2  -1   8   -6.00   13.90
   2  -1   8   -3.30   15.90
   2   1   9   96.39   13.20
   2   1   9  121.09   40.90
   2   1   9   56.69   23.20
  -2   1  -9   63.09   20.90
   2  -1   9   76.69   23.80
   2  -1   9  102.49   32.10
  -2  -1  -9   51.49   20.20
   2  -1   9   80.39   28.70
  -2   2   9   17.70   17.20
  -2   2   9    3.20    5.40
   2   2  -9   20.90   19.50
  -2   2   9   14.50   19.30
  -2  -2   9   10.70   17.50
   2  -2  -9   -0.10   19.30
  -2  -2   9   19.90   10.60
  -2  -2   9   16.30   19.60
  -2   2   8   12.20    7.40
  -2   2   8   -6.10    8.20
  -2   2   8   -8.60   14.50
   2   2  -8   -1.50   14.50
   2   2  -8   -6.90   17.30
  -2   2   8  -11.00   15.20
  -2   2   8    9.90   13.20
   2   2  -8   10.30   19.80
   2  -2  -8   37.40   18.80
  -2  -2   8    3.80   13.90
   2  -2  -8  -17.50   15.80
  -2  -2   8    4.40   10.30
  -2  -2   8   24.60   17.10
  -2  -2   8   15.10   15.50
   2   2  -7   73.39   16.30
  -2   2   7   77.29    8.70
   2   2  -7   41.00   15.50
  -2   2   7   61.09   15.90
   2   2  -7   97.99   21.20
  -2   2   7   59.69   11.90
  -2   2   7   68.99   14.90
  -2   2   7   56.59   14.00
  -2  -2   7   78.29   12.50
  -2  -2   7   67.99   16.30
   2  -2  -7   54.69   15.10
   2  -2  -7   70.59   18.30
   2  -2  -7   73.69   15.80
   2  -2  -7   41.50    8.70
  -2  -2   7   52.39   13.50
  -2  -2   7   63.19   15.20
  -2  -2   7   54.89   15.20
  -2   2   6  288.57   21.20
  -2   2   6  293.07   21.20
   2   2  -6  255.57   23.50
  -2   2   6  283.97   20.60
   2   2  -6  292.27   20.20
   2   2  -6  297.67   24.30
  -2   2   6  310.57   14.70
  -2  -2   6  279.67   20.90
   2  -2  -6  296.17   26.40
   2  -2  -6  290.77   24.10
  -2  -2   6  258.47   21.30
  -2  -2   6  311.87   18.10
   2  -2  -6  286.77   15.30
  -2  -2   6  280.77   20.70
  -2  -2   6  332.97   19.30
  -2   2   5   -7.40    9.00
  -2   2   5   -3.80    9.80
   2   2  -5  -10.60    9.70
  -2   2   5    7.20   10.10
   2   2  -5    4.60    9.20
   2   2  -5   -2.20    9.10
   2   2  -5    9.60   10.60
  -2   2   5   11.20    5.80
  -2   2   5   25.70    7.50
  -2  -2   5    1.90   10.00
   2  -2  -5    4.10    9.80
   2  -2  -5   -6.30   10.50
  -2  -2   5    0.80   10.00
  -2  -2   5   -7.50    7.40
   2  -2  -5    4.70    9.50
   2  -2  -5   12.80   11.00
  -2  -2   5   -5.40    9.80
  -2   2   4    7.80    8.60
   2   2  -4    6.40    8.00
   2   2  -4    4.00    8.60
  -2   2   4    5.70    8.50
  -2   2   4    1.50    4.70
  -2   2   4   16.80    7.90
   2   2  -4  -12.20    7.90
   2   2  -4   -6.90    8.80
  -2   2   4    4.30    8.10
  -2  -2   4   16.30    7.30
   2  -2  -4   -1.60    8.30
   2  -2  -4    1.80    8.60
  -2  -2   4    5.00    7.70
  -2  -2   4   10.40    8.70
  -2  -2   4   18.50    8.10
   2  -2  -4   -6.10    5.40
  -2  -2   4   -2.60    8.70
   2  -2  -4   -7.50    9.50
   2  -2  -4    2.50    8.40
  -2   2   3  189.08    8.20
  -2   2   3  184.08   12.90
   2   2  -3  186.08   13.60
   2   2  -3  198.08   14.50
   2   2  -3  179.78   11.70
   2   2  -3  170.28   16.10
  -2   2   3  178.58   12.70
  -2   2   3  186.98   12.60
  -2  -2   3  179.98   11.90
  -2  -2   3  182.78   13.10
   2  -2  -3  192.88   14.10
  -2  -2   3  198.58   12.80
   2  -2  -3  191.78   13.10
   2  -2  -3  205.68   14.40
  -2  -2   3  198.38   12.60
  -2  -2   3  192.98   13.60
   2  -2  -3  180.48   13.80
   2   2  -2 9452.15  282.47
  -2   2   2 8517.25  282.37
   2   2  -2 9952.30  282.77
   2   2  -2 9851.11  282.77
  -2   2   2 9901.91  282.47
  -2   2   2 9467.75  282.67
  -2  -2   2 9789.52  282.67
   2  -2  -2 9585.04  282.87
  -2  -2   2 9999.00  282.47
   2  -2  -2 9998.10  282.57
  -2  -2   2 9725.03  282.37
   2  -2  -2 9551.24  282.87
   2  -2  -2 9849.21  282.27
  -2  -2   2 9654.93  282.57
  -2  -2   2 9983.00  283.17
  -2   2   1  229.68    9.90
  -2   2   1  227.38    8.20
   2   2  -1  223.18    9.60
  -2   2   1  232.08    9.80
   2   2  -1  215.98   10.20
   2   2  -1  223.98    7.40
  -2   2   1  238.58    8.50
  -2   2   1  217.58    9.70
   2   2  -1  197.78    7.60
   2   2  -1  235.78    9.80
   2   2  -1  218.98   10.80
  -2  -2   1  223.28    9.10
   2  -2  -1  225.48    8.70
  -2  -2   1  228.78    9.20
  -2  -2   1  243.58    8.90
   2  -2  -1  229.98    9.10
   2  -2  -1  228.78    8.90
  -2  -2   1  219.78   10.70
  -2  -2   1  217.18   11.10
   2  -2  -1  209.78   10.00
   2  -2  -1  201.18   10.10
  -2  -2   1  250.97    8.60
   2  -2  -1  221.38    9.30
  -2   2   0 2804.82   79.09
  -2   2   0 2709.73   79.19
   2   2   0 2616.94   78.69
   2   2   0 2765.92   79.29
   2   2   0 2731.13   78.69
   2   2   0 2706.03   79.09
  -2   2   0 2604.54   78.39
   2   2   0 2629.34   79.09
   2   2   0 2722.33   79.19
   2   2   0 2678.63   79.29
  -2   2   0 2631.74   79.19
   2  -2   0 2612.04   78.49
  -2  -2   0 2686.43   79.29
  -2  -2   0 2579.84   78.99
   2  -2   0 2763.72   78.99
   2  -2   0 2725.13   79.39
   2  -2   0 2693.23   79.29
  -2  -2   0 2591.24   78.79
  -2  -2   0 2728.63   79.09
   2  -2   0 2564.74   78.99
  -2  -2   0 2748.23   79.29
   2  -2   0 2712.73   79.29
   2   2   1  132.59   11.40
  -2   2  -1  127.59   11.40
  -2   2  -1  153.08   10.80
  -2   2  -1  155.38   11.40
   2   2   1  117.49   11.60
  -2   2  -1  157.88   10.90
   2   2   1  158.88   10.10
   2   2   1  143.19   11.10
  -2   2  -1  195.48   12.00
   2   2   1  144.79    9.50
   2   2   1  151.38   10.20
   2   2   1  152.68    9.50
  -2  -2  -1  139.29   11.90
  -2  -2  -1  152.28   10.60
  -2  -2  -1  135.19   11.10
  -2  -2  -1  137.79    9.50
   2  -2   1  144.89   11.20
   2  -2   1  127.79   10.50
  -2  -2  -1  155.38   10.10
  -2  -2  -1  144.29    9.80
   2  -2   1  122.89   11.30
   2  -2   1  144.79   10.90
   2  -2   1  188.08   11.20
   2  -2   1  159.58   11.00
  -2   2  -2  190.08   12.80
   2   2   2  219.38   14.30
   2   2   2  199.88   14.00
   2   2   2  176.58   13.90
   2   2   2  221.18   13.40
  -2   2  -2  171.38   14.60
   2   2   2  211.18   14.60
  -2   2  -2  199.28   14.10
   2   2   2  217.68   11.70
  -2   2  -2  209.78   15.10
  -2  -2  -2  191.78   15.00
   2  -2   2  210.38   14.40
   2  -2   2  205.98   13.90
  -2  -2  -2  195.98   15.00
   2  -2   2  207.18   13.80
   2  -2   2  185.18   13.80
  -2  -2  -2  213.08   13.90
   2  -2   2  204.68   14.70
  -2  -2  -2  208.68   12.30
  -2  -2  -2  197.28   13.40
   2  -2   2  211.18   13.90
   2   2   3   46.60    8.10
   2   2   3   75.79   10.80
   2   2   3   49.80   10.70
  -2   2  -3   52.99   11.10
  -2   2  -3   64.69   10.20
   2   2   3   77.39   10.70
  -2   2  -3   68.69   10.60
  -2   2  -3   73.59   11.70
   2   2   3  118.29   15.00
  -2   2  -3   40.10   11.00
   2   2   3   66.99    9.40
  -2  -2  -3   58.79   10.10
  -2  -2  -3   68.59   10.60
  -2  -2  -3   58.49    9.80
   2  -2   3   48.90   10.20
   2  -2   3   54.29    9.60
   2  -2   3   63.49   12.10
  -2  -2  -3   61.99   20.30
  -2  -2  -3   63.99    7.70
   2  -2   3   95.49   14.70
  -2  -2  -3   56.59    9.70
   2  -2   3   48.60    9.50
   2  -2   3   54.79    9.60
  -2   2  -4  188.98   15.40
  -2   2  -4  132.49   13.80
   2   2   4  166.88   15.90
   2   2   4  134.29   13.50
   2   2   4  164.48   13.70
   2   2   4  138.79   15.40
   2   2   4  137.69   13.30
  -2   2  -4  122.59   13.50
  -2   2  -4  124.59   12.90
   2  -2   4  125.29   12.20
  -2  -2  -4  145.99   13.50
  -2  -2  -4  165.98   14.70
  -2  -2  -4  136.29   11.60
  -2  -2  -4  166.18   14.90
  -2  -2  -4  135.89   15.40
   2  -2   4  146.49   13.50
   2  -2   4  148.19   12.80
   2  -2   4  148.79   16.20
   2  -2   4  144.99   16.70
   2  -2   4  106.79   22.30
  -2   2  -5   12.50   13.90
   2   2   5   17.50   11.00
  -2   2  -5   19.40   13.50
  -2   2  -5   13.20   10.70
   2   2   5   32.30   12.10
   2   2   5   27.30   11.90
   2   2   5   18.40   11.80
   2   2   5   24.50   10.10
  -2  -2  -5   22.60   13.70
  -2  -2  -5   -4.60   13.00
   2  -2   5   20.20   11.40
  -2  -2  -5    5.60   12.20
   2  -2   5    6.90   10.10
   2  -2   5   13.20   10.90
   2  -2   5   23.80   12.70
   2  -2   5   18.60   12.40
  -2  -2  -5   11.90    9.60
   2   2   6  290.17   24.70
  -2   2  -6  325.27   34.50
   2   2   6  295.17   24.50
  -2   2  -6  291.37   26.20
   2   2   6  301.17   22.00
  -2   2  -6  288.17   25.00
  -2  -2  -6  321.57   27.60
   2  -2   6  338.07   24.70
  -2  -2  -6  289.47   24.60
  -2  -2  -6  299.57   26.90
   2  -2   6  327.27   24.60
   2  -2   6  316.77   24.60
   2  -2   6  296.67   23.90
   2   2   7   88.89   14.20
   2   2   7  105.39   16.60
  -2   2  -7   90.69   18.80
   2   2   7   76.09   16.30
  -2   2  -7  113.99   20.80
  -2  -2  -7   86.09   18.70
   2  -2   7   74.09   14.30
   2  -2   7   97.39   16.30
  -2  -2  -7  129.29   21.80
   2  -2   7  114.79   18.70
  -2   2  -8  -10.30   17.20
   2   2   8   12.10   12.80
   2   2   8   -3.40   18.70
   2   2   8  -26.50   16.10
   2   2   8    1.60   10.40
  -2   2  -8   23.10   19.70
  -2  -2  -8  -21.50   16.60
   2  -2   8  -13.60   15.20
   2  -2   8  -20.30   10.20
   2  -2   8    0.10   15.10
   2  -2   8   -2.60   17.80
   2   2   9   -5.40   20.30
  -2   2  -9   -7.50   20.70
   2   2   9   -4.90    7.80
   2  -2   9    5.40   24.20
  -2  -2  -9   30.30   22.20
   2  -2   9   24.00   15.40
   2  -2   9   46.00   24.60
  -2   3   9   24.20   17.80
  -2   3   9    4.70   19.50
  -2   3   9    3.40    4.70
   2   3  -9    1.30   18.80
  -2  -3   9    4.20   11.20
   2  -3  -9   34.20   21.00
  -2  -3   9    2.70   19.60
  -2  -3   9   15.10   16.90
   2   3  -8   30.70   18.00
   2   3  -8   12.90   22.90
  -2   3   8   44.90   16.30
   2   3  -8   15.10   19.60
  -2   3   8   35.40   15.80
  -2   3   8   50.79    7.20
  -2   3   8   49.60   17.40
  -2  -3   8   18.50   17.80
  -2  -3   8   37.50   12.00
  -2  -3   8   49.80   18.60
  -2  -3   8   40.30   16.30
   2  -3  -8   35.90   18.40
  -2   3   7   42.70    7.10
  -2   3   7   18.50   13.40
  -2   3   7   30.90   14.40
   2   3  -7   17.40   13.70
   2   3  -7   64.79   22.80
  -2   3   7   23.30   13.00
   2   3  -7   35.40   15.30
  -2  -3   7   47.00   14.30
  -2  -3   7   37.10   11.10
   2  -3  -7   37.30   15.50
  -2  -3   7   37.10   16.10
  -2  -3   7   31.40   14.60
  -2  -3   7   52.99    9.80
   2  -3  -7   39.30   10.50
   2  -3  -7   42.40   16.40
  -2   3   6    0.00    6.00
  -2   3   6   -7.40   11.10
  -2   3   6   17.20   11.50
   2   3  -6    7.90   14.60
  -2   3   6   14.70   12.70
   2   3  -6    9.30   11.40
  -2   3   6   21.00    9.50
   2   3  -6    1.30   13.30
   2  -3  -6    6.20    6.60
  -2  -3   6   11.20   11.20
  -2  -3   6   20.80   12.80
  -2  -3   6   22.10    7.60
   2  -3  -6    5.40   12.90
   2  -3  -6    8.40   11.40
  -2  -3   6   11.50   10.00
   2  -3  -6    7.00   12.50
  -2  -3   6   19.80   12.00
  -2   3   5 1032.50   36.20
  -2   3   5 1018.80   32.20
   2   3  -5 1022.10   36.30
  -2   3   5  982.40   36.70
   2   3  -5 1036.30   38.40
  -2   3   5  962.10   36.10
   2   3  -5 1025.40   37.70
  -2   3   5 1052.99   37.00
   2   3  -5 1003.50   36.00
   2  -3  -5 1039.50   38.00
  -2  -3   5 1040.40   37.20
  -2  -3   5 1062.59   35.50
   2  -3  -5 1023.30   38.10
  -2  -3   5 1082.59   39.80
   2  -3  -5 1026.70   32.20
   2  -3  -5 1002.00   36.20
  -2  -3   5  971.80   36.80
  -2   3   4  258.87   15.20
  -2   3   4  268.47   15.60
   2   3  -4  247.28   17.10
   2   3  -4  228.18   14.90
   2   3  -4  239.58   17.50
  -2   3   4  240.48    9.80
  -2   3   4  191.78   18.70
   2   3  -4  254.17   16.80
  -2   3   4  212.38   16.60
  -2  -3   4  235.78   15.40
   2  -3  -4  221.08   15.20
   2  -3  -4  204.28   17.10
  -2  -3   4  259.67   15.70
  -2  -3   4  253.27   17.10
   2  -3  -4  240.38   16.50
  -2  -3   4  253.87   14.40
   2  -3  -4  236.28   10.20
   2  -3  -4  222.28   16.60
  -2   3   3  329.57   16.30
  -2   3   3  292.67   17.00
   2   3  -3  297.37   16.20
  -2   3   3  306.37   15.30
   2   3  -3  300.27   17.00
   2   3  -3  289.17   15.50
   2   3  -3  315.67   15.40
   2   3  -3  284.97   14.40
  -2   3   3  302.37   14.90
   2   3  -3  323.07   13.70
  -2  -3   3  316.97   14.90
   2  -3  -3  305.77   16.50
  -2  -3   3  304.77   15.90
   2  -3  -3  300.77   16.40
  -2  -3   3  297.87   16.50
   2  -3  -3  329.17   15.80
   2  -3  -3  318.37   14.90
  -2  -3   3  313.77   16.20
   2  -3  -3  300.87   16.60
   2   3  -2  557.64   19.70
  -2   3   2  580.24   21.20
   2   3  -2  584.14   20.30
  -2   3   2  593.44   20.20
   2   3  -2  631.64   21.30
   2   3  -2  616.94   21.70
   2   3  -2  582.74   21.40
  -2   3   2  584.64   20.90
   2   3  -2  607.14   21.10
  -2  -3   2  607.34   20.80
  -2  -3   2  581.94   21.30
  -2  -3   2  634.54   21.00
  -2  -3   2  589.94   21.20
   2  -3  -2  610.44   21.50
   2  -3  -2  598.74   21.70
   2  -3  -2  559.34   20.60
  -2  -3   2  568.04   20.50
  -2  -3   2  619.24   20.20
   2  -3  -2  585.84   20.60
   2  -3  -2  613.44   21.30
   2   3  -1  925.31   28.90
  -2   3   1  967.50   27.40
   2   3  -1  905.91   28.20
  -2   3   1  917.21   29.30
   2   3  -1  927.71   29.00
  -2   3   1  903.41   29.10
  -2   3   1  905.91   27.70
   2   3  -1  909.61   29.20
   2   3  -1  937.31   28.10
   2   3  -1  883.51   28.90
  -2  -3   1  879.11   29.20
   2  -3  -1  937.61   28.70
   2  -3  -1  981.10   27.70
  -2  -3   1  909.31   28.90
   2  -3  -1  872.81   28.50
  -2  -3   1  886.61   28.60
   2  -3  -1  889.81   29.20
   2  -3  -1  887.21   29.30
  -2  -3   1  909.81   29.20
   2  -3  -1  960.60   28.00
  -2  -3   1  875.61   28.40
  -2  -3   1  969.60   28.40
   2   3   0    3.00    5.20
  -2   3   0   -4.30    5.30
   2   3   0    0.80    5.00
   2   3   0    3.10    5.40
   2   3   0    4.90    4.90
   2   3   0    4.40    5.10
  -2   3   0    3.40    5.80
  -2   3   0    3.70    6.00
  -2   3   0    1.80    3.40
   2   3   0    3.80    5.30
   2   3   0    5.50    5.40
   2  -3   0   15.70    6.10
  -2  -3   0    5.40    5.10
   2  -3   0   -1.70    5.80
   2  -3   0    8.10    6.50
  -2  -3   0    4.90    5.40
  -2  -3   0   -2.10    4.60
  -2  -3   0    3.90    5.10
   2  -3   0    4.20    3.40
   2  -3   0    1.30    5.40
   2  -3   0    5.50    6.00
   2   3   1 1609.74   51.09
  -2   3  -1 1647.54   50.79
   2   3   1 1610.44   49.99
   2   3   1 1649.73   49.99
  -2   3  -1 1545.45   51.59
  -2   3  -1 1639.24   51.39
   2   3   1 1669.53   51.29
  -2   3  -1 1636.44   50.19
   2   3   1 1703.73   50.79
  -2   3  -1 1735.23   51.29
   2   3   1 1636.64   51.09
   2   3   1 1635.34   50.59
  -2  -3  -1 1645.44   50.09
  -2  -3  -1 1697.13   51.09
  -2  -3  -1 1609.04   50.69
   2  -3   1 1685.73   50.89
   2  -3   1 1660.33   50.99
   2  -3   1 1709.93   50.19
  -2  -3  -1 1626.04   51.19
   2  -3   1 1687.43   51.39
  -2  -3  -1 1647.14   50.39
  -2  -3  -1 1664.33   50.89
   2  -3   1 1693.83   51.39
  -2   3  -2   11.30    8.20
   2   3   2   11.80    8.00
  -2   3  -2   23.30    8.80
   2   3   2   22.10    8.40
  -2   3  -2    3.50    8.80
   2   3   2   16.50    5.80
   2   3   2   22.70    8.10
  -2   3  -2   16.50    8.30
  -2   3  -2    5.50   10.60
  -2   3  -2    5.90    8.60
   2   3   2   16.00    5.60
   2  -3   2   10.00    8.70
  -2  -3  -2   12.10    7.50
  -2  -3  -2    9.20    8.50
   2  -3   2    3.00    6.70
  -2  -3  -2   18.90    7.20
  -2  -3  -2   21.20    6.10
   2  -3   2   -3.50    7.10
   2  -3   2   19.20    7.80
   2  -3   2    2.90    7.20
  -2  -3  -2   13.80    8.80
  -2  -3  -2   26.50   10.80
   2  -3   2    7.60    8.20
   2   3   3  317.97   16.40
  -2   3  -3  283.97   17.90
   2   3   3  290.27   15.90
   2   3   3  307.47   14.00
  -2   3  -3  303.47   17.30
   2   3   3  314.37   14.60
  -2   3  -3  330.77   19.80
   2   3   3  314.17   18.00
  -2   3  -3  294.97   17.70
  -2   3  -3  333.97   18.00
   2   3   3  370.56   19.20
  -2  -3  -3  298.47   17.20
   2  -3   3  319.27   17.80
   2  -3   3  311.07   17.60
  -2  -3  -3  317.27   18.80
  -2  -3  -3  336.47   19.30
  -2  -3  -3  310.97   17.70
  -2  -3  -3  319.07   14.80
   2  -3   3  356.86   17.90
   2  -3   3  334.97   18.10
   2  -3   3  284.77   17.60
  -2  -3  -3  323.57   18.80
   2  -3   3  331.57   20.90
  -2   3  -4  187.28   18.60
   2   3   4  191.78   24.40
   2   3   4  187.28   17.40
   2   3   4  185.28   18.50
  -2   3  -4  189.68   18.20
   2   3   4  166.08   16.20
  -2   3  -4  192.88   14.50
   2   3   4  192.28   13.40
   2   3   4  168.08   16.60
  -2   3  -4  184.28   19.10
  -2  -3  -4  186.78   18.30
   2  -3   4  165.68   15.80
  -2  -3  -4  200.18   17.20
   2  -3   4  189.18   17.00
   2  -3   4  192.68   20.20
  -2  -3  -4  168.68   18.60
  -2  -3  -4  148.09   17.20
   2  -3   4  165.18   16.80
  -2  -3  -4  198.88   16.50
   2  -3   4  175.78   17.40
   2  -3   4  198.08   15.30
   2   3   5  223.98   16.80
  -2   3  -5  199.58   21.20
  -2   3  -5  197.58   22.40
   2   3   5  198.98   19.40
   2   3   5  218.78   19.00
  -2   3  -5  193.08   21.20
   2   3   5  215.88   19.10
   2   3   5  202.48   19.20
   2  -3   5  229.58   20.50
   2  -3   5  218.38   18.70
   2  -3   5  206.18   18.50
  -2  -3  -5  186.88   14.60
   2  -3   5  205.28   20.70
   2  -3   5  195.78   19.40
  -2  -3  -5  208.28   31.20
  -2  -3  -5  198.08   22.10
  -2  -3  -5  203.08   21.40
  -2   3  -6   44.60   16.80
  -2   3  -6   31.90   13.30
   2   3   6   42.80   15.20
   2   3   6   12.50   14.30
   2   3   6   28.20   11.70
   2  -3   6   51.29   14.80
   2  -3   6   34.40   17.50
   2  -3   6   16.80   13.70
  -2  -3  -6   39.00   15.90
  -2  -3  -6   44.10   17.30
  -2  -3  -6   33.20   14.20
   2  -3   6   27.30   13.20
   2   3   7   -6.10   12.00
   2   3   7    3.10   12.80
   2   3   7   23.10   17.40
  -2   3  -7   11.60   18.40
  -2   3  -7    3.20   15.70
  -2  -3  -7  -25.10   17.10
   2  -3   7   11.20   11.60
   2  -3   7   20.50   16.60
  -2  -3  -7  -17.60   16.20
   2  -3   7    0.80   14.70
   2   3   8  104.29   13.80
   2   3   8   81.19   19.10
  -2   3  -8   89.69   20.00
  -2   3  -8  105.29   21.30
   2   3   8   72.39   18.20
  -2  -3  -8  152.28   23.90
   2  -3   8   85.69   17.30
   2  -3   8  106.79   21.40
   2  -3   8   95.79   18.80
   2   3   9  -28.00   41.10
   2   3   9   -7.00    7.40
   2   3   9   21.20   25.60
  -2   3  -9   11.40   18.60
   2  -3   9   17.80   20.60
  -2  -3  -9   10.30   22.10
   2  -3   9    8.80   15.60
  -2   4   9   -3.60   16.60
  -2   4   9  -10.40   18.50
   2   4  -9   -5.30   16.70
  -2  -4   9   35.80   20.20
   2  -4  -9   -3.00   20.90
  -2  -4   9   15.40   17.40
  -2  -4   9    2.80   11.90
  -2   4   8   35.40   17.50
  -2   4   8   40.40   15.60
   2   4  -8   40.30   31.80
  -2   4   8    3.10    8.70
  -2  -4   8   34.10   12.60
  -2  -4   8   26.20   15.50
  -2  -4   8   11.60   19.70
  -2  -4   8    3.60    7.20
   2  -4  -8   23.10   19.20
  -2   4   7    9.00   13.20
  -2   4   7   18.00   12.50
   2   4  -7    9.60   13.90
  -2   4   7    7.80   13.10
  -2   4   7    1.40    5.70
   2   4  -7   -4.80   15.00
  -2  -4   7  -11.20   13.20
  -2  -4   7   11.30   14.90
   2  -4  -7    8.50   15.50
   2  -4  -7   12.30   13.70
  -2  -4   7   26.60    9.40
   2  -4  -7   -6.10    6.70
  -2  -4   7    2.50   13.70
  -2  -4   7   -0.90   11.30
  -2   4   6  225.98   23.70
  -2   4   6  246.18   21.00
  -2   4   6  242.98   18.80
   2   4  -6  247.28   23.50
   2   4  -6  219.58   19.10
  -2   4   6  255.37   20.50
   2   4  -6  234.78   24.30
  -2  -4   6  238.48   21.10
   2  -4  -6  241.88   22.90
  -2  -4   6  258.37   21.70
  -2  -4   6  233.48   17.70
  -2  -4   6  233.28   19.90
  -2  -4   6  240.98   19.80
   2  -4  -6  243.28   19.80
   2  -4  -6  249.88   22.30
   2  -4  -6  213.08   12.70
  -2   4   5   59.29   10.80
  -2   4   5   79.29    7.10
  -2   4   5   87.39   12.40
   2   4  -5   95.39   12.20
  -2   4   5   93.49   10.80
   2   4  -5   89.69   15.50
   2   4  -5   77.39   11.20
  -2   4   5   93.29   12.40
   2  -4  -5   94.19   11.80
   2  -4  -5   83.89   12.70
   2  -4  -5  107.89   16.30
  -2  -4   5   64.49   11.00
  -2  -4   5   76.99   12.50
   2  -4  -5   74.59    7.80
  -2  -4   5   99.79   10.80
  -2   4   4  329.17   17.10
   2   4  -4  338.97   19.30
  -2   4   4  367.76   19.20
   2   4  -4  326.57   17.50
  -2   4   4  343.17   16.20
   2   4  -4  312.67   16.80
   2   4  -4  314.07   18.10
  -2   4   4  317.67   17.10
   2  -4  -4  332.57   17.40
  -2  -4   4  335.37   17.60
   2  -4  -4  318.97   18.70
  -2  -4   4  333.87   16.70
   2  -4  -4  326.17   18.90
   2  -4  -4  282.57   18.20
  -2  -4   4  345.67   18.10
   2   4  -3 2023.80   65.19
   2   4  -3 2104.19   65.99
  -2   4   3 2290.17   69.79
   2   4  -3 2217.38   66.99
   2   4  -3 2152.18   65.69
  -2   4   3 2182.78   65.69
  -2   4   3 2007.50   65.99
   2   4  -3 2183.08   66.69
  -2   4   3 2126.39   66.09
   2  -4  -3 2187.98   65.89
   2  -4  -3 2137.69   65.89
   2  -4  -3 2226.78   66.19
  -2  -4   3 2219.18   66.59
  -2  -4   3 2164.58   66.09
   2  -4  -3 2133.49   66.79
  -2  -4   3 2200.58   66.39
   2  -4  -3 2173.08   66.89
  -2  -4   3 2066.19   65.89
   2   4  -2 1050.99   34.60
   2   4  -2 1047.00   33.70
  -2   4   2 1120.09   33.70
  -2   4   2 1057.69   34.60
   2   4  -2 1086.29   34.80
   2   4  -2 1075.29   34.80
   2   4  -2 1090.39   34.10
  -2   4   2 1059.89   34.90
   2   4  -2 1070.49   35.50
   2  -4  -2 1029.20   34.00
  -2  -4   2 1023.80   34.50
  -2  -4   2 1114.49   34.70
   2  -4  -2 1079.19   35.20
   2  -4  -2 1078.69   34.50
   2  -4  -2 1087.29   33.80
  -2  -4   2 1066.29   35.00
  -2  -4   2 1121.59   34.70
  -2  -4   2 1094.39   34.30
   2  -4  -2 1063.69   35.30
   2   4  -1 1131.49   36.80
  -2   4   1 1113.19   34.60
   2   4  -1 1172.78   35.80
  -2   4   1 1207.48   33.60
  -2   4   1 1162.78   36.80
  -2   4   1 1107.89   35.90
   2   4  -1 1093.49   35.80
   2   4  -1 1144.59   34.80
   2   4  -1 1097.29   35.50
   2   4  -1 1100.99   34.80
  -2  -4   1 1135.09   35.70
   2  -4  -1 1144.39   34.30
   2  -4  -1 1135.39   35.40
  -2  -4   1 1168.68   35.40
  -2  -4   1 1119.99   35.80
   2  -4  -1 1093.79   33.50
   2  -4  -1 1128.39   36.10
  -2  -4   1 1138.69   35.60
  -2  -4   1 1115.39   35.70
   2  -4  -1 1089.99   35.20
   2   4   0  165.18   11.00
  -2   4   0  188.48   12.10
  -2   4   0  202.18   11.30
   2   4   0  210.58   11.50
   2   4   0  164.58   12.70
   2   4   0  183.18   11.20
   2   4   0  171.18   10.80
   2   4   0  198.78   10.20
  -2   4   0  159.08   12.90
  -2   4   0  205.98   11.60
   2   4   0  201.38   10.90
  -2   4   0  236.28   11.50
   2  -4   0  184.88   10.90
   2  -4   0  217.98   12.40
  -2  -4   0  190.08   10.50
   2  -4   0  165.38   11.60
  -2  -4   0  177.88   11.50
   2  -4   0  183.78    7.30
  -2  -4   0  158.28   12.20
   2  -4   0  189.58   12.40
  -2  -4   0  201.28   11.50
   2  -4   0  181.48   12.30
  -2   4  -1    1.00    6.20
   2   4   1   -0.60    6.80
   2   4   1    8.30    7.30
  -2   4  -1   10.90    7.20
  -2   4  -1    8.50    7.50
   2   4   1   11.30    6.40
  -2   4  -1    6.30    7.50
   2   4   1    2.10    7.20
  -2   4  -1   -2.90    7.50
   2   4   1    2.70    8.00
   2   4   1    5.20    5.20
  -2   4  -1   -1.60    8.00
   2  -4   1    5.70    7.90
   2  -4   1    5.10    5.60
  -2  -4  -1    8.20    7.20
   2  -4   1    6.50    7.90
  -2  -4  -1    3.90    6.60
   2  -4   1   12.80    8.10
   2  -4   1   -3.30    7.20
  -2  -4  -1    1.70    6.50
   2  -4   1    5.60    8.50
  -2   4  -2  786.62   26.80
  -2   4  -2  738.13   27.90
   2   4   2  755.52   26.80
  -2   4  -2  727.13   26.60
   2   4   2  725.93   24.60
   2   4   2  750.12   26.70
  -2   4  -2  757.22   28.40
   2   4   2  751.22   26.90
   2   4   2  740.63   25.60
  -2   4  -2  767.92   27.00
   2   4   2  749.53   27.50
   2   4   2  762.72   27.30
   2  -4   2  755.52   29.60
  -2  -4  -2  732.83   26.80
   2  -4   2  732.13   27.20
  -2  -4  -2  761.92   27.70
   2  -4   2  766.92   26.10
  -2  -4  -2  768.02   26.40
   2  -4   2  729.23   27.10
   2  -4   2  747.93   27.70
  -2  -4  -2  733.03   30.10
  -2  -4  -2  717.03   27.40
   2   4   3   56.79    7.10
   2   4   3   62.79    9.60
  -2   4  -3   49.10   10.70
  -2   4  -3   58.59   10.50
   2   4   3   66.79    6.60
  -2   4  -3   36.00    9.70
  -2   4  -3   40.60   16.10
   2   4   3   72.39   10.30
   2   4   3   49.20   10.80
   2   4   3   46.60    9.10
  -2   4  -3   46.70   10.50
  -2   4  -3   39.80   11.20
   2   4   3   42.70   11.10
   2  -4   3   56.39    9.80
   2  -4   3   38.10    9.10
   2  -4   3   62.39   10.90
  -2  -4  -3   47.20    6.90
   2  -4   3   78.99   10.50
  -2  -4  -3   69.29   11.00
   2  -4   3   46.10   10.10
   2  -4   3   36.10    8.30
  -2  -4  -3   61.69   10.20
  -2  -4  -3   64.79   11.10
  -2  -4  -3   69.99    9.90
  -2  -4  -3   46.50    8.80
   2   4   4  714.43   30.00
   2   4   4  688.33   29.50
  -2   4  -4  765.62   31.20
   2   4   4  719.53   29.00
   2   4   4  760.42   26.10
  -2   4  -4  734.93   30.60
  -2   4  -4  767.52   31.80
   2   4   4  769.82   29.10
  -2   4  -4  702.43   30.70
   2  -4   4  773.22   29.70
  -2  -4  -4  723.83   30.70
   2  -4   4  743.83   29.00
   2  -4   4  762.32   28.80
   2  -4   4  735.23   30.30
  -2  -4  -4  768.92   29.50
  -2  -4  -4  722.53   30.90
  -2  -4  -4  723.43   30.00
   2  -4   4  732.83   29.60
  -2  -4  -4  670.93   31.90
   2   4   5   98.09   14.50
  -2   4  -5  131.29   16.00
   2   4   5  121.99   11.30
  -2   4  -5  119.49   16.90
   2   4   5  126.09   11.60
  -2   4  -5  102.19   14.80
   2   4   5  116.79   14.90
   2   4   5   99.09   13.00
  -2  -4  -5  128.29   16.60
  -2  -4  -5  125.29   13.10
   2  -4   5  114.59   14.50
   2  -4   5  115.59   15.40
  -2  -4  -5  126.09   16.30
   2  -4   5  135.79   14.20
  -2  -4  -5  148.79   16.50
   2  -4   5  103.69   14.50
   2  -4   5  151.68   15.90
  -2   4  -6    7.70   18.90
   2   4   6   18.90   11.30
   2   4   6   -9.00   10.60
   2   4   6   -6.30   14.10
  -2   4  -6   -5.10   16.10
  -2   4  -6    1.00   14.80
   2   4   6   13.70   14.20
  -2  -4  -6    6.90   15.90
   2  -4   6    9.90   29.80
   2  -4   6    6.30   13.50
  -2  -4  -6    5.10   14.40
  -2  -4  -6    2.30   17.50
   2  -4   6  -12.70   12.70
   2  -4   6    3.00   10.50
   2   4   7   25.70   17.00
  -2   4  -7    7.60   17.50
  -2   4  -7   42.20   18.00
  -2  -4  -7   19.90   17.30
   2  -4   7   11.40   13.30
  -2  -4  -7   27.20   17.60
   2  -4   7   33.60   19.80
   2  -4   7   13.10   16.80
   2  -4   7   16.70   14.80
  -2   4  -8  177.28   24.70
   2   4   8  195.28   22.50
   2   4   8  244.08   19.70
  -2   4  -8  146.09   23.20
   2   4   8  152.38   19.90
  -2  -4  -8  195.58   25.40
   2  -4   8  176.18   19.60
   2  -4   8  123.79   19.70
  -2  -4  -8  114.19   21.20
   2  -4   8  124.29   22.60
  -2   4  -9   17.50   20.80
   2   4   9    3.30    7.00
   2   4   9   10.80   37.20
   2   4   9   -4.30   31.50
   2  -4   9   25.20   32.30
   2  -4   9    6.20   16.00
  -2  -4  -9   -4.00   19.80
   2  -4   9  -25.00   20.40
   2   5  -9    8.40   17.80
  -2   5   9   21.50   16.70
  -2   5   9   42.30   19.90
  -2  -5   9   30.90   13.70
  -2  -5   9   18.20   19.60
   2  -5  -9   33.20   21.70
  -2  -5   9   16.90   17.40
  -2   5   8  -10.90   14.30
   2   5  -8   43.80   26.10
  -2   5   8   12.30   16.60
  -2  -5   8  -13.10   12.50
   2  -5  -8   -2.40   24.90
  -2  -5   8    9.90   15.70
  -2  -5   8   -3.20    7.70
  -2   5   7   27.30    6.30
  -2   5   7   51.39   15.90
  -2   5   7   44.40   11.60
  -2   5   7   23.80   16.30
   2   5  -7   38.40   17.60
  -2   5   7   24.80   13.90
   2   5  -7   25.90   15.90
  -2  -5   7   70.99   12.20
  -2  -5   7   21.00   13.70
  -2  -5   7   27.70   13.90
  -2  -5   7   39.40   16.60
   2  -5  -7   30.90   16.30
   2  -5  -7   47.30   14.60
   2  -5  -7   30.70   13.60
  -2  -5   7   59.99   12.90
  -2   5   6   88.49   19.30
  -2   5   6   83.59   12.20
  -2   5   6   56.89   12.90
   2   5  -6   88.69   16.30
   2   5  -6   59.49   13.00
  -2   5   6   74.29    6.50
  -2   5   6   92.69   14.40
   2   5  -6   77.59   25.60
   2  -5  -6   66.39   15.00
  -2  -5   6   73.99   13.50
  -2  -5   6   74.29   14.90
   2  -5  -6   72.19   13.60
  -2  -5   6   84.79   11.50
  -2  -5   6   63.29   12.30
  -2  -5   6   87.79   14.90
   2  -5  -6   85.69   13.50
  -2   5   5  210.88   17.90
   2   5  -5  234.88   17.30
  -2   5   5  239.08   16.60
  -2   5   5  229.58   17.00
  -2  -5   5  265.17   17.00
  -2  -5   5  257.67   18.00
   2  -5  -5  201.18   20.40
  -2  -5   5  215.18   18.60
   2  -5  -5  230.38   17.80
   2  -5  -5  265.47   21.80
  -2  -5   5  214.58   18.40
  -2   5   4  163.38   13.90
  -2   5   4  168.88   14.20
  -2   5   4  176.48   14.70
   2   5  -4  176.98   15.20
  -2   5   4  196.28   13.80
   2   5  -4  164.18   16.90
   2   5  -4  166.98   14.10
   2   5  -4  176.98   15.10
  -2  -5   4  166.48   15.00
   2  -5  -4  181.18   14.60
   2  -5  -4  177.38   16.20
  -2  -5   4  176.38   14.40
  -2  -5   4  175.68   14.20
   2  -5  -4  189.78   15.50
  -2  -5   4  192.98   15.00
   2  -5  -4  164.28   15.70
   2   5  -3  649.04   25.00
   2   5  -3  636.94   24.10
  -2   5   3  630.54   26.50
   2   5  -3  614.44   24.70
  -2   5   3  609.84   23.80
   2   5  -3  655.63   25.70
   2   5  -3  671.43   23.70
   2   5  -3  622.14   22.80
  -2   5   3  660.03   24.60
  -2   5   3  632.54   24.30
  -2   5   3  682.13   23.80
   2  -5  -3  640.54   24.10
  -2  -5   3  625.44   23.70
  -2  -5   3  644.64   24.20
   2  -5  -3  649.24   24.10
   2  -5  -3  636.44   25.50
   2  -5  -3  650.53   23.70
  -2  -5   3  640.54   23.80
  -2  -5   3  636.64   24.40
  -2  -5   3  680.63   24.70
   2  -5  -3  656.93   25.40
   2   5  -2  182.08   12.50
   2   5  -2  172.08   12.80
  -2   5   2  178.48   10.60
   2   5  -2  175.58   12.40
  -2   5   2  177.08   12.30
   2   5  -2  163.58   10.90
   2   5  -2  184.58   14.10
   2   5  -2  191.28   11.70
  -2   5   2  179.68   12.90
  -2   5   2  212.98   12.50
  -2  -5   2  202.58   13.20
   2  -5  -2  203.58   13.30
  -2  -5   2  193.18   12.00
  -2  -5   2  177.28   12.90
   2  -5  -2  191.78   12.60
   2  -5  -2  183.88   13.10
  -2  -5   2  176.78   12.40
   2  -5  -2  174.58   11.70
   2  -5  -2  172.18   10.80
   2   5  -1  109.79    9.30
  -2   5   1   82.49    8.80
   2   5  -1   88.69    9.20
  -2   5   1   91.89   13.00
  -2   5   1   91.69    8.60
  -2   5   1   87.49    9.40
   2   5  -1   95.19    9.00
   2   5  -1   99.19    8.70
  -2   5   1  102.09    6.40
   2   5  -1   96.09    8.50
   2   5  -1   74.49    8.90
  -2   5   1   84.19    8.10
  -2  -5   1   94.09   11.40
   2  -5  -1  101.39    9.30
  -2  -5   1   93.89    8.10
   2  -5  -1   82.19    8.60
   2  -5  -1   91.69    5.40
   2  -5  -1  105.79    9.30
  -2  -5   1  101.79    9.90
  -2  -5   1   94.79    8.30
   2  -5  -1   85.19    8.30
   2  -5  -1  101.69    9.30
  -2   5   0   74.69   14.10
  -2   5   0   65.69    7.90
   2   5   0   64.29    7.20
  -2   5   0   46.20    7.80
   2   5   0   56.39    7.20
  -2   5   0  104.69   12.10
   2   5   0   59.19    8.00
   2   5   0   51.49    8.10
   2   5   0   73.39    7.60
  -2   5   0   62.99    4.30
   2   5   0   59.49    7.90
   2  -5   0   51.49    8.30
  -2  -5   0   66.29    7.80
  -2  -5   0   56.39    7.60
   2  -5   0   58.69    5.60
   2  -5   0   58.19    8.80
  -2  -5   0   57.49    6.70
  -2  -5   0   69.49    8.10
   2  -5   0   84.49   10.30
  -2  -5   0   59.59    7.10
   2  -5   0   48.30    8.10
   2  -5   0   59.49    7.90
   2   5   1 1154.68   38.50
   2   5   1 1155.88   37.80
   2   5   1 1190.38   37.60
   2   5   1 1210.78   37.80
  -2   5  -1 1153.08   38.10
  -2   5  -1 1136.19   38.50
  -2   5  -1 1179.38   36.70
  -2   5  -1 1178.78   38.40
  -2   5  -1 1216.88   39.40
   2   5   1 1198.68   36.90
  -2  -5  -1 1216.28   40.40
   2  -5   1 1189.18   36.50
   2  -5   1 1198.78   38.90
  -2  -5  -1 1125.59   37.20
   2  -5   1 1190.58   40.60
  -2  -5  -1 1183.58   37.10
   2  -5   1 1207.78   38.50
  -2  -5  -1 1176.38   38.30
  -2  -5  -1 1159.28   38.40
   2  -5   1 1150.18   38.80
  -2  -5  -1 1191.78   38.40
   2  -5   1 1197.98   38.60
  -2   5  -2  172.78   15.40
   2   5   2  198.48   14.50
   2   5   2  211.88   10.60
  -2   5  -2  188.18   15.70
  -2   5  -2  188.98   17.00
  -2   5  -2  210.98   14.20
   2   5   2  217.68   11.60
   2   5   2  186.48   14.50
   2   5   2  210.78   15.10
  -2   5  -2  179.38   16.50
   2   5   2  196.38   12.40
   2   5   2  206.28   13.90
  -2  -5  -2  206.08   15.20
  -2  -5  -2  215.88   11.30
   2  -5   2  194.98   15.30
   2  -5   2  178.18   14.00
   2  -5   2  179.78   14.80
  -2  -5  -2  203.98   15.00
   2  -5   2  205.28   12.90
   2  -5   2  196.08   14.70
  -2  -5  -2  196.88   13.10
  -2  -5  -2  211.58   14.80
  -2  -5  -2  223.08   15.90
   2   5   3  120.99   11.90
   2   5   3  115.69    9.00
  -2   5  -3   95.39   11.40
   2   5   3  146.59   12.20
  -2   5  -3   92.69   13.40
   2   5   3  154.98   12.70
  -2   5  -3  125.69   13.00
  -2   5  -3  118.89   13.90
   2   5   3  112.29    9.90
  -2   5  -3   86.79   12.10
   2   5   3   98.29   11.70
   2   5   3  127.49   11.80
  -2   5  -3   96.59   12.60
  -2  -5  -3  109.09   10.30
  -2  -5  -3  114.99   13.60
  -2  -5  -3  110.89   12.20
   2  -5   3  130.99   13.60
   2  -5   3  126.09   12.10
  -2  -5  -3   95.49   11.30
   2  -5   3  110.09   10.40
   2  -5   3  114.19   11.20
   2  -5   3  113.49   12.60
  -2  -5  -3  134.39   15.40
   2  -5   3  119.69   11.90
  -2   5  -4  165.78   19.10
  -2   5  -4  165.48   19.70
   2   5   4  149.39   14.40
   2   5   4  165.78   16.70
   2   5   4  158.08   14.80
   2   5   4  165.28   15.90
   2   5   4  147.39   12.10
   2   5   4  182.18   12.90
   2   5   4  172.28   16.20
   2  -5   4  177.68   16.70
  -2  -5  -4  154.08   16.50
  -2  -5  -4  134.89   14.40
   2  -5   4  179.08   18.20
  -2  -5  -4  158.28   17.70
   2  -5   4  195.68   17.40
  -2  -5  -4  200.38   18.80
   2  -5   4  154.68   15.80
   2  -5   4  170.98   16.00
  -2  -5  -4  200.98   16.20
   2  -5   4  166.18   17.40
  -2   5  -5  866.41   35.60
   2   5   5  820.22   28.00
  -2   5  -5  715.63   39.70
   2   5   5  783.82   32.20
   2   5   5  820.72   33.70
   2   5   5  844.82   29.70
   2   5   5  838.72   35.10
  -2  -5  -5  802.92   35.60
  -2  -5  -5  802.32   28.90
   2  -5   5  766.42   33.50
   2  -5   5  810.22   32.70
   2  -5   5  830.12   34.90
  -2  -5  -5  810.12   35.20
   2  -5   5  838.42   33.00
  -2  -5  -5  838.32   33.30
   2  -5   5  842.92   34.40
   2   5   6   29.20   14.50
   2   5   6   56.09   15.70
   2   5   6   50.59   11.10
   2   5   6   24.60   11.20
  -2   5  -6   40.60   16.90
  -2   5  -6   18.70   15.50
  -2   5  -6   52.09   16.30
   2  -5   6   45.30   14.10
   2  -5   6   46.80   14.20
   2  -5   6   54.19   15.40
   2  -5   6   48.90   17.30
  -2  -5  -6   50.79   25.20
  -2  -5  -6   66.69   15.00
  -2  -5  -6   31.50   16.00
  -2   5  -7   95.99   19.40
   2   5   7   66.99   17.80
  -2   5  -7   60.69   19.50
   2   5   7   48.20   13.40
   2   5   7   73.09   12.30
   2   5   7   74.89   21.90
  -2  -5  -7   83.99   20.60
   2  -5   7   92.09   16.40
  -2  -5  -7   69.69   18.50
   2  -5   7   64.69   18.70
   2  -5   7   55.09   15.80
   2  -5   7   71.89   16.70
  -2   5  -8   -4.30   24.70
   2   5   8  -12.20   16.50
   2   5   8   11.30   19.30
  -2   5  -8    8.20   19.80
  -2  -5  -8    9.00   18.10
   2  -5   8    2.50    8.60
   2  -5   8   18.10   25.60
  -2  -5  -8  -14.20   18.80
   2  -5   8    7.50   19.50
   2  -5   8    1.20   16.80
  -2   5  -9   89.09   19.10
   2   5   9   44.70   24.90
   2  -5   9   44.00   24.80
   2  -5   9   61.89   22.70
   2  -5   9   77.19   19.20
  -2  -5  -9  137.39   24.60
  -2   6   9  -24.10   18.20
  -2   6   9    3.60   16.00
   2   6  -9  -27.00   17.20
   2  -6  -9   17.30   20.20
  -2  -6   9   11.30   19.70
  -2  -6   9  -15.70   16.50
  -2  -6   9   -6.20   14.30
  -2   6   8   48.20   18.90
   2   6  -8   20.10   18.10
  -2   6   8   37.40   15.60
  -2  -6   8   38.90   14.10
  -2  -6   8   32.80   21.90
  -2  -6   8   12.70   15.50
  -2  -6   8    9.00    7.70
  -2   6   7  101.19   13.60
  -2   6   7   89.89   16.60
   2   6  -7   52.69   17.20
   2   6  -7   78.79   17.60
  -2   6   7   56.39   14.50
  -2   6   7  137.59   25.50
  -2  -6   7   37.70   14.40
  -2  -6   7   71.39   17.50
   2  -6  -7   79.69   15.30
   2  -6  -7   61.29   16.20
   2  -6  -7   70.59   17.00
  -2  -6   7   70.59   15.40
  -2  -6   7   78.69   14.00
   2   6  -6  115.49   16.90
   2   6  -6  143.39   22.30
  -2   6   6  102.39   14.80
  -2   6   6   69.99   13.20
   2   6  -6   97.69   14.40
  -2   6   6  127.39   15.30
  -2   6   6  105.99   12.20
   2  -6  -6   89.59   14.00
  -2  -6   6  111.89   13.70
  -2  -6   6  156.18   16.20
   2  -6  -6  114.89   16.50
  -2  -6   6   99.49   16.30
  -2  -6   6  119.89   15.60
   2  -6  -6  116.59   16.00
  -2  -6   6  102.79   14.30
  -2   6   5   34.10   13.20
   2   6  -5   45.70   11.50
  -2   6   5   35.90   10.50
  -2   6   5   68.89   10.60
   2   6  -5   36.40   11.00
  -2   6   5   52.19   11.10
   2   6  -5   66.39   13.70
  -2  -6   5   58.49   12.80
  -2  -6   5   34.80   10.60
  -2  -6   5   37.70    8.80
  -2  -6   5   48.10   10.70
   2  -6  -5   54.39   11.40
   2  -6  -5   43.50   12.50
  -2   6   4  192.68   15.00
   2   6  -4  185.58   16.40
  -2   6   4  192.58   15.60
  -2   6   4  166.08   14.50
  -2   6   4  183.98   14.20
   2   6  -4  186.38   17.40
   2   6  -4  188.38   14.90
  -2  -6   4  186.78   15.00
   2  -6  -4  179.68   15.50
  -2  -6   4  212.68   16.10
   2  -6  -4  191.58   16.90
  -2  -6   4  193.88   15.20
   2  -6  -4  175.08   15.40
  -2   6   3 1382.46   44.30
  -2   6   3 1417.06   45.80
   2   6  -3 1358.56   44.70
  -2   6   3 1388.16   45.40
   2   6  -3 1442.36   47.00
   2   6  -3 1384.56   45.40
   2   6  -3 1362.66   44.50
  -2   6   3 1429.66   46.00
   2   6  -3 1432.46   45.60
  -2   6   3 1433.96   46.10
   2   6  -3 1388.16   45.90
  -2  -6   3 1377.46   45.50
   2  -6  -3 1386.86   45.10
   2  -6  -3 1403.46   44.50
   2  -6  -3 1409.76   46.40
   2  -6  -3 1437.46   45.40
   2  -6  -3 1421.26   46.30
  -2  -6   3 1366.06   45.20
  -2  -6   3 1438.66   45.30
  -2  -6   3 1432.76   45.80
  -2  -6   3 1401.96   45.40
  -2   6   2   29.80    6.60
  -2   6   2   33.70    8.00
   2   6  -2   42.90    8.00
  -2   6   2   26.70    8.30
   2   6  -2   27.60    7.80
   2   6  -2   19.90    8.40
  -2   6   2   52.59    7.90
   2   6  -2   35.40    8.60
  -2  -6   2   39.40    7.90
  -2  -6   2   36.80    8.40
  -2  -6   2   39.00    7.80
  -2  -6   2   34.40    7.80
   2  -6  -2   33.30    8.80
   2  -6  -2   35.40    8.60
  -2  -6   2   33.40    8.60
   2  -6  -2   30.00    8.10
   2  -6  -2   37.40    8.10
   2  -6  -2   33.30    5.60
   2  -6  -2   27.00    3.80
   2   6  -1   21.00    7.00
  -2   6   1   20.00    7.20
  -2   6   1   11.90    6.00
   2   6  -1   14.60    6.70
   2   6  -1    8.20    6.70
  -2   6   1   -1.30    7.00
   2   6  -1   13.50    7.20
  -2   6   1    9.70    3.80
  -2   6   1    8.60    8.10
   2   6  -1    0.70    7.80
   2   6  -1    7.20    6.20
   2  -6  -1   11.30    8.00
  -2  -6   1    0.20    7.30
   2  -6  -1    2.90    7.10
   2  -6  -1    9.20    7.00
  -2  -6   1    7.40    7.00
  -2  -6   1    9.00    6.60
  -2  -6   1   10.60    6.50
  -2  -6   1    1.70    6.70
   2  -6  -1    9.40    3.30
   2  -6  -1   13.50    7.90
   2  -6  -1   11.90    5.50
   2   6   0  215.98   12.00
  -2   6   0  225.08   13.90
  -2   6   0  230.28   13.30
  -2   6   0  250.67   15.20
   2   6   0  252.27   14.70
   2   6   0  238.88   12.80
   2   6   0  232.28   12.30
   2   6   0  208.98   13.10
  -2   6   0  225.88   14.90
   2   6   0  240.08   13.90
   2   6   0  226.78   12.30
  -2   6   0  240.28   16.40
   2  -6   0  180.18   13.50
  -2  -6   0  247.28   14.20
   2  -6   0  239.78   14.50
  -2  -6   0  216.68   13.00
   2  -6   0  232.58   13.40
   2  -6   0  224.08    9.30
  -2  -6   0  218.88   12.70
   2  -6   0  235.48   13.90
  -2  -6   0  205.58   12.00
  -2  -6   0  286.07   13.40
  -2  -6   0  237.78   13.30
  -2   6  -1  264.57   15.70
  -2   6  -1  264.17   12.40
   2   6   1  288.67   15.40
   2   6   1  277.27   14.40
  -2   6  -1  260.87   15.30
  -2   6  -1  270.17   15.30
  -2   6  -1  250.47   16.70
   2   6   1  267.87   13.60
   2   6   1  258.17   14.10
   2   6   1  247.38   15.50
  -2   6  -1  271.07   16.90
   2   6   1  253.87   12.30
   2  -6   1  271.27   14.60
   2  -6   1  256.07   18.10
  -2  -6  -1  275.77   12.80
  -2  -6  -1  256.97   15.30
   2  -6   1  268.77   15.50
  -2  -6  -1  255.17   14.80
  -2  -6  -1  252.37   13.10
  -2  -6  -1  265.17   15.40
   2  -6   1  245.18   11.60
   2  -6   1  261.87   16.00
  -2  -6  -1  262.37   14.90
   2  -6   1  255.27   15.90
   2   6   2  632.34   24.90
   2   6   2  625.94   21.60
  -2   6  -2  596.64   23.20
   2   6   2  638.94   23.90
   2   6   2  624.54   25.00
   2   6   2  623.84   24.10
  -2   6  -2  656.13   25.90
   2   6   2  603.34   21.50
   2   6   2  611.44   23.90
  -2   6  -2  594.44   23.70
  -2   6  -2  611.14   25.40
  -2  -6  -2  629.94   24.70
   2  -6   2  634.14   22.80
   2  -6   2  623.84   24.30
  -2  -6  -2  622.54   24.20
   2  -6   2  613.14   25.50
  -2  -6  -2  580.04   24.70
   2  -6   2  619.54   24.70
  -2  -6  -2  619.14   25.10
  -2  -6  -2  626.74   25.20
   2  -6   2  640.94   30.10
  -2  -6  -2  636.64   22.00
   2  -6   2  651.03   25.60
  -2   6  -3  263.57   20.20
  -2   6  -3  267.77   18.60
   2   6   3  272.87   12.40
   2   6   3  270.77   17.50
  -2   6  -3  260.97   19.20
   2   6   3  290.77   17.90
   2   6   3  277.57   16.30
  -2   6  -3  243.68   17.50
   2   6   3  280.67   13.10
   2   6   3  272.47   22.00
  -2   6  -3  255.37   17.60
   2   6   3  274.77   18.00
  -2  -6  -3  305.07   18.80
   2  -6   3  261.77   18.30
  -2  -6  -3  268.97   18.00
   2  -6   3  284.27   16.70
  -2  -6  -3  273.67   18.50
   2  -6   3  277.87   16.00
  -2  -6  -3  290.27   17.40
   2  -6   3  253.67   17.30
   2  -6   3  277.77   16.90
   2  -6   3  283.17   18.10
   2   6   4  116.99    8.90
   2   6   4   94.99    8.90
  -2   6  -4   94.29   14.50
  -2   6  -4  104.59   14.10
   2   6   4  114.39   15.30
  -2   6  -4   74.69   12.20
   2   6   4   79.59   11.30
   2   6   4  122.39   13.30
   2   6   4  123.49   13.50
   2   6   4  129.09   13.30
   2  -6   4   95.59   16.50
   2  -6   4  116.59   13.60
   2  -6   4   75.39   10.50
   2  -6   4  121.39   13.90
   2  -6   4  112.09   11.90
   2  -6   4  108.09   13.90
  -2  -6  -4  105.69   20.10
  -2  -6  -4   97.99   13.70
  -2  -6  -4   85.99   19.80
  -2  -6  -4  110.99   13.80
   2   6   5   85.69    7.90
  -2   6  -5   78.69   26.00
   2   6   5   84.69   14.80
   2   6   5  117.59   14.80
  -2   6  -5   75.19   14.40
  -2   6  -5   65.49   15.70
   2   6   5  104.79   10.30
   2   6   5   83.09   12.20
   2  -6   5  116.59   15.80
   2  -6   5   94.89   13.40
  -2  -6  -5   96.19   15.80
  -2  -6  -5  114.89   15.20
   2  -6   5   94.09   14.60
   2  -6   5   97.79   14.40
   2  -6   5   84.99   23.40
  -2  -6  -5   71.39   14.00
  -2   6  -6   25.90   16.00
   2   6   6    4.90   11.10
  -2   6  -6    1.90   16.90
   2   6   6    7.90    9.60
  -2   6  -6    9.30   13.80
   2   6   6   -3.30   15.50
   2   6   6   23.70   14.80
  -2  -6  -6    5.10   28.80
   2  -6   6   12.70   14.60
   2  -6   6    2.80   12.10
   2  -6   6   26.40   16.00
  -2  -6  -6   14.60   15.50
   2  -6   6    2.70   12.90
   2   6   7   55.99   13.70
   2   6   7   25.00   15.60
   2   6   7   31.20   17.60
  -2   6  -7   20.30   18.60
   2   6   7   34.90   11.40
  -2   6  -7   43.70   18.50
   2  -6   7   41.80   18.70
   2  -6   7   13.50   15.90
   2  -6   7   48.40   16.30
  -2  -6  -7   44.10   19.30
  -2  -6  -7   34.70   18.10
   2  -6   7   30.70   13.50
   2   6   8  135.89   20.00
  -2   6  -8  128.89   22.60
   2   6   8  127.19   21.80
   2  -6   8  100.19   18.90
   2  -6   8   96.09   19.20
  -2  -6  -8  124.09   23.20
  -2  -6  -8   97.69   22.80
   2  -6   8  115.79   22.20
   2   6   9   22.00   21.10
  -2   6  -9  -17.80   17.70
  -2  -6  -9   17.90   21.70
   2  -6   9   23.40   18.30
   2  -6   9   12.50   18.10
   2  -6   9  -16.30   21.70
   2   7  -9   -0.60   18.50
  -2   7   9  -13.40   19.10
  -2   7   9   12.10   16.50
  -2  -7   9    3.90   19.80
  -2  -7   9   30.30   14.70
   2  -7  -9   23.90   22.20
  -2  -7   9    3.60   17.60
  -2   7   8    1.90    8.40
   2   7  -8  -11.20   15.50
  -2   7   8   31.80   15.40
  -2  -7   8   -3.50   15.40
   2  -7  -8    4.40   20.70
  -2  -7   8  -26.30   17.60
  -2  -7   8    9.50    7.90
  -2  -7   8   -5.60   13.80
  -2   7   7   96.99   15.50
   2   7  -7   66.29   17.00
  -2   7   7  110.79   18.10
  -2   7   7   91.99   13.60
  -2   7   7   97.19   15.50
   2   7  -7   63.09   16.60
  -2  -7   7  109.49   18.90
  -2  -7   7   75.69   16.00
  -2  -7   7   74.09   12.20
  -2  -7   7  115.19   27.30
   2  -7  -7   87.19   18.80
  -2  -7   7   96.99   15.20
   2  -7  -7   82.09   15.50
  -2   7   6   19.10   14.80
  -2   7   6   32.50   12.00
   2   7  -6   70.69   16.20
  -2   7   6   63.39   14.90
   2   7  -6   62.19   14.10
  -2   7   6   47.30   11.20
  -2  -7   6   49.30   15.50
  -2  -7   6   43.00   13.40
  -2  -7   6   79.49   17.50
   2  -7  -6   71.49   13.90
  -2  -7   6   56.49   10.50
  -2  -7   6   57.09   13.00
   2  -7  -6   79.49   15.60
   2  -7  -6   50.39   15.00
  -2   7   5  165.58   19.00
  -2   7   5  143.49   17.10
  -2   7   5  176.48   17.20
   2   7  -5  130.89   14.60
   2   7  -5  122.79   14.30
   2   7  -5  177.58   17.20
  -2   7   5  186.38   16.60
  -2  -7   5  170.58   18.00
   2  -7  -5  174.48   19.50
  -2  -7   5  179.08   15.20
  -2  -7   5  164.88   18.40
  -2  -7   5  183.68   17.50
   2  -7  -5  162.58   17.30
   2  -7  -5  175.58   19.10
   2   7  -4  433.36   23.40
  -2   7   4  431.66   20.20
  -2   7   4  392.26   19.90
  -2   7   4  443.86   20.50
   2   7  -4  382.06   21.20
  -2   7   4  417.76   19.40
   2   7  -4  394.46   19.20
  -2  -7   4  444.56   20.50
  -2  -7   4  408.66   21.00
  -2  -7   4  417.86   20.30
   2  -7  -4  422.46   22.40
   2  -7  -4  397.96   19.40
   2  -7  -4  404.36   20.60
  -2  -7   4  421.46   20.80
   2  -7  -4  418.26   21.50
  -2   7   3 1172.88   37.50
  -2   7   3 1170.88   39.10
   2   7  -3 1181.88   39.90
  -2   7   3 1155.08   39.10
  -2   7   3 1132.39   38.90
  -2   7   3 1166.78   38.70
   2   7  -3 1102.29   38.90
   2   7  -3 1124.09   37.90
  -2  -7   3 1146.39   38.40
  -2  -7   3 1136.69   38.70
   2  -7  -3 1124.79   36.90
   2  -7  -3 1144.89   39.60
  -2  -7   3 1161.48   39.30
  -2  -7   3 1165.98   38.70
   2  -7  -3 1123.59   38.20
  -2  -7   3 1135.79   38.60
  -2   7   2    8.10    6.90
   2   7  -2   -1.50    6.70
  -2   7   2   11.80    8.20
  -2   7   2    5.10    7.70
   2   7  -2   -9.70    7.00
   2   7  -2   10.10    8.00
  -2   7   2   -1.70    8.40
   2   7  -2   10.40    8.60
  -2   7   2    4.80    8.40
   2   7  -2   -2.20    7.40
   2   7  -2    0.50    7.30
  -2   7   2   -5.40    5.00
   2  -7  -2   -0.20    4.80
   2  -7  -2  -14.40    7.60
  -2  -7   2   -0.60    7.30
   2  -7  -2   -4.30    7.30
  -2  -7   2   -2.50    7.50
  -2  -7   2    5.90    8.50
  -2  -7   2   -5.80    7.40
   2  -7  -2   -0.10    7.20
  -2  -7   2   -2.60    7.20
   2  -7  -2   -2.20    4.00
   2  -7  -2   -2.40    9.10
   2   7  -1  120.29   12.40
   2   7  -1  144.59   10.80
   2   7  -1  150.38   13.20
  -2   7   1  129.49    7.20
  -2   7   1  114.49   12.40
  -2   7   1  128.59    6.80
  -2   7   1  125.39   13.20
  -2   7   1  135.09   12.50
  -2   7   1  116.79   12.90
   2   7  -1  142.79   10.60
   2   7  -1  136.29   11.20
   2   7  -1  127.69   11.80
  -2   7   1  133.29   10.70
  -2  -7   1  132.59   12.20
   2  -7  -1  118.39   13.50
  -2  -7   1  134.49   12.00
   2  -7  -1  120.49    7.30
  -2  -7   1  154.18   11.60
  -2  -7   1   92.49   10.50
  -2  -7   1  126.39   11.60
  -2  -7   1  128.19   11.40
   2  -7  -1  123.09   12.90
   2  -7  -1  112.39   11.10
   2  -7  -1   98.89   11.60
   2   7   0  261.87   13.70
   2   7   0  255.17   13.20
  -2   7   0  272.37   15.00
  -2   7   0  250.07   15.90
  -2   7   0  241.28   15.30
   2   7   0  241.08   14.90
   2   7   0  249.78   13.50
   2   7   0  233.78   13.80
  -2   7   0  254.17   16.40
  -2   7   0  219.18   14.70
   2   7   0  255.17   13.00
  -2   7   0  249.68   10.20
   2   7   0  256.17   15.60
   2  -7   0  238.28   14.20
  -2  -7   0  268.57   14.50
   2  -7   0  242.98   10.00
   2  -7   0  240.18   15.80
  -2  -7   0  267.87   12.80
  -2  -7   0  252.37   15.20
   2  -7   0  214.08   15.70
  -2  -7   0  248.18   13.50
   2  -7   0  254.07   14.20
   2  -7   0  251.27   14.90
  -2  -7   0  277.37   15.10
  -2  -7   0  254.97   14.40
   2   7   1  985.00   33.20
   2   7   1  975.70   34.70
   2   7   1 1006.10   34.80
   2   7   1 1034.20   33.90
  -2   7  -1 1010.30   32.10
  -2   7  -1 1015.80   34.70
  -2   7  -1 1047.30   35.80
  -2   7  -1 1012.10   37.00
   2   7   1 1033.70   32.60
   2   7   1  993.00   33.90
   2  -7   1 1016.40   35.30
  -2  -7  -1  969.90   34.50
   2  -7   1 1014.10   34.10
  -2  -7  -1 1012.10   34.80
  -2  -7  -1  984.40   32.60
   2  -7   1  994.70   34.30
  -2  -7  -1 1016.00   34.50
   2  -7   1 1024.20   35.30
   2  -7   1 1047.30   34.70
  -2  -7  -1 1006.80   33.80
  -2  -7  -1  972.40   32.90
  -2   7  -2   53.29   10.20
  -2   7  -2   61.09   10.70
   2   7   2   78.39   10.40
   2   7   2   73.99    7.10
   2   7   2   68.89    9.10
   2   7   2   68.29    9.10
  -2   7  -2   42.90   10.90
   2   7   2   52.49    9.00
  -2   7  -2   52.99   10.20
  -2   7  -2   53.89   10.50
  -2   7  -2   35.10    8.50
   2   7   2   55.29   11.80
   2   7   2   65.29    6.60
   2  -7   2   40.00    9.20
  -2  -7  -2   58.99    9.70
   2  -7   2   63.99   10.50
  -2  -7  -2   60.39    7.20
  -2  -7  -2   80.39   11.00
   2  -7   2   64.09    9.80
  -2  -7  -2   73.69   10.70
  -2  -7  -2   53.29    7.80
   2  -7   2   57.59   10.60
   2  -7   2   75.19    8.10
  -2   7  -3  318.27   17.90
  -2   7  -3  358.26   21.00
   2   7   3  335.47   19.10
   2   7   3  317.77   14.00
   2   7   3  318.87   18.30
   2   7   3  335.37   14.30
  -2   7  -3  340.97   19.10
   2   7   3  373.66   19.90
  -2   7  -3  320.97   21.90
   2   7   3  321.27   18.30
  -2   7  -3  333.17   19.70
   2   7   3  316.37   18.70
  -2  -7  -3  332.87   20.00
   2  -7   3  344.17   19.60
  -2  -7  -3  339.97   19.80
   2  -7   3  375.96   17.70
  -2  -7  -3  317.67   20.00
   2  -7   3  305.07   17.90
   2  -7   3  337.17   19.80
   2  -7   3  336.97   20.20
   2   7   4   78.39   11.70
   2   7   4   85.19   13.00
   2   7   4   94.99   13.90
   2   7   4   84.69    8.20
  -2   7  -4   87.69   13.70
   2   7   4   88.59   12.40
  -2   7  -4   75.89   14.30
  -2   7  -4  104.29   15.00
  -2  -7  -4   78.39   13.60
   2  -7   4   67.29   13.00
  -2  -7  -4  131.19   15.30
   2  -7   4   58.29   10.00
   2  -7   4   71.99   13.00
   2  -7   4   96.99   13.60
   2  -7   4   67.99   13.20
  -2  -7  -4  116.79   14.30
   2  -7   4   65.99   12.80
   2   7   5  102.29   13.50
   2   7   5   74.49   15.00
  -2   7  -5   98.29   16.60
   2   7   5  102.99    9.60
  -2   7  -5   67.49   14.50
   2   7   5   87.39    7.80
   2   7   5   99.99   15.20
  -2  -7  -5   80.19   13.60
   2  -7   5   86.59   13.60
   2  -7   5  109.59   15.60
  -2  -7  -5  117.69   16.60
   2  -7   5   83.19   15.50
   2  -7   5   91.79   15.40
  -2  -7  -5  108.19   16.00
   2   7   6   -5.40   14.70
  -2   7  -6   27.60   17.30
   2   7   6   -9.60   21.30
   2   7   6   14.00   12.30
   2   7   6   10.20    9.60
  -2   7  -6   14.80   15.40
  -2   7  -6   10.40   14.40
   2  -7   6    6.00   15.50
  -2  -7  -6   13.20   17.40
   2  -7   6  -12.10   12.30
   2  -7   6   22.70   15.60
  -2  -7  -6    3.10   15.70
   2  -7   6   -6.90   13.30
  -2   7  -7   19.30   18.70
   2   7   7   37.20   10.70
   2   7   7   18.10   16.60
  -2   7  -7   22.70   19.00
   2   7   7   32.60   13.20
   2   7   7   11.60   16.20
   2  -7   7   35.40   15.90
   2  -7   7   17.60   19.00
  -2  -7  -7   30.10   18.10
   2  -7   7   25.00   12.50
  -2  -7  -7   35.20   19.00
   2  -7   7   52.29   16.70
   2   7   8   48.10   19.40
   2   7   8   28.60   17.80
  -2   7  -8   10.40   18.30
   2  -7   8   47.00   17.90
  -2  -7  -8   55.09   22.10
   2  -7   8   45.40   18.20
   2  -7   8   61.79   20.60
   2   7   9   55.69   24.30
   2   7   9   34.80   22.70
  -2   7  -9   56.19   22.70
  -2  -7  -9   59.59   22.70
   2  -7   9   13.80   18.00
   2  -7   9   26.10   19.50
   2  -7   9   31.00   21.60
   2   8  -9   -4.10   19.30
  -2   8   9   -4.50   16.20
  -2   8   9    6.80   18.80
  -2  -8   9   -9.20   20.50
   2  -8  -9  -25.50   20.10
  -2  -8   9    9.60   15.60
  -2  -8   9    8.00   27.60
   2   8  -8   17.60   17.20
  -2   8   8    8.00    8.10
  -2   8   8   16.30   15.30
  -2   8   8  -13.70   19.40
  -2  -8   8  -10.90   21.70
  -2  -8   8    2.70   18.40
  -2  -8   8    2.20   16.10
   2  -8  -8   14.10   18.90
   2   8  -7   13.10   17.90
  -2   8   7   12.80    9.70
  -2   8   7   12.40   13.30
   2   8  -7   -3.90   14.60
  -2   8   7   12.90   15.10
  -2   8   7   15.40   12.60
   2  -8  -7   -6.80   14.00
  -2  -8   7   25.70   10.90
  -2  -8   7    3.70   15.30
  -2  -8   7    4.70   16.70
   2  -8  -7   11.30   15.60
  -2  -8   7  -23.60   14.50
  -2  -8   7    4.50   13.80
  -2   8   6  251.87   20.60
  -2   8   6  229.98   21.20
   2   8  -6  253.57   22.30
   2   8  -6  245.68   21.60
  -2   8   6  235.88   22.00
  -2   8   6  241.18   20.40
  -2  -8   6  247.88   28.90
  -2  -8   6  277.37   22.00
  -2  -8   6  287.87   20.40
   2  -8  -6  277.57   25.80
   2  -8  -6  266.97   22.20
   2  -8  -6  260.87   24.00
  -2  -8   6  246.98   23.90
  -2  -8   6  236.48   22.40
   2   8  -5    1.40   19.90
  -2   8   5   16.80   10.30
   2   8  -5   13.80   13.50
  -2   8   5   11.10   11.40
  -2   8   5    4.80    9.20
   2   8  -5   -1.90   10.70
  -2   8   5    0.60   11.20
  -2  -8   5   -3.30   11.50
  -2  -8   5    8.80   10.50
   2  -8  -5    7.80   11.70
  -2  -8   5   -1.70   10.40
  -2  -8   5   13.80   11.20
  -2  -8   5   30.70    9.50
   2  -8  -5    0.50   10.80
   2  -8  -5    0.20   10.60
  -2   8   4  212.48   15.30
   2   8  -4  201.68   18.30
  -2   8   4  179.78   16.70
   2   8  -4  201.48   15.50
   2   8  -4  174.98   19.20
  -2   8   4  188.08   16.10
  -2   8   4  206.38   15.70
  -2  -8   4  196.58   15.30
   2  -8  -4  193.68   18.00
  -2  -8   4  221.28   21.00
  -2  -8   4  218.08   17.30
  -2  -8   4  204.48   18.20
  -2  -8   4  233.98   15.10
   2  -8  -4  209.38   14.60
   2  -8  -4  199.18   16.30
   2  -8  -4  205.68   17.90
   2   8  -3   56.99   10.30
  -2   8   3   69.89    9.70
  -2   8   3   90.39   11.10
  -2   8   3  101.59   11.30
  -2   8   3   75.59    8.80
   2   8  -3   74.99   10.20
   2   8  -3   88.29   10.50
  -2   8   3  105.59   11.00
   2  -8  -3   71.09   10.10
  -2  -8   3   72.89   10.00
  -2  -8   3   71.79   11.20
   2  -8  -3   75.09    7.50
  -2  -8   3   77.09   11.00
  -2  -8   3   77.09   10.30
   2  -8  -3   90.99   10.80
   2  -8  -3   79.39   10.80
  -2  -8   3   98.29    9.80
   2   8  -2 1302.37   43.80
   2   8  -2 1369.96   44.00
  -2   8   2 1358.86   44.50
  -2   8   2 1410.76   45.20
  -2   8   2 1378.46   42.40
   2   8  -2 1428.96   44.40
   2   8  -2 1403.26   45.90
  -2   8   2 1416.46   45.40
   2   8  -2 1320.67   44.80
  -2   8   2 1365.56   45.20
  -2   8   2 1374.76   41.80
   2   8  -2 1352.26   44.60
  -2  -8   2 1326.17   44.60
   2  -8  -2 1389.46   45.50
  -2  -8   2 1343.97   44.50
  -2  -8   2 1342.07   44.10
   2  -8  -2 1403.36   44.60
   2  -8  -2 1349.56   41.40
   2  -8  -2 1361.56   41.80
   2  -8  -2 1317.37   44.20
   2  -8  -2 1355.26   45.60
  -2  -8   2 1366.26   45.00
  -2  -8   2 1349.56   44.20
   2   8  -1  161.58   12.40
  -2   8   1  180.98   15.40
  -2   8   1  168.18   13.90
   2   8  -1  166.48   12.60
   2   8  -1  167.98   12.30
  -2   8   1  173.38   13.80
   2   8  -1  162.48   14.30
  -2   8   1  185.98    8.70
  -2   8   1  175.48    8.30
  -2   8   1  180.48   14.10
   2   8  -1  165.48   13.80
   2   8  -1  162.48   13.40
   2   8  -1  177.88   15.20
  -2  -8   1  154.68   12.70
  -2  -8   1  178.58   17.20
   2  -8  -1  181.08   15.00
   2  -8  -1  158.68   11.30
   2  -8  -1  202.68   13.80
  -2  -8   1  173.18   13.90
  -2  -8   1  203.48   13.40
   2  -8  -1  171.68   14.30
  -2  -8   1  157.38   12.00
   2   8   0  653.83   24.40
  -2   8   0  672.13   21.30
   2   8   0  696.73   24.10
   2   8   0  660.43   25.30
  -2   8   0  656.03   21.30
  -2   8   0  620.74   24.50
   2   8   0  687.43   25.80
  -2   8   0  668.13   26.20
  -2   8   0  660.33   26.10
  -2   8   0  655.43   24.50
   2   8   0  616.74   31.40
   2   8   0  659.13   23.50
  -2   8   0  659.13   25.80
   2  -8   0  663.33   21.30
   2  -8   0  697.83   26.40
   2  -8   0  653.53   24.40
  -2  -8   0  642.04   23.60
   2  -8   0  653.93   25.30
  -2  -8   0  659.13   25.00
  -2  -8   0  644.64   25.10
   2  -8   0  692.03   26.10
  -2  -8   0  648.04   25.40
  -2  -8   0  674.73   24.80
   2  -8   0  657.73   24.20
   2   8   1   47.50    9.10
   2   8   1   67.79    8.30
  -2   8  -1   57.49   11.40
   2   8   1   61.89    7.30
   2   8   1   62.19   10.10
  -2   8  -1   36.50   11.10
   2   8   1   48.00    9.40
  -2   8  -1   61.49   10.10
   2   8   1   55.19    9.00
  -2   8  -1   35.50    6.70
  -2   8  -1   33.20   10.00
   2  -8   1   55.39   10.00
  -2  -8  -1   67.89    7.50
  -2  -8  -1   63.89    8.80
   2  -8   1   58.49   10.70
  -2  -8  -1   75.49    9.80
  -2  -8  -1   56.79   10.20
  -2  -8  -1   58.69    8.30
   2  -8   1   68.59    6.90
  -2  -8  -1   66.89    9.60
   2  -8   1   58.79    9.60
   2  -8   1   51.59    9.40
   2  -8   1   43.40   10.10
  -2   8  -2  637.34   27.00
   2   8   2  630.64   25.90
  -2   8  -2  630.44   26.40
  -2   8  -2  668.73   28.10
   2   8   2  640.24   26.50
   2   8   2  638.94   25.00
   2   8   2  646.94   22.50
   2   8   2  643.24   24.40
  -2   8  -2  636.84   23.70
   2   8   2  612.04   26.20
  -2   8  -2  668.43   26.10
   2  -8   2  656.03   23.10
  -2  -8  -2  602.74   27.90
  -2  -8  -2  647.24   23.70
   2  -8   2  654.13   25.70
  -2  -8  -2  632.64   26.00
  -2  -8  -2  632.14   26.20
  -2  -8  -2  619.24   24.80
   2  -8   2  660.63   26.50
   2  -8   2  652.83   26.60
   2  -8   2  662.43   26.00
   2  -8   2  663.13   27.10
  -2  -8  -2  656.43   22.90
   2   8   3   88.89    9.20
   2   8   3  132.49   12.70
  -2   8  -3   73.49   12.50
   2   8   3  100.49   12.00
   2   8   3   97.49   11.10
   2   8   3   96.89    9.30
  -2   8  -3   82.29   12.60
   2   8   3  116.79   11.40
   2   8   3  112.39   12.40
  -2   8  -3  106.29   13.60
  -2   8  -3   99.59   12.50
  -2  -8  -3   92.29   13.00
  -2  -8  -3   97.09   10.20
   2  -8   3  113.09   13.50
   2  -8   3  109.79   12.10
  -2  -8  -3  109.89   12.30
   2  -8   3  130.29   16.40
   2  -8   3   99.29   10.30
   2  -8   3   94.79   11.60
  -2  -8  -3   95.09   12.50
   2  -8   3   82.59   12.50
  -2   8  -4  208.18   22.40
  -2   8  -4  222.88   21.00
   2   8   4  210.58   18.10
   2   8   4  216.78   18.70
  -2   8  -4  216.98   20.70
   2   8   4  234.68   18.80
   2   8   4  212.68   12.50
   2   8   4  230.88   20.20
  -2  -8  -4  200.58   20.50
   2  -8   4  196.18   20.20
   2  -8   4  220.48   19.40
   2  -8   4  212.08   18.00
   2  -8   4  231.08   19.40
  -2  -8  -4  228.48   20.30
  -2  -8  -4  232.38   20.00
   2  -8   4  198.58   21.40
   2   8   5  125.69   15.50
  -2   8  -5   71.19   15.00
  -2   8  -5   89.89   16.50
   2   8   5   98.19    9.90
   2   8   5  121.99   16.20
   2   8   5  137.89   12.90
  -2   8  -5  141.79   18.10
   2   8   5  114.29   14.60
   2  -8   5  128.79   17.80
   2  -8   5  130.09   14.50
   2  -8   5  126.09   16.10
  -2  -8  -5   98.59   16.40
  -2  -8  -5   94.79   14.70
  -2  -8  -5  102.09   16.20
   2  -8   5  103.49   15.60
   2   8   6  359.56   19.10
  -2   8  -6  379.56   30.30
  -2   8  -6  383.06   28.50
  -2   8  -6  296.17   27.30
   2   8   6  372.66   24.50
   2   8   6  351.46   28.30
   2  -8   6  383.26   26.00
   2  -8   6  382.86   25.50
  -2  -8  -6  355.96   28.30
  -2  -8  -6  326.97   27.90
   2  -8   6  413.16   28.90
   2   8   7   31.80   16.50
   2   8   7   44.60    9.80
   2   8   7   27.90   11.30
  -2   8  -7   14.80   18.00
  -2   8  -7    1.20   17.00
   2   8   7   26.70   16.10
   2  -8   7   37.60   11.90
  -2  -8  -7   30.00   18.50
   2  -8   7   16.60   18.20
   2  -8   7   29.90   15.70
  -2  -8  -7   27.30   19.20
   2   8   8  -23.20   17.60
   2   8   8   -2.40    5.70
  -2   8  -8    9.50   22.20
   2   8   8    8.40   17.50
   2   8   8   18.50    9.90
   2  -8   8    5.70   17.30
   2  -8   8   -6.80   17.70
   2  -8   8   -3.40    9.90
  -2  -8  -8    4.30   19.10
   2  -8   8   -8.00   19.40
   2   9  -9   79.09   24.00
  -2   9   9   80.99   18.80
  -2   9   9  106.29   21.50
  -2  -9   9   96.29   23.00
  -2  -9   9   32.70   29.20
   2  -9  -9  144.19   24.20
  -2  -9   9  109.49   18.10
  -2   9   8   -9.70   16.20
   2   9  -8   18.90   19.60
  -2   9   8   -7.20   14.80
  -2  -9   8   23.90   15.80
   2  -9  -8   23.40   18.90
  -2  -9   8    2.10   15.80
  -2  -9   8    7.60   18.70
   2   9  -7   15.70   16.30
   2   9  -7   17.90   15.70
  -2   9   7    2.30    9.40
  -2   9   7   10.70   13.00
  -2   9   7   21.50   16.00
   2   9  -7   20.60   21.60
   2  -9  -7   23.80   16.70
  -2  -9   7    8.70   16.40
  -2  -9   7   27.30   14.80
  -2  -9   7   39.60   15.20
  -2  -9   7    1.70    9.70
   2  -9  -7   11.90   14.50
   2  -9  -7   16.00   14.40
  -2   9   6    7.70   12.10
   2   9  -6    4.40   12.90
   2   9  -6   -0.70   13.70
  -2   9   6   16.60   10.90
  -2   9   6   21.10   15.10
   2   9  -6   -6.50   16.30
  -2   9   6   16.40   18.10
  -2  -9   6   24.70   13.70
  -2  -9   6   14.40   10.90
  -2  -9   6   -2.20   12.40
  -2  -9   6    2.10   15.10
   2  -9  -6   -5.70   13.10
   2  -9  -6   -6.10   14.70
   2  -9  -6    1.40   13.10
  -2  -9   6   22.50   14.20
  -2   9   5  102.69   13.60
  -2   9   5  103.49   12.60
   2   9  -5   89.29   13.70
   2   9  -5   90.99   15.80
   2   9  -5  110.29   16.40
  -2   9   5  105.79   13.90
  -2   9   5   93.19   12.30
  -2  -9   5   81.99   15.00
   2  -9  -5  100.69   13.70
  -2  -9   5  144.89   16.00
   2  -9  -5  113.09   14.60
  -2  -9   5   90.09   13.30
  -2  -9   5   97.99   13.40
  -2  -9   5   98.59   13.90
   2  -9  -5  106.49   15.70
  -2   9   4  120.39   14.60
   2   9  -4  104.99   14.40
  -2   9   4  133.79   11.70
   2   9  -4  120.19   25.80
  -2   9   4  150.78   14.30
   2   9  -4  136.19   15.90
   2  -9  -4  143.49   14.20
  -2  -9   4  127.89   14.20
  -2  -9   4  158.68   13.50
  -2  -9   4  191.48   15.30
  -2  -9   4  119.59   13.20
   2  -9  -4  129.69   12.50
   2  -9  -4  130.79   13.70
   2  -9  -4  151.78   16.90
   2   9  -3  115.19   12.00
  -2   9   3  141.09   14.30
  -2   9   3  126.39   12.30
   2   9  -3  124.79   15.10
  -2   9   3  111.29    8.10
  -2   9   3  124.79   13.90
   2   9  -3  140.09   13.70
  -2   9   3  131.29    9.90
  -2  -9   3   98.09   10.90
   2  -9  -3  128.19   12.70
   2  -9  -3  116.49   10.10
   2  -9  -3  119.19   13.80
   2  -9  -3  117.89    7.00
   2  -9  -3  135.09   12.60
  -2  -9   3  151.78   13.50
  -2  -9   3  118.39   12.10
  -2  -9   3  106.19   11.70
  -2  -9   3  126.79   11.30
   2   9  -2  216.28   14.30
   2   9  -2  222.38   15.00
  -2   9   2  230.78   16.20
  -2   9   2  213.08   15.90
   2   9  -2  225.18   15.50
  -2   9   2  226.58   16.00
   2   9  -2  224.08   17.30
  -2   9   2  199.88   11.60
  -2   9   2  231.78   15.30
  -2  -9   2  223.08   14.50
  -2  -9   2  255.17   14.50
   2  -9  -2  215.98   14.50
   2  -9  -2  222.58   16.00
   2  -9  -2  230.58   14.90
  -2  -9   2  210.18   15.10
  -2  -9   2  200.78   14.50
  -2  -9   2  219.98   14.80
   2  -9  -2  220.18   10.30
   2  -9  -2  236.28   16.30
  -2  -9   2  216.88   15.50
  -2   9   1  403.36   14.50
  -2   9   1  394.66   20.30
   2   9  -1  411.56   17.70
   2   9  -1  405.96   18.70
   2   9  -1  441.16   21.00
   2   9  -1  416.06   18.50
  -2   9   1  408.46   19.30
  -2   9   1  409.46   18.80
   2   9  -1  397.86   18.90
  -2   9   1  427.06   17.80
  -2   9   1  408.96   21.80
   2   9  -1  424.36   18.10
  -2   9   1  421.26   14.80
  -2  -9   1  402.76   18.00
   2  -9  -1  393.56   17.00
  -2  -9   1  396.46   18.30
   2  -9  -1  417.76   19.70
  -2  -9   1  414.56   18.90
  -2  -9   1  438.76   19.50
  -2  -9   1  436.16   19.70
   2  -9  -1  402.36   20.50
   2  -9  -1  402.86   20.10
   2  -9  -1  389.96   18.60
  -2  -9   1  403.46   18.70
  -2   9   0   49.00   11.20
  -2   9   0   41.50   10.60
  -2   9   0   64.59   11.20
  -2   9   0   42.90    5.20
   2   9   0   49.60    9.10
  -2   9   0   52.59    5.50
   2   9   0   42.60    8.10
   2   9   0   52.29    8.20
   2   9   0   59.19   10.30
   2   9   0   66.59    9.60
  -2   9   0   43.80    9.10
   2   9   0   54.79    9.20
  -2  -9   0   58.79    9.70
   2  -9   0   64.39    9.90
   2  -9   0   41.20    9.80
  -2  -9   0   50.79    9.10
   2  -9   0   66.79    9.80
   2  -9   0   49.80    5.40
   2  -9   0   57.69    8.90
  -2  -9   0   60.89    9.80
  -2  -9   0   47.60    8.00
   2   9   1  315.77   16.00
   2   9   1  308.77   18.10
  -2   9  -1  318.77   22.70
   2   9   1  323.97   18.00
  -2   9  -1  349.27   18.00
  -2   9  -1  325.37   19.00
  -2   9  -1  343.67   20.00
   2   9   1  320.07   15.00
  -2   9  -1  320.47   19.40
   2   9   1  308.97   16.80
   2   9   1  321.07   20.30
  -2   9  -1  320.97   18.20
   2   9   1  322.37   17.10
   2  -9   1  343.07   19.00
  -2  -9  -1  335.47   17.50
  -2  -9  -1  310.37   14.80
  -2  -9  -1  309.47   15.00
   2  -9   1  328.77   14.20
   2  -9   1  324.67   19.20
   2  -9   1  339.27   20.80
  -2  -9  -1  313.77   17.70
   2  -9   1  322.27   18.30
  -2  -9  -1  338.67   18.20
  -2   9  -2   30.90   10.60
  -2   9  -2   25.70   11.50
   2   9   2   25.70    8.10
  -2   9  -2   29.90   10.30
  -2   9  -2   20.20   11.30
   2   9   2   22.70   10.40
   2   9   2   39.20    9.60
   2   9   2   30.80    7.90
   2  -9   2   21.60   10.10
   2  -9   2   47.20    7.60
  -2  -9  -2   29.60    6.90
   2  -9   2   31.90    9.60
   2  -9   2   23.20   10.10
  -2  -9  -2   43.20    9.10
  -2  -9  -2   33.80   10.20
   2  -9   2   24.60   10.30
   2  -9   2   31.10   10.80
  -2  -9  -2   33.40    6.70
  -2  -9  -2   41.40   11.70
   2   9   3  245.08   18.20
   2   9   3  253.77   28.60
   2   9   3  256.87   17.20
  -2   9  -3  241.78   19.70
   2   9   3  261.37   17.90
  -2   9  -3  264.27   21.40
  -2   9  -3  253.17   20.60
   2   9   3  268.07   17.60
   2   9   3  253.27   12.70
  -2  -9  -3  270.97   19.00
   2  -9   3  273.97   19.30
   2  -9   3  256.57   17.40
  -2  -9  -3  261.97   19.50
   2  -9   3  256.47   15.80
  -2  -9  -3  258.47   13.40
  -2  -9  -3  277.77   19.70
   2  -9   3  253.37   20.00
  -2  -9  -3  255.87   16.70
   2  -9   3  278.27   19.60
   2  -9   3  256.77   18.10
  -2   9  -4    0.60   19.20
   2   9   4   12.90    5.60
   2   9   4   14.40    6.20
   2   9   4    6.00   10.00
  -2   9  -4    4.30   13.10
   2   9   4   15.80   11.60
   2   9   4   10.60   11.70
   2   9   4   12.10   10.70
  -2   9  -4    3.80   13.90
   2  -9   4    8.70   12.10
  -2  -9  -4   16.60   11.80
   2  -9   4  -19.10   10.70
  -2  -9  -4   10.80   11.40
   2  -9   4   13.20    9.90
   2  -9   4    6.30   11.30
  -2  -9  -4   22.70   13.10
  -2   9  -5   30.80   17.20
   2   9   5   16.90   12.50
  -2   9  -5    4.10   15.90
   2   9   5   -2.50   10.30
   2   9   5   21.30   14.20
  -2   9  -5   25.30   14.00
   2   9   5   18.00    7.50
   2   9   5    8.40    5.70
  -2  -9  -5   -3.20   14.60
   2  -9   5    7.00   12.00
   2  -9   5   15.20   11.90
   2  -9   5   -0.40   13.60
  -2  -9  -5   21.50   14.20
   2  -9   5    6.20   15.00
   2   9   6   42.70   15.80
   2   9   6   36.50    9.40
   2   9   6   46.40   16.40
  -2   9  -6   27.80   17.90
   2   9   6   48.20   13.30
  -2   9  -6   54.19   19.30
   2   9   6   53.69    9.40
   2  -9   6   58.49   16.10
   2  -9   6   21.10   14.10
   2  -9   6   61.19   16.50
   2  -9   6   38.20   16.80
  -2  -9  -6   71.89   17.80
  -2  -9  -6   41.70   15.60
   2   9   7  334.77   15.10
   2   9   7  322.97   28.30
  -2   9  -7  270.37   29.80
   2   9   7  311.27   24.40
  -2   9  -7  282.87   31.50
   2   9   7  310.17   27.10
  -2  -9  -7  331.57   29.90
   2  -9   7  237.88   26.10
  -2  -9  -7  326.97   30.30
   2  -9   7  320.47   30.10
   2  -9   7  398.56   29.40
   2   9   8  -21.80   17.70
  -2   9  -8    2.00   19.50
   2   9   8    2.60   17.20
   2   9   8  -26.90   12.40
   2   9   8    2.80    5.50
   2  -9   8   32.10   20.50
   2  -9   8  -25.60   17.60
   2  -9   8   -8.20   16.40
   2  -9   8   39.40   12.20
  -2  -9  -8   26.30   19.40
  -2  10   9   13.10   17.30
   2  10  -9  -13.00   22.50
  -2  10   9   12.70   18.90
  -2 -10   9   12.60   21.00
   2 -10  -9    0.70   20.10
  -2 -10   9   20.70   16.90
  -2 -10   9   -0.50   17.60
  -2  10   8  137.19   18.10
  -2  10   8  154.48   21.90
   2  10  -8  104.79   24.10
  -2 -10   8   97.29   18.70
  -2 -10   8  131.79   18.70
   2 -10  -8  161.28   23.80
  -2 -10   8  124.69   22.20
  -2  10   7   -5.60    7.80
   2  10  -7   21.50   24.30
  -2  10   7   31.90   16.10
   2  10  -7   28.90   17.80
  -2  10   7   16.70   13.30
  -2 -10   7   19.70   17.80
  -2 -10   7   16.10   14.60
  -2 -10   7   12.50   14.50
  -2 -10   7    7.40   15.00
   2 -10  -7    3.30   16.60
   2 -10  -7   35.00   14.90
   2 -10  -7    1.40   19.90
   2  10  -6   32.20   13.90
   2  10  -6   32.10   14.20
  -2  10   6   26.50   12.50
  -2  10   6   42.40   15.30
   2  10  -6    6.30   14.70
  -2  10   6   29.00   10.70
  -2  10   6   44.70   13.60
   2 -10  -6   33.60   14.00
  -2 -10   6   41.10   15.80
   2 -10  -6   43.50   17.10
  -2 -10   6   51.89   14.10
  -2 -10   6   41.80   10.90
  -2 -10   6   40.60   14.20
   2  10  -5   51.69   15.60
   2  10  -5   59.69   14.40
  -2  10   5   42.90   12.10
   2  10  -5   21.70   12.30
  -2  10   5   46.90   11.00
  -2  10   5   62.79   14.30
  -2  10   5   49.50   11.60
   2 -10  -5   53.09   13.40
  -2 -10   5   28.30   18.40
   2 -10  -5   69.09   15.00
   2 -10  -5   50.69   13.30
  -2 -10   5   62.49   11.70
  -2 -10   5   51.39   12.40
  -2 -10   5   38.00   14.10
  -2 -10   5   52.09   13.30
   2  10  -4  847.62   34.60
  -2  10   4  827.92   32.20
  -2  10   4  809.12   31.80
   2  10  -4  788.22   36.40
   2  10  -4  826.42   31.90
  -2  10   4  786.52   30.50
  -2  10   4  814.52   32.40
   2 -10  -4  839.92   33.80
  -2 -10   4  845.22   32.00
  -2 -10   4  775.62   33.10
   2 -10  -4  764.82   28.60
   2 -10  -4  803.62   33.60
  -2 -10   4  839.12   32.30
  -2 -10   4  750.82   30.80
   2 -10  -4  765.92   32.00
  -2 -10   4  823.22   31.70
  -2  10   3  300.57   12.90
   2  10  -3  361.16   19.30
  -2  10   3  307.97   16.60
   2  10  -3  323.17   21.00
  -2  10   3  299.87   18.50
  -2  10   3  326.07   18.50
  -2 -10   3  311.17   17.50
   2 -10  -3  324.27   14.20
   2 -10  -3  301.37   19.70
   2 -10  -3  315.37   20.00
  -2 -10   3  320.17   18.50
   2 -10  -3  304.07   18.20
  -2 -10   3  313.57   24.50
  -2 -10   3  312.17   18.30
   2 -10  -3  321.87   12.10
  -2 -10   3  337.97   19.40
  -2  10   2    7.60    9.50
  -2  10   2   14.80    8.80
   2  10  -2   15.50   10.40
   2  10  -2    6.90    8.40
  -2  10   2   -4.20   12.90
  -2  10   2   12.70    9.00
  -2  10   2   22.00    6.40
   2 -10  -2   20.70    9.20
   2 -10  -2   12.20    5.50
  -2 -10   2   21.30    8.60
  -2 -10   2   13.80    7.90
  -2 -10   2   13.40    9.80
  -2 -10   2    3.70    8.20
   2 -10  -2    7.90    9.20
   2 -10  -2   15.00    4.80
  -2 -10   2    4.90    7.60
   2 -10  -2   24.80   10.00
  -2  10   1   91.39   10.00
   2  10  -1  118.99   11.00
  -2  10   1  106.29    8.10
  -2  10   1  104.29    7.80
   2  10  -1  125.79   12.30
  -2  10   1  116.09   12.30
  -2  10   1  124.19   14.90
   2  10  -1  106.29    9.80
  -2  10   1  133.69   12.70
   2  10  -1  134.89   12.80
   2  10  -1  105.19   11.20
   2 -10  -1  119.19   11.30
   2 -10  -1  115.59   11.50
  -2 -10   1  133.49   12.30
   2 -10  -1  111.89   12.90
  -2 -10   1  111.29   10.60
   2 -10  -1  131.99   12.10
  -2 -10   1  111.49   11.90
  -2 -10   1  134.09   11.50
   2 -10  -1  134.09   12.60
  -2 -10   1  119.29   13.40
  -2 -10   1  100.09   10.60
  -2  10   0  151.68   13.90
  -2  10   0  113.19    8.50
  -2  10   0  131.99   13.60
   2  10   0  115.69   12.30
   2  10   0  129.99   12.20
   2  10   0  146.49   14.10
  -2  10   0  110.79   11.90
  -2  10   0  118.49   13.90
   2  10   0  109.29   10.90
   2  10   0   97.39   11.40
  -2  10   0  112.09    8.40
  -2  10   0  134.69   13.20
   2  10   0  109.19   13.00
   2  10   0  118.29   10.90
   2 -10   0  130.19   14.50
  -2 -10   0  121.29   13.80
  -2 -10   0  129.99   11.40
   2 -10   0  121.69   13.20
  -2 -10   0  126.19   11.20
   2 -10   0  138.69   12.50
  -2 -10   0  118.49   13.90
  -2 -10   0  115.89   13.30
   2 -10   0  124.69   13.20
   2 -10   0  119.39    8.50
   2 -10   0  111.29   11.90
  -2  10  -1   76.89   10.90
  -2  10  -1   71.69   12.10
   2  10   1   91.69   10.30
  -2  10  -1   74.29    7.40
   2  10   1   93.69    8.50
  -2  10  -1   67.29   11.20
  -2  10  -1   68.49   12.00
   2  10   1   85.79   10.60
   2  10   1   87.89    8.30
   2  10   1   96.29   11.40
   2  10   1   94.59    9.30
   2  10   1  115.89   11.40
  -2 -10  -1   94.59    8.70
  -2 -10  -1   93.99   12.20
   2 -10   1   92.89   11.90
  -2 -10  -1   75.49    7.70
  -2 -10  -1   73.39   10.80
  -2 -10  -1  106.39   12.00
   2 -10   1  102.89   12.40
   2 -10   1   72.59   10.10
   2 -10   1   82.09   10.40
   2 -10   1   85.99    7.40
   2 -10   1   90.09    9.80
  -2 -10  -1  116.29   11.80
   2  10   2  139.29   15.20
  -2  10  -2  133.49   12.10
   2  10   2  141.29   14.30
   2  10   2  124.29   14.10
  -2  10  -2  123.89   13.40
   2  10   2  132.69   10.70
   2  10   2  141.79   13.20
   2  10   2  185.78   21.70
  -2  10  -2  128.59   14.20
  -2  10  -2  120.79   14.60
  -2  10  -2  134.29   13.30
   2 -10   2  179.78   15.20
   2 -10   2  145.69   15.70
   2 -10   2  112.89   11.80
   2 -10   2  138.19   15.20
  -2 -10  -2  125.19   14.60
  -2 -10  -2  146.49   14.50
   2 -10   2  154.38   13.30
  -2 -10  -2  112.39   11.30
   2 -10   2  130.39   12.00
  -2 -10  -2  122.39   11.20
  -2 -10  -2  150.28   14.20
   2  10   3   31.70    6.30
  -2  10  -3   23.70   15.30
  -2  10  -3    9.70   12.70
  -2  10  -3   26.10   13.60
   2  10   3   29.00    9.70
   2  10   3   26.20   10.70
   2  10   3   21.50   10.50
   2  10   3   34.50    6.40
   2 -10   3   27.70   11.60
  -2 -10  -3   28.30   11.90
   2 -10   3   42.90   12.60
  -2 -10  -3   46.30   11.60
  -2 -10  -3   39.90   11.70
   2 -10   3   19.30   10.40
   2 -10   3   40.60    9.00
  -2 -10  -3   29.40    7.10
  -2 -10  -3   31.50   11.00
   2 -10   3   37.30   11.40
   2 -10   3   29.30   11.00
  -2  10  -4  413.46   28.00
  -2  10  -4  401.46   24.10
   2  10   4  408.66   23.10
   2  10   4  385.66   16.40
   2  10   4  370.26   23.10
   2  10   4  410.26   16.60
  -2  10  -4  357.76   24.80
   2  10   4  371.86   23.60
   2 -10   4  385.16   21.20
   2 -10   4  427.26   25.00
  -2 -10  -4  401.96   24.60
   2 -10   4  386.16   23.70
  -2 -10  -4  390.26   24.80
  -2 -10  -4  334.37   28.50
   2 -10   4  403.06   24.90
  -2  10  -5   12.80   16.00
   2  10   5    4.80    7.20
   2  10   5   -6.70   12.20
  -2  10  -5    0.20   14.20
   2  10   5    4.70    5.70
  -2  10  -5  -12.90   16.70
   2  10   5    9.40   11.70
   2  10   5   22.90   14.30
  -2 -10  -5   18.90   14.60
   2 -10   5   -3.10   13.90
  -2 -10  -5    8.00   13.70
   2 -10   5   10.80   13.90
   2 -10   5   -1.10   11.90
  -2  10  -6   87.29   18.70
   2  10   6   90.29    9.60
   2  10   6   87.79   14.80
   2  10   6   62.09    9.80
  -2  10  -6   89.29   20.00
   2  10   6   78.99   16.50
   2  10   6   60.29   16.70
  -2 -10  -6   97.19   17.70
   2 -10   6   71.39   19.10
   2 -10   6  101.89   16.80
   2 -10   6   86.39   17.00
  -2 -10  -6   70.29   17.50
   2 -10   6   49.10   14.80
   2  10   7   23.00   16.60
  -2  10  -7   17.20   19.60
  -2  10  -7   43.40   18.60
   2  10   7   25.60   10.60
   2  10   7   50.49   17.60
   2 -10   7    5.50    9.70
  -2 -10  -7   74.09   20.50
   2 -10   7   20.60   15.90
  -2 -10  -7   28.00   17.50
   2 -10   7   24.60   19.40
   2 -10   7   57.79   18.20
   2  10   8   75.29   21.10
   2  10   8   58.09   19.40
  -2  10  -8   63.09   22.50
   2 -10   8   77.49   25.90
  -2 -10  -8   65.99   21.30
   2 -10   8   93.29   18.60
   2 -10   8   36.80   18.40
  -2  11   8   -3.40   16.40
  -2  11   8    6.50   14.90
   2  11  -8  -11.10   21.40
  -2 -11   8    6.20   16.30
  -2 -11   8   10.90   20.00
   2 -11  -8    1.00   19.20
  -2 -11   8    6.50   16.20
  -2  11   7   66.29   17.80
  -2  11   7   25.20   13.10
   2 -11  -7   24.80   15.60
  -2 -11   7   55.89   29.40
  -2 -11   7   29.00   15.80
   2 -11  -7   27.40   17.60
  -2 -11   7   25.00   15.70
  -2  11   6  130.49   18.60
   2  11  -6  148.89   20.70
  -2  11   6  117.59   14.50
   2  11  -6  107.39   16.10
  -2  11   6  125.79   14.80
   2  11  -6  139.19   17.00
  -2  11   6  123.89   17.30
   2 -11  -6  160.28   19.50
  -2 -11   6  110.49   16.70
  -2 -11   6  129.99   19.10
  -2 -11   6  121.09   16.40
  -2 -11   6  121.39   15.00
   2 -11  -6  137.89   17.70
   2 -11  -6  127.19   16.50
   2  11  -5   24.20   14.00
   2  11  -5   29.30   13.90
  -2  11   5   17.10   12.80
   2  11  -5   31.40   13.20
  -2  11   5    4.20   10.40
  -2  11   5   34.70   13.10
  -2  11   5   24.30   12.90
  -2 -11   5   34.40   11.30
  -2 -11   5   16.40   12.80
  -2 -11   5   24.60   12.50
  -2 -11   5   24.40   11.70
  -2 -11   5   24.70   14.10
   2 -11  -5   21.50   13.30
   2 -11  -5   38.00   14.80
   2  11  -4   21.40   11.70
  -2  11   4    2.20   10.00
   2  11  -4   -2.30   11.90
  -2  11   4   -5.00   10.10
   2  11  -4   10.40   11.30
  -2  11   4    1.50    9.40
  -2 -11   4   -0.70    9.90
  -2 -11   4    6.50   10.10
   2 -11  -4   18.80   11.70
  -2 -11   4    5.90   11.10
  -2 -11   4    9.10    9.80
   2 -11  -4    4.10    7.00
   2 -11  -4   -2.80   11.20
  -2 -11   4    0.00   11.90
  -2  11   3  219.68   17.40
  -2  11   3  226.38   12.20
  -2  11   3  258.27   16.60
   2  11  -3  278.97   20.70
  -2  11   3  255.97   16.10
   2  11  -3  240.48   18.40
  -2  11   3  233.38   17.10
   2  11  -3  271.07   17.60
   2 -11  -3  230.78   18.60
  -2 -11   3  244.18   18.10
  -2 -11   3  240.18   17.20
  -2 -11   3  239.88   16.20
   2 -11  -3  237.28   18.60
   2 -11  -3  236.78   12.40
  -2 -11   3  260.57   18.60
   2 -11  -3  248.38   17.50
   2  11  -2    5.40   10.90
  -2  11   2   -1.30    9.00
  -2  11   2    4.30    6.40
  -2  11   2   11.60    9.50
  -2  11   2   -2.90    7.00
  -2  11   2    1.50    6.10
   2  11  -2   -3.70    8.10
  -2  11   2    0.70    9.70
   2  11  -2    0.20    8.80
   2 -11  -2   -6.70    9.10
  -2 -11   2    2.20    9.50
   2 -11  -2   -7.10    8.50
   2 -11  -2   -2.20    5.70
  -2 -11   2   -2.00    7.90
   2 -11  -2   11.50    9.60
  -2 -11   2    3.20    9.80
  -2 -11   2   -2.90    8.50
  -2 -11   2    0.30    8.10
   2  11  -1 1126.99   39.40
   2  11  -1 1148.89   40.40
  -2  11   1 1110.19   35.40
  -2  11   1 1105.49   34.70
  -2  11   1 1124.29   39.60
  -2  11   1 1129.59   38.70
   2  11  -1 1101.19   37.20
  -2  11   1 1090.89   39.00
   2  11  -1 1160.08   38.50
   2  11  -1 1132.89   37.70
  -2  11   1 1088.79   39.20
  -2  11   1 1098.49   40.00
   2 -11  -1 1126.29   36.70
  -2 -11   1 1084.69   38.50
  -2 -11   1 1130.79   39.30
   2 -11  -1 1118.19   38.90
  -2 -11   1 1170.08   39.20
  -2 -11   1 1115.09   38.00
   2 -11  -1 1136.19   39.80
   2 -11  -1 1079.49   39.90
  -2 -11   1 1119.69   37.50
  -2  11   0   24.20    5.40
  -2  11   0   22.60    9.20
   2  11   0   16.70    6.60
  -2  11   0    6.10    8.10
   2  11   0   33.80    9.70
  -2  11   0    5.30   10.50
  -2  11   0   24.50    7.20
   2  11   0   20.40    9.40
   2  11   0   17.70    9.30
  -2  11   0   26.50   10.00
   2  11   0   15.50    7.80
  -2  11   0   32.90   10.60
  -2 -11   0   25.70    8.40
  -2 -11   0   26.10    7.90
   2 -11   0   29.10    9.20
   2 -11   0   19.10    8.60
   2 -11   0   31.40   10.70
  -2 -11   0   25.50   11.80
  -2 -11   0   21.50    9.20
  -2 -11   0   19.50    9.80
   2 -11   0   24.10    9.70
   2 -11   0   24.30    9.90
   2 -11   0   23.90    5.50
   2  11   1  180.28   13.60
  -2  11  -1  196.98   18.20
   2  11   1  172.28   12.70
  -2  11  -1  186.98   18.70
  -2  11  -1  208.28   14.40
  -2  11  -1  173.58   11.30
   2  11   1  190.98   16.50
   2  11   1  207.88   15.30
   2  11   1  195.68   15.60
   2  11   1  185.18   12.30
   2 -11   1  184.88   15.90
  -2 -11  -1  184.48   12.70
   2 -11   1  159.58   17.10
  -2 -11  -1  202.98   16.50
  -2 -11  -1  186.38   11.80
   2 -11   1  199.48   13.60
  -2 -11  -1  194.78   16.40
   2 -11   1  207.88   15.60
  -2 -11  -1  209.78   15.40
  -2 -11  -1  178.68   15.70
   2 -11   1  179.18   11.60
   2 -11   1  198.78   16.40
  -2  11  -2   72.79   14.30
  -2  11  -2   38.20    8.50
   2  11   2   73.39    7.80
   2  11   2   71.59   11.50
   2  11   2   44.70    9.10
  -2  11  -2   63.39   19.90
  -2  11  -2   59.39   13.30
   2  11   2   71.79   10.20
  -2  11  -2   53.89   13.10
   2  11   2   53.49   11.10
  -2 -11  -2   69.09    7.90
   2 -11   2   71.99    8.80
  -2 -11  -2   70.09   11.80
   2 -11   2   56.99   10.80
   2 -11   2   50.99   11.30
   2 -11   2   64.59   10.80
   2 -11   2   55.49   12.90
  -2 -11  -2   48.50    9.80
   2 -11   2   61.19   12.00
  -2 -11  -2   91.09   12.70
  -2 -11  -2   60.89   11.90
   2  11   3   74.89   11.20
   2  11   3   74.79    7.80
   2  11   3   84.59   12.50
   2  11   3   58.29   11.80
   2  11   3   75.69   12.60
  -2  11  -3   51.69   14.90
   2  11   3   70.19    7.80
  -2  11  -3   65.89   14.30
  -2  11  -3   61.29   12.80
  -2 -11  -3   74.79   10.70
  -2 -11  -3   74.89   14.10
   2 -11   3   64.09   14.00
   2 -11   3   61.59   13.00
  -2 -11  -3   72.09   12.80
   2 -11   3   40.10   12.00
   2 -11   3   73.59   13.70
  -2 -11  -3   71.59    8.60
   2 -11   3   76.39   10.10
   2  11   4    2.20    6.20
   2  11   4   -2.10   11.60
   2  11   4    4.10   12.40
   2  11   4  -12.20   10.60
  -2  11  -4   -6.10   12.40
   2  11   4   -1.60    6.10
  -2  11  -4    8.30   15.60
  -2  11  -4   22.50   13.90
   2 -11   4   -2.30   14.10
   2 -11   4   -8.70   11.10
   2 -11   4   -4.50   13.20
   2 -11   4  -18.20    9.70
  -2 -11  -4  -13.20   12.90
  -2 -11  -4   -6.70   10.50
  -2  11  -5  547.55   33.10
   2  11   5  593.64   29.70
   2  11   5  619.74   32.30
   2  11   5  567.24   21.50
  -2  11  -5  598.04   35.10
   2  11   5  588.04   22.30
  -2  11  -5  477.75   33.10
   2  11   5  584.34   29.70
  -2 -11  -5  592.74   31.70
   2 -11   5  556.44   31.20
   2 -11   5  559.64   31.40
  -2 -11  -5  621.84   33.10
   2 -11   5  599.24   30.40
   2 -11   5  595.44   28.40
   2  11   6    9.80    7.80
   2  11   6   -1.30   11.10
   2  11   6   20.10   16.10
  -2  11  -6   -3.90   14.60
  -2  11  -6   12.80   18.40
   2  11   6   14.00   16.10
   2  11   6    4.90    8.30
   2 -11   6   -9.10   25.50
  -2 -11  -6   24.20   17.20
   2 -11   6   -1.60   11.20
   2 -11   6    3.20   13.80
   2 -11   6   12.30   17.60
  -2 -11  -6    8.30   14.80
   2  11   7   52.09   17.80
   2  11   7   39.10   17.00
  -2  11  -7   34.10   19.60
   2  11   7   15.90   11.40
  -2  11  -7   70.29   20.90
  -2 -11  -7   74.39   21.70
   2 -11   7    4.20   15.30
   2 -11   7   41.60   18.10
   2 -11   7   37.60   18.70
  -2 -11  -7   68.59   17.30
   2  11   8    2.60    8.40
   2  11   8    6.30   19.10
   2  11   8   17.10   18.10
  -2  11  -8   -9.30   20.80
   2 -11   8    5.40   16.80
   2 -11   8   25.40   26.10
   2 -11   8   -3.50   18.40
  -2  12   8   50.69   18.60
  -2  12   8   21.80   15.40
   2  12  -8   19.50   20.90
  -2 -12   8   23.60   17.20
  -2 -12   8   43.00   17.60
   2 -12  -8   14.90   18.90
  -2 -12   8   -6.20   19.10
  -2  12   7   68.59   17.80
   2  12  -7   57.89   21.50
  -2  12   7   63.09   14.80
  -2 -12   7   66.19   20.30
   2 -12  -7   73.69   20.10
  -2 -12   7   52.39   16.50
  -2 -12   7   85.29   17.50
  -2  12   6   13.80   12.20
   2  12  -6  -16.00   13.90
  -2  12   6   -3.00   14.40
   2  12  -6   -2.00   14.00
  -2  12   6   15.50   14.70
   2  12  -6   23.60   16.50
   2 -12  -6   -8.00   13.30
  -2 -12   6   26.10   17.00
   2 -12  -6   10.20   15.70
  -2 -12   6   21.00   21.10
  -2 -12   6   -3.50   13.80
   2 -12  -6   36.30   14.40
  -2 -12   6   16.00   11.20
  -2 -12   6   18.60   14.10
  -2  12   5   86.49   14.40
   2  12  -5   87.19   15.20
  -2  12   5   85.19   14.40
   2  12  -5   80.29   16.20
   2  12  -5  119.19   18.80
  -2 -12   5   81.69   14.90
  -2 -12   5   87.69   16.40
  -2 -12   5   76.89   13.50
  -2 -12   5   74.39   13.60
   2 -12  -5  104.69   15.80
   2 -12  -5  103.09   16.00
  -2 -12   5   71.99   11.90
   2 -12  -5   95.69   15.10
   2  12  -4    0.00   11.20
   2  12  -4   29.50   14.90
  -2  12   4    7.70   12.40
  -2  12   4   21.20   12.40
  -2  12   4   12.00   10.20
  -2  12   4   24.90   16.00
   2  12  -4   17.40   12.30
  -2 -12   4    7.70    9.70
   2 -12  -4   17.80   21.20
  -2 -12   4   24.40   12.40
   2 -12  -4   -9.10   11.50
  -2 -12   4    9.30   11.30
  -2 -12   4   11.00   13.40
  -2 -12   4   21.60   10.80
   2 -12  -4    4.60   11.60
   2  12  -3    0.10   10.30
  -2  12   3  -12.40    8.40
  -2  12   3    0.50   10.20
   2  12  -3   -5.10   10.50
  -2  12   3    1.60   11.00
  -2  12   3   -6.60    9.80
  -2  12   3    4.10    7.30
   2  12  -3    7.80   17.70
   2 -12  -3    5.50   10.80
   2 -12  -3    0.80    9.90
  -2 -12   3    8.20    9.70
  -2 -12   3    3.30    9.30
  -2 -12   3    1.50   10.50
  -2 -12   3   11.30    8.70
  -2 -12   3    0.40   13.10
   2 -12  -3    3.60    5.10
   2  12  -2 1105.49   41.90
  -2  12   2 1122.59   36.70
   2  12  -2 1150.58   39.30
  -2  12   2 1157.98   40.30
  -2  12   2 1122.39   35.40
  -2  12   2 1091.59   36.00
   2  12  -2 1073.49   40.40
  -2  12   2 1189.28   41.10
  -2 -12   2 1185.78   40.50
  -2 -12   2 1078.39   39.30
   2 -12  -2 1096.49   35.30
  -2 -12   2 1125.49   40.10
   2 -12  -2 1099.79   39.70
   2 -12  -2 1128.69   41.20
  -2 -12   2 1108.49   38.90
  -2 -12   2 1141.59   39.60
   2 -12  -2 1125.49   36.30
  -2  12   1    8.10    5.70
   2  12  -1   -1.30    8.00
  -2  12   1    7.20   10.00
  -2  12   1    7.10    8.90
  -2  12   1    2.40   10.00
   2  12  -1    7.30    9.10
  -2  12   1   -2.80    5.30
   2  12  -1   -3.70    7.60
  -2  12   1   -2.20    8.50
  -2  12   1    1.00    9.50
   2  12  -1   13.10   10.10
   2 -12  -1    2.90    9.20
  -2 -12   1   -1.70    8.50
  -2 -12   1    3.00    7.60
   2 -12  -1   -9.00    9.40
  -2 -12   1    3.20    8.30
  -2 -12   1    0.90   10.00
   2 -12  -1    3.50    7.20
  -2 -12   1  -11.10   13.90
  -2  12   0  234.28   18.20
   2  12   0  224.68   16.40
  -2  12   0  254.37   19.30
  -2  12   0  250.47   17.50
   2  12   0  213.58   14.70
  -2  12   0  245.38   23.00
  -2  12   0  240.48   11.70
  -2  12   0  227.58   13.10
   2  12   0  238.88   18.10
   2  12   0  214.98   16.20
  -2 -12   0  215.28   14.90
   2 -12   0  242.08   18.70
  -2 -12   0  211.78   16.20
   2 -12   0  226.68   17.00
  -2 -12   0  241.78   17.10
   2 -12   0  223.88   15.60
  -2 -12   0  227.88   17.10
   2 -12   0  217.48   17.00
   2  12   1   35.50   16.90
   2  12   1   50.59   11.90
  -2  12  -1   44.80    6.90
   2  12   1   56.79   11.60
  -2  12  -1   49.30   13.20
  -2  12  -1   41.90   10.10
  -2  12  -1   37.50   12.40
  -2  12  -1   62.69   11.20
   2  12   1   57.49    9.40
  -2 -12  -1   55.29    8.60
   2 -12   1   61.09   12.00
  -2 -12  -1   54.99   10.60
  -2 -12  -1   57.99   11.80
   2 -12   1   42.90   12.00
   2 -12   1   46.70    9.70
   2 -12   1   38.90    7.00
  -2 -12  -1   52.69   10.70
   2 -12   1   46.30   10.60
   2  12   2  442.66   22.80
  -2  12  -2  442.86   26.20
  -2  12  -2  432.56   25.00
   2  12   2  449.76   20.60
   2  12   2  455.05   22.30
  -2  12  -2  430.26   23.70
   2  12   2  441.56   23.80
  -2  12  -2  448.06   19.60
   2 -12   2  446.46   19.50
  -2 -12  -2  484.95   23.60
  -2 -12  -2  449.06   23.10
  -2 -12  -2  434.86   22.80
   2 -12   2  454.35   24.00
   2 -12   2  436.96   24.50
  -2 -12  -2  435.36   18.80
   2 -12   2  448.06   23.30
   2 -12   2  446.56   23.20
   2  12   3  129.89   11.70
   2  12   3  160.68   15.30
  -2  12  -3  143.59   18.00
  -2  12  -3  139.29   17.50
   2  12   3  138.49   14.10
   2  12   3  135.19   11.70
   2  12   3  179.58   16.30
  -2  12  -3  126.09   15.70
  -2 -12  -3  132.39   14.80
   2 -12   3  140.69   15.60
  -2 -12  -3  142.89   16.70
   2 -12   3  152.08   16.30
  -2 -12  -3  144.09   12.90
   2 -12   3  140.19   12.50
   2 -12   3  162.18   17.20
   2  12   4   69.29    7.80
  -2  12  -4   62.99   16.70
   2  12   4   88.99   15.00
  -2  12  -4   65.39   14.60
   2  12   4   58.79    7.70
   2  12   4   68.19   14.00
   2  12   4   65.89   13.00
  -2  12  -4   68.19   16.60
  -2 -12  -4   79.19   15.40
   2 -12   4   42.70   14.60
   2 -12   4   64.09   15.40
  -2 -12  -4   70.79   15.60
   2 -12   4   74.79   12.30
   2 -12   4   55.99   15.90
   2  12   5    8.00    8.00
   2  12   5    2.00   11.60
  -2  12  -5   -2.00   17.30
   2  12   5   12.30    6.80
   2  12   5   29.20   15.50
  -2  12  -5   -9.30   17.60
   2  12   5   19.00   13.70
   2 -12   5    1.20   14.90
  -2 -12  -5   19.40   14.90
   2 -12   5   23.30   16.80
  -2 -12  -5   22.30   16.90
   2 -12   5   16.50   12.70
   2 -12   5   14.80   12.40
   2  12   6  222.48   20.80
  -2  12  -6  161.28   19.20
   2  12   6  273.97   25.10
  -2  12  -6  211.28   24.00
   2  12   6  259.77   14.00
   2  12   6  242.88   23.00
   2 -12   6  198.38   22.30
  -2 -12  -6  251.17   27.00
  -2 -12  -6  255.57   27.80
   2 -12   6  247.48   27.30
   2 -12   6  225.38   24.90
   2 -12   6  267.07   27.80
   2  12   7   14.20   17.90
   2  12   7    2.50   11.40
   2  12   7   16.70   16.80
   2  12   7   -0.40    4.20
  -2  12  -7   10.00   19.10
   2 -12   7  -12.00    8.30
  -2 -12  -7    8.50   18.30
   2 -12   7    7.20   15.30
   2 -12   7  -22.70   18.00
  -2 -12  -7    5.00   17.30
   2 -12   7   15.40   17.90
  -2  12  -8   16.30   17.70
   2  12   8   38.80   19.10
   2  12   8   51.29   19.10
   2 -12   8   10.80   21.40
   2 -12   8   11.00   18.00
   2 -12   8   20.40   18.90
  -2 -12  -8   36.60   19.00
  -2  13   8   31.30   18.50
   2  13  -8   -2.80   19.70
  -2  13   8   -7.70   14.30
  -2 -13   8  -29.40   19.80
  -2 -13   8   -3.90   16.70
  -2 -13   8  -23.30   16.40
   2 -13  -8    4.90   19.90
  -2  13   7  142.99   16.50
   2  13  -7  164.18   24.60
  -2  13   7  114.69   20.70
  -2 -13   7  119.59   21.60
   2 -13  -7  103.49   32.40
  -2 -13   7   92.79   18.00
  -2 -13   7  154.88   19.50
  -2  13   6   39.80   15.60
   2  13  -6   11.90   15.60
   2  13  -6   43.40   15.90
   2  13  -6   23.10   15.30
  -2  13   6   16.90   10.40
   2 -13  -6   26.50   17.00
  -2 -13   6   17.90   13.00
   2 -13  -6   15.00   14.50
   2 -13  -6   35.70   17.90
  -2 -13   6  -10.40    9.70
  -2 -13   6   11.10   16.90
  -2 -13   6   41.50   15.70
  -2 -13   6   26.60   17.90
   2  13  -5  218.68   22.30
   2  13  -5  241.98   26.40
  -2  13   5  220.48   21.20
  -2  13   5  237.68   19.20
  -2  13   5  221.08   22.00
   2  13  -5  227.38   24.00
   2 -13  -5  229.18   22.60
  -2 -13   5  215.68   20.40
  -2 -13   5  232.18   20.70
   2 -13  -5  208.48   24.40
  -2 -13   5  198.38   23.30
   2 -13  -5  241.68   23.20
  -2 -13   5  248.68   23.70
  -2 -13   5  200.58   18.20
  -2  13   4   39.50   11.70
  -2  13   4   46.00    5.60
  -2  13   4   39.60   13.70
  -2  13   4   50.29    6.90
   2  13  -4   37.60   12.90
  -2  13   4   23.20   10.70
   2  13  -4   16.80   12.40
  -2  13   4   47.60   11.00
   2  13  -4   31.40   15.10
  -2 -13   4   44.70   14.70
   2 -13  -4   54.59   13.70
  -2 -13   4   35.70   10.70
   2 -13  -4   43.50   13.90
  -2 -13   4   47.00   13.30
  -2 -13   4   37.30   11.60
  -2 -13   4   20.20   10.50
   2 -13  -4   38.40   13.00
  -2  13   3   86.39   10.10
  -2  13   3  128.39   12.40
  -2  13   3   89.69   12.00
   2  13  -3   86.59   13.70
  -2  13   3   74.89   12.50
   2  13  -3   91.29   13.10
  -2  13   3   91.09   14.30
   2  13  -3   65.99   15.40
   2 -13  -3   85.09   12.90
  -2 -13   3   88.99   12.80
   2 -13  -3   90.09    9.40
  -2 -13   3  110.69   14.40
  -2 -13   3  104.39   13.20
  -2 -13   3   70.69   11.90
   2 -13  -3   83.99    8.50
   2 -13  -3   99.99   13.80
  -2 -13   3   78.49   11.60
   2 -13  -3   86.49   13.90
  -2  13   2    3.00    9.10
  -2  13   2    6.70   10.70
  -2  13   2    6.70    5.20
   2  13  -2   -0.60   11.50
  -2  13   2   -4.70   10.50
   2  13  -2   -1.30   10.20
   2  13  -2    9.80   10.40
  -2  13   2   12.40    8.00
  -2  13   2    3.90    6.70
   2 -13  -2    7.50    9.90
   2 -13  -2   21.00   10.50
  -2 -13   2    5.00    9.80
  -2 -13   2   24.00    9.00
   2 -13  -2    3.00    6.70
  -2 -13   2   14.60    9.70
  -2 -13   2   -6.50   11.40
  -2 -13   2    3.30    9.10
  -2  13   1   76.89   12.10
  -2  13   1   75.69    8.30
   2  13  -1  102.69   12.10
  -2  13   1   94.89    9.20
   2  13  -1   78.39   10.20
  -2  13   1   85.89   12.60
  -2  13   1  104.59   14.00
   2  13  -1  102.29   14.10
   2  13  -1   75.39    9.90
  -2  13   1  104.79   12.80
   2 -13  -1  122.49   10.20
  -2 -13   1   83.19   10.80
  -2 -13   1  102.79   11.20
   2 -13  -1   87.89   12.00
   2 -13  -1   74.89   12.00
   2 -13  -1   95.79   12.60
  -2 -13   1  126.59   13.70
  -2 -13   1   95.79   12.00
  -2 -13   1   91.29   10.10
  -2  13   0   63.49   12.50
   2  13   0   70.49   11.10
   2  13   0   52.39    9.50
   2  13   0   73.29    9.80
  -2  13   0   47.50   10.50
  -2  13   0   78.89    7.30
   2  13   0   77.59   12.60
  -2  13   0   59.59   11.60
  -2  13   0   51.59    6.50
  -2  13   0   35.50   12.00
   2 -13   0   61.69   11.30
   2 -13   0   61.59   10.50
   2 -13   0   80.19   13.00
  -2 -13   0   73.69    9.90
  -2 -13   0   81.09   12.80
  -2 -13   0   76.79   11.50
  -2 -13   0   66.59   11.20
   2 -13   0   75.39   12.30
   2  13   1  682.93   27.00
   2  13   1  757.12   32.00
   2  13   1  707.43   29.20
   2  13   1  696.23   30.30
  -2  13  -1  665.33   31.20
  -2  13  -1  729.53   30.10
  -2  13  -1  708.53   31.00
   2 -13   1  667.13   24.90
  -2 -13  -1  723.73   30.20
   2 -13   1  672.83   28.30
   2 -13   1  704.73   28.50
  -2 -13  -1  684.63   26.90
   2 -13   1  692.83   30.70
  -2 -13  -1  708.53   28.70
  -2 -13  -1  707.63   29.50
   2 -13   1  685.03   29.20
  -2  13  -2  154.98   18.70
   2  13   2  159.18   18.50
   2  13   2  139.79   14.30
  -2  13  -2  133.49   16.80
   2  13   2  165.08   16.80
  -2  13  -2  132.39   14.20
  -2  13  -2  157.18   17.40
  -2 -13  -2  156.58   16.80
   2 -13   2  175.18   16.60
   2 -13   2  172.48   13.40
   2 -13   2  146.09   16.90
  -2 -13  -2  158.58   15.40
  -2 -13  -2  164.48   16.40
   2 -13   2  161.38   18.90
  -2 -13  -2  170.48   13.50
   2 -13   2  132.39   14.60
   2  13   3   45.40   12.50
  -2  13  -3   42.60   14.50
   2  13   3   55.49    7.90
   2  13   3   41.50   11.50
  -2  13  -3   30.80   15.20
  -2  13  -3   49.10   13.70
   2  13   3   48.40   11.40
   2  13   3   45.50   12.40
   2 -13   3   35.40   14.00
  -2 -13  -3   51.59   13.80
   2 -13   3   57.19   14.10
  -2 -13  -3   33.60   10.60
   2 -13   3   51.29   10.70
  -2 -13  -3   34.60    8.30
   2 -13   3   42.60   13.30
   2  13   4  379.26   23.70
  -2  13  -4  298.57   32.50
  -2  13  -4  340.37   28.10
   2  13   4  335.07   23.30
  -2  13  -4  402.76   45.80
   2  13   4  324.47   15.90
   2  13   4  382.36   24.40
   2 -13   4  357.96   26.60
   2 -13   4  319.67   25.10
  -2 -13  -4  350.96   25.10
   2 -13   4  325.07   21.60
  -2 -13  -4  364.06   17.70
  -2 -13  -4  367.16   26.90
   2 -13   4  346.37   23.00
   2  13   5   88.49   16.70
  -2  13  -5   96.89   20.70
   2  13   5   99.29    8.80
   2  13   5  147.49   17.30
  -2  13  -5   66.29   19.20
   2  13   5  105.99   16.60
   2 -13   5   67.89   19.00
  -2 -13  -5  116.89   19.70
   2 -13   5  108.19   22.50
   2 -13   5   74.39   15.20
  -2 -13  -5  145.19   27.30
   2 -13   5   71.19   13.90
  -2  13  -6   -0.30   18.80
   2  13   6    5.10    4.80
  -2  13  -6   19.10   15.40
   2  13   6   20.90   19.30
   2  13   6    3.40   15.40
   2  13   6    9.00   18.50
   2 -13   6   13.00   18.80
  -2 -13  -6   -9.00   17.20
  -2 -13  -6   -0.40   14.90
   2 -13   6   22.90   18.00
   2 -13   6   -1.10   10.90
   2 -13   6    3.70   16.80
  -2  13  -7   81.99   24.90
   2  13   7   74.89   18.80
   2  13   7   45.70   18.60
   2 -13   7   41.50   20.30
  -2 -13  -7   44.30   16.70
   2 -13   7   38.70   18.80
  -2 -13  -7   45.10   21.70
   2 -13   7   35.30   16.30
   2  13   8    9.50   18.80
   2 -13   8   59.09   22.70
  -2  14   8   77.59   20.80
  -2  14   8   70.49   16.10
   2  14  -8   28.60   20.00
  -2 -14   8   85.99   18.80
   2 -14  -8   78.29   22.20
  -2 -14   8   15.80   20.80
  -2  14   7  101.29   15.30
  -2  14   7   13.40   11.10
  -2  14   7   49.99   25.60
   2  14  -7   91.19   23.60
  -2 -14   7   96.69   18.10
  -2 -14   7   38.30   16.10
   2 -14  -7   94.89   22.20
  -2 -14   7   49.80   20.40
  -2  14   6  179.98   19.60
   2  14  -6  109.09   18.90
  -2  14   6  168.58   15.90
  -2 -14   6  128.59   17.50
   2 -14  -6  224.38   23.40
   2 -14  -6  201.58   19.60
  -2 -14   6  149.49   20.60
  -2 -14   6  174.38   19.10
  -2  14   5   48.60   15.50
  -2  14   5   44.10   11.80
  -2  14   5   42.40   11.90
   2  14  -5   27.40   14.50
   2  14  -5   28.90   14.50
   2  14  -5   37.80   18.20
  -2 -14   5   64.29   13.40
  -2 -14   5   34.70   11.30
   2 -14  -5   44.60   16.70
  -2 -14   5   23.50   13.10
   2 -14  -5   74.59   19.70
  -2 -14   5   37.90   16.60
   2 -14  -5   48.60   14.90
  -2 -14   5   31.10   14.80
   2  14  -4   37.10   15.80
   2  14  -4   37.80   13.30
   2  14  -4   42.50   13.70
  -2  14   4   53.49    6.30
  -2  14   4   75.29   12.80
  -2  14   4   56.09   11.00
  -2  14   4   58.79   14.80
   2 -14  -4   40.20   13.30
  -2 -14   4   53.59   12.70
  -2 -14   4   51.89   13.20
  -2 -14   4   43.10   14.50
   2 -14  -4   57.69   14.20
  -2 -14   4   39.00   11.00
  -2 -14   4   38.60   12.50
   2 -14  -4   50.49    6.30
   2 -14  -4   62.79   14.90
  -2  14   3   11.50    9.00
   2  14  -3   13.20   10.60
  -2  14   3   31.30   11.50
   2  14  -3   19.20   11.40
   2  14  -3   15.40   14.60
  -2  14   3   27.60   11.50
  -2  14   3   15.50    6.40
  -2  14   3   10.50   10.80
   2 -14  -3   11.10   12.00
  -2 -14   3   26.90   11.70
  -2 -14   3   27.00   12.60
   2 -14  -3   22.20    6.70
  -2 -14   3    7.00    9.40
   2 -14  -3   24.10    6.70
  -2 -14   3   37.70   11.10
   2 -14  -3   20.60   18.40
  -2 -14   3    3.10   10.20
   2  14  -2  288.97   19.20
  -2  14   2  332.87   20.30
  -2  14   2  292.57   21.00
   2  14  -2  296.87   20.10
   2  14  -2  305.67   22.80
   2  14  -2  277.47   20.70
  -2  14   2  291.47   13.30
  -2  14   2  269.47   17.60
  -2  14   2  300.57   15.20
  -2  14   2  279.97   20.80
  -2 -14   2  307.47   20.10
  -2 -14   2  293.07   18.30
   2 -14  -2  290.57   15.20
  -2 -14   2  316.57   20.90
   2 -14  -2  280.37   20.30
  -2 -14   2  290.57   18.90
   2 -14  -2  278.77   21.50
  -2 -14   2  294.87   19.60
   2 -14  -2  294.27   20.90
  -2  14   1   28.60   11.90
  -2  14   1   41.90   12.70
   2  14  -1   36.10    9.50
  -2  14   1   25.10    5.60
  -2  14   1   29.40    6.50
   2  14  -1    8.00   11.70
   2  14  -1   20.10    9.50
  -2  14   1   31.60   11.40
   2  14  -1   27.90   10.90
  -2 -14   1   25.90   10.10
   2 -14  -1   13.60   10.60
   2 -14  -1   27.10    8.80
  -2 -14   1   11.80    9.40
  -2 -14   1   18.00    8.60
  -2 -14   1   15.50   10.20
   2 -14  -1   23.60   11.60
  -2 -14   1   28.80   11.80
   2 -14  -1    9.00   10.40
   2  14   0  178.08   16.60
   2  14   0  190.88   17.00
  -2  14   0  192.98   18.40
   2  14   0  191.38   19.60
  -2  14   0  207.18   12.20
   2  14   0  163.48   15.50
  -2  14   0  202.38   20.00
  -2  14   0  179.98   11.40
   2 -14   0  167.28   19.00
  -2 -14   0  176.88   18.00
   2 -14   0  214.58   17.90
   2 -14   0  177.28   19.20
   2 -14   0  200.18   17.60
  -2 -14   0  177.18   19.70
  -2 -14   0  168.48   15.60
   2  14   1   44.70   11.30
  -2  14  -1   38.00   13.70
   2  14   1   39.90    9.50
  -2  14  -1   35.50    7.70
  -2  14  -1   25.30   11.40
   2  14   1   37.00   11.30
  -2  14  -1   37.60    7.70
  -2  14  -1   27.60   14.30
   2 -14   1   30.80   11.40
   2 -14   1   30.10    7.60
   2 -14   1   28.20   10.50
  -2 -14  -1   33.20    9.00
   2 -14   1   36.00   12.20
   2 -14   1   22.30   11.40
  -2 -14  -1   32.90   10.90
  -2 -14  -1   56.59   11.70
  -2 -14  -1   28.60   12.00
   2  14   2  275.37   19.60
   2  14   2  287.87   20.50
  -2  14  -2  219.28   24.70
  -2  14  -2  306.87   24.90
   2  14   2  292.17   21.90
  -2  14  -2  255.27   25.00
   2 -14   2  297.67   21.20
  -2 -14  -2  308.97   22.10
   2 -14   2  261.67   21.90
   2 -14   2  282.07   16.60
  -2 -14  -2  300.97   20.80
   2 -14   2  281.57   22.00
  -2 -14  -2  281.77   16.60
  -2  14  -3  161.78   19.80
   2  14   3  173.28   19.90
   2  14   3  179.78   19.20
   2  14   3  191.08   19.40
  -2  14  -3  176.48   19.30
  -2 -14  -3  168.28   19.30
   2 -14   3  194.68   21.40
   2 -14   3  175.68   17.40
  -2 -14  -3  161.48   17.30
   2 -14   3  176.38   21.20
  -2 -14  -3  168.58   14.20
   2 -14   3  194.98   19.80
   2  14   4  396.06   25.20
   2  14   4  402.46   25.80
   2  14   4  389.56   25.70
  -2  14  -4  359.86   31.10
  -2  14  -4  393.56   29.80
   2  14   4  380.16   17.30
   2 -14   4  387.36   23.10
   2 -14   4  380.36   26.70
  -2 -14  -4  388.36   18.90
  -2 -14  -4  395.06   28.30
   2 -14   4  432.86   26.90
  -2 -14  -4  396.96   26.90
   2  14   5    4.50   11.70
   2  14   5   16.40    6.60
   2  14   5   13.30   14.70
  -2  14  -5   25.70   18.80
  -2  14  -5  -20.80   18.20
   2  14   5  -17.40   18.70
  -2 -14  -5   15.40   12.60
   2 -14   5   15.50   15.70
   2 -14   5   -1.50   12.70
   2 -14   5    3.90   12.40
  -2 -14  -5   15.30   17.40
   2 -14   5   23.20   17.70
  -2  14  -6   42.30   18.20
   2  14   6   86.89   18.60
   2  14   6   52.89   21.60
  -2  14  -6   45.60   20.40
   2  14   6   48.90   14.00
  -2 -14  -6   68.49   20.10
   2 -14   6   27.80   17.50
   2 -14   6   41.50   20.00
   2 -14   6   22.00   14.80
  -2 -14  -6   66.89   18.20
   2  14   7    3.50   17.90
   2  14   7   22.00   10.00
  -2  14  -7   24.30   19.20
   2  14   7   21.70   17.50
   2 -14   7   -9.30   18.10
   2 -14   7   28.60   16.10
   2 -14   7  -25.70   19.60
  -2 -14  -7   25.10   16.50
   2 -14   7  -10.40   11.40
  -2  15   7  -13.80   12.40
  -2  15   7   23.90   18.60
   2  15  -7  -21.30   19.60
  -2 -15   7   -2.00   19.10
  -2 -15   7  -16.80   15.40
   2 -15  -7    2.10   19.50
  -2 -15   7   15.20   16.20
  -2  15   6   -4.00    8.00
   2  15  -6   20.00   20.70
  -2  15   6  -12.10   11.40
  -2  15   6   11.20   16.60
   2 -15  -6   -1.70   15.60
  -2 -15   6   -1.80   13.70
  -2 -15   6    9.50    8.50
  -2 -15   6    5.60   15.10
   2 -15  -6  -16.10   16.60
  -2  15   5   20.10   10.90
  -2  15   5   -2.70   13.70
   2  15  -5    7.00   13.70
  -2  15   5   29.90   11.40
   2  15  -5  -10.60   17.70
   2  15  -5   -1.90   18.30
  -2 -15   5    1.10   13.10
  -2 -15   5    1.30   12.50
   2 -15  -5   22.80   15.00
  -2 -15   5   32.30   13.40
   2 -15  -5   12.80   16.10
  -2 -15   5   27.20   16.10
   2 -15  -5   21.10   14.10
  -2 -15   5   30.20   10.90
   2  15  -4   -6.30   16.50
   2  15  -4    2.40   12.90
  -2  15   4    1.90    6.90
  -2  15   4   -6.50   13.30
  -2  15   4    5.20   10.40
  -2  15   4   10.80   10.90
   2  15  -4   -7.90   12.20
  -2 -15   4   24.40   12.50
  -2 -15   4  -10.00   14.10
   2 -15  -4  -11.50   17.70
  -2 -15   4    6.90   12.90
   2 -15  -4    3.80   13.60
   2 -15  -4    3.50    5.90
  -2 -15   4    4.10   10.60
  -2 -15   4    8.40   10.40
  -2  15   3  519.65   27.20
  -2  15   3  513.45   20.10
   2  15  -3  514.55   28.10
   2  15  -3  520.95   25.40
   2  15  -3  483.75   30.90
  -2  15   3  517.95   22.20
  -2  15   3  520.25   22.50
  -2  15   3  474.05   26.90
  -2 -15   3  507.65   27.40
  -2 -15   3  509.45   25.70
   2 -15  -3  534.35   20.50
  -2 -15   3  525.25   25.30
   2 -15  -3  556.84   20.30
  -2 -15   3  528.15   27.50
   2 -15  -3  490.85   28.50
   2 -15  -3  506.25   27.80
  -2  15   2  109.69    9.50
  -2  15   2   80.59   15.50
  -2  15   2   97.49   10.20
  -2  15   2  103.49   14.70
   2  15  -2   95.59   13.60
   2  15  -2   94.69   16.40
   2  15  -2  103.19   12.30
   2  15  -2   78.79   14.20
  -2 -15   2  102.69   13.70
  -2 -15   2  139.79   14.80
   2 -15  -2   95.29   14.30
  -2 -15   2  115.19   16.00
  -2 -15   2  114.09   12.20
   2 -15  -2  101.49   15.10
  -2 -15   2  120.69   22.20
   2 -15  -2   95.29    9.90
  -2  15   1  119.29   10.80
   2  15  -1  101.69   15.20
  -2  15   1  142.39   16.30
   2  15  -1  131.39   18.00
  -2  15   1  110.19    9.80
  -2  15   1  129.09   15.60
   2  15  -1  142.29   15.10
   2 -15  -1  125.89   14.70
  -2 -15   1  106.79   15.70
   2 -15  -1  129.29   14.70
  -2 -15   1  134.59   15.70
   2 -15  -1  105.09   12.50
  -2 -15   1  137.89   16.40
  -2 -15   1  154.58   14.10
   2 -15  -1  137.09   12.20
   2  15   0   36.60   12.70
   2  15   0   50.79   20.20
  -2  15   0   48.50    7.40
  -2  15   0   22.10   12.30
   2  15   0   34.30   10.40
  -2  15   0   36.90    8.30
  -2  15   0   23.70   12.80
   2  15   0   29.30    9.80
  -2 -15   0   42.60   11.50
  -2 -15   0   36.60   11.20
   2 -15   0   22.70   10.10
  -2 -15   0   50.69   10.20
  -2 -15   0   55.79   13.00
   2 -15   0   48.60   12.40
   2 -15   0   31.70   12.20
   2 -15   0   40.90   10.90
  -2  15  -1  205.28   14.10
   2  15   1  236.58   18.90
   2  15   1  222.98   17.50
  -2  15  -1  239.68   21.80
   2  15   1  188.08   21.80
  -2  15  -1  246.38   22.50
  -2  15  -1  233.18   14.40
   2  15   1  199.88   20.60
   2 -15   1  240.18   14.20
   2 -15   1  250.87   21.20
  -2 -15  -1  195.38   16.00
   2 -15   1  259.67   20.70
   2 -15   1  198.08   19.50
  -2 -15  -1  230.18   19.30
  -2 -15  -1  241.58   21.30
   2  15   2  153.78   15.80
  -2  15  -2  128.59   18.80
   2  15   2  164.38   13.40
   2  15   2  153.98   16.20
  -2  15  -2  138.79   17.80
   2  15   2  161.68   16.10
   2 -15   2  122.59   15.70
  -2 -15  -2  120.19   13.60
   2 -15   2  150.68   16.80
   2 -15   2  130.79   11.50
  -2 -15  -2  179.78   20.40
   2 -15   2  133.99   15.70
   2  15   3   -7.30   11.00
   2  15   3   -6.40   11.20
   2  15   3  -11.70   12.00
  -2  15  -3   11.70   16.20
  -2  15  -3   20.50   16.40
   2 -15   3    4.50   13.90
  -2 -15  -3    1.20    8.00
  -2 -15  -3   12.60   14.20
  -2 -15  -3   11.10   11.50
   2 -15   3   24.60   10.10
   2 -15   3  -10.90   13.50
   2 -15   3    4.00   13.00
  -2  15  -4   56.29   19.30
   2  15   4   82.39   17.90
   2  15   4   50.99   13.90
   2  15   4   57.49    7.80
  -2  15  -4   49.80   18.50
   2  15   4   87.19   16.00
   2 -15   4   66.09   12.40
   2 -15   4   35.10   14.90
  -2 -15  -4   88.49   18.70
   2 -15   4   19.70   17.00
   2 -15   4   60.69   16.60
  -2 -15  -4   58.39   13.70
  -2  15  -5  228.48   24.30
   2  15   5  239.78   20.50
  -2  15  -5  256.57   26.40
   2  15   5  248.68   27.40
   2  15   5  235.58   24.00
   2  15   5  253.37   13.60
   2 -15   5  251.17   26.00
  -2 -15  -5  222.28   23.10
   2 -15   5  242.38   24.60
  -2 -15  -5  265.47   25.60
   2 -15   5  240.38   22.90
   2 -15   5  261.27   27.00
   2  15   6   22.70   16.20
  -2  15  -6   14.40   20.30
  -2  15  -6   16.30   19.70
   2  15   6    2.10   10.60
   2  15   6   30.50   17.00
   2  15   6    5.00    4.20
   2 -15   6    6.80   14.20
   2 -15   6   42.20   17.90
   2 -15   6  -12.20    9.80
  -2 -15  -6   19.90   18.80
  -2 -15  -6   28.90   17.40
   2 -15   6   10.90   19.50
   2  15   7   84.59   20.20
   2  15   7   20.40   10.40
  -2  15  -7   46.80   18.60
   2  15   7   45.30   18.80
   2 -15   7   27.90   19.80
   2 -15   7   42.10   17.40
  -2 -15  -7   90.49   19.50
  -2  16   7   16.40   12.90
  -2  16   7    1.30   17.50
   2  16  -7    1.70   21.10
   2 -16  -7   27.90   20.40
  -2 -16   7  -13.50   15.70
  -2 -16   7   27.90   20.00
  -2 -16   7   23.60   15.90
   2  16  -6   17.30   21.00
  -2  16   6   45.10   17.30
  -2  16   6   61.29   13.00
  -2 -16   6   48.60   16.50
   2 -16  -6   89.99   21.40
  -2 -16   6   73.49   19.10
  -2 -16   6    8.00   14.50
  -2  16   5   13.20   11.20
  -2  16   5   19.60   10.10
  -2  16   5    6.10   15.30
   2  16  -5   26.60   14.80
   2  16  -5  -14.70   17.90
   2 -16  -5   -9.70   13.90
  -2 -16   5   14.70   15.70
  -2 -16   5   29.10   14.70
  -2 -16   5   15.40   16.80
  -2  16   4   71.19   11.10
   2  16  -4   47.50   17.00
  -2  16   4   59.59    9.20
  -2  16   4   73.39   12.90
  -2  16   4   51.39   15.20
   2  16  -4   70.49   21.00
   2  16  -4   75.39   14.30
   2 -16  -4   37.70   12.80
   2 -16  -4   52.79    7.30
  -2 -16   4   41.30   11.60
   2 -16  -4   73.09   15.90
  -2 -16   4   69.59   16.60
  -2 -16   4   51.69   12.60
   2 -16  -4   96.69   16.80
  -2 -16   4   52.39   13.10
  -2 -16   4   86.39   25.40
  -2  16   3   -7.70    8.90
   2  16  -3   10.90   14.70
   2  16  -3  -10.40   16.60
   2  16  -3    6.70   12.30
  -2  16   3    3.10   12.80
  -2  16   3    7.80   10.80
  -2  16   3    4.60    6.30
  -2  16   3   -1.10    8.90
  -2 -16   3   25.00   13.00
   2 -16  -3   -5.90   13.10
  -2 -16   3   -6.10   10.70
  -2 -16   3   11.40   10.60
   2 -16  -3   12.30   12.00
  -2 -16   3   -1.30   14.50
   2 -16  -3    8.50    6.90
  -2 -16   3    2.60   11.40
   2 -16  -3   26.90   13.60
   2 -16  -3    9.80    7.20
   2  16  -2  148.99   14.10
  -2  16   2  153.48   13.70
   2  16  -2  168.08   18.70
  -2  16   2  151.28   12.80
   2  16  -2  142.19   15.20
  -2  16   2  185.58   17.90
   2 -16  -2  179.38   19.70
  -2 -16   2  175.68   20.40
  -2 -16   2  163.88   15.90
  -2 -16   2  174.08   15.80
   2 -16  -2  171.08   19.70
   2 -16  -2  172.38   14.10
  -2 -16   2  167.48   17.50
   2 -16  -2  168.18   20.80
  -2 -16   2  179.78   18.40
   2  16  -1    6.40   11.40
  -2  16   1    4.80   10.00
  -2  16   1    5.80   13.20
   2  16  -1   -5.30   12.90
  -2  16   1    7.80    7.00
  -2  16   1   -2.60   11.50
   2  16  -1   12.40   11.10
   2  16  -1  -12.10    9.50
   2 -16  -1    7.80   10.10
   2 -16  -1    4.60   10.90
   2 -16  -1   17.40   12.70
  -2 -16   1   -0.60    9.70
  -2 -16   1    0.20    9.00
   2 -16  -1   -0.50   11.60
  -2 -16   1    8.00    9.60
  -2 -16   1  -18.90   12.10
  -2 -16   1   12.10   10.50
   2  16   0  161.28   16.50
  -2  16   0  156.88   12.10
  -2  16   0  159.48   12.80
   2  16   0  184.08   18.10
  -2  16   0  119.09   16.10
  -2  16   0  193.58   22.20
   2  16   0  164.18   18.50
   2  16   0  179.28   25.60
   2 -16   0  119.19   17.70
   2 -16   0  148.29   16.80
  -2 -16   0  155.48   19.20
   2 -16   0  153.38   16.50
  -2 -16   0  146.89   17.40
   2 -16   0  186.48   14.80
  -2 -16   0  172.68   16.60
  -2 -16   0  171.58   19.30
  -2  16  -1   17.90   13.70
   2  16   1   39.20   12.50
   2  16   1   20.10   12.10
  -2  16  -1   24.10   14.50
   2  16   1   33.40   10.10
  -2  16  -1   21.20    7.80
  -2  16  -1   19.60    7.90
  -2 -16  -1   40.50   10.00
   2 -16   1   35.40    8.10
   2 -16   1   29.70   12.50
  -2 -16  -1   35.20   11.70
   2 -16   1   18.90   13.20
   2 -16   1   30.40   13.70
  -2 -16  -1   40.80   16.00
  -2  16  -2   65.39   16.00
  -2  16  -2   44.20   17.60
   2  16   2   72.59   11.60
   2  16   2   54.19   15.40
   2  16   2   57.19   14.20
   2 -16   2   47.40    9.60
   2 -16   2   65.39   14.00
  -2 -16  -2   64.49   14.60
  -2 -16  -2   51.79   10.00
  -2 -16  -2   50.09   11.50
   2 -16   2   42.10   14.50
   2 -16   2   35.80   15.40
   2  16   3  238.18   20.50
   2  16   3  236.78   20.70
  -2  16  -3  180.28   22.40
  -2  16  -3  154.58   22.60
   2 -16   3  207.48   23.00
  -2 -16  -3  216.18   21.20
   2 -16   3  218.78   22.30
   2 -16   3  196.68   18.70
   2 -16   3  225.98   17.80
  -2 -16  -3  192.28   15.80
  -2 -16  -3  207.28   24.10
   2  16   4  199.78   13.40
   2  16   4  199.78   17.50
  -2  16  -4  187.48   21.00
   2  16   4  231.18   23.30
  -2  16  -4  212.78   22.90
   2  16   4  213.38   22.20
  -2 -16  -4  171.88   18.70
   2 -16   4  194.68   19.20
  -2 -16  -4  264.07   23.60
   2 -16   4  241.88   24.70
   2 -16   4  178.28   20.20
   2 -16   4  173.58   19.20
  -2 -16  -4  156.18   21.00
   2  16   5   20.30   12.00
  -2  16  -5   33.50   19.20
   2  16   5   -9.80   14.60
   2  16   5   10.40    5.80
  -2  16  -5  -13.30   18.40
   2  16   5  -16.20   13.50
   2 -16   5   25.70   13.60
   2 -16   5  -21.20   15.60
   2 -16   5  -11.80   17.50
   2 -16   5    9.30   12.50
  -2 -16  -5   12.90   18.00
  -2 -16  -5   -5.50   12.10
   2  16   6    4.30    4.30
   2  16   6   -0.60    9.20
   2  16   6  -16.10   15.90
   2  16   6  -14.80   16.00
  -2  16  -6   49.00   22.10
   2 -16   6   16.50   14.60
  -2 -16  -6   29.10   23.30
  -2 -16  -6  -14.10   16.00
   2 -16   6    7.80   18.30
   2 -16   6   13.10   19.50
   2 -16   6   -6.70   10.10
   2  16   7    9.40   13.00
   2  16   7   14.70   19.20
  -2  16  -7    1.60   21.20
   2  16   7  -23.10   16.90
   2 -16   7    8.70   20.60
   2 -16   7   14.20   21.00
  -2 -16  -7   57.29   29.80
   2 -16   7  -10.40   16.20
   2  17  -7   23.70   22.30
  -2  17   7   55.49   15.30
  -2  17   7   18.60   18.20
  -2 -17   7   10.50   15.40
   2 -17  -7   35.70   20.40
  -2 -17   7    7.10   19.50
  -2  17   6   -9.00    7.50
  -2  17   6   26.30   19.00
   2  17  -6    3.30   21.30
  -2  17   6   26.50   11.70
   2 -17  -6   17.60   19.00
  -2 -17   6   27.40   18.50
  -2 -17   6    2.20   15.60
  -2 -17   6    7.00   14.70
  -2  17   5   53.79   12.30
   2  17  -5   68.49   31.60
  -2  17   5   56.29   17.80
   2 -17  -5   85.89   22.20
  -2 -17   5   43.90   14.70
  -2 -17   5   90.49   16.70
  -2 -17   5   51.79   17.70
   2 -17  -5   79.79   18.90
   2  17  -4   27.60   13.70
  -2  17   4    1.50   10.20
  -2  17   4   20.40   11.40
   2  17  -4  -12.10   11.70
  -2  17   4   12.00   14.90
   2  17  -4   22.80   17.80
  -2  17   4   -7.60   12.10
   2 -17  -4   -3.50   15.20
  -2 -17   4    2.20    8.90
   2 -17  -4    1.90    6.60
  -2 -17   4  -22.40   14.00
  -2 -17   4    3.50   12.30
   2 -17  -4    4.50   14.30
   2 -17  -4   -7.60   13.40
  -2 -17   4   -0.10   13.80
   2  17  -3  220.58   20.50
  -2  17   3  237.18   17.30
   2  17  -3  230.28   23.40
  -2  17   3  249.48   21.00
   2  17  -3  224.28   26.60
  -2  17   3  273.87   23.10
  -2 -17   3  229.58   20.20
  -2 -17   3  246.38   22.60
   2 -17  -3  260.37   22.80
   2 -17  -3  285.17   23.20
   2 -17  -3  220.48   14.80
  -2 -17   3  257.57   28.30
  -2 -17   3  235.68   24.00
   2 -17  -3  255.17   24.20
  -2 -17   3  263.57   29.50
   2  17  -2    4.20   14.90
   2  17  -2    6.60   10.90
   2  17  -2   12.00   13.60
  -2  17   2   10.30   11.50
  -2  17   2   -9.70    7.70
  -2  17   2   11.70   13.90
  -2  17   2    2.80    5.70
   2  17  -2   -1.10   11.80
   2 -17  -2    3.60    8.30
  -2 -17   2   13.50   10.40
  -2 -17   2   30.00   12.60
   2 -17  -2   22.90   13.70
  -2 -17   2    3.30   16.90
   2 -17  -2   12.90   13.70
  -2 -17   2    6.70   10.50
   2 -17  -2   -3.00   12.20
  -2 -17   2    5.90   13.80
   2  17  -1   44.50   14.20
  -2  17   1   58.29    8.20
   2  17  -1   54.09   11.70
  -2  17   1   37.10   12.60
   2  17  -1   63.59   13.20
  -2  17   1   56.39   15.50
  -2  17   1   59.09    8.40
   2  17  -1   70.39   14.10
  -2 -17   1   59.39   12.00
  -2 -17   1   77.79   15.40
   2 -17  -1   65.29   18.60
   2 -17  -1   62.79   15.20
   2 -17  -1   57.79   11.30
  -2 -17   1   72.29   12.70
   2  17   0    3.90   14.70
  -2  17   0    9.20    7.10
  -2  17   0   12.20    7.30
   2  17   0   15.80   13.90
  -2  17   0   -8.50   13.00
   2  17   0    6.20   11.50
  -2  17   0   14.40   14.80
   2  17   0   24.90   10.60
  -2 -17   0    9.50   10.30
   2 -17   0   27.10   13.30
   2 -17   0   21.50   13.10
  -2 -17   0   -0.90    9.80
   2 -17   0    1.40   10.50
  -2 -17   0    5.00   13.00
  -2  17  -1   32.30   14.60
   2  17   1   69.79   13.60
  -2  17  -1   67.99   16.40
   2  17   1   90.19   14.20
  -2  17  -1   58.09    9.50
   2  17   1   60.39   13.80
   2  17   1   70.99   11.50
   2 -17   1   61.09   15.30
   2 -17   1   57.19   13.60
   2 -17   1   56.59    9.10
  -2 -17  -1   90.79   16.60
  -2 -17  -1   81.89   11.70
   2 -17   1   76.29   15.30
  -2 -17  -1   67.59   12.40
   2  17   2    4.90   10.60
  -2  17  -2   15.10   15.70
   2  17   2   12.00   13.00
   2  17   2  -10.20   12.40
  -2  17  -2   17.00   15.70
  -2 -17  -2    8.80    9.20
   2 -17   2    7.90    8.50
  -2 -17  -2   12.00   14.20
   2 -17   2   -7.90   13.60
   2 -17   2   -2.10   13.20
   2 -17   2   -6.10   12.70
  -2 -17  -2    2.80   10.00
  -2  17  -3  261.27   29.00
   2  17   3  280.97   21.70
   2  17   3  268.77   21.60
   2  17   3  243.28   23.10
  -2  17  -3  255.37   28.40
   2 -17   3  237.68   23.20
   2 -17   3  238.98   27.10
  -2 -17  -3  233.88   17.00
  -2 -17  -3  266.97   35.30
  -2 -17  -3  241.48   21.90
   2 -17   3  266.07   18.50
   2  17   4   28.80   15.70
  -2  17  -4    9.70   18.30
   2  17   4   43.60   13.70
   2  17   4   24.70    7.60
   2  17   4   17.90   13.30
  -2  17  -4   44.10   20.70
  -2 -17  -4   38.60    9.90
   2 -17   4   22.70   15.50
   2 -17   4   25.80   16.70
   2 -17   4   19.70   13.40
  -2 -17  -4   32.30   15.80
  -2 -17  -4   47.30   28.10
   2 -17   4   14.20   11.60
  -2  17  -5  126.79   21.70
   2  17   5  129.89   17.90
  -2  17  -5  128.89   23.10
   2  17   5  183.98   21.10
   2  17   5  181.68   21.70
   2 -17   5  106.29   20.60
   2 -17   5  124.49   19.90
  -2 -17  -5  205.58   37.40
   2 -17   5  134.09   16.50
  -2 -17  -5  170.78   20.10
   2  17   6   67.39   19.10
   2  17   6   54.99   17.80
   2 -17   6   43.50   19.30
  -2 -17  -6  108.79   29.20
   2 -17   6   36.40   15.20
   2 -17   6   15.20   10.30
   2 -17   6   22.30   18.40
  -2 -17  -6   67.59   17.90
  -2  18   6   59.69    9.60
   2  18  -6   37.50   19.20
  -2  18   6   29.60   22.50
   2 -18  -6   24.90   17.40
  -2 -18   6   27.60   15.60
  -2 -18   6   -3.10   15.50
  -2 -18   6   14.70   18.10
   2  18  -5   13.10   20.10
  -2  18   5   -3.10   16.80
  -2  18   5   11.90   10.00
  -2  18   5   11.80    9.00
   2 -18  -5   13.80   15.00
  -2 -18   5    2.90   10.20
  -2 -18   5   17.90   18.60
  -2 -18   5   11.80   14.00
  -2 -18   5   -0.40   15.00
   2  18  -4   61.59   17.70
  -2  18   4   84.99   17.90
  -2  18   4   84.99   11.70
   2  18  -4   72.69   15.50
  -2 -18   4   78.59   16.60
  -2 -18   4   58.99   17.70
   2 -18  -4   90.09   17.40
   2 -18  -4  111.39   18.40
   2 -18  -4   88.89    8.90
  -2 -18   4   69.89   14.20
   2  18  -3   20.80   13.30
   2  18  -3   27.30   15.40
   2  18  -3   19.30   17.00
  -2  18   3   15.00    9.40
  -2  18   3   17.80   11.30
  -2  18   3   10.00   13.90
   2  18  -3    9.40   12.10
   2 -18  -3   11.20   13.60
  -2 -18   3   37.90   11.60
   2 -18  -3   27.90   14.20
  -2 -18   3   14.40   13.60
  -2 -18   3   17.90   11.30
  -2 -18   3   19.70   15.40
   2 -18  -3   24.80    8.60
   2  18  -2  191.58   23.00
  -2  18   2  220.58   12.50
   2  18  -2  216.98   20.20
   2  18  -2  219.78   20.00
  -2  18   2  226.58   21.30
  -2  18   2  223.38   21.30
   2  18  -2  233.28   25.90
  -2  18   2  221.78   15.00
  -2 -18   2  280.07   22.60
  -2 -18   2  232.28   20.10
   2 -18  -2  230.78   16.30
  -2 -18   2  229.38   21.10
   2 -18  -2  216.98   22.40
  -2 -18   2  222.98   19.40
   2 -18  -2  230.78   23.20
   2  18  -1   -1.40   11.10
  -2  18   1   -5.10    7.10
   2  18  -1  -20.50   21.60
  -2  18   1    7.40    6.50
   2  18  -1   19.70   15.60
  -2  18   1   14.10   11.90
   2 -18  -1    8.70   13.80
  -2 -18   1    2.40   13.50
  -2 -18   1    0.80   10.90
  -2 -18   1   27.40   11.50
   2 -18  -1  -10.50   12.40
   2 -18  -1    3.40   10.40
  -2  18   0   18.90   15.00
  -2  18   0   30.60    8.00
   2  18   0   43.40   14.50
   2  18   0   39.30   13.10
   2  18   0   23.40   12.60
   2  18   0   13.80   10.80
  -2  18   0   12.00   13.50
  -2  18   0   12.00    7.60
   2 -18   0   29.30   15.90
  -2 -18   0   26.60   14.10
  -2 -18   0   39.60   11.50
   2 -18   0   24.00   13.40
   2 -18   0   21.10   11.70
  -2 -18   0   32.30   11.80
  -2  18  -1   74.59   16.70
  -2  18  -1   68.69   16.10
   2  18   1   68.39   11.70
   2  18   1   88.39   14.80
  -2  18  -1   63.29    9.60
   2  18   1   86.09   15.10
   2 -18   1   92.59   14.80
   2 -18   1   76.29   15.10
  -2 -18  -1   80.39   15.50
   2 -18   1   68.79   16.60
  -2 -18  -1   93.89   12.00
   2 -18   1   67.19    9.90
  -2 -18  -1  100.59   14.40
   2  18   2  123.69   16.80
  -2  18  -2   65.49   17.30
   2  18   2  102.79   13.30
  -2  18  -2   91.49   18.90
   2  18   2  116.89   16.50
   2 -18   2   92.39   16.50
  -2 -18  -2   91.99   11.90
   2 -18   2   97.49   12.90
  -2 -18  -2  102.29   17.40
   2 -18   2   66.49   14.60
  -2 -18  -2  103.69   14.20
   2 -18   2   78.59   15.70
   2  18   3   31.20   13.80
   2  18   3   18.00   12.60
  -2  18  -3    7.90   16.00
   2  18   3    4.70   11.70
  -2  18  -3    0.80   18.20
  -2 -18  -3   12.10   10.80
   2 -18   3    1.00   13.90
   2 -18   3   12.90   16.00
   2 -18   3   11.60   10.40
  -2 -18  -3   10.20   15.40
   2 -18   3    4.80   14.70
  -2 -18  -3   14.80    9.10
   2  18   4  140.99   12.50
   2  18   4  128.79   15.90
   2  18   4  117.09   17.90
  -2  18  -4   89.39   18.80
   2  18   4  132.69   18.00
  -2  18  -4  114.69   23.10
  -2 -18  -4  128.89   15.90
  -2 -18  -4  148.09   12.80
   2 -18   4  135.89   19.70
   2 -18   4  111.29   18.70
   2 -18   4  128.59   14.20
   2 -18   4  141.09   17.60
  -2 -18  -4  153.38   21.50
   2  18   5   43.10   13.60
   2  18   5    2.50   15.90
  -2  18  -5   51.19   26.90
  -2  18  -5    6.90   19.00
  -2 -18  -5   31.50   19.30
   2 -18   5   18.30   17.70
  -2 -18  -5   11.60   14.20
   2 -18   5    4.90   17.40
   2 -18   5   22.70   10.90
   2 -18   5    7.90   16.30
  -2  18  -6  101.29   24.30
   2  18   6  108.99   20.50
   2  18   6   96.69   18.80
   2 -18   6   80.39   21.70
   2 -18   6  101.19   16.80
  -2  19   6   -9.60   16.90
   2  19  -6    2.10   21.30
  -2  19   6   -6.40    6.50
  -2 -19   6  -35.40   17.90
  -2 -19   6   11.50   15.30
   2 -19  -6  -13.40   17.50
  -2  19   5  204.88   22.50
   2  19  -5  111.39   22.00
  -2 -19   5  153.78   20.30
  -2 -19   5  135.39   17.50
   2 -19  -5  235.48   30.80
  -2 -19   5  137.99   21.30
  -2  19   4    2.20    7.90
  -2  19   4   12.40   15.40
  -2 -19   4   20.10   16.50
   2 -19  -4   14.50   15.80
   2 -19  -4    9.20    7.40
  -2 -19   4    6.10   15.40
   2 -19  -4    5.40   14.80
  -2 -19   4    8.40    8.50
   2  19  -3   -6.10   16.50
  -2  19   3    6.70   11.20
   2  19  -3   -8.60   12.80
   2  19  -3    6.80   12.60
  -2  19   3    8.40   14.10
  -2  19   3    8.30    8.10
  -2 -19   3   -8.80   13.80
   2 -19  -3    5.20   14.20
  -2 -19   3    2.70   11.40
  -2 -19   3    5.90    8.90
   2 -19  -3    4.90   12.00
  -2 -19   3  -36.30   14.00
  -2  19   2    9.00    8.00
   2  19  -2    6.20   13.80
  -2  19   2   -6.20   13.10
   2  19  -2   -3.00   14.00
  -2  19   2   -0.60    6.60
   2  19  -2   -3.90   11.60
  -2  19   2    6.10   11.60
   2  19  -2    8.90   15.40
  -2 -19   2   19.40   14.50
   2 -19  -2   15.50   13.80
  -2 -19   2   -4.80   10.20
   2 -19  -2   -2.20   13.20
  -2 -19   2    5.40   10.60
  -2 -19   2  -17.20   20.00
   2 -19  -2    0.70    9.20
   2  19  -1  406.86   30.10
   2  19  -1  367.06   26.80
  -2  19   1  404.76   28.40
  -2  19   1  413.86   18.30
  -2  19   1  408.96   18.10
  -2  19   1  438.26   27.30
   2  19  -1  412.46   23.90
  -2 -19   1  405.46   24.70
   2 -19  -1  426.16   27.80
  -2 -19   1  425.16   27.70
  -2 -19   1  449.26   24.80
   2 -19  -1  407.96   27.00
   2 -19  -1  388.06   22.80
   2  19   0    6.00   10.70
  -2  19   0   -0.20    7.60
   2  19   0   30.00   14.10
   2  19   0    4.30   12.40
   2  19   0   -4.40   10.80
  -2  19   0    0.90   13.80
  -2  19   0   20.90   15.10
   2 -19   0   40.60   12.20
  -2 -19   0   13.30   11.30
   2 -19   0    8.30   14.20
  -2 -19   0   16.50   13.70
  -2 -19   0   20.40   11.10
   2 -19   0   -0.10   13.20
  -2  19  -1   75.19   17.50
  -2  19  -1   99.69   10.30
   2  19   1   93.19   15.90
   2  19   1   81.89   15.10
   2  19   1   91.69   12.80
  -2 -19  -1   80.99   12.20
   2 -19   1  119.59   15.20
   2 -19   1  104.69   17.60
  -2 -19  -1  126.19   18.70
  -2 -19  -1  114.09   14.60
   2  19   2   36.30   14.20
  -2  19  -2   15.00    9.30
   2  19   2   -0.10   12.60
  -2  19  -2   -3.50   16.40
   2  19   2   19.90   10.80
  -2  19  -2   17.90   16.40
  -2 -19  -2    2.00   15.70
  -2 -19  -2    5.80    9.80
   2 -19   2   14.70   15.90
   2 -19   2   19.30   13.30
  -2 -19  -2   16.10    9.90
   2 -19   2   23.80    9.60
   2 -19   2    7.70   16.70
   2  19   3  149.29   17.90
  -2  19  -3  124.09   20.60
   2  19   3  200.98   16.50
   2  19   3  140.49   17.20
  -2  19  -3  115.29   18.70
  -2 -19  -3  155.98   13.30
  -2 -19  -3  172.08   19.90
   2 -19   3  115.29   18.50
   2 -19   3  134.19   19.80
   2 -19   3  162.18   18.90
   2 -19   3  156.28   16.30
  -2 -19  -3  169.88   20.80
  -2  19  -4   16.40   18.60
   2  19   4   10.80   13.10
   2  19   4   12.70    6.80
   2  19   4   18.10   12.80
  -2  19  -4   -9.80   19.10
   2 -19   4   34.70   12.20
  -2 -19  -4   34.90   14.10
  -2 -19  -4   40.60   18.20
   2 -19   4  -23.90   16.00
   2 -19   4   -2.80   17.40
  -2 -19  -4   25.60   10.00
  -2  19  -5   14.10   19.10
   2  19   5   -5.80    4.30
   2  19   5   27.10   15.60
   2  19   5    1.60   15.70
   2  19   5   16.10   11.10
   2 -19   5   -6.30   11.30
   2 -19   5   -5.20   18.30
  -2 -19  -5    0.80   19.20
   2 -19   5   -1.70   12.90
  -2 -19  -5   10.20   11.70
   2 -19   5    1.30   17.90
   2  19   6   17.40   10.40
   2  19   6   24.70   16.80
   2 -19   6   -2.50   18.30
   2 -19   6   22.30   22.80
  -2 -19  -6   -5.50   12.70
  -2  20   6    9.00    6.50
  -2  20   6   46.00   19.30
   2  20  -6   40.50   21.60
  -2 -20   6   36.00   18.70
  -2 -20   6   26.80   19.80
   2 -20  -6   64.99   20.30
  -2  20   5   17.50   17.70
  -2  20   5   -3.00    5.40
   2  20  -5   15.40   19.90
  -2 -20   5   28.70   14.50
  -2 -20   5   14.00   16.90
  -2 -20   5   -0.60   17.90
   2 -20  -5   41.00   18.40
   2  20  -4    6.10   14.40
  -2  20   4   -6.70    7.60
  -2  20   4   12.40   16.10
   2  20  -4   56.79   20.40
  -2 -20   4    3.00    9.90
   2 -20  -4   20.50    8.10
   2 -20  -4   41.50   16.30
  -2 -20   4   25.70   13.00
  -2 -20   4   51.39   16.50
  -2 -20   4   37.30   19.80
   2  20  -3    5.90   12.70
   2  20  -3   -9.90   17.10
  -2  20   3    6.20    4.90
  -2  20   3   -3.50   15.50
  -2  20   3    4.10   10.20
  -2 -20   3    0.90    8.40
  -2 -20   3   19.50   17.00
  -2 -20   3    0.20   13.50
  -2 -20   3  -17.80   11.20
   2 -20  -3   10.60   14.50
   2 -20  -3   11.70    8.70
   2 -20  -3   12.30   15.40
   2  20  -2  271.87   28.60
   2  20  -2  288.57   23.30
   2  20  -2  281.27   21.90
  -2  20   2  319.27   14.40
  -2  20   2  295.67   24.20
  -2  20   2  270.27   25.20
   2 -20  -2  298.27   19.30
  -2 -20   2  255.87   20.90
   2 -20  -2  268.37   25.40
   2 -20  -2  264.17   24.80
  -2 -20   2  257.57   25.70
  -2 -20   2  222.28   22.70
  -2  20   1   14.40    7.20
  -2  20   1  -18.50   14.90
   2  20  -1    5.10   14.80
   2  20  -1  -15.60   10.80
  -2  20   1   14.40   11.50
   2  20  -1  -10.00   14.70
   2 -20  -1   11.60   15.50
  -2 -20   1   21.60   15.60
   2 -20  -1    2.70   10.20
   2 -20  -1   -1.30   11.60
  -2 -20   1   22.40   10.00
   2  20   0  237.18   19.80
   2  20   0  232.38   24.60
   2  20   0  237.58   21.90
  -2  20   0  249.78   14.90
  -2  20   0  166.78   23.30
   2 -20   0  262.17   22.70
  -2 -20   0  232.98   20.90
   2 -20   0  223.58   23.80
   2 -20   0  260.37   23.40
  -2 -20   0  243.58   21.10
  -2 -20   0  220.58   24.50
   2  20   1   15.20   14.20
  -2  20  -1   -5.00   13.80
   2  20   1   13.10   13.90
  -2  20  -1    7.30   16.40
  -2  20  -1    5.50    8.40
   2  20   1   -8.70   10.00
   2 -20   1   -1.40   21.50
  -2 -20  -1   -1.40    9.90
   2 -20   1   20.70   13.70
   2 -20   1   23.20   17.30
  -2 -20  -1    5.10   16.10
  -2 -20  -1   15.80   11.80
  -2  20  -2   -0.50   15.00
  -2  20  -2   11.50   16.40
   2  20   2   25.70   14.60
  -2  20  -2   18.20    9.10
   2  20   2   14.10   10.70
   2  20   2    2.70   12.50
   2 -20   2   11.30   14.40
  -2 -20  -2   16.00   16.20
   2 -20   2   22.70   16.10
   2 -20   2   20.50   13.00
  -2 -20  -2    7.60   10.10
  -2 -20  -2   26.80   10.70
   2 -20   2    3.90    9.70
  -2  20  -3   -1.20   17.80
  -2  20  -3   17.80   16.40
   2  20   3   -2.10   11.80
   2  20   3   22.20   12.80
   2  20   3   20.60   13.90
  -2 -20  -3   11.70    9.60
   2 -20   3   -0.20   16.10
   2 -20   3   29.10   10.50
   2 -20   3    7.00   12.00
  -2 -20  -3    8.50   16.10
   2 -20   3   -8.80   15.30
  -2 -20  -3   28.50   11.10
   2  20   4  123.29   16.30
  -2  20  -4   84.09   19.90
   2  20   4   89.19   17.80
  -2  20  -4   77.19   32.90
   2  20   4  118.29   16.60
  -2 -20  -4  119.39   20.80
  -2 -20  -4  148.09   13.30
   2 -20   4  133.59   22.00
   2 -20   4  104.09   20.10
   2 -20   4  100.39   14.30
  -2  20  -5   12.40   19.00
   2  20   5   58.69   34.70
   2  20   5   54.29   16.40
   2 -20   5   26.50   14.10
  -2 -20  -5  -14.90    9.80
   2 -20   5   58.39   19.30
  -2  21   5   25.20   19.80
   2  21  -5   20.50   20.60
   2 -21  -5   58.59   18.50
  -2 -21   5   26.90   19.20
  -2 -21   5   19.00   13.30
  -2 -21   5   -8.90   18.00
  -2  21   4    2.50    5.80
  -2  21   4   25.00    8.60
   2  21  -4  -26.50   17.80
  -2  21   4   17.10   17.00
   2  21  -4   24.60   14.60
  -2 -21   4   11.70   16.00
   2 -21  -4   13.20   15.20
  -2 -21   4    1.40   17.70
  -2 -21   4   -0.60   12.40
   2  21  -3    0.50   14.00
  -2  21   3   -0.60    9.60
   2  21  -3   -1.80   18.20
  -2  21   3   -6.40    4.20
  -2  21   3    2.10   16.10
   2 -21  -3   37.70   17.00
   2 -21  -3    1.10   14.00
  -2 -21   3   19.00   19.00
  -2 -21   3   20.10   14.90
  -2 -21   3    3.70    7.90
   2 -21  -3    5.40    8.90
   2  21  -2  -26.10   15.20
   2  21  -2   -4.20   12.00
  -2  21   2    0.90    4.50
  -2  21   2    7.50   15.00
  -2  21   2    7.40   10.10
   2 -21  -2    5.00    9.90
   2 -21  -2   -1.60   12.40
  -2 -21   2    8.90   15.30
  -2 -21   2   -0.70    8.30
  -2 -21   2   16.60   13.80
   2 -21  -2    9.80   15.70
   2  21  -1   67.99   15.60
   2  21  -1   95.49   19.20
   2  21  -1  115.09   13.90
  -2  21   1   59.19   17.40
   2 -21  -1   94.79   15.50
  -2 -21   1  108.39   15.40
  -2 -21   1   98.89   17.50
   2 -21  -1   91.69   18.50
   2 -21  -1   84.59   12.80
   2  21   0   13.30   11.10
  -2  21   0   -0.20   16.10
  -2  21   0   16.30    6.70
   2  21   0   14.90   13.30
  -2  21   0   10.00   13.60
   2  21   0    9.90   13.50
   2 -21   0   14.90   13.90
   2 -21   0   16.70   12.90
  -2 -21   0    4.90   14.30
   2 -21   0   13.80   14.80
  -2 -21   0   45.40   16.80
  -2 -21   0   -1.20    8.60
   2  21   1   78.59   15.70
   2  21   1  125.29   13.80
  -2  21  -1   68.89   17.10
   2  21   1   60.89   15.60
[truncated: 1,398,482 more chars]
