# Supplementary material for: Effect of Polymorphism on the Sorption Properties of a Flexible Square-Lattice Topology Coordination Network
Source: ACS Appl Mater Interfaces. 2024 Apr 26;16(18):24132–40. doi: 10.1021/acsami.4c03777 (PMC11082895; doi:10.1021/acsami.4c03777)
Supplement: Supplementary file 3 — am4c03777_si_003.cif [file am4c03777_si_003.cif]

 
data_Beta
 
_audit_creation_method            'SHELXL-2016/6'
_shelx_SHELXL_version_number      '2016/6'
_chemical_name_systematic         ?
_chemical_name_common             'Beta'
_chemical_melting_point           ?
_chemical_formula_moiety          'C34 H24 Cu N6 O4, 1.22(C H3 O)'
_chemical_formula_sum
 'C35.22 H27.66 Cu N6 O5.22' 
_chemical_formula_weight          681.99

loop_
 _atom_type_symbol
 _atom_type_description
 _atom_type_scat_dispersion_real
 _atom_type_scat_dispersion_imag
 _atom_type_scat_source
 'C'  'C'   0.0181   0.0091
 'International Tables Vol C Tables 4.2.6.8 and 6.1.1.4'
 'H'  'H'   0.0000   0.0000
 'International Tables Vol C Tables 4.2.6.8 and 6.1.1.4'
 'N'  'N'   0.0311   0.0180
 'International Tables Vol C Tables 4.2.6.8 and 6.1.1.4'
 'O'  'O'   0.0492   0.0322
 'International Tables Vol C Tables 4.2.6.8 and 6.1.1.4'
 'Cu'  'Cu'  -1.9646   0.5888
 'International Tables Vol C Tables 4.2.6.8 and 6.1.1.4'
 
_space_group_crystal_system       monoclinic
_space_group_IT_number            14
_space_group_name_H-M_alt         'P 21/c'
_space_group_name_Hall            '-P 2ybc'
 
_shelx_space_group_comment
;
The symmetry employed for this shelxl refinement is uniquely defined
by the following loop, which should always be used as a source of
symmetry information in preference to the above space-group names.
They are only intended as comments.
;
 
loop_
 _space_group_symop_operation_xyz
 'x, y, z'
 '-x, y+1/2, -z+1/2'
 '-x, -y, -z'
 'x, -y-1/2, z-1/2'
 
_cell_length_a                    9.6790(3)
_cell_length_b                    17.0590(4)
_cell_length_c                    9.0825(3)
_cell_angle_alpha                 90
_cell_angle_beta                  97.7000(10)
_cell_angle_gamma                 90
_cell_volume                      1486.13(8)
_cell_formula_units_Z             2
_cell_measurement_temperature     100(2)
_cell_measurement_reflns_used     9907
_cell_measurement_theta_min       4.610
_cell_measurement_theta_max       72.186
 
_exptl_crystal_description        'plate'
_exptl_crystal_colour             'blue'
_exptl_crystal_density_meas       ?
_exptl_crystal_density_method     ?
_exptl_crystal_density_diffrn     1.524          
_exptl_crystal_F_000              703.5
_exptl_transmission_factor_min    0.6290
_exptl_transmission_factor_max    0.7536
_exptl_crystal_size_max           0.263
_exptl_crystal_size_mid           0.121
_exptl_crystal_size_min           0.071
_exptl_absorpt_coefficient_mu     1.518
_shelx_estimated_absorpt_T_min    0.691
_shelx_estimated_absorpt_T_max    0.900
_exptl_absorpt_correction_type    'multi-scan'
_exptl_absorpt_correction_T_min   ?
_exptl_absorpt_correction_T_max   ?
_exptl_absorpt_process_details    'SADABS,2016'
_exptl_absorpt_special_details    ?
_diffrn_ambient_temperature       100(2)
_diffrn_radiation_wavelength      1.54178
_diffrn_radiation_type            CuK\a
_diffrn_source                     'fine-focus sealed tube'
_diffrn_measurement_device_type   'Bruker APEX CCD area -detector' 
_diffrn_measurement_method        \w
_diffrn_detector_area_resol_mean  ?
_diffrn_reflns_number             20074
_diffrn_reflns_av_unetI/netI      0.0302
_diffrn_reflns_av_R_equivalents   0.0497
_diffrn_reflns_limit_h_min        -11
_diffrn_reflns_limit_h_max        11
_diffrn_reflns_limit_k_min        -21
_diffrn_reflns_limit_k_max        21
_diffrn_reflns_limit_l_min        -9
_diffrn_reflns_limit_l_max        10
_diffrn_reflns_theta_min          4.610
_diffrn_reflns_theta_max          72.179
_diffrn_reflns_theta_full         67.679
_diffrn_measured_fraction_theta_max   0.987
_diffrn_measured_fraction_theta_full  0.992
_diffrn_reflns_Laue_measured_fraction_max    0.987
_diffrn_reflns_Laue_measured_fraction_full   0.992
_diffrn_reflns_point_group_measured_fraction_max   0.987
_diffrn_reflns_point_group_measured_fraction_full  0.992
_reflns_number_total              2883
_reflns_number_gt                 2581
_reflns_threshold_expression      'I > 2\s(I)'
_reflns_Friedel_coverage          0.000
_reflns_Friedel_fraction_max      .
_reflns_Friedel_fraction_full     .
 
_reflns_special_details
;
 Reflections were merged by SHELXL according to the crystal
 class for the calculation of statistics and refinement.
 
 _reflns_Friedel_fraction is defined as the number of unique
 Friedel pairs measured divided by the number that would be
 possible theoretically, ignoring centric projections and
 systematic absences.
;
  
_computing_data_collection         'APEX3 (Bruker, 2016)'
_computing_cell_refinement         'SAINT (Bruker, 2016)'
_computing_data_reduction          'SAINT (Bruker, 2016)'
_computing_structure_solution      'SHELXT 2014/5 (Sheldrick, 2014)'
_computing_structure_refinement    'SHELXL-2016/6 (Sheldrick, 2016)'
_computing_molecular_graphics     ?
_computing_publication_material   ?
_refine_special_details           ?
_refine_ls_structure_factor_coef  Fsqd
_refine_ls_matrix_type            full
_refine_ls_weighting_scheme       calc
_refine_ls_weighting_details
'w=1/[\s^2^(Fo^2^)+(0.0752P)^2^+1.2452P] where P=(Fo^2^+2Fc^2^)/3'
_atom_sites_solution_primary      ?
_atom_sites_solution_secondary    ?
_atom_sites_solution_hydrogens    geom
_refine_ls_hydrogen_treatment     constr
_refine_ls_extinction_method      none
_refine_ls_extinction_coef        .
_refine_ls_number_reflns          2883
_refine_ls_number_parameters      224
_refine_ls_number_restraints      0
_refine_ls_R_factor_all           0.0500
_refine_ls_R_factor_gt            0.0454
_refine_ls_wR_factor_ref          0.1272
_refine_ls_wR_factor_gt           0.1220
_refine_ls_goodness_of_fit_ref    1.070
_refine_ls_restrained_S_all       1.070
_refine_ls_shift/su_max           0.000
_refine_ls_shift/su_mean          0.000
 
loop_
 _atom_site_label
 _atom_site_type_symbol
 _atom_site_fract_x
 _atom_site_fract_y
 _atom_site_fract_z
 _atom_site_U_iso_or_equiv
 _atom_site_adp_type
 _atom_site_occupancy
 _atom_site_site_symmetry_order  
 _atom_site_calc_flag
 _atom_site_refinement_flags_posn
 _atom_site_refinement_flags_adp
 _atom_site_refinement_flags_occupancy
 _atom_site_disorder_assembly
 _atom_site_disorder_group
Cu1 Cu 1.000000 0.500000 1.500000 0.01751(17) Uani 1 2 d S . P . .
O1 O 0.91010(15) 0.58957(8) 1.38074(16) 0.0216(3) Uani 1 1 d . . . . .
O2 O 0.74611(17) 0.49905(8) 1.38113(18) 0.0234(4) Uani 1 1 d . . . . .
N3 N -0.04913(18) 0.94999(9) 0.18414(18) 0.0194(4) Uani 1 1 d . . . . .
N2 N -0.01981(18) 0.88370(10) 0.39375(18) 0.0201(4) Uani 1 1 d . . . . .
N1 N 0.3270(2) 0.71274(11) 0.8240(2) 0.0249(4) Uani 1 1 d . . . . .
C13 C 0.0425(2) 0.92550(11) 0.2957(2) 0.0203(4) Uani 1 1 d . . . . .
H13 H 0.139692 0.936040 0.305328 0.024 Uiso 1 1 calc R U . . .
C2 C 0.6954(2) 0.61139(12) 1.2263(2) 0.0218(4) Uani 1 1 d . . . . .
C1 C 0.7880(2) 0.56350(12) 1.3373(2) 0.0213(4) Uani 1 1 d . . . . .
C12 C -0.1773(2) 0.92242(12) 0.2126(2) 0.0216(4) Uani 1 1 d . . . . .
H12 H -0.263568 0.931023 0.151423 0.026 Uiso 1 1 calc R U . . .
C10 C 0.0577(2) 0.84065(12) 0.5143(2) 0.0204(4) Uani 1 1 d . . . . .
C17 C 0.7291(2) 0.68846(12) 1.1940(2) 0.0220(4) Uani 1 1 d . . . . .
H17 H 0.811408 0.711709 1.244168 0.026 Uiso 1 1 calc R U . . .
C5 C 0.5232(2) 0.69732(13) 1.0119(2) 0.0217(4) Uani 1 1 d . . . . .
C16 C 0.6430(2) 0.73141(13) 1.0889(2) 0.0239(5) Uani 1 1 d . . . . .
H16 H 0.665601 0.784244 1.069313 0.029 Uiso 1 1 calc R U . . .
C7 C 0.2374(2) 0.75936(13) 0.7239(2) 0.0227(4) Uani 1 1 d . . . . .
C14 C 0.1362(2) 0.88130(12) 0.6287(2) 0.0234(4) Uani 1 1 d . . . . .
H14 H 0.129006 0.936721 0.634553 0.028 Uiso 1 1 calc R U . . .
C9 C 0.0625(2) 0.75946(12) 0.5069(2) 0.0224(4) Uani 1 1 d . . . . .
H9 H 0.004539 0.731824 0.431513 0.027 Uiso 1 1 calc R U . . .
C8 C 0.1536(2) 0.71945(13) 0.6116(2) 0.0234(4) Uani 1 1 d . . . . .
H8 H 0.158933 0.663922 0.606644 0.028 Uiso 1 1 calc R U . . .
C11 C -0.1606(2) 0.88118(12) 0.3414(2) 0.0224(4) Uani 1 1 d . . . . .
H11 H -0.231364 0.855678 0.386595 0.027 Uiso 1 1 calc R U . . .
C15 C 0.2246(2) 0.84086(13) 0.7339(2) 0.0258(5) Uani 1 1 d . . . . .
H15 H 0.277039 0.868411 0.813508 0.031 Uiso 1 1 calc R U . . .
C6 C 0.4325(2) 0.74346(13) 0.9011(2) 0.0244(5) Uani 1 1 d . . . . .
H6 H 0.453236 0.797145 0.886891 0.029 Uiso 1 1 calc R U . . .
C3 C 0.5747(2) 0.57780(13) 1.1502(2) 0.0251(5) Uani 1 1 d . . . . .
H3 H 0.550329 0.525596 1.172383 0.030 Uiso 1 1 calc R U . . .
C4 C 0.4907(2) 0.61961(13) 1.0431(3) 0.0254(5) Uani 1 1 d . . . . .
H4 H 0.410336 0.595573 0.990307 0.030 Uiso 1 1 calc R U . . .
O3 O -0.5232(3) 0.89999(19) 0.1214(4) 0.0439(7) Uani 0.61 1 d . . P A -1
C18 C -0.5075(5) 0.9320(3) 0.0237(7) 0.0476(12) Uani 0.61 1 d . . P A -1
H18A H -0.579795 0.972272 0.003918 0.071 Uiso 0.61 1 calc R U P A -1
H18B H -0.512930 0.896008 -0.060978 0.071 Uiso 0.61 1 calc R U P A -1
H18C H -0.415546 0.956946 0.038772 0.071 Uiso 0.61 1 calc R U P A -1
 
loop_
 _atom_site_aniso_label
 _atom_site_aniso_U_11
 _atom_site_aniso_U_22
 _atom_site_aniso_U_33
 _atom_site_aniso_U_23
 _atom_site_aniso_U_13
 _atom_site_aniso_U_12
Cu1 0.0209(3) 0.0139(3) 0.0156(3) -0.00048(13) -0.00503(17) 0.00136(14)
O1 0.0222(7) 0.0207(7) 0.0197(7) 0.0004(6) -0.0055(6) 0.0028(6)
O2 0.0270(8) 0.0191(8) 0.0224(8) 0.0026(5) -0.0035(6) 0.0016(5)
N3 0.0236(9) 0.0149(8) 0.0180(8) -0.0006(6) -0.0036(7) -0.0008(6)
N2 0.0232(9) 0.0180(8) 0.0173(8) 0.0020(6) -0.0033(7) 0.0008(7)
N1 0.0279(10) 0.0255(9) 0.0191(9) 0.0021(7) -0.0047(7) 0.0055(7)
C13 0.0234(10) 0.0178(9) 0.0180(9) -0.0011(7) -0.0032(8) -0.0005(8)
C2 0.0230(10) 0.0195(10) 0.0217(10) -0.0001(8) -0.0016(8) 0.0060(8)
C1 0.0248(10) 0.0206(10) 0.0176(10) -0.0039(8) -0.0008(8) 0.0049(8)
C12 0.0234(10) 0.0203(10) 0.0196(10) 0.0012(8) -0.0033(8) 0.0005(8)
C10 0.0208(10) 0.0221(10) 0.0172(10) 0.0031(8) -0.0016(8) 0.0026(8)
C17 0.0248(11) 0.0207(10) 0.0189(10) -0.0007(8) -0.0038(8) 0.0017(8)
C5 0.0225(10) 0.0229(11) 0.0186(10) -0.0002(7) -0.0017(8) 0.0046(8)
C16 0.0259(11) 0.0201(10) 0.0238(10) 0.0003(8) -0.0034(8) 0.0023(8)
C7 0.0228(10) 0.0247(11) 0.0196(10) 0.0046(8) -0.0012(8) 0.0020(8)
C14 0.0271(11) 0.0174(10) 0.0243(11) -0.0009(8) -0.0011(8) 0.0034(8)
C9 0.0249(11) 0.0210(10) 0.0191(10) 0.0023(8) -0.0049(8) -0.0027(8)
C8 0.0262(11) 0.0201(10) 0.0230(11) 0.0045(8) -0.0003(8) -0.0011(8)
C11 0.0214(10) 0.0211(10) 0.0236(11) 0.0022(8) -0.0016(8) -0.0015(8)
C15 0.0286(11) 0.0267(11) 0.0194(10) -0.0031(8) -0.0064(8) 0.0021(9)
C6 0.0254(11) 0.0230(10) 0.0236(10) 0.0042(8) -0.0013(8) 0.0035(8)
C3 0.0262(11) 0.0216(10) 0.0257(11) 0.0014(8) -0.0032(9) -0.0006(8)
C4 0.0232(11) 0.0261(11) 0.0245(11) 0.0006(9) -0.0051(8) -0.0003(8)
O3 0.0390(17) 0.0361(17) 0.056(2) 0.0029(16) 0.0049(15) 0.0035(14)
C18 0.037(3) 0.039(3) 0.066(3) -0.011(2) 0.002(2) 0.0012(19)
 
_geom_special_details
;
 All esds (except the esd in the dihedral angle between two l.s. planes)
 are estimated using the full covariance matrix.  The cell esds are taken
 into account individually in the estimation of esds in distances, angles
 and torsion angles; correlations between esds in cell parameters are only
 used when they are defined by crystal symmetry.  An approximate (isotropic)
 treatment of cell esds is used for estimating esds involving l.s. planes.
;
 
loop_
 _geom_bond_atom_site_label_1
 _geom_bond_atom_site_label_2
 _geom_bond_distance
 _geom_bond_site_symmetry_2
 _geom_bond_publ_flag
Cu1 N3 1.9910(17) 4_677 ?
Cu1 N3 1.9910(17) 2_646 ?
Cu1 O1 2.0031(14) 3_768 ?
Cu1 O1 2.0031(14) . ?
O1 C1 1.275(3) . ?
O2 C1 1.255(3) . ?
N3 C13 1.322(3) . ?
N3 C12 1.383(3) . ?
N2 C13 1.345(3) . ?
N2 C11 1.382(3) . ?
N2 C10 1.442(2) . ?
N1 C6 1.272(3) . ?
N1 C7 1.414(3) . ?
C13 H13 0.9500 . ?
C2 C17 1.395(3) . ?
C2 C3 1.398(3) . ?
C2 C1 1.498(3) . ?
C12 C11 1.357(3) . ?
C12 H12 0.9500 . ?
C10 C9 1.388(3) . ?
C10 C14 1.388(3) . ?
C17 C16 1.389(3) . ?
C17 H17 0.9500 . ?
C5 C16 1.398(3) . ?
C5 C4 1.400(3) . ?
C5 C6 1.472(3) . ?
C16 H16 0.9500 . ?
C7 C8 1.393(3) . ?
C7 C15 1.400(3) . ?
C14 C15 1.379(3) . ?
C14 H14 0.9500 . ?
C9 C8 1.387(3) . ?
C9 H9 0.9500 . ?
C8 H8 0.9500 . ?
C11 H11 0.9500 . ?
C15 H15 0.9500 . ?
C6 H6 0.9500 . ?
C3 C4 1.380(3) . ?
C3 H3 0.9500 . ?
C4 H4 0.9500 . ?
O3 C18 1.069(6) . ?
C18 H18A 0.9800 . ?
C18 H18B 0.9800 . ?
C18 H18C 0.9800 . ?
 
loop_
 _geom_angle_atom_site_label_1
 _geom_angle_atom_site_label_2
 _geom_angle_atom_site_label_3
 _geom_angle
 _geom_angle_site_symmetry_1
 _geom_angle_site_symmetry_3
 _geom_angle_publ_flag
N3 Cu1 N3 180.0 4_677 2_646 ?
N3 Cu1 O1 90.46(6) 4_677 3_768 ?
N3 Cu1 O1 89.54(6) 2_646 3_768 ?
N3 Cu1 O1 89.54(6) 4_677 . ?
N3 Cu1 O1 90.46(6) 2_646 . ?
O1 Cu1 O1 180.00(8) 3_768 . ?
C1 O1 Cu1 102.63(13) . . ?
C13 N3 C12 106.03(17) . . ?
C13 N3 Cu1 124.61(14) . 2_656 ?
C12 N3 Cu1 128.58(14) . 2_656 ?
C13 N2 C11 107.31(17) . . ?
C13 N2 C10 122.57(18) . . ?
C11 N2 C10 129.34(18) . . ?
C6 N1 C7 120.03(19) . . ?
N3 C13 N2 111.14(18) . . ?
N3 C13 H13 124.4 . . ?
N2 C13 H13 124.4 . . ?
C17 C2 C3 119.03(19) . . ?
C17 C2 C1 121.34(19) . . ?
C3 C2 C1 119.61(19) . . ?
O2 C1 O1 122.21(19) . . ?
O2 C1 C2 120.13(19) . . ?
O1 C1 C2 117.63(19) . . ?
C11 C12 N3 109.32(18) . . ?
C11 C12 H12 125.3 . . ?
N3 C12 H12 125.3 . . ?
C9 C10 C14 121.10(19) . . ?
C9 C10 N2 119.26(18) . . ?
C14 C10 N2 119.39(18) . . ?
C16 C17 C2 120.4(2) . . ?
C16 C17 H17 119.8 . . ?
C2 C17 H17 119.8 . . ?
C16 C5 C4 119.12(19) . . ?
C16 C5 C6 119.9(2) . . ?
C4 C5 C6 121.0(2) . . ?
C17 C16 C5 120.4(2) . . ?
C17 C16 H16 119.8 . . ?
C5 C16 H16 119.8 . . ?
C8 C7 C15 119.04(19) . . ?
C8 C7 N1 116.28(19) . . ?
C15 C7 N1 124.64(19) . . ?
C15 C14 C10 119.7(2) . . ?
C15 C14 H14 120.2 . . ?
C10 C14 H14 120.2 . . ?
C8 C9 C10 118.70(19) . . ?
C8 C9 H9 120.6 . . ?
C10 C9 H9 120.6 . . ?
C9 C8 C7 121.1(2) . . ?
C9 C8 H8 119.5 . . ?
C7 C8 H8 119.5 . . ?
C12 C11 N2 106.20(19) . . ?
C12 C11 H11 126.9 . . ?
N2 C11 H11 126.9 . . ?
C14 C15 C7 120.24(19) . . ?
C14 C15 H15 119.9 . . ?
C7 C15 H15 119.9 . . ?
N1 C6 C5 121.2(2) . . ?
N1 C6 H6 119.4 . . ?
C5 C6 H6 119.4 . . ?
C4 C3 C2 120.8(2) . . ?
C4 C3 H3 119.6 . . ?
C2 C3 H3 119.6 . . ?
C3 C4 C5 120.3(2) . . ?
C3 C4 H4 119.9 . . ?
C5 C4 H4 119.9 . . ?
O3 C18 H18A 109.5 . . ?
O3 C18 H18B 109.5 . . ?
H18A C18 H18B 109.5 . . ?
O3 C18 H18C 109.5 . . ?
H18A C18 H18C 109.5 . . ?
H18B C18 H18C 109.5 . . ?
 
_refine_diff_density_max    0.389
_refine_diff_density_min   -1.055
_refine_diff_density_rms    0.077

_shelx_res_file
;
TITL Beta
    C:\frames\guest\Jama\sql\AS_1_1~2\AS_1_1~1\work\Solve1_a.res
    created by SHELXL-2016/6 at 11:58:49 on 06-Oct-2021
CELL 1.54178 9.6790 17.0590 9.0825 90.000 97.700 90.000
ZERR 2.0000 0.0003 0.0004 0.0003 0.000 0.001 0.000
LATT 1
SYMM -X, 0.5+Y, 0.5-Z
SFAC C H N O CU
UNIT 70.44 55.32 12 10.44 2
BOND $H
OMIT 1 1 1
ACTA
FMAP 2 1 53
PLAN 5 0 0
LIST 6 1
SIZE 0.263 0.121 0.071
TEMP -173
L.S. 10
WGHT    0.075200    1.245200
FVAR       0.59410
CU1   5    1.000000    0.500000    1.500000    10.50000    0.02095    0.01391 =
         0.01563   -0.00048   -0.00503    0.00136
O1    4    0.910101    0.589572    1.380743    11.00000    0.02216    0.02069 =
         0.01974    0.00036   -0.00548    0.00284
O2    4    0.746113    0.499053    1.381126    11.00000    0.02702    0.01907 =
         0.02238    0.00255   -0.00355    0.00159
N3    3   -0.049134    0.949993    0.184135    11.00000    0.02356    0.01492 =
         0.01804   -0.00062   -0.00357   -0.00080
N2    3   -0.019805    0.883696    0.393754    11.00000    0.02324    0.01799 =
         0.01731    0.00202   -0.00329    0.00082
N1    3    0.326960    0.712737    0.824047    11.00000    0.02788    0.02549 =
         0.01908    0.00215   -0.00471    0.00553
C13   1    0.042520    0.925502    0.295677    11.00000    0.02343    0.01782 =
         0.01800   -0.00109   -0.00322   -0.00045
AFIX  43
H13   2    0.139692    0.936040    0.305328    11.00000   -1.20000
AFIX   0
C2    1    0.695410    0.611386    1.226337    11.00000    0.02299    0.01948 =
         0.02174   -0.00015   -0.00161    0.00601
C1    1    0.787950    0.563496    1.337341    11.00000    0.02479    0.02055 =
         0.01761   -0.00394   -0.00076    0.00490
C12   1   -0.177319    0.922423    0.212555    11.00000    0.02335    0.02029 =
         0.01959    0.00121   -0.00329    0.00046
AFIX  43
H12   2   -0.263568    0.931023    0.151423    11.00000   -1.20000
AFIX   0
C10   1    0.057748    0.840649    0.514252    11.00000    0.02082    0.02211 =
         0.01719    0.00305   -0.00162    0.00263
C17   1    0.729081    0.688465    1.194000    11.00000    0.02477    0.02066 =
         0.01885   -0.00071   -0.00376    0.00167
AFIX  43
H17   2    0.811408    0.711709    1.244168    11.00000   -1.20000
AFIX   0
C5    1    0.523242    0.697321    1.011892    11.00000    0.02249    0.02290 =
         0.01856   -0.00022   -0.00174    0.00456
C16   1    0.642986    0.731409    1.088933    11.00000    0.02591    0.02009 =
         0.02384    0.00027   -0.00337    0.00233
AFIX  43
H16   2    0.665601    0.784244    1.069313    11.00000   -1.20000
AFIX   0
C7    1    0.237363    0.759359    0.723905    11.00000    0.02279    0.02467 =
         0.01964    0.00463   -0.00120    0.00203
C14   1    0.136184    0.881299    0.628710    11.00000    0.02709    0.01742 =
         0.02433   -0.00087   -0.00106    0.00340
AFIX  43
H14   2    0.129006    0.936721    0.634553    11.00000   -1.20000
AFIX   0
C9    1    0.062525    0.759456    0.506853    11.00000    0.02486    0.02097 =
         0.01910    0.00229   -0.00488   -0.00274
AFIX  43
H9    2    0.004539    0.731824    0.431513    11.00000   -1.20000
AFIX   0
C8    1    0.153593    0.719447    0.611583    11.00000    0.02619    0.02013 =
         0.02298    0.00451   -0.00031   -0.00106
AFIX  43
H8    2    0.158933    0.663922    0.606644    11.00000   -1.20000
AFIX   0
C11   1   -0.160569    0.881175    0.341410    11.00000    0.02138    0.02108 =
         0.02362    0.00217   -0.00158   -0.00148
AFIX  43
H11   2   -0.231364    0.855678    0.386595    11.00000   -1.20000
AFIX   0
C15   1    0.224608    0.840855    0.733939    11.00000    0.02858    0.02668 =
         0.01936   -0.00308   -0.00645    0.00205
AFIX  43
H15   2    0.277039    0.868411    0.813508    11.00000   -1.20000
AFIX   0
C6    1    0.432540    0.743458    0.901098    11.00000    0.02537    0.02298 =
         0.02363    0.00422   -0.00132    0.00351
AFIX  43
H6    2    0.453236    0.797145    0.886891    11.00000   -1.20000
AFIX   0
C3    1    0.574741    0.577805    1.150172    11.00000    0.02622    0.02164 =
         0.02566    0.00144   -0.00319   -0.00060
AFIX  43
H3    2    0.550329    0.525596    1.172383    11.00000   -1.20000
AFIX   0
C4    1    0.490657    0.619615    1.043082    11.00000    0.02325    0.02606 =
         0.02454    0.00063   -0.00514   -0.00027
AFIX  43
H4    2    0.410336    0.595573    0.990307    11.00000   -1.20000
AFIX   0
PART -1
O3    4   -0.523198    0.899990    0.121404    10.61000    0.03898    0.03611 =
         0.05611    0.00289    0.00493    0.00346
C18   1   -0.507540    0.931972    0.023739    10.61000    0.03654    0.03913 =
         0.06597   -0.01078    0.00207    0.00120
AFIX 137
H18A  2   -0.579795    0.972272    0.003918    10.61000   -1.50000
H18B  2   -0.512930    0.896008   -0.060978    10.61000   -1.50000
H18C  2   -0.415546    0.956946    0.038772    10.61000   -1.50000
AFIX   0
HKLF 4


REM  Beta
REM R1 =  0.0454 for    2581 Fo > 4sig(Fo)  and  0.0500 for all    2883 data
REM    224 parameters refined using      0 restraints

END

WGHT      0.0752      1.2451

REM Highest difference peak  0.389,  deepest hole -1.055,  1-sigma level  0.077
Q1    1  -0.6019  0.9363  0.1015  11.00000  0.05    0.39
Q2    1   1.0756  0.5189  1.5938  11.00000  0.05    0.38
Q3    1   0.8971  0.5170  1.5446  11.00000  0.05    0.38
Q4    1   0.0244  0.8652  0.4591  11.00000  0.05    0.37
Q5    1  -0.5562  0.8572  0.1823  11.00000  0.05    0.37
;
_shelx_res_checksum   71556

_shelx_hkl_file
;
   0   0   2    2.00    0.90
   0   0   3    0.60    1.00
   0   0   4   42.90    4.10
   0   0   5   -0.10    1.10
   0   0   6  868.31   50.29
   0   0   6  896.91   49.60
   0   0   6  821.62   48.90
   0   0   6  836.82   48.80
   0   0   7    6.90    2.80
   0   0   7   -2.90    1.90
   0   0   7    3.70    3.00
   0   0   7   -1.40    1.60
   0   0   7    0.60    2.00
   0   0   7    1.30    2.00
   0   0   8  714.53   43.70
   0   0   8  795.12   44.10
   0   0   8  781.62   43.80
   0   0   8  749.23   43.80
   0   0   8  844.52   45.30
   0   0   8  645.74   43.10
   0   0   9    0.50    1.80
   0   0   9    1.30    1.90
   0   0   9   -2.00    3.40
   0   0   9   -1.60    2.10
   0   0  10  594.24   31.50
   0   0  10  472.55   30.80
   0   0  10  547.85   31.10
   0   1   0    0.20    0.20
   0  -1   0    0.00    0.20
   0  -1   0    0.00    0.20
   0  -1   1  596.74   33.10
   0   1   2  211.08   12.70
   0  -1   2  226.68   12.90
   0   1   3  118.29    7.80
   0  -1   3  125.89    8.00
   0   1   4   18.90    2.70
   0  -1   4   17.10    2.80
   0   1   5   15.80    2.80
   0  -1   5   11.90    2.50
   0   1   6  373.56   22.20
   0   1   6  351.86   22.10
   0   1   6  405.16   22.90
   0   1   6  356.76   22.00
   0   1   6  369.76   22.70
   0  -1   6  358.16   22.00
   0  -1   6  350.76   22.40
   0  -1   6  400.76   23.10
   0  -1   6  374.16   22.30
   0  -1   6  330.97   22.10
   0   1   7  344.77   20.80
   0   1   7  315.97   20.30
   0   1   7  318.17   20.90
   0   1   7  364.26   21.50
   0   1   7  316.27   20.50
   0   1   7  300.87   21.20
   0  -1   7  339.87   20.50
   0  -1   7  338.47   20.90
   0  -1   7  334.77   21.30
   0  -1   7  311.97   20.50
   0  -1   7  360.86   21.70
   0   1   8    8.90    2.60
   0   1   8   13.80    2.90
   0   1   8   15.80    3.10
   0   1   8   11.30    3.60
   0   1   8    7.20    2.80
   0  -1   8   15.10    4.00
   0  -1   8   11.30    3.20
   0  -1   8   13.70    2.80
   0  -1   8   12.00    2.90
   0  -1   8    9.30    2.60
   0   1   9   82.29   10.00
   0   1   9   74.69    8.60
   0   1   9  104.39    7.60
   0   1   9  101.19    7.80
   0   1   9   89.59    7.50
   0  -1   9   92.39    8.60
   0  -1   9   93.79    7.50
   0  -1   9   75.99    7.40
   0  -1   9   97.09    7.70
   0  -1   9   99.79    9.30
   0   1  10  158.38   11.10
   0   1  10  188.58   11.60
   0   1  10  165.38   11.30
   0  -1  10  170.78   11.20
   0  -1  10  179.28   11.70
   0   2   0   41.90    2.60
   0  -2   0   39.80    2.60
   0  -2   0   44.20    2.70
   0   2  -1  104.79    5.70
   0   2  -1   97.79    5.70
   0   2   1   89.99    5.80
   0  -2  -1   94.39    5.50
   0   2   2   -0.10    0.60
   0  -2   2    1.10    1.00
   0   2   3    1.60    0.90
   0  -2   3    1.30    1.10
   0   2   4   12.50    2.50
   0  -2   4   16.30    2.90
   0   2   5  131.59    9.40
   0  -2   5  147.99   10.50
   0   2   6  573.04   33.40
   0   2   6  567.14   33.20
   0   2   6  610.64   33.90
   0   2   6  582.64   33.60
   0  -2   6  546.75   34.80
   0  -2   6  550.84   33.10
   0  -2   6  608.74   34.20
   0  -2   6  514.45   33.10
   0  -2   6  576.74   33.50
   0   2   7    0.80    2.10
   0   2   7    4.60    2.00
   0   2   7   -2.60    2.80
   0   2   7    3.20    2.80
   0  -2   7    3.60    2.90
   0  -2   7    1.00    2.10
   0  -2   7    6.40    4.80
   0  -2   7    2.30    3.20
   0  -2   7   -3.20    2.30
   0  -2   7   -2.20    2.10
   0   2  -8   81.39    6.20
   0   2   8   84.39    7.10
   0   2   8   72.59    6.90
   0   2   8   73.89    8.20
   0   2   8   85.99    7.20
   0   2   8   79.19    7.10
   0  -2   8   83.69    7.30
   0  -2   8   76.49    7.00
   0  -2   8   77.49    7.50
   0  -2   8   72.19    6.90
   0  -2   8   86.19    8.60
   0   2   9  194.28   13.00
   0   2   9  165.88   12.40
   0   2   9  214.88   13.00
   0   2   9  173.78   15.70
   0   2   9  208.38   13.10
   0  -2   9  197.78   14.40
   0  -2   9  183.78   13.00
   0  -2   9  191.78   12.70
   0  -2   9  165.68   12.60
   0  -2   9  203.48   13.20
   0   2  10   -1.00    1.90
   0   2  10    1.20    2.00
   0   2  10   -0.80    1.80
   0  -2  10   -1.40    1.70
   0  -2  10    2.20    2.00
   0   3   0    1.40    0.70
   0  -3   0    1.40    0.80
   0  -3   0    0.90    0.60
   0   3   1 9155.08  515.35
   0   3   1 9217.98  515.05
   0  -3  -1 9999.00  515.35
   0  -3  -1 8662.33  515.55
   0  -3   1 9991.70  515.65
   0   3   2   14.10    1.60
   0   3  -2   12.50    1.40
   0   3   2   12.70    1.70
   0   3  -2   13.30    1.40
   0  -3  -2   11.70    1.30
   0  -3  -2   12.90    1.40
   0  -3   2   14.80    2.40
   0   3   3   42.50    3.60
   0  -3   3   50.49    4.40
   0   3   4   54.79    4.60
   0  -3   4   61.29    5.30
   0   3   5 1491.35   84.89
   0  -3   5 1541.95   85.39
   0   3   6   55.39    6.40
   0   3   6   77.99    6.40
   0   3  -6   84.19    5.70
   0   3   6   74.79    6.20
   0   3   6   74.99    5.90
   0   3   6   61.59    5.70
   0  -3   6   60.19    6.00
   0  -3   6   69.69    7.10
   0  -3   6   57.29    6.90
   0  -3   6   51.29    5.90
   0  -3   6   71.09    6.40
   0  -3   6   74.99    6.70
   0   3   7  330.97   20.70
   0   3  -7  355.86   19.80
   0   3   7  328.47   21.00
   0   3   7  334.07   21.50
   0   3   7  356.46   21.90
   0  -3   7  356.56   24.30
   0  -3   7  333.07   21.10
   0  -3   7  356.66   26.50
   0  -3   7  320.47   21.20
   0  -3   7  286.57   20.70
   0  -3  -7  342.77   19.60
   0  -3   7  344.07   21.50
   0   3   8   39.80    6.40
   0   3   8   37.40    4.90
   0   3  -8   32.10    4.00
   0   3   8   37.40    5.20
   0   3   8   35.50    4.70
   0  -3   8   30.50    5.40
   0  -3   8   37.90    6.20
   0  -3   8   41.80    5.10
   0  -3   8   46.40    5.70
   0  -3   8   32.40    4.70
   0  -3  -8   37.60    4.00
   0   3   9  282.77   17.20
   0   3   9  235.68   16.60
   0   3   9  266.57   17.30
   0   3   9  281.07   17.20
   0  -3   9  277.17   17.60
   0  -3   9  283.87   17.40
   0  -3   9  260.27   17.00
   0  -3   9  267.27   18.70
   0   3  10    1.40    1.90
   0   3  10    2.80    1.90
   0   3  10    1.00    2.00
   0  -3  10    0.80    1.90
   0  -3  10    5.00    2.30
   0   4   0   57.99    4.20
   0  -4   0   59.79    3.90
   0  -4   0   59.29    4.10
   0   4  -1  413.46   23.70
   0   4   1  451.75   23.90
   0  -4   1  397.86   23.60
   0  -4  -1  438.36   23.70
   0  -4   1  459.45   24.20
   0  -4  -1  380.46   24.30
   0   4  -2 1508.95   79.89
   0   4   2 1450.75   80.09
   0  -4  -2 1458.75   79.89
   0  -4  -2 1481.75   79.89
   0  -4   2 1346.37   80.09
   0   4  -3  664.93   39.30
   0   4   3  695.13   39.60
   0   4   3  724.03   39.50
   0  -4   3  704.43   39.40
   0  -4   3  733.23   40.10
   0  -4  -3  705.43   39.10
   0   4  -4  470.55   25.20
   0   4  -4  393.96   25.20
   0   4   4  449.26   25.90
   0  -4  -4  455.45   25.20
   0  -4   4  470.75   26.50
   0  -4   4  417.86   25.40
   0  -4  -4  470.45   25.10
   0   4   5  606.44   35.00
   0   4   5  575.24   35.20
   0   4  -5  637.14   34.10
   0  -4   5  560.44   35.80
   0  -4   5  624.84   35.70
   0  -4  -5  619.34   33.90
   0  -4   5  605.04   35.20
   0   4   6  183.18   12.40
   0   4   6  187.38   12.50
   0   4   6  176.48   12.60
   0   4  -6  211.68   11.80
   0   4   6  183.18   12.80
   0   4   6  191.18   12.80
   0  -4   6  193.68   12.90
   0  -4   6  171.58   12.40
   0  -4   6  209.18   13.70
   0  -4   6  198.38   13.20
   0  -4   6  171.48   13.10
   0  -4  -6  198.18   11.50
   0   4   7   60.39    6.10
   0   4   7   69.09    6.90
   0   4   7   64.49    6.20
   0   4   7   71.69    6.60
   0   4  -7   73.29    5.40
   0   4   7   57.29    6.10
   0  -4   7   48.20    7.70
   0  -4  -7   64.19    5.10
   0  -4   7   53.99    6.20
   0  -4   7   63.99    6.60
   0  -4   7   74.59    7.70
   0  -4   7   71.49    7.00
   0   4   8   65.99    6.50
   0   4   8   78.99    6.70
   0   4   8   83.39    7.10
   0   4   8   76.79    6.70
   0   4  -8   62.79    5.90
   0   4   8   55.39    8.40
   0  -4   8   67.69    6.80
   0  -4  -8   71.59    5.50
   0  -4   8   73.49    6.50
   0  -4   8   74.89    7.40
   0  -4   8   71.89    7.80
   0  -4   8   54.79    7.60
   0   4   9   39.80    4.90
   0   4   9   33.80    4.80
   0   4   9   46.40    4.90
   0   4   9   36.20    5.00
   0  -4   9   51.39    5.80
   0  -4   9   45.30    5.20
   0  -4   9   40.50    4.80
   0   4  10  307.37   17.80
   0   4  10  290.57   17.90
   0   4  10  297.17   17.60
   0  -4  10  307.07   18.10
   0  -4  10  285.47   17.90
   0  -4  10  271.07   17.40
   0   5   0    1.10    0.80
   0  -5   0    1.30    1.10
   0   5  -1  820.82   44.00
   0   5   1  802.42   44.10
   0   5   1  748.53   43.80
   0  -5   1  812.82   44.20
   0  -5  -1  801.42   44.20
   0  -5  -1  811.42   44.00
   0  -5   1  734.83   43.80
   0   5  -2   37.00    3.00
   0   5   2   34.00    3.00
   0  -5   2   37.20    3.70
   0  -5  -2   37.10    2.90
   0   5  -3  200.38   11.50
   0  -5  -3  174.58   11.70
   0  -5   3  202.28   12.50
   0  -5  -3  192.88   11.30
   0   5  -4   16.40    2.30
   0   5   4   13.60    2.40
   0   5   4   10.00    2.30
   0  -5   4   11.70    2.40
   0  -5   4   17.20    3.40
   0  -5  -4   16.10    2.10
   0   5   5   12.00    2.40
   0   5   5   16.90    2.90
   0   5  -5   21.00    2.70
   0   5   5    9.20    2.70
   0   5   5   13.50    2.50
   0   5   5   14.40    2.70
   0  -5   5   16.60    3.30
   0  -5   5   15.90    2.90
   0  -5   5   13.10    2.90
   0  -5   5   16.60    2.80
   0  -5  -5   19.80    2.40
   0  -5   5   17.20    3.10
   0   5   6    7.50    2.30
   0   5   6    5.70    2.30
   0   5   6    4.50    2.00
   0   5   6    6.20    2.40
   0   5  -6    9.50    2.00
   0   5   6    8.10    2.30
   0  -5   6    7.60    2.60
   0  -5   6    9.10    2.70
   0  -5   6    7.90    2.70
   0  -5   6    4.60    2.40
   0  -5   6   10.80    2.50
   0  -5  -6    7.80    1.70
   0   5   7  207.48   14.00
   0   5  -7  226.88   13.30
   0   5   7  210.68   14.40
   0   5   7  219.58   14.10
   0   5   7  195.48   14.30
   0   5   7  204.98   13.80
   0  -5   7  209.68   14.80
   0  -5   7  198.38   13.80
   0  -5   7  209.88   14.30
   0  -5  -7  213.08   12.90
   0  -5   7  181.78   14.20
   0  -5   7  206.68   15.30
   0   5   8    5.50    2.20
   0   5   8    7.70    2.60
   0   5   8    4.50    2.10
   0   5   8    5.80    2.50
   0   5  -8    8.00    2.40
   0  -5   8    3.10    2.80
   0  -5   8    4.40    3.30
   0  -5  -8    3.40    1.90
   0  -5   8    5.10    2.20
   0  -5   8    4.20    2.20
   0  -5   8    6.70    2.80
   0   5   9  113.69    8.20
   0   5   9   87.89    7.70
   0   5   9  103.89    8.00
   0   5   9  107.89    8.30
   0  -5   9  105.99    8.60
   0  -5   9   94.89    7.90
   0  -5   9  104.99    8.90
   0   5  10    6.90    2.10
   0   5  10    5.00    2.00
   0   5  10    3.70    2.90
   0   5  10    1.80    2.10
   0  -5  10    4.30    2.10
   0  -5  10    3.50    2.00
   0   6   0 2301.57  125.69
   0  -6   0 2228.88  125.79
   0  -6   0 2318.37  126.09
   0   6   1  220.08   12.70
   0   6   1  207.68   12.30
   0   6  -1  218.58   12.60
   0  -6  -1  212.58   12.80
   0  -6   1  223.48   13.00
   0  -6  -1  216.78   12.60
   0  -6   1  200.48   12.50
   0   6   2 1310.07   76.19
   0   6  -2 1414.66   76.19
   0  -6   2 1377.46   76.69
   0  -6  -2 1393.76   76.09
   0   6   3   76.89    5.70
   0   6  -3   85.09    5.80
   0  -6   3   81.69    6.60
   0  -6  -3   87.69    5.70
   0   6   4 1335.87   78.39
   0   6  -4 1428.26   78.09
   0  -6  -4 1448.96   77.99
   0   6   5   16.00    3.00
   0   6   5   18.00    3.10
   0   6   5   10.60    2.50
   0   6   5   17.50    3.10
   0   6   5   16.60    2.70
   0  -6   5   23.70    3.70
   0  -6   5   18.00    4.20
   0  -6   5   12.20    3.00
   0   6   6  272.37   17.20
   0   6   6  269.17   16.70
   0   6   6  257.97   17.00
   0   6   6  274.97   16.80
   0   6  -6  279.57   16.20
   0   6   6  239.68   16.50
   0  -6  -6  275.17   15.90
   0  -6   6  266.67   18.00
   0  -6   6  253.77   17.40
   0  -6   6  244.38   17.30
   0  -6   6  257.07   17.00
   0  -6   6  253.47   16.60
   0   6   7    9.50    3.00
   0   6   7    9.20    2.50
   0   6   7   12.70    2.90
   0   6   7   12.70    2.90
   0  -6   7   13.50    3.10
   0  -6   7   12.10    3.40
   0  -6   7    9.20    2.60
   0  -6   7    6.80    2.90
   0  -6   7    8.30    3.10
   0   6   8  131.99   10.30
   0   6   8   98.89   12.40
   0   6  -8  125.19    9.30
   0  -6   8  119.59   10.20
   0  -6   8  140.09   10.20
   0  -6  -8  129.19    9.20
   0   6   9   -0.70    1.90
   0   6   9   -1.10    1.70
   0   6   9   -2.60    1.70
   0   6   9   -0.10    2.00
   0  -6   9   -0.80    1.90
   0  -6   9    1.30    2.50
   0  -6   9   -0.70    4.70
   0  -6   9   -2.10    1.90
   0   6  10    5.90    2.10
   0   6  10    2.50    2.80
   0   6  10    9.50    2.10
   0   6  10    8.60    2.20
   0  -6  10    9.50    2.20
   0  -6  10    7.10    2.10
   0   7   0   -0.90    0.80
   0  -7   0    1.50    1.30
   0  -7   0    0.90    0.90
   0   7   1  201.28   12.40
   0   7  -1  218.48   12.70
   0   7   1  220.98   12.90
   0  -7   1  237.98   13.20
   0  -7   1  190.18   12.50
   0  -7  -1  206.58   13.00
   0  -7  -1  218.18   12.70
   0   7   2  169.98   11.10
   0   7  -2  170.18   10.70
   0  -7   2  181.88   11.10
   0  -7  -2  171.68   10.60
   0   7   3  422.56   24.80
   0   7  -3  426.16   24.80
   0  -7   3  423.06   25.60
   0  -7  -3  445.16   24.70
   0   7   4   18.30    2.90
   0   7   4   18.30    2.80
   0   7   4   14.90    2.90
   0   7   4   14.50    2.30
   0   7  -4   21.00    2.90
   0  -7   4   17.20    3.10
   0  -7   4   18.10    3.60
   0  -7   4   22.40    3.30
   0  -7   4   15.90    3.30
   0   7   5  466.55   27.50
   0   7   5  452.25   27.60
   0   7  -5  505.25   27.10
   0   7   5  426.26   27.60
   0   7   5  465.75   27.40
   0   7   5  444.86   27.20
   0  -7   5  461.15   28.00
   0  -7   5  452.65   28.20
   0  -7   5  458.95   27.60
   0  -7   5  442.36   27.20
   0  -7  -5  487.45   26.70
   0  -7   5  442.56   28.10
   0   7   6   19.60    4.00
   0   7   6   15.20    2.80
   0   7   6   15.30    3.20
   0   7   6    9.70    3.00
   0   7  -6   18.40    3.30
   0   7   6   18.40    3.80
   0  -7   6   15.40    3.70
   0  -7  -6   17.10    3.00
   0  -7   6   15.90    3.30
   0  -7   6   15.70    3.20
   0  -7   6   14.20    3.60
   0   7   7  130.59   10.00
   0   7  -7  157.88   10.00
   0   7   7  140.89   10.60
   0   7   7  143.59   10.40
   0   7   7  139.49   10.40
   0  -7   7  133.39   10.00
   0  -7   7  127.19   10.00
   0  -7   7  142.39   11.30
   0  -7   7  135.19   11.10
   0  -7   7  144.69   12.00
   0  -7   7  132.39   10.70
   0  -7  -7  140.39    9.50
   0   7   8    0.10    2.00
   0   7   8    1.80    1.90
   0   7   8    1.20    2.00
   0  -7   8    2.70    2.40
   0  -7   8   -1.00    1.80
   0  -7   8    0.60    2.00
   0  -7  -8   -2.40    2.20
   0  -7   8   -0.60    2.30
   0   7   9   64.69    6.00
   0   7   9   60.39    6.10
   0   7   9   64.09    6.00
   0   7   9   58.79    5.80
   0  -7   9   65.39    6.20
   0  -7   9   67.69    6.90
   0  -7   9   58.39    6.90
   0   7  10   11.50    2.10
   0   7  10    7.70    2.50
   0   7  10   14.20    2.40
   0  -7  10   13.00    2.40
   0  -7  10   13.90    2.50
   0   8   0 1251.07   66.59
   0  -8   0 1197.48   66.39
   0  -8   0 1127.69   66.79
   0   8   1   26.50    2.70
   0   8   1   36.70    3.40
   0  -8  -1   34.20    3.10
   0  -8   1   31.20    3.60
   0  -8   1   24.70    2.90
   0  -8  -1   29.30    3.50
   0   8  -2 1680.13   93.59
   0   8   2 1653.33   93.49
   0  -8  -2 1660.53   93.49
   0  -8   2 1747.43   94.09
   0   8   3   32.70    3.60
   0   8  -3   38.10    3.80
   0  -8  -3   34.60    3.50
   0  -8   3   34.50    4.10
   0   8   4   -0.30    1.80
   0   8   4    0.50    1.00
   0   8   4    0.20    3.20
   0   8  -4    0.00    1.50
   0   8   4   -0.50    2.10
   0  -8  -4    1.40    1.20
   0  -8   4    4.40    2.10
   0  -8   4    2.90    1.70
   0  -8   4    1.10    1.80
   0  -8   4    2.90    2.20
   0  -8   4   -1.30    1.80
   0   8   5    0.30    1.60
   0   8   5   -1.80    1.70
   0   8  -5    1.60    1.90
   0   8   5    1.60    1.80
   0   8   5    1.50    2.10
   0  -8   5    4.50    2.10
   0  -8   5    0.60    2.10
   0  -8   5    3.00    2.30
   0  -8   5    5.30    2.70
   0  -8   5    6.50    2.10
   0  -8   5    2.80    2.20
   0  -8  -5    2.50    1.60
   0  -8   5   12.20    6.70
   0   8   6   47.50    5.40
   0   8   6   57.09    5.50
   0   8   6   46.30    6.10
   0   8   6   46.90    5.80
   0   8  -6   49.00    5.30
   0  -8   6   52.99    6.20
   0  -8  -6   55.89    5.10
   0  -8   6   52.59    5.70
   0  -8   6   42.10    6.40
   0  -8   6   56.59    7.10
   0  -8   6   55.29    5.50
   0  -8   6   59.69    6.60
   0   8   7    1.00    2.00
   0   8   7    5.10    2.00
   0   8   7    0.70    1.90
   0   8  -7    1.10    2.10
   0   8   7    0.60    2.10
   0  -8   7   -0.60    1.90
   0  -8   7    6.40    2.30
   0  -8  -7    1.90    1.80
   0  -8   7    2.40    2.60
   0  -8   7    5.30    2.60
   0  -8   7    4.20    2.00
   0   8   8  645.24   38.90
   0   8   8  689.93   38.80
   0   8   8  690.83   38.70
   0   8   8  660.23   39.20
   0  -8   8  669.53   39.30
   0  -8   8  581.14   38.10
   0  -8   8  667.63   39.50
   0  -8   8  709.73   40.00
   0   8   9    3.30    2.00
   0   8   9    1.10    2.20
   0   8   9    2.00    1.90
   0   8   9    1.10    1.90
   0  -8   9   -5.00    2.60
   0  -8   9    1.80    2.00
   0  -8   9    6.30    2.70
   0   8  10   31.80    3.40
   0   8  10   40.70    3.90
   0  -8  10   34.60    3.60
   0  -8  10   41.00    5.10
   0   9   0    0.50    1.30
   0   9   0   -0.20    0.90
   0  -9   0    0.70    1.10
   0  -9   0    0.70    1.40
   0   9   1   31.30    3.50
   0   9  -1   33.80    3.40
   0  -9  -1   29.70    3.30
   0  -9  -1   30.30    3.80
   0  -9   1   30.40    3.60
   0  -9   1   35.00    4.30
   0   9   2    7.40    1.80
   0   9  -2    4.20    1.60
   0  -9  -2    7.10    1.70
   0  -9   2    6.10    2.00
   0   9   3  820.02   46.70
   0   9  -3  877.01   46.50
   0   9   3  784.72   46.70
   0   9   3  781.82   46.30
   0  -9   3  751.22   47.10
   0  -9   3  897.01   47.00
   0  -9   3  823.82   46.90
   0  -9  -3  866.91   46.40
   0  -9   3  725.53   47.90
   0   9   4    6.90    2.10
   0   9   4    5.60    1.50
   0   9  -4    6.10    2.00
   0   9   4    5.20    2.10
   0   9   4    4.70    2.40
   0  -9   4    7.30    2.60
   0  -9   4    7.90    2.60
   0  -9  -4    4.10    1.80
   0  -9   4    4.20    2.10
   0   9  -5   20.80    3.80
   0   9   5   16.20    3.30
   0   9   5   20.40    3.60
   0   9   5   17.70    3.20
   0   9   5   11.50    2.80
   0  -9   5   16.90    3.90
   0  -9  -5   17.80    3.20
   0  -9   5   16.10    3.30
   0  -9   5   16.70    3.60
   0  -9   5   13.70    2.90
   0  -9   5   14.30    3.20
   0  -9   5    8.50    3.50
   0   9   6   11.50    2.90
   0   9   6    7.70    2.60
   0   9   6    6.00    2.30
   0   9   6    2.70    2.30
   0  -9   6    7.50    3.00
   0  -9   6    5.40    2.70
   0  -9   6   10.40    5.20
   0  -9   6    6.70    2.40
   0  -9   6    6.80    2.40
   0  -9   6    6.70    2.70
   0   9   7  245.68   15.60
   0   9   7  244.88   16.00
   0   9   7  253.77   15.60
   0   9   7  231.68   15.70
   0   9  -7  219.68   15.40
   0  -9   7  237.48   16.50
   0  -9   7  242.08   16.90
   0  -9  -7  233.48   15.20
   0  -9   7  237.08   16.00
   0  -9   7  204.38   15.20
   0   9   8    0.00    1.80
   0   9   8    0.60    2.10
   0   9   8   -0.50    1.70
   0   9   8    4.90    2.10
   0  -9   8    3.30    2.60
   0  -9   8    1.50    2.20
   0  -9   8   -1.10    1.90
   0   9   9  277.77   17.50
   0   9   9  262.77   16.70
   0   9   9  240.48   17.00
   0   9   9  292.37   16.80
   0  -9   9  289.27   17.60
   0  -9   9  273.37   17.10
   0  -9   9  255.87   16.60
   0   9  10    6.30    1.50
   0   9  10    3.60    1.30
   0   9  10    2.30    1.40
   0  -9  10    3.90    1.60
   0  -9  10    3.80    1.50
   0  10   0 1086.09   59.49
   0 -10   0 1004.20   59.19
   0 -10   0 1073.99   59.99
   0  10  -1   49.50    4.30
   0  10   1   45.70    4.30
   0  10  -1   51.19    5.00
   0 -10  -1   48.80    4.30
   0 -10   1   45.50    4.70
   0  10  -2  361.16   21.20
   0  10   2  344.07   20.90
   0  10   2  341.17   21.70
   0 -10   2  331.47   21.70
   0 -10   2  382.16   21.90
   0 -10   2  330.07   21.90
   0 -10   2  393.66   21.90
   0 -10  -2  352.26   21.10
   0  10   3  158.78   11.40
   0  10  -3  171.18   11.00
   0  10   3  150.78   10.60
   0  10   3  149.29   11.00
   0  10   3  159.48   12.50
   0 -10   3  153.28   11.30
   0 -10   3  157.78   11.60
   0 -10   3  169.88   11.50
   0 -10  -3  176.68   11.90
   0 -10   3  149.49   12.50
   0 -10   3  162.88   11.30
   0  10   4   21.30    3.10
   0  10   4   19.10    3.30
   0  10   4   17.80    3.10
   0  10   4   19.00    3.20
   0  10  -4   13.60    2.90
   0 -10   4   17.10    3.60
   0 -10   4   17.00    3.50
   0 -10   4   15.50    3.80
   0 -10   4   17.20    3.60
   0 -10  -4   15.30    2.80
   0 -10   4   18.90    3.90
   0  10   5  474.35   30.50
   0  10   5  509.95   30.40
   0  10   5  524.05   30.70
   0  10   5  487.15   30.00
   0  10  -5  539.65   30.50
   0 -10   5  496.75   31.00
   0 -10   5  478.95   30.90
   0 -10  -5  520.05   30.10
   0 -10   5  475.55   30.50
   0 -10   5  560.24   31.40
   0 -10   5  505.25   31.50
   0  10  -6  136.99   10.00
   0  10   6  129.59   10.10
   0  10   6  132.39    9.80
   0  10   6  132.39   10.30
   0  10   6  135.89    9.70
   0 -10   6  123.99   11.00
   0 -10   6  132.99   10.70
   0 -10   6  138.59   10.70
   0 -10  -6  129.49    9.60
   0 -10   6  127.69   10.00
   0  10  -7    4.40    2.90
   0  10   7    1.30    2.00
   0  10   7    4.30    2.20
   0  10   7    1.50    1.80
   0  10   7    3.50    2.10
   0 -10   7    4.30    2.80
   0 -10   7    4.00    2.90
   0 -10  -7   -2.20    2.20
   0 -10   7    1.40    2.30
   0 -10   7   -3.00    2.80
   0  10   8  252.17   16.60
   0  10   8  241.48   17.20
   0  10   8  265.87   16.30
   0  10   8  254.47   16.50
   0 -10   8  265.37   16.90
   0 -10   8  259.47   17.20
   0 -10   8  257.57   17.20
   0  10   9    9.30    2.30
   0  10   9    5.90    1.90
   0  10   9   10.10    2.20
   0 -10   9    7.10    2.20
   0 -10   9    9.00    2.60
   0  11   0    1.00    1.80
   0  11   0    2.40    1.50
   0 -11   0    0.10    1.90
   0  11   1 1083.59   59.99
   0  11  -1 1076.19   60.29
   0  11  -1 1066.39   60.09
   0  11   1 1073.79   60.29
   0  11   1 1080.69   60.09
   0 -11   1 1020.70   60.59
   0 -11  -1 1118.99   60.29
   0 -11   1 1013.10   60.79
   0 -11   1 1033.20   60.99
   0  11   2    5.20    2.10
   0  11   2    0.00    2.30
   0  11   2    0.40    2.20
   0  11   2    4.50    2.20
   0  11  -2   -0.10    1.50
   0 -11   2    2.20    1.80
   0 -11   2    4.40    1.90
   0 -11   2   -0.60    1.80
   0 -11   2    3.10    2.90
   0 -11  -2    0.70    1.50
   0  11  -3  169.18   11.40
   0  11   3  150.68   11.40
   0  11   3  169.18   11.40
   0  11   3  166.48   11.00
   0  11   3  156.18   11.30
   0 -11  -3  182.68   11.40
   0 -11   3  171.38   11.70
   0 -11   3  160.18   12.00
   0 -11   3  148.69   11.60
   0 -11   3  157.48   11.60
   0  11   4   26.70    5.00
   0  11   4   30.70    4.50
   0  11   4   39.70    6.50
   0  11  -4   32.90    4.70
   0  11   4   32.70    4.30
   0 -11   4   33.70    5.50
   0 -11  -4   33.10    4.50
   0 -11   4   21.20    4.00
   0 -11   4   40.50    6.30
   0 -11   4   31.80    5.20
   0  11  -5   12.10    3.80
   0  11   5    8.90    2.40
   0  11   5   11.80    3.10
   0  11   5   11.90    2.90
   0  11   5    5.90    2.60
   0 -11   5    8.40    3.20
   0 -11   5    7.10    3.00
   0 -11   5    8.70    3.10
   0 -11   5    9.10    3.30
   0 -11   5   13.00    3.30
   0  11  -6   10.60    3.00
   0  11   6    4.40    2.50
   0  11   6    7.90    2.40
   0  11   6    7.80    2.40
   0  11   6    5.10    2.20
   0 -11   6    5.70    3.10
   0 -11   6    5.60    3.20
   0 -11  -6    6.10    2.50
   0 -11   6    3.10    2.70
   0 -11   6    8.50    3.00
   0 -11   6    2.40    3.50
   0  11   7  167.18   12.20
   0  11   7  164.98   11.50
   0  11   7  173.88   11.90
   0  11   7  165.28   12.20
   0 -11   7  171.78   12.70
   0 -11   7  172.88   12.50
   0 -11   7  177.88   13.20
   0  11   8    1.80    2.30
   0  11   8    0.40    1.70
   0  11   8   -1.30    1.80
   0  11   8    2.50    1.80
   0 -11   8    3.60    2.30
   0 -11   8    1.70    2.60
   0 -11   8    3.90    2.40
   0  11   9  243.38   15.00
   0  11   9  244.58   15.00
   0  11   9  264.47   14.90
   0 -11   9  230.58   14.80
   0 -11   9  238.18   15.00
   0 -11   9  253.37   15.50
   0  12   0  650.63   38.30
   0  12   0  654.83   38.30
   0 -12   0  678.63   39.10
   0 -12   0  673.93   39.20
   0  12  -1   36.90    4.50
   0  12   1   38.30    5.40
   0  12   1   39.70    4.70
   0  12   1   40.60    4.50
   0  12   1   42.00    5.00
   0  12  -1   36.00    4.80
   0  12  -1   44.00    4.80
   0 -12  -1   30.50    6.00
   0 -12  -1   37.00    4.80
   0 -12   1   34.50    5.60
   0 -12   1   42.00    4.90
   0 -12   1   39.80    4.90
   0  12   2  212.48   13.20
   0  12   2  202.08   13.00
   0  12   2  197.78   13.30
   0  12  -2  199.08   13.60
   0  12   2  192.28   13.20
   0  12  -2  187.28   13.00
   0  12  -2  203.88   13.80
   0 -12   2  197.18   14.00
   0 -12   2  188.28   13.50
   0 -12   2  191.58   13.80
   0 -12   2  191.58   14.20
   0 -12  -2  209.68   13.90
   0  12   3   37.10    4.70
   0  12   3   30.20    5.30
   0  12  -3   37.80    4.90
   0  12   3   37.50    5.10
   0  12   3   28.50    4.80
   0 -12   3   26.40    5.20
   0 -12   3   29.50    5.00
   0 -12  -3   43.60    5.10
   0 -12   3   37.60    4.90
   0  12  -4  308.77   20.20
   0  12   4  330.57   20.10
   0  12   4  302.87   20.20
   0  12   4  284.97   20.00
   0  12   4  341.07   20.10
   0 -12   4  327.97   21.20
   0 -12  -4  339.07   20.40
   0 -12   4  282.87   20.60
   0 -12   4  316.27   20.50
   0 -12   4  365.76   21.10
   0 -12   4  328.77   20.70
   0  12  -5   -2.20    2.50
   0  12   5    3.80    2.10
   0  12   5    4.60    2.40
   0  12   5    2.10    2.20
   0  12   5    2.90    2.10
   0 -12   5    2.60    2.50
   0 -12  -5   -0.80    2.20
   0 -12   5    1.40    3.00
   0 -12   5    3.30    2.50
   0 -12   5    3.70    2.70
   0 -12   5    4.60    2.80
   0  12   6   24.20    3.90
   0  12   6   24.00    4.50
   0  12   6   31.10    4.90
   0  12   6   25.50    4.10
   0  12  -6   15.00    4.80
   0 -12   6   37.80    5.20
   0 -12   6   23.00    4.40
   0 -12   6   22.40    4.50
   0 -12  -6   21.80    5.40
   0 -12   6   23.30    4.40
   0  12   7   15.20    2.90
   0  12   7   10.70    2.60
   0  12   7   17.30    3.30
   0  12   7   22.20    3.90
   0 -12   7   14.10    3.40
   0 -12   7   19.50    4.00
   0 -12   7   15.50    3.40
   0  12   8  277.57   19.80
   0  12   8  355.16   20.20
   0  12   8  347.77   20.50
   0  12   8  384.86   21.20
   0  12  -8  288.87   19.40
   0 -12   8  328.57   22.00
   0 -12   8  360.46   20.90
   0 -12   8  333.87   20.60
   0  12   9   11.20    2.10
   0  12   9   17.70    2.80
   0  12   9   16.80    2.50
   0 -12   9   14.10    2.70
   0  13   0   -2.60    1.70
   0  13   0   -0.60    2.20
   0 -13   0    1.60    1.90
   0  13  -1  668.13   40.20
   0  13  -1  683.13   40.50
   0  13   1  702.13   40.40
   0  13   1  757.02   40.70
   0  13   1  690.03   40.30
   0 -13   1  792.22   43.90
   0 -13   1  650.03   42.10
   0 -13   1  660.53   41.00
   0 -13  -1  675.13   40.80
   0  13   2    4.30    1.80
   0  13  -2    2.20    2.40
   0  13   2    0.80    2.10
   0  13   2   -4.50    2.50
   0  13  -2    0.80    2.80
   0  13  -2   -0.20    2.10
   0 -13   2    0.60    3.20
   0 -13   2   -0.60    1.80
   0 -13   2    0.60    3.50
   0 -13  -2   -0.70    2.20
   0 -13   2   -1.10    2.10
   0  13   3   21.40    3.60
   0  13   3   18.50    3.10
   0  13  -3   18.10    3.90
   0  13   3   24.70    4.00
   0  13   3   22.00    4.00
   0  13  -3   26.30    4.30
   0  13  -3   33.10    5.50
   0 -13   3   17.40    4.40
   0 -13   3   17.10    3.80
   0 -13   3   24.20    4.80
   0 -13  -3   17.40    3.40
   0 -13   3   21.20    3.90
   0  13   4  156.78   10.70
   0  13   4  137.09   10.60
   0  13  -4  142.09   10.90
   0  13   4  145.39   10.50
   0  13   4  128.29   10.50
   0 -13   4  120.29   10.70
   0 -13   4  143.59   11.00
   0 -13  -4  150.48   10.80
   0 -13   4  147.89   11.60
   0 -13   4  150.48   11.20
   0 -13   4  175.48   14.10
   0  13   5   21.50    3.80
   0  13   5   16.80    3.50
   0  13   5   25.50    4.10
   0  13   5   14.20    3.10
   0 -13   5    9.90    5.20
   0 -13   5   14.40    3.70
   0 -13   5   15.60    3.80
   0 -13   5   20.60    4.10
   0 -13   5   13.60    4.20
   0 -13  -5   13.20    3.50
   0  13   6   49.40    5.80
   0  13   6   47.60    5.00
   0  13   6   41.20    5.90
   0  13   6   44.60    4.90
   0 -13   6   46.50    6.00
   0 -13   6   36.70    6.80
   0 -13  -6   45.60    5.90
   0 -13   6   43.40    6.20
   0 -13   6   35.30    6.90
   0  13   7  193.08   12.70
   0  13   7  191.98   12.60
   0  13   7  208.88   12.70
   0  13   7  176.98   12.00
   0  13  -7  163.38   12.10
   0 -13   7  200.78   13.70
   0 -13   7  188.08   12.90
   0 -13   7  189.18   13.20
   0  13   8   11.20    2.40
   0  13   8    9.50    2.00
   0  13   8    6.30    2.00
   0 -13   8    5.90    2.10
   0 -13   8    5.60    2.00
   0  14   0  353.56   21.40
   0  14   0  382.76   21.80
   0  14   0  318.77   21.50
   0 -14   0  327.17   23.00
   0 -14   0  355.16   22.20
   0  14  -1   33.30    5.40
   0  14   1   41.60    5.00
   0  14   1   37.40    4.60
   0  14   1   30.10    5.00
   0  14  -1   43.90    4.80
   0 -14   1   39.60    5.50
   0 -14   1   33.30    5.00
   0 -14  -1   44.40    5.30
   0 -14  -1   39.00    7.70
   0  14   2   71.69    7.00
   0  14   2   76.59    6.50
   0  14  -2   71.19    6.50
   0  14   2   72.79    6.60
   0  14   2   66.49    6.60
   0  14  -2   74.49    7.70
   0 -14   2   76.99    7.10
   0 -14   2   70.19    7.50
   0 -14  -2   62.29    9.40
   0 -14  -2   76.79    7.20
   0  14  -3   -1.70    4.70
   0  14  -3   -2.80    1.90
   0  14   3   -2.20    2.10
   0  14   3    2.40    1.90
   0  14   3    1.50    1.80
   0  14   3    0.50    1.80
   0  14  -3    3.00    2.90
   0 -14   3    0.80    2.60
   0 -14  -3   -0.70    3.00
   0 -14   3   -2.00    2.00
   0 -14   3    1.30    2.30
   0 -14  -3    0.80    2.00
   0  14   4   41.40    4.70
   0  14   4   28.00    4.20
   0  14  -4   25.60    5.00
   0  14  -4   39.40    5.10
   0  14   4   39.30    4.80
   0  14   4   40.40    5.10
   0  14  -4   25.10    6.00
   0 -14   4   34.30    5.90
   0 -14   4   34.70    5.30
   0 -14   4   26.50    5.90
   0 -14   4   35.20    4.90
   0 -14  -4   46.80    5.40
   0 -14  -4   29.90    5.00
   0  14   5    3.00    1.80
   0  14   5    0.50    2.10
   0  14   5   -2.80    1.50
   0  14   5    1.90    1.80
   0  14  -5    1.10    3.20
   0  14  -5    0.30    2.00
   0 -14   5    0.00    2.40
   0 -14   5   -1.60    2.40
   0 -14   5   -3.30    2.00
   0 -14   5    9.80    8.00
   0 -14  -5   -0.30    1.80
   0  14   6  274.87   16.90
   0  14   6  273.47   16.70
   0  14  -6  248.08   16.20
   0  14   6  273.67   17.00
   0  14   6  242.88   16.20
   0 -14   6  254.77   17.70
   0 -14  -6  271.97   17.30
   0 -14   6  249.88   17.20
   0  14   7    8.30    2.40
   0  14   7    8.80    2.30
   0  14   7   10.70    2.40
   0  14  -7    7.00    2.10
   0  14   7    6.40    3.00
   0 -14   7    6.40    2.40
   0 -14   7   10.30    3.00
   0  14   8   18.80    2.50
   0  14   8   15.30    2.70
   0  14   8   23.10    3.00
   0 -14   8   15.90    2.50
   0  15   0    1.70    1.70
   0  15   0    0.60    2.10
   0 -15   0    1.30    2.60
   0 -15   0   -3.00    1.60
   0  15   1  300.47   18.30
   0  15  -1  263.97   19.10
   0  15   1  307.17   18.40
   0  15  -1  296.77   18.30
   0 -15  -1  312.57   19.30
   0 -15   1  298.67   19.00
   0 -15   1  250.47   18.70
   0  15  -2   -3.00    3.40
   0  15  -2    6.60    2.40
   0  15   2   -2.50    2.00
   0  15   2   -0.30    1.50
   0 -15  -2   -1.90    2.10
   0 -15   2    0.30    1.90
   0 -15   2    4.30    2.40
   0  15   3  212.38   14.20
   0  15   3  221.98   14.90
   0  15   3  193.38   16.00
   0  15  -3  217.88   14.30
   0  15   3  220.08   14.20
   0 -15  -3  214.38   14.80
   0 -15   3  207.48   14.60
   0 -15   3  209.68   15.20
   0  15   4   65.49    6.10
   0  15   4   72.49    6.30
   0  15   4   66.89    6.10
   0  15  -4   70.89    6.30
   0  15  -4   49.70    8.40
   0  15   4   73.49    6.30
   0 -15   4   74.79    7.70
   0 -15   4   53.79    6.30
   0 -15   4   70.09    6.80
   0 -15  -4   67.29    6.70
   0  15   5  113.09    8.10
   0  15  -5   84.79   14.20
   0  15   5  120.89    8.60
   0  15   5  114.79    8.50
   0  15   5  109.29    8.30
   0  15  -5   98.89    8.10
   0 -15   5  109.19    8.40
   0 -15   5   99.09    8.70
   0 -15  -5   99.09    8.40
   0 -15   5  112.79    9.50
   0  15   6  106.69    7.50
   0  15  -6   84.29    7.10
   0  15   6   80.29    6.80
   0  15   6  111.49    8.50
   0  15   6   95.09    8.90
   0 -15  -6   95.59    7.30
   0 -15   6  108.69    8.70
   0 -15   6   90.19    9.20
   0  15   7   33.40    3.50
   0  15   7   30.30    3.80
   0  15   7   24.10    3.40
   0 -15   7   25.30    3.50
   0 -15   7   30.10    4.20
   0  16   0  623.84   36.70
   0  16   0  632.04   36.50
   0 -16   0  615.04   37.20
   0  16   1    8.80    2.60
   0  16  -1   11.10    2.90
   0  16  -1   13.10    3.00
   0  16   1   12.50    2.90
   0 -16   1   12.90    3.40
   0 -16  -1    9.60    2.80
   0 -16   1   17.30    4.50
   0  16  -2  102.59    8.30
   0  16   2  108.59    8.30
   0  16   2  103.19    8.20
   0  16   2   96.49    7.90
   0 -16   2  123.79    9.70
   0 -16   2   96.89    9.40
   0 -16  -2  116.79    9.60
   0  16  -3   97.09    7.80
   0  16   3  103.99    8.00
   0  16   3   93.89    7.60
   0  16   3   95.69    7.70
   0  16   3  100.19    7.70
   0  16  -3   66.39   11.50
   0 -16  -3  100.69    8.30
   0 -16   3   90.89    8.10
   0 -16   3   98.19    8.90
   0  16   4   73.09    6.30
   0  16   4   75.29    6.40
   0  16   4   76.09    6.20
   0  16  -4   70.49    6.50
   0  16   4   73.19    6.80
   0 -16   4   74.59    7.60
   0 -16  -4   77.19    6.80
   0 -16   4   66.99    7.10
   0 -16   4   66.19    6.70
   0  16   5  138.19   10.00
   0  16   5  142.09    9.40
   0  16   5  121.69    8.80
   0  16  -5  125.39    9.60
   0 -16   5  115.09    9.40
   0 -16   5  128.39    9.40
   0 -16  -5  132.19    9.30
   0 -16   5  147.59   10.50
   0  16   6  216.38   12.60
   0  16   6  202.88   12.40
   0  16   6  195.48   12.40
   0 -16   6  164.28   12.20
   0 -16   6  203.48   13.30
   0  16   7    3.70    1.30
   0  16   7    0.40    1.00
   0  16   7   -0.50    1.20
   0 -16   7   -0.20    1.30
   0 -16   7    0.50    1.50
   0  17   0    2.60    1.90
   0  17   0    1.00    1.80
   0 -17   0   -5.10    2.90
   0 -17   0   -0.50    1.80
   0  17  -1    0.20    2.20
   0  17   1   -1.00    1.60
   0  17   1    5.20    2.00
   0  17  -1    3.90    2.30
   0 -17   1   -2.30    2.30
   0 -17   1    2.90    2.00
   0 -17  -1    2.00    2.30
   0  17  -2   10.90    2.70
   0  17   2   12.40    2.40
   0  17  -2   16.00    3.20
   0  17   2   15.30    2.90
   0 -17  -2   15.90    3.10
   0 -17   2   18.10    3.90
   0  17  -3  133.49    9.60
   0  17   3  127.29    9.20
   0  17   3  136.59    9.60
   0  17   3  126.59    9.90
   0 -17   3  128.19   10.00
   0 -17   3  132.99   10.60
   0 -17  -3  142.19   10.20
   0  17  -4    0.80    3.20
   0  17   4    9.00    2.40
   0  17   4    2.90    2.00
   0  17   4    4.00    2.10
   0 -17   4    2.20    2.90
   0 -17  -4    5.60    2.50
   0 -17   4    4.20    2.60
   0  17   5  271.37   16.30
   0  17   5  267.47   16.10
   0  17  -5  254.07   15.80
   0  17   5  277.77   16.10
   0 -17  -5  292.97   16.20
   0 -17   5  282.87   17.30
   0 -17   5  216.58   16.20
   0  17   6    2.60    1.60
   0  17   6    2.50    1.30
   0  17   6    0.60    1.40
   0 -17   6    2.30    1.60
   0  18   0  342.07   22.10
   0  18   0  382.36   22.30
   0 -18   0  373.46   23.80
   0 -18   0  372.06   23.00
   0  18  -1    7.70    2.40
   0  18   1    6.50    2.20
   0  18  -1    8.20    2.50
   0  18   1    8.60    2.50
   0 -18   1    5.30    2.40
   0 -18  -1    9.00    2.50
   0 -18   1    5.40    3.60
   0  18   2   78.59    6.50
   0  18   2   75.29    6.50
   0  18  -2   75.89    6.70
   0  18  -2   80.99    6.60
   0 -18   2   73.99    7.00
   0 -18  -2   85.39    7.20
   0 -18   2   80.09    7.10
   0  18  -3    3.90    2.00
   0  18   3    5.70    1.90
   0  18   3    5.30    2.00
   0  18  -3    4.00    2.30
   0 -18  -3    6.50    2.90
   0 -18   3    2.60    2.80
   0  18  -4    1.50    1.50
   0  18   4    3.60    2.00
   0  18  -4    2.70    2.10
   0  18   4    0.60    1.50
   0 -18   4    2.60    2.10
   0 -18  -4    5.10    1.90
   0 -18   4   -0.10    1.60
   0  18   5    5.70    1.60
   0  18  -5    6.10    2.10
   0 -18   5    6.70    2.00
   0  19   0   -2.00    1.40
   0  19   0   -3.30    2.40
   0 -19   0    1.00    1.80
   0  19   1  252.47   16.70
   0  19  -1  282.67   17.10
   0  19   1  302.47   18.10
   0  19  -1  254.37   17.00
   0 -19   1  298.97   18.40
   0 -19   1  261.27   18.10
   0 -19  -1  310.27   18.30
   0  19  -2    2.80    1.70
   0  19  -2    1.20    1.70
   0  19   2    4.50    1.60
   0  19   2    1.00    1.60
   0 -19   2    2.60    2.00
   0 -19  -2    2.10    1.90
   0 -19   2    2.30    2.00
   0  19   3   -3.00    2.00
   0  19  -3   -0.70    1.70
   0  19   3    0.50    1.60
   0  19  -3   -0.40    1.60
   0 -19  -3    1.80    1.70
   0 -19   3    3.70    1.90
   0 -19   3   -0.30    1.70
   0  19   4   79.89    5.50
   0  19  -4   61.09    5.80
   0  19  -4   75.69    5.70
   0 -19   4   82.59    6.20
   0 -19  -4   82.99    5.40
   0 -19   4   60.89    5.20
   0  20   0   37.80    3.90
   0  20   0   49.90    4.20
   0 -20   0   50.49    4.80
   0  20   1   10.60    1.90
   0  20  -1   11.00    1.90
   0  20   1   13.60    2.10
   0  20  -1    9.60    1.80
   0  20   2  111.19    7.50
   0  20  -2  107.59    7.20
   0  20  -2   97.79    7.70
   0 -20  -2  121.39    7.80
   0 -20   2  117.09    7.80
   0  20  -3   19.80    2.50
   0  20   3   21.30    3.50
   0 -20  -3   23.70    2.90
   0 -20   3   20.40    2.80
   0  21   0    0.50    1.20
   0 -21   0   -0.10    1.10
  -1   0  10  844.22   47.40
  -1   0  10  817.82   47.00
  -1   0   9    1.30    2.00
  -1   0   9   -0.30    2.20
  -1   0   9   -3.50    1.80
  -1   0   8  485.65   28.20
  -1   0   8  448.96   28.40
  -1   0   8  527.05   29.80
  -1   0   8  472.55   28.30
  -1   0   8  414.76   28.00
  -1   0   8  489.25   28.40
  -1   0   7   -3.10    2.00
  -1   0   7   -2.30    1.80
  -1   0   7   -1.40    2.00
  -1   0   7   -1.10    3.00
  -1   0   7    2.50    3.00
  -1   0   6   28.30    4.90
  -1   0   6   29.20    4.30
  -1   0   6   38.50    4.20
  -1   0   6   31.60    4.40
  -1   0   5   -0.50    1.20
  -1   0   4  983.80   55.39
  -1   0   3    0.90    1.00
  -1   0   2  641.64   35.80
   1   0   0 3199.08  176.38
  -1   0   0 2988.00  176.38
  -1   0   0 3469.35  176.48
  -1   0  -1    0.40    0.50
   1   0   1    0.40    1.00
  -1   0  -1    1.00    0.50
   1   0   1   -0.30    0.70
  -1   0  -1    0.70    0.50
   1   0   1    0.30    0.40
   1   0   2  468.75   23.50
   1   0   2  422.56   23.80
  -1   0  -2  378.76   23.30
  -1   0  -2  409.36   23.20
   1   0   3    0.60    1.00
   1   0   3   -0.50    0.70
   1   0   4    2.80    1.40
  -1   0  -5    1.10    0.90
  -1   0  -5    3.10    2.00
   1   0   5    0.30    1.30
   1   0   6 2023.50  122.59
   1   0   6 2179.18  122.39
   1   0   6 2300.97  123.29
  -1   0  -6 2397.96  121.49
   1   0   6 2230.98  122.69
   1   0   6 2049.89  122.29
   1   0   6 2209.18  122.79
   1   0   7    1.00    2.90
  -1   0  -7    2.40    1.30
   1   0   7   -0.40    1.70
   1   0   7    1.90    2.40
   1   0   7   -0.30    2.50
   1   0   7    1.10    1.70
   1   0   7    3.20    2.00
   1   0   8  173.68   12.20
   1   0   8  160.68   12.40
   1   0   8  165.48   12.10
   1   0   8  175.78   12.10
   1   0   8  182.88   13.10
  -1   0  -8  175.08   11.20
   1   0   9    1.70    1.80
   1   0   9   -2.50    3.10
   1   0   9    3.80    2.20
   1   0   9    2.00    1.80
   1   0  10   36.50    4.20
   1   0  10   34.90    4.30
   1   0  10   24.20    3.90
  -1   1  10   -0.80    2.50
  -1   1  10    4.30    2.30
  -1   1  10    0.20    2.60
  -1  -1  10   -3.70    2.20
  -1  -1  10    0.10    2.40
  -1   1   9   16.20    4.00
  -1   1   9   14.10    3.10
  -1   1   9   24.20    4.10
  -1   1   9   16.80    3.00
  -1  -1   9   15.10    3.90
  -1  -1   9   12.70    3.50
  -1  -1   9   20.60    3.40
  -1  -1   9   25.60    4.00
  -1   1   8   53.29    5.70
  -1   1   8   65.79    7.70
  -1   1   8   64.29    5.90
  -1   1   8   66.49    5.80
  -1   1   8   45.00    6.00
  -1  -1   8   47.30    5.40
  -1  -1   8   54.39    5.90
  -1  -1   8   55.39    7.10
  -1  -1   8   56.59    6.50
  -1   1   7   88.89    7.30
  -1   1   7   78.89    7.10
  -1   1   7   76.59    7.00
  -1   1   7   78.79    7.20
  -1   1   7   68.59    9.20
  -1   1   7   71.89    6.60
  -1  -1   7   76.39    7.20
  -1  -1   7   87.89    7.80
  -1  -1   7   79.79    6.70
  -1  -1   7   67.89    7.30
  -1  -1   7   81.59    6.90
  -1  -1   7   66.59    8.40
  -1   1   6    8.30    2.30
  -1   1   6    8.80    2.50
  -1   1   6    9.60    2.40
  -1   1   6    7.30    2.10
  -1   1   6    2.90    2.00
  -1  -1   6    5.50    2.30
  -1  -1   6    8.20    2.40
  -1  -1   6    4.30    2.60
  -1  -1   6    4.10    2.00
  -1   1   5  255.37   15.60
  -1  -1   5  243.78   15.60
  -1   1   4  191.68   12.10
  -1  -1   4  199.48   12.40
  -1   1   3  870.41   50.29
  -1  -1   3  934.01   50.59
  -1  -1   2  270.47   15.70
   1   1   0  127.49    7.40
  -1   1   0  143.89    7.40
  -1   1   0  122.19    7.30
   1   1   0  116.29    7.20
  -1  -1   0  123.49    7.30
  -1  -1   0  139.59    7.40
   1  -1   0  122.49    7.20
   1   1   1  164.98    9.10
  -1   1  -1  165.88    8.90
   1   1   1  144.79    9.10
  -1   1  -1  152.38    8.90
  -1   1  -1  145.39    8.90
   1  -1   1  160.98    9.00
  -1  -1  -1  152.28    8.90
   1  -1   1  153.98    9.30
  -1  -1  -1  152.78    8.90
  -1  -1  -1  168.28    9.00
  -1   1  -2  166.28    9.20
   1   1   2  174.78    9.50
  -1   1  -2  148.49    9.20
   1   1   2  148.99    9.70
   1  -1   2  168.98    9.90
  -1  -1  -2  161.28    9.20
  -1  -1  -2  142.99    9.10
   1  -1   2  179.88    9.50
  -1   1  -3    1.10    0.70
  -1   1  -3    0.80    0.50
   1   1   3   -0.10    0.80
   1   1   3    0.40    1.00
   1  -1   3    1.80    1.20
  -1  -1  -3    0.60    0.50
  -1   1  -4   -0.50    0.70
   1   1   4    0.00    1.10
  -1   1  -4    0.60    0.70
   1  -1   4    0.20    1.10
  -1  -1  -4    0.80    0.70
   1  -1   4    1.70    1.30
  -1   1  -5 1356.66   71.49
   1   1   5 1351.76   72.99
  -1   1  -5 1112.89   71.89
   1  -1   5 1301.27   72.99
  -1  -1  -5 1330.97   71.39
  -1   1  -6    1.10    1.20
   1   1   6    0.30    1.70
   1   1   6    1.60    1.70
   1   1   6    0.50    1.90
   1   1   6    2.00    2.20
   1  -1   6    3.30    1.90
   1  -1   6   -2.40    2.80
  -1  -1  -6    2.50    1.20
   1  -1   6    2.00    1.70
   1  -1   6    0.00    1.70
   1  -1   6    1.50    1.60
   1   1   7  324.17   21.50
   1   1   7  322.17   19.90
   1   1   7  265.77   20.00
   1   1   7  318.37   19.80
   1   1   7  302.57   19.90
   1   1   7  273.07   19.30
  -1   1  -7  336.47   18.80
   1  -1   7  323.57   19.70
  -1  -1  -7  339.87   18.70
   1  -1   7  324.37   20.40
   1  -1   7  298.37   20.50
   1  -1   7  335.37   20.10
   1   1   8   46.20    6.00
   1   1   8   41.30    4.90
   1   1   8   38.60    5.00
   1   1   8   27.70    4.10
  -1   1  -8   39.20    4.40
   1   1   8   41.10    5.10
   1  -1   8   35.60    4.90
   1  -1   8   37.10    5.00
   1  -1   8   34.90    5.70
  -1  -1  -8   35.70    4.10
   1  -1   8   35.00    4.80
   1  -1   8   41.50    6.10
   1   1   9    7.60    2.60
   1   1   9   14.00    2.90
   1   1   9   12.00    4.10
   1   1   9   13.80    2.90
   1  -1   9   19.50    4.40
   1  -1   9   12.80    2.80
   1  -1   9   12.90    2.80
   1  -1   9    7.80    4.10
   1  -1   9   13.00    3.10
   1   1  10    0.60    1.70
   1   1  10    2.00    1.90
   1   1  10    2.60    1.80
   1  -1  10    2.70    1.90
   1  -1  10    1.90    1.90
  -1   2  10   48.30    4.70
  -1   2  10   36.40    4.70
  -1   2  10   34.70    5.00
  -1  -2  10   30.80    4.60
  -1  -2  10   37.40    4.60
  -1   2   9    8.40    2.70
  -1   2   9    6.60    2.90
  -1   2   9   10.50    2.60
  -1   2   9    9.40    2.30
  -1  -2   9    8.50    2.70
  -1  -2   9    5.60    2.90
  -1  -2   9   12.20    2.70
  -1   2   8   59.99    8.10
  -1   2   8   69.19    6.20
  -1   2   8   64.19    6.30
  -1   2   8   60.79    5.90
  -1   2   8   55.59    5.90
  -1  -2   8   68.69    6.60
  -1  -2   8   65.59    6.10
  -1  -2   8   54.39    5.90
  -1  -2   8   60.59    7.40
  -1   2   7   85.69    7.30
  -1   2   7   79.79    7.00
  -1   2   7   77.69    7.00
  -1   2   7   77.69    6.90
  -1   2   7   84.99    7.00
  -1  -2   7   81.59    7.00
  -1  -2   7   73.19    7.90
  -1  -2   7   78.89    6.80
  -1  -2   7   65.79    7.30
  -1  -2   7   82.09    8.00
  -1   2   6   -1.10    2.00
  -1   2   6   -0.90    1.40
  -1   2   6    2.40    1.70
  -1   2   6    2.50    3.10
  -1   2   6   -0.10    2.10
  -1  -2   6    2.00    2.50
  -1  -2   6    2.40    1.90
  -1  -2   6    3.10    1.80
  -1  -2   6   -1.70    2.30
  -1   2   5   77.99    6.10
  -1  -2   5   86.79    6.90
  -1   2   4  174.48   11.20
  -1  -2   4  192.38   11.80
  -1   2   3  159.48   10.00
  -1  -2   3  176.18   10.60
  -1  -2   2 1393.46   77.19
   1   2  -1  949.01   57.59
  -1   2   1 1124.89   57.49
   1   2  -1 1035.30   57.39
   1  -2  -1  955.50   57.39
   1  -2  -1 1066.29   57.39
  -1  -2   1 1135.69   57.59
  -1   2   0 3275.97  170.78
  -1   2   0 3111.39  170.68
   1   2   0 2946.51  170.68
  -1  -2   0 2924.71  170.68
   1  -2   0 3052.09  170.68
  -1  -2   0 3360.26  170.88
  -1   2  -1  219.78   14.00
  -1   2  -1  254.87   13.90
   1   2   1  242.98   14.20
   1  -2   1  262.57   14.20
  -1  -2  -1  254.37   13.90
  -1   2  -2  567.24   30.80
   1   2   2  538.05   30.80
  -1   2  -2  595.54   30.40
  -1  -2  -2  538.95   30.30
  -1  -2  -2  489.35   30.90
   1  -2   2  552.24   30.90
   1   2   3   22.40    2.30
   1   2   3   22.20    2.70
  -1   2  -3   22.10    2.00
  -1   2  -3   24.30    2.10
   1  -2   3   23.00    2.30
  -1  -2  -3   23.00    2.00
   1  -2   3   26.70    3.10
  -1   2  -4   27.50    2.40
   1   2   4   22.10    3.10
  -1   2  -4   19.90    2.30
  -1  -2  -4   25.50    2.20
   1  -2   4   25.70    3.40
   1  -2   4   20.00    2.50
   1   2   5    0.80    1.30
  -1   2  -5    1.50    1.00
   1  -2   5    2.50    1.60
  -1  -2  -5    1.10    0.90
   1   2   6  721.13   41.40
   1   2   6  756.62   42.10
   1   2   6  663.63   41.20
  -1   2  -6  764.72   40.50
   1   2   6  688.43   41.10
   1   2   6  695.03   41.50
   1  -2   6  680.53   41.50
   1  -2   6  734.73   42.20
   1  -2   6  668.63   41.20
   1  -2   6  720.23   41.50
   1  -2   6  698.93   41.20
  -1  -2  -6  780.62   40.40
   1   2   7   35.30    4.80
  -1   2  -7   29.30    3.60
   1   2   7   36.70    5.10
   1   2   7   30.60    4.40
   1   2   7   30.50    5.70
   1   2   7   24.60    5.00
   1  -2   7   36.20    5.40
   1  -2   7   33.20    7.20
   1  -2   7   27.00    6.10
   1  -2   7   35.20    4.70
  -1  -2  -7   31.40    3.60
   1  -2   7   27.30    4.50
   1   2   8    0.40    2.10
   1   2   8    2.30    1.80
   1   2   8    1.00    2.00
  -1   2  -8    1.20    1.80
   1   2   8   -2.70    1.70
   1   2   8    2.30    2.50
   1  -2   8    2.60    2.80
   1  -2   8    1.80    1.90
   1  -2   8   -0.70    1.80
   1  -2   8    3.40    2.50
   1  -2   8    3.70    2.10
   1   2   9   60.39    9.10
   1   2   9   55.89    6.30
   1   2   9   70.39    6.20
   1   2   9   69.39    6.20
   1   2   9   73.59    6.40
   1  -2   9   65.59    6.00
   1  -2   9   55.69    6.50
   1  -2   9   74.69    6.20
   1  -2   9   52.99    6.60
   1  -2   9   62.59    7.90
   1   2  10  464.25   27.00
   1   2  10  471.55   27.00
   1   2  10  430.16   26.70
   1  -2  10  449.66   26.80
   1  -2  10  482.65   27.30
  -1   3  10   35.20    4.40
  -1   3  10   31.10    4.00
  -1   3  10   34.00    4.40
  -1  -3  10   35.70    4.60
  -1  -3  10   27.60    3.70
  -1   3   9  377.26   24.70
  -1   3   9  432.86   25.20
  -1   3   9  418.76   25.20
  -1   3   9  433.06   25.20
  -1  -3   9  432.96   25.70
  -1  -3   9  429.16   25.50
  -1  -3   9  406.56   24.80
  -1   3   8    6.70    2.60
  -1   3   8   12.60    5.20
  -1   3   8    7.20    2.70
  -1   3   8    5.50    2.30
  -1   3   8    9.20    2.60
  -1  -3   8   14.80    3.30
  -1  -3   8    4.40    3.10
  -1  -3   8    3.90    2.40
  -1  -3   8    9.30    2.70
  -1  -3   8   10.80    3.30
  -1   3   7  101.79    8.30
  -1   3   7  108.79    9.40
  -1   3   7   95.99    8.00
  -1  -3   7   84.69   11.20
  -1  -3   7   92.89    8.60
  -1  -3   7   92.99    8.00
  -1  -3   7  119.19    9.50
  -1   3   6  271.67   17.50
  -1   3   6  292.47   17.90
  -1   3   6  287.37   17.90
  -1   3   6  264.87   17.80
  -1   3   6  295.37   17.90
  -1  -3   6  297.47   18.30
  -1  -3   6  274.97   17.80
  -1  -3   6  293.47   18.90
  -1  -3   6  292.77   18.70
  -1   3   5  233.18   14.70
  -1  -3   5  244.08   15.50
  -1   3   4   58.09    4.60
  -1  -3   4   68.79    5.60
  -1  -3   3  459.25   26.60
   1   3  -2 7006.10  396.66
  -1   3   2 6724.03  396.86
  -1   3   2 7689.23  396.76
  -1  -3   2 7539.85  397.46
  -1   3   1 1538.65   76.59
   1   3  -1 1409.66   76.39
   1  -3  -1 1370.16   76.49
  -1  -3   1 1247.58   76.19
   1  -3  -1 1466.35   76.39
  -1  -3   1 1463.15   76.59
   1  -3  -1 1222.98   76.39
   1   3   0 3859.61  212.28
   1   3   0 3757.92  212.38
  -1   3   0 3838.52  212.18
  -1   3   0 4055.49  212.28
   1  -3   0 3836.22  212.18
  -1  -3   0 4055.59  212.38
  -1  -3   0 3670.73  212.18
   1   3   1  473.05   27.10
   1   3   1  508.65   27.60
  -1   3  -1  509.25   27.30
  -1   3  -1  467.05   27.30
   1  -3   1  500.75   27.50
  -1  -3  -1  492.05   27.30
   1  -3   1  471.25   27.20
  -1  -3  -1  492.55   27.40
   1   3   2  493.25   27.10
   1   3   2  457.15   27.00
  -1   3  -2  485.55   26.70
  -1  -3  -2  493.45   26.60
   1  -3   2  507.65   27.30
  -1  -3  -2  428.56   27.00
   1  -3   2  468.55   27.30
   1   3   3    4.30    1.20
  -1   3  -3    3.60    1.10
   1   3   3    1.80    1.20
  -1   3  -3    2.00    1.20
   1  -3   3    4.70    1.10
   1  -3   3    1.50    1.30
  -1  -3  -3    2.60    1.00
   1   3   4    3.10    1.40
  -1   3  -4    1.80    1.20
  -1   3  -4    3.30    1.10
   1   3   4    2.70    1.30
   1  -3   4    0.70    1.40
   1  -3   4    3.50    1.60
  -1  -3  -4    2.50    0.90
  -1  -3  -4    1.10    1.00
   1   3   5  434.16   25.20
   1   3   5  393.56   24.70
   1   3   5  401.06   25.00
   1   3   5  414.86   25.30
  -1   3  -5  446.56   24.10
   1  -3   5  397.46   24.90
  -1  -3  -5  450.45   24.00
   1  -3   5  412.16   25.00
   1  -3   5  425.06   25.50
   1   3   6    7.90    2.40
  -1   3  -6   11.40    2.10
   1   3   6   10.40    2.40
   1   3   6    6.70    2.10
   1   3   6   14.30    3.00
   1   3   6    9.50    2.70
  -1  -3  -6    9.90    1.90
   1  -3   6    8.40    2.30
   1  -3   6    6.00    3.90
   1  -3   6    7.10    2.50
   1  -3   6    6.20    2.60
   1  -3   6   12.30    2.80
   1  -3   6    5.90    2.70
  -1   3  -7  703.63   40.10
   1   3   7  735.63   41.30
   1   3   7  709.13   41.40
   1   3   7  720.73   41.20
   1   3   7  696.63   41.10
   1  -3   7  682.33   42.00
  -1  -3  -7  695.83   40.10
   1  -3   7  694.53   41.30
   1  -3   7  728.43   41.80
   1  -3   7  673.93   41.10
   1  -3   7  708.93   41.10
   1   3   8    7.60    3.00
   1   3   8    1.20    1.90
   1   3   8    2.30    2.10
  -1   3  -8    2.40    1.90
   1   3   8    2.50    2.10
   1  -3   8    5.80    2.40
   1  -3   8    3.40    2.00
   1  -3   8    7.50    2.50
   1  -3   8    2.80    1.90
   1  -3   8    3.60    2.60
  -1  -3  -8    7.20    1.80
   1   3   9   -0.10    1.80
   1   3   9   -0.60    1.70
   1   3   9    2.50    2.00
   1   3   9    0.80    2.10
   1  -3   9   -2.00    2.90
   1  -3   9    2.60    2.20
   1  -3   9    2.50    1.90
   1  -3   9    5.40    2.60
   1   3  10   23.40    3.60
   1   3  10   22.90    3.70
   1   3  10   29.30    3.90
   1  -3  10   25.20    4.20
   1  -3  10   21.20    3.60
  -1   4  10   90.99    6.50
  -1   4  10   67.09    6.40
  -1   4  10   85.59    6.70
  -1  -4  10   91.29    6.70
  -1  -4  10   80.99    7.00
  -1   4   9   10.10    2.80
  -1   4   9    9.80    2.70
  -1   4   9   11.00    2.60
  -1   4   9    9.20    2.50
  -1  -4   9    9.80    2.80
  -1  -4   9   16.60    3.50
  -1  -4   9    7.50    2.90
  -1  -4   9    4.00    4.40
  -1   4   8    0.00    2.10
  -1   4   8   -0.30    2.00
  -1   4   8    0.20    2.00
  -1   4   8   -1.00    1.80
  -1  -4   8   -0.20    2.10
  -1  -4   8    3.70    2.60
  -1  -4   8   -0.70    2.40
  -1   4   7   83.29    7.30
  -1   4   7   76.09    7.00
   1   4  -7   92.59    6.10
  -1   4   7   75.99    7.60
  -1   4   7   77.19    7.40
  -1   4   7   87.69    9.20
  -1  -4   7   88.49    7.50
  -1  -4   7   89.79    8.10
  -1   4   6  716.53   44.10
  -1   4   6  779.12   44.00
  -1   4   6  756.12   43.90
  -1   4   6  761.72   43.70
  -1   4   6  774.02   43.60
  -1  -4   6  815.12   45.10
  -1  -4   6  743.43   43.70
  -1  -4   6  706.13   44.20
  -1  -4   6  791.52   44.50
  -1  -4   6  759.62   43.90
  -1   4   5    3.90    1.40
  -1  -4   5    4.20    1.70
  -1   4   4 1345.77   75.29
  -1   4   3 2195.78  110.09
   1   4  -3 1721.43  109.59
   1  -4  -3 1867.21  109.49
  -1  -4   3 2010.70  110.69
   1  -4  -3 2163.78  109.59
  -1   4   2  377.76   19.70
   1   4  -2  332.07   19.60
   1   4  -2  308.27   19.60
  -1  -4   2  352.46   20.30
   1  -4  -2  356.76   19.50
  -1  -4   2  358.96   19.80
  -1   4   1 1647.64   85.69
   1   4  -1 1497.05   85.59
  -1   4   1 1409.76   85.39
   1  -4  -1 1568.34   85.59
   1  -4  -1 1551.54   85.69
  -1  -4   1 1646.44   85.79
   1   4   0   10.40    1.60
   1   4   0   11.00    1.80
  -1  -4   0   10.70    1.90
   1  -4   0    9.60    1.60
  -1  -4   0   10.50    1.60
   1   4   1   36.80    3.20
  -1   4  -1   37.00    2.80
   1   4   1   33.60    2.50
   1  -4   1   36.10    2.70
  -1  -4  -1   35.50    3.00
  -1  -4  -1   36.70    2.80
   1  -4   1   34.20    3.10
   1   4   2 1727.83   95.39
  -1   4  -2 1725.13   94.99
   1  -4   2 1689.43   95.59
  -1  -4  -2 1749.12   94.99
   1   4   3   51.99    4.30
  -1   4  -3   49.30    3.70
  -1  -4  -3   49.99    3.60
   1  -4   3   45.90    4.20
   1  -4   3   47.50    4.50
  -1   4  -4 2582.84  137.69
   1   4   4 2431.46  138.29
   1  -4   4 2453.55  138.09
  -1  -4  -4 2466.75  137.49
   1  -4   4 2543.45  138.79
   1   4   5    0.40    1.60
   1   4   5   -0.50    2.10
   1   4   5    1.30    1.40
   1   4   5   -0.20    1.90
  -1   4  -5    1.60    1.20
   1   4   5    0.40    1.50
   1  -4   5    1.10    1.50
   1  -4   5    1.80    1.70
   1  -4   5   -0.30    1.90
  -1  -4  -5    1.30    1.00
   1  -4   5   -0.30    1.80
   1   4   6  298.07   19.00
   1   4   6  316.67   19.50
   1   4   6  292.97   19.10
   1   4   6  290.77   18.70
   1   4   6  303.77   18.90
  -1   4  -6  331.47   18.30
   1  -4   6  264.37   19.00
   1  -4   6  305.77   19.40
  -1  -4  -6  314.57   18.00
   1  -4   6  306.07   19.10
   1  -4   6  305.27   19.70
   1  -4   6  299.37   18.90
  -1   4  -7  186.28   11.80
   1   4   7  199.18   12.80
   1   4   7  179.38   12.50
   1   4   7  187.58   13.60
   1   4   7  179.58   12.70
   1   4   7  174.78   12.40
   1  -4   7  183.48   13.20
   1  -4   7  186.98   13.70
   1  -4   7  146.79   12.20
   1  -4   7  181.08   12.50
   1  -4   7  176.88   12.70
  -1  -4  -7  176.98   11.50
  -1   4  -8  205.88   13.70
   1   4   8  222.38   14.30
   1   4   8  216.58   15.30
   1   4   8  205.88   14.20
   1   4   8  231.68   14.60
   1   4   8  218.38   14.70
   1  -4   8  203.58   14.20
   1  -4   8  211.48   14.40
   1  -4   8  233.28   15.10
  -1  -4  -8  208.98   13.70
   1  -4   8  223.38   15.90
   1  -4   8  176.58   15.50
   1   4   9   35.80    4.80
   1   4   9   46.10    5.50
   1   4   9   57.39    5.50
   1   4   9   43.60    5.00
   1  -4   9   49.60    5.20
   1  -4   9   40.90    6.90
   1  -4   9   42.00    5.10
   1  -4   9   38.40    5.60
   1   4  10   22.30    3.70
   1   4  10   28.40    4.10
   1   4  10   28.70    3.70
   1  -4  10   28.30    3.90
   1  -4  10   24.00    3.40
  -1   5  10   29.80    3.90
  -1   5  10   30.40    3.80
  -1   5  10   27.10    3.70
  -1  -5  10   29.10    3.90
  -1  -5  10   26.60    4.30
  -1   5   9   72.79    6.50
  -1   5   9   76.49    6.70
  -1   5   9   70.69    6.60
  -1   5   9   72.29    6.50
  -1  -5   9   58.29    6.40
  -1  -5   9   68.09    7.30
  -1  -5   9   82.19    6.90
  -1  -5   9   75.59    7.30
  -1   5   8    5.40    2.10
  -1   5   8    2.00    2.20
  -1   5   8    1.20    2.00
  -1   5   8    4.00    2.50
   1   5  -8    2.60    2.20
  -1  -5   8    0.30    2.70
  -1  -5   8    2.90    2.60
  -1  -5   8    3.90    2.40
  -1  -5   8    5.80    3.00
   1  -5  -8    5.00    1.90
  -1   5   7  229.38   15.50
  -1   5   7  201.98   16.00
  -1   5   7  231.98   15.40
   1   5  -7  263.27   14.50
  -1   5   7  225.28   15.00
  -1   5   7  235.98   15.10
   1  -5  -7  237.48   14.10
  -1  -5   7  238.68   15.70
  -1  -5   7  216.48   15.00
  -1  -5   7  241.78   16.30
  -1  -5   7  244.78   16.80
  -1  -5   7  222.68   15.80
  -1   5   6    3.20    2.00
   1   5  -6    5.60    1.60
  -1   5   6    5.70    2.20
  -1   5   6    5.00    2.30
  -1   5   6    5.80    2.20
  -1   5   6    3.60    2.50
  -1  -5   6    4.00    2.40
  -1  -5   6    3.20    2.30
  -1  -5   6    4.10    2.30
  -1  -5   6    4.60    4.70
  -1  -5   6    7.30    2.70
  -1  -5   6    4.60    2.30
   1  -5  -6    4.60    1.40
   1   5  -5   -0.30    1.00
  -1   5   5    0.20    2.00
  -1   5   5   -0.20    1.90
  -1   5   5    0.10    1.30
  -1   5   5    2.10    1.50
   1  -5  -5   -0.10    0.90
  -1  -5   5   -0.70    1.90
  -1  -5   5    0.10    1.40
  -1  -5   5   -0.40    1.80
   1   5  -4   34.40    2.90
  -1   5   4   26.50    3.10
   1  -5  -4   33.10    2.70
  -1  -5   4   31.40    4.00
   1  -5  -4   30.30    2.90
   1   5  -3  836.02   44.40
   1   5  -3  700.83   44.50
  -1   5   3  730.23   44.50
  -1  -5   3  838.62   45.40
   1  -5  -3  870.51   44.30
   1   5  -2   32.30    2.90
  -1   5   2   34.70    2.90
  -1  -5   2   32.20    3.10
   1  -5  -2   34.30    2.70
   1   5  -1 4670.13  254.87
  -1   5   1 4991.70  255.07
  -1  -5   1 4155.18  254.67
   1  -5  -1 4778.52  254.87
   1  -5  -1 4324.07  255.27
  -1  -5   1 4937.71  255.17
   1   5   0   60.59    4.10
  -1   5   0   61.39    4.10
   1   5   0   59.79    4.70
   1  -5   0   60.49    4.40
  -1  -5   0   58.99    4.20
  -1  -5   0   61.89    4.50
   1  -5   0   60.39    4.10
   1   5   1  282.37   15.20
  -1   5  -1  250.17   14.70
   1   5   1  244.88   14.50
   1  -5   1  239.38   14.50
   1  -5   1  260.77   15.00
  -1  -5  -1  248.78   14.80
  -1  -5  -1  253.47   14.70
   1   5   2   66.99    5.00
  -1   5  -2   62.59    4.50
  -1  -5  -2   62.99    4.70
   1  -5   2   62.69    5.00
  -1   5  -3   32.50    3.20
   1   5   3   37.70    3.70
   1  -5   3   34.90    4.00
  -1  -5  -3   36.00    3.20
   1   5   4    3.40    1.50
  -1   5  -4    3.90    1.40
  -1  -5  -4    3.10    1.20
  -1   5  -5  874.81   45.50
   1   5   5  801.62   45.70
   1   5   5  815.22   46.10
   1   5   5  819.72   46.00
   1   5   5  774.92   45.90
   1  -5   5  788.32   45.90
  -1  -5  -5  868.21   45.10
   1  -5   5  782.22   46.30
   1  -5   5  763.52   46.20
   1  -5   5  687.63   45.90
   1   5   6    0.20    1.80
   1   5   6    1.60    1.60
   1   5   6    2.10    1.90
  -1   5  -6    0.90    1.50
   1   5   6   -2.10    1.90
   1   5   6    1.80    2.10
   1  -5   6    0.30    1.80
   1  -5   6    4.50    2.20
   1  -5   6    3.60    2.10
   1  -5   6   -3.60    2.40
  -1  -5  -6    1.70    1.50
   1  -5   6    1.00    2.40
   1  -5   6    2.60    2.30
   1   5   7  169.58   11.80
   1   5   7  161.48   11.30
   1   5   7  158.48   12.10
   1   5   7  167.58   11.50
   1   5   7  152.38   11.40
   1  -5   7  177.48   12.30
   1  -5   7  141.19   11.60
   1  -5   7  164.88   11.60
   1  -5   7  160.88   12.70
   1  -5   7  133.49   11.70
   1  -5   7  159.68   11.40
   1   5   8    7.50    3.30
  -1   5  -8    7.90    2.60
   1   5   8   10.40    3.40
   1   5   8    7.70    3.90
  -1  -5  -8    5.30    2.20
   1  -5   8    7.20    2.60
   1  -5   8    2.50    4.10
   1  -5   8    2.20    2.90
   1   5   9  344.57   21.40
   1   5   9  329.37   20.90
   1   5   9  359.46   21.30
   1   5   9  353.36   21.40
   1  -5   9  310.17   24.30
   1  -5   9  354.16   21.60
   1  -5   9  391.86   22.10
   1  -5   9  324.67   21.00
   1   5  10   -0.60    1.60
   1   5  10   -1.10    1.40
   1   5  10   -1.30    1.50
   1  -5  10    2.30    1.50
   1  -5  10    3.40    1.90
   1  -5  10    5.10    2.80
  -1   6  10   16.50    2.40
  -1   6  10   17.30    2.70
  -1   6  10   24.50    3.60
  -1  -6  10   25.40    3.80
  -1  -6  10   23.20    3.50
  -1   6   9   52.59    5.70
  -1   6   9   54.59    5.70
  -1   6   9   53.09    5.80
  -1  -6   9   55.19    5.90
  -1  -6   9   46.80    6.90
  -1  -6   9   62.09    6.70
  -1   6   8   27.40    4.50
   1   6  -8   23.50    4.10
  -1   6   8   20.80    3.90
  -1   6   8   21.00    3.90
  -1   6   8   26.40    4.80
  -1  -6   8   28.10    6.20
  -1  -6   8   26.50    5.00
  -1  -6   8   32.80    5.20
  -1   6   7    4.90    2.30
  -1   6   7    6.00    2.40
  -1   6   7    2.30    2.40
   1   6  -7    2.90    2.00
  -1   6   7    0.70    2.20
  -1   6   7    4.00    7.90
  -1  -6   7    4.40    2.90
  -1  -6   7    8.50    2.70
  -1  -6   7    0.90    2.50
  -1  -6   7    5.60    2.30
   1  -6  -7    1.20    1.50
  -1   6   6  153.58   10.80
   1   6  -6  173.88   10.20
  -1   6   6  157.58   11.20
  -1   6   6  141.59   10.50
  -1   6   6  158.48   10.90
  -1   6   6  144.69   11.40
  -1  -6   6  123.49   11.40
  -1  -6   6  152.08   11.80
  -1  -6   6  157.38   11.50
   1  -6  -6  161.28    9.90
  -1  -6   6  153.88   11.20
  -1  -6   6  151.58   10.80
  -1  -6   6  161.08   12.10
  -1   6   5   57.99    5.70
  -1   6   5   65.19    6.00
   1   6  -5   82.19    5.70
  -1   6   5   70.19    7.00
  -1  -6   5   54.39    6.10
  -1  -6   5   62.49    6.30
   1  -6  -5   77.29    5.00
  -1  -6   5   67.99    6.60
  -1  -6   5   50.69    7.00
  -1  -6   5   68.19    5.40
   1   6  -4  505.35   27.30
  -1   6   4  406.06   27.60
   1  -6  -4  511.15   27.10
  -1  -6   4  482.25   28.60
  -1  -6   4  476.35   27.40
  -1   6   3  316.57   22.50
   1   6  -3  383.16   21.40
  -1  -6   3  394.66   21.70
   1  -6  -3  382.66   21.20
   1   6  -2 2266.67  127.79
   1  -6  -2 2359.46  127.69
  -1  -6   2 2325.47  128.09
   1   6  -1   48.00    3.70
   1  -6  -1   46.10    3.80
  -1  -6   1   52.19    4.10
  -1  -6   1   44.40    3.50
   1  -6  -1   50.19    3.70
   1   6   0  313.37   18.00
   1   6   0  310.07   17.60
  -1   6   0  293.57   17.50
  -1  -6   0  308.47   18.00
   1  -6   0  305.97   17.60
  -1  -6   0  292.37   17.60
   1  -6   0  313.27   18.00
   1   6   1   51.59    4.20
   1   6   1   46.70    3.40
  -1   6  -1   49.99    3.70
  -1  -6  -1   48.70    3.70
  -1  -6  -1   42.20    3.80
   1  -6   1   48.70    3.90
   1  -6   1   42.70    3.40
   1   6   2  739.33   42.40
  -1   6  -2  750.52   42.10
   1  -6   2  776.52   42.60
  -1  -6  -2  732.73   42.00
   1   6   3  144.99    9.70
  -1   6  -3  150.18    9.40
  -1  -6  -3  139.69    9.10
   1  -6   3  152.18   10.20
   1   6   4  218.08   14.20
  -1   6  -4  223.78   13.70
   1  -6   4  229.68   14.80
  -1  -6  -4  221.98   13.50
   1   6   5  502.55   28.70
   1   6   5  461.45   28.70
   1   6   5  504.95   28.90
   1   6   5  465.45   28.40
   1   6   5  460.75   28.70
  -1   6  -5  515.55   28.20
   1  -6   5  470.15   29.00
   1  -6   5  480.05   28.70
   1  -6   5  467.65   28.70
  -1  -6  -5  511.95   28.00
   1  -6   5  461.85   29.30
   1  -6   5  494.15   29.50
  -1   6  -6  117.59    8.40
   1   6   6   90.39   10.90
   1   6   6  117.29    8.80
   1   6   6  107.49   10.10
   1   6   6  116.89    9.10
   1  -6   6  119.89    9.10
  -1  -6  -6  115.89    8.00
   1  -6   6  111.99    9.40
  -1   6  -7    1.70    1.70
   1   6   7   -1.80    1.80
   1   6   7   -1.30    1.80
   1   6   7    2.40    2.10
   1   6   7   -1.10    2.70
   1   6   7   -3.30    1.60
   1  -6   7    2.20    2.10
   1  -6   7   -1.10    1.90
   1  -6   7   -1.40    2.50
   1  -6   7    2.90    2.90
   1  -6   7    3.20    2.20
  -1  -6  -7   -2.20    1.60
   1   6   8  338.97   20.70
   1   6   8  278.07   23.50
   1   6   8  340.07   20.40
   1   6   8  322.47   20.30
  -1   6  -8  308.37   19.90
   1   6   8  358.66   20.60
   1  -6   8  307.47   20.10
   1  -6   8  326.37   20.60
   1  -6   8  290.07   20.20
  -1  -6  -8  317.17   19.90
   1  -6   8  354.66   21.40
   1   6   9   16.40    2.90
   1   6   9   14.30    3.00
   1   6   9   24.20    3.70
   1   6   9   12.40    2.80
   1  -6   9   17.10    3.50
   1  -6   9   18.10    3.20
   1  -6   9   17.10    2.90
   1   6  10    1.70    1.70
   1   6  10    0.70    1.50
   1   6  10    1.90    1.50
   1  -6  10    1.60    1.60
   1  -6  10    3.40    1.80
  -1   7  10    6.30    1.80
  -1   7  10    8.80    2.00
  -1   7  10    6.00    1.90
  -1  -7  10    7.10    2.00
  -1  -7  10    7.30    2.20
  -1   7   9   36.80    4.80
  -1   7   9   32.10    4.70
  -1   7   9   32.40    4.40
  -1   7   9   23.60    4.50
  -1  -7   9   31.10    5.20
  -1  -7   9   36.00    4.90
  -1   7   8    6.90    2.40
  -1   7   8    4.40    2.70
  -1   7   8    5.70    2.80
   1   7  -8    5.90    3.50
  -1   7   8    4.60    2.20
  -1  -7   8    3.80    2.80
   1  -7  -8   10.00    2.70
  -1  -7   8   11.30    3.10
  -1  -7   8    3.20    2.50
  -1   7   7    6.40    4.40
  -1   7   7   -0.40    2.20
  -1   7   7    0.80    2.50
   1   7  -7    5.10    2.10
  -1   7   7    3.50    1.90
  -1   7   7   -2.70    1.60
  -1  -7   7    1.50    7.10
  -1  -7   7    0.00    2.20
  -1  -7   7   -0.20    2.20
  -1  -7   7   -0.30    2.60
   1  -7  -7    3.80    1.50
  -1  -7   7    1.40    2.40
  -1   7   6   15.60    4.70
  -1   7   6   29.20    4.70
  -1   7   6   16.60    3.30
  -1   7   6   27.30    6.30
  -1   7   6   17.80    4.10
   1   7  -6   20.60    3.20
  -1  -7   6   18.70    4.00
  -1  -7   6   24.60    5.40
  -1  -7   6   23.30    3.70
  -1  -7   6   22.10    5.80
  -1  -7   6   26.20    3.80
  -1  -7   6   20.90    5.70
   1  -7  -6   25.60    3.20
  -1   7   5  913.81   56.29
  -1   7   5 1015.50   56.79
  -1   7   5 1050.99   59.59
  -1   7   5  937.01   56.59
  -1   7   5  978.50   56.39
   1   7  -5 1104.09   56.29
  -1  -7   5 1025.30   57.09
  -1  -7   5  889.41   57.69
  -1  -7   5 1066.79   56.49
  -1  -7   5  961.30   57.19
   1  -7  -5 1083.29   55.89
  -1  -7   5  940.41   57.39
  -1  -7   5  958.90   56.59
  -1   7   4    1.20    1.90
  -1   7   4    0.30    1.80
   1   7  -4    2.40    1.50
  -1   7   4    2.00    1.80
  -1  -7   4   -0.90    1.80
  -1  -7   4    0.00    1.90
  -1  -7   4    0.90    1.40
   1  -7  -4    0.50    1.10
  -1  -7   4    1.30    2.00
   1   7  -3 1137.59   65.49
   1  -7  -3 1189.58   65.49
  -1  -7   3 1199.08   65.99
   1   7  -2  739.43   42.90
  -1  -7   2  784.92   43.30
   1  -7  -2  765.72   42.80
   1   7  -1  541.95   31.20
   1  -7  -1  548.75   31.60
  -1  -7   1  601.34   31.70
  -1  -7   1  514.45   31.10
  -1   7   0    1.10    0.90
   1   7   0   -0.80    1.10
   1   7   0    0.90    0.80
   1  -7   0    0.10    1.10
  -1  -7   0    1.00    1.20
   1  -7   0   -0.30    0.90
  -1  -7   0    0.00    0.90
   1   7   1  464.75   24.70
  -1   7  -1  422.66   24.20
   1   7   1  415.06   24.00
   1  -7   1  390.26   24.50
  -1  -7  -1  380.06   24.40
   1  -7   1  431.86   24.60
  -1  -7  -1  455.55   24.40
   1   7   2  566.24   31.80
  -1   7  -2  543.55   31.50
   1  -7   2  555.24   31.90
  -1  -7  -2  546.15   31.40
  -1   7  -3 2058.39  113.99
   1   7   3 2010.40  114.29
   1  -7   3 2073.79  114.89
  -1  -7  -3 2086.49  113.89
   1   7   4   -2.90    1.50
  -1   7  -4    1.60    1.40
   1   7   4    1.40    1.50
   1   7   4   -0.40    1.50
   1   7   4    2.70    1.30
   1  -7   4   -1.00    1.60
   1  -7   4   -0.20    1.60
   1  -7   4    1.40    1.40
   1  -7   4   -0.30    1.90
  -1  -7  -4    1.40    1.30
   1  -7   4   -0.90    1.80
   1   7   5  167.08   11.40
   1   7   5  161.18   11.40
   1   7   5  165.08   11.70
   1   7   5  171.08   11.60
   1   7   5  163.08   11.70
  -1   7  -5  184.68   11.30
   1  -7   5  160.48   11.80
   1  -7   5  175.88   11.90
   1  -7   5  164.58   12.40
  -1  -7  -5  178.68   11.10
   1  -7   5  156.68   12.20
   1  -7   5  163.88   11.60
   1   7   6   53.19    5.60
   1   7   6   57.79    6.20
   1   7   6   44.20    5.90
  -1   7  -6   58.49    5.60
   1   7   6   58.69    5.90
   1   7   6   51.89    5.90
   1  -7   6   52.49    6.30
  -1  -7  -6   58.79    5.10
   1  -7   6   56.09    7.30
   1  -7   6   51.69    6.10
   1  -7   6   50.99    6.20
   1   7   7   96.09    7.60
   1   7   7   89.39    7.90
  -1   7  -7   94.09    7.40
   1   7   7   89.79    7.80
   1   7   7   83.39    9.40
   1   7   7   87.29    7.30
   1  -7   7   95.69    8.30
   1  -7   7   81.99    7.60
  -1  -7  -7   83.69    7.00
   1  -7   7   78.89    8.30
   1  -7   7   89.59    8.00
   1  -7   7   82.29    8.70
   1   7   8    7.30    2.70
   1   7   8    9.00    2.70
   1   7   8    5.40    2.20
   1   7   8    7.80    2.60
   1  -7   8    7.70    3.30
   1  -7   8   10.70    2.80
   1  -7   8    6.90    3.10
   1  -7   8    5.80    2.80
   1  -7   8    5.90    2.50
   1  -7   8    9.50    2.90
   1   7   9   46.80    5.20
   1   7   9   51.09    5.30
   1   7   9   43.10    5.10
   1   7   9   48.60    4.90
   1  -7   9   45.20    5.30
   1  -7   9   32.10    5.30
   1  -7   9   52.79    5.80
   1   7  10    7.90    2.60
   1   7  10    8.80    2.00
   1   7  10    6.70    1.80
   1  -7  10    9.10    2.10
   1  -7  10   10.40    1.90
  -1   8  10  105.09    7.30
  -1   8  10  114.29    7.60
  -1   8  10  111.69    8.40
  -1  -8  10  113.79    8.20
  -1  -8  10  109.89    8.50
  -1   8   9    2.90    2.00
  -1   8   9    2.10    1.90
  -1   8   9    2.70    1.90
  -1  -8   9    0.60    2.40
  -1  -8   9    1.60    2.30
  -1  -8   9    4.50    2.20
  -1   8   8  439.16   27.40
  -1   8   8  430.16   27.20
  -1   8   8  469.65   27.30
  -1   8   8  431.36   26.70
  -1  -8   8  460.95   28.20
  -1  -8   8  479.95   28.30
  -1  -8   8  455.95   27.60
   1   8  -7    5.60    2.10
  -1   8   7    5.30    2.50
  -1   8   7    5.30    2.20
  -1   8   7    2.80    1.90
  -1   8   7    2.20    2.20
  -1  -8   7    5.60    2.80
  -1  -8   7    7.00    2.70
  -1  -8   7    1.80    2.50
  -1  -8   7    1.80    2.20
  -1  -8   7    1.70    4.60
   1  -8  -7    9.30    2.10
  -1  -8   7    6.20    2.40
  -1   8   6  560.04   33.10
  -1   8   6  540.85   33.10
  -1   8   6  550.24   33.30
  -1   8   6  544.15   32.80
   1   8  -6  575.44   32.20
  -1   8   6  547.65   32.50
  -1  -8   6  550.94   33.10
  -1  -8   6  541.25   32.40
  -1  -8   6  558.84   33.60
   1  -8  -6  557.24   31.90
  -1  -8   6  536.95   33.80
  -1  -8   6  532.85   33.10
  -1   8   5  164.48   10.80
  -1   8   5  136.69   10.70
   1   8  -5  167.58   10.70
  -1   8   5  163.78   11.30
  -1   8   5  158.98   11.20
  -1   8   5  149.49   11.20
  -1  -8   5  171.38   11.60
  -1  -8   5  153.08   11.50
  -1  -8   5  162.98   10.90
  -1  -8   5  165.98   11.90
   1  -8  -5  165.58   10.40
  -1  -8   5  136.09   10.90
  -1  -8   5  138.49   11.10
   1   8  -4   13.20    2.50
  -1   8   4   17.90    4.10
  -1   8   4   14.30    4.00
  -1   8   4   17.10    3.00
  -1   8   4   10.70    2.40
   1  -8  -4   17.70    2.70
  -1  -8   4   15.20    2.90
  -1  -8   4   11.20    2.70
  -1  -8   4   12.50    2.60
   1   8  -3   85.59    6.50
  -1  -8   3   85.39    6.70
   1  -8  -3   87.49    6.30
   1   8  -2 3670.23  204.28
  -1  -8   2 3693.93  204.58
   1  -8  -2 3753.82  204.18
   1   8  -1    7.20    1.60
   1  -8  -1    6.60    1.60
   1  -8  -1    3.90    1.60
  -1  -8   1    6.40    2.00
  -1  -8   1    3.40    1.60
   1   8   0  436.86   25.60
   1   8   0  491.45   26.30
  -1   8   0  446.86   25.60
  -1  -8   0  405.96   26.10
   1  -8   0  469.25   25.80
  -1  -8   0  442.96   25.70
   1  -8   0  448.06   26.20
  -1   8  -1    1.60    1.20
   1   8   1    1.80    1.10
   1   8   1    3.50    1.60
  -1  -8  -1    1.90    1.20
   1  -8   1    1.30    1.80
  -1  -8  -1    0.50    1.40
   1  -8   1    2.80    1.50
  -1   8  -2  231.98   14.40
   1   8   2  237.48   14.70
  -1  -8  -2  242.68   14.50
   1   8   3    7.20    1.80
  -1   8  -3    7.90    2.00
   1  -8   3    4.40    1.90
   1   8   4  880.91   48.80
   1   8   4  892.21   48.90
   1   8   4  786.42   48.60
   1   8   4  858.21   48.70
   1   8   4  819.62   48.30
   1  -8   4  826.72   49.00
   1  -8   4  849.91   49.30
   1  -8   4  866.11   48.70
   1  -8   4  811.62   49.20
   1  -8   4  895.31   49.00
   1   8   5   27.00    3.90
   1   8   5   27.90    4.50
   1   8   5   25.20    4.20
   1   8   5   26.10    4.40
  -1   8  -5   28.30    3.90
   1   8   5   25.50    4.10
   1  -8   5   22.90    4.10
   1  -8   5   22.50    4.20
  -1  -8  -5   27.30    3.60
   1  -8   5   30.10    4.70
   1  -8   5   23.60    4.00
   1  -8   5   24.80    4.70
  -1   8  -6  491.15   28.80
   1   8   6  494.25   29.40
   1   8   6  491.65   29.10
   1   8   6  489.15   29.30
   1   8   6  446.56   29.10
   1   8   6  495.05   29.00
  -1  -8  -6  485.45   28.50
   1  -8   6  478.85   30.10
   1  -8   6  484.25   29.40
   1  -8   6  468.05   30.20
   1  -8   6  474.25   29.80
   1  -8   6  484.05   29.20
   1   8   7   -1.80    1.70
  -1   8  -7    4.60    2.20
   1   8   7   -2.00    1.60
   1   8   7    1.70    2.00
   1   8   7   -0.40    1.90
  -1  -8  -7    5.30    2.10
   1  -8   7   -2.40    1.90
   1  -8   7    0.30    2.10
   1  -8   7   -0.60    2.10
   1  -8   7   -0.70    2.00
   1  -8   7    0.00    2.20
   1  -8   7    3.00    2.40
   1   8   8  530.15   31.30
   1   8   8  566.64   31.50
   1   8   8  522.25   31.40
   1   8   8  518.05   31.60
   1  -8   8  480.45   31.00
   1  -8   8  565.84   32.40
   1  -8   8  521.95   31.70
   1  -8   8  517.05   31.60
   1   8   9   12.50    3.00
   1   8   9    9.40    2.20
   1   8   9    6.20    2.20
   1   8   9    6.20    2.40
   1  -8   9    7.50    2.40
   1  -8   9    5.30    4.60
   1   8  10    2.80    1.40
   1   8  10    2.60    2.30
   1  -8  10    1.60    1.60
   1  -8  10    2.60    1.40
  -1   9  10    5.60    1.50
  -1   9  10    5.10    1.60
  -1   9  10    6.00    1.60
  -1  -9  10    9.00    1.90
  -1   9   9   77.89    6.30
  -1   9   9   80.39    8.00
  -1   9   9   70.49    8.10
  -1  -9   9   76.19    6.70
  -1  -9   9   72.39    6.60
  -1   9   8    3.00    2.00
  -1   9   8    4.30    2.30
  -1   9   8    4.20    2.00
  -1   9   8    4.90    3.20
  -1  -9   8    5.00    2.80
  -1  -9   8    5.20    2.60
  -1  -9   8   -0.30    2.50
  -1   9   7    4.60    2.60
  -1   9   7    6.90    2.50
  -1   9   7    4.00    2.60
   1   9  -7   12.20    2.90
  -1   9   7    9.00    2.70
  -1  -9   7   11.90    2.90
   1  -9  -7    8.20    2.40
  -1  -9   7    9.20    3.40
  -1  -9   7    8.70    2.90
  -1  -9   7    5.70    2.70
  -1   9   6   13.30    3.10
  -1   9   6   14.00    3.20
  -1   9   6   12.60    3.10
   1   9  -6    9.30    2.90
  -1   9   6   11.40    2.60
  -1  -9   6   11.60    3.50
  -1  -9   6   14.00    3.50
  -1  -9   6    8.10    2.90
  -1  -9   6    8.80    3.50
   1  -9  -6   11.90    2.80
  -1  -9   6   12.30    3.00
  -1   9   5  636.84   37.00
  -1   9   5  646.44   37.30
   1   9  -5  661.13   37.00
  -1   9   5  625.74   37.20
  -1   9   5  585.34   36.80
  -1  -9   5  640.64   37.20
   1  -9  -5  649.74   36.60
  -1  -9   5  608.84   37.40
  -1  -9   5  653.83   37.60
  -1  -9   5  621.84   38.20
  -1  -9   5  632.64   37.80
   1   9  -4   44.60    4.70
  -1   9   4   41.50    4.70
  -1   9   4   40.80    5.10
  -1   9   4   40.60    4.50
  -1   9   4   35.10    5.20
  -1   9   4   36.00    5.20
  -1  -9   4   39.50    5.10
   1  -9  -4   39.00    4.10
  -1  -9   4   37.30    5.20
  -1  -9   4   40.00    4.80
  -1  -9   4   41.70    5.40
  -1   9   3 1447.86   80.29
   1   9  -3 1518.15   79.99
  -1   9   3 1385.86   80.29
  -1   9   3 1426.56   80.39
  -1  -9   3 1477.35   80.49
  -1  -9   3 1311.17   82.29
   1  -9  -3 1532.85   79.89
  -1  -9   3 1264.97   80.59
  -1  -9   3 1350.76   80.49
  -1  -9   3 1549.64   80.49
   1   9  -2  819.32   47.50
  -1  -9   2  867.81   48.00
   1  -9  -2  826.22   47.40
   1   9  -1 1792.32   98.59
   1   9  -1 1786.72   98.99
   1  -9  -1 1786.62   98.49
  -1  -9   1 1884.61   99.29
  -1  -9   1 1618.64   98.29
  -1   9   0  644.14   36.00
  -1   9   0  627.64   35.90
   1   9   0  626.44   35.90
   1   9   0  681.53   36.50
   1  -9   0  618.34   36.40
  -1  -9   0  647.64   36.10
  -1  -9   0  585.34   36.50
   1  -9   0  637.04   36.00
  -1   9  -1   94.69    6.70
   1   9   1   97.29    7.00
   1   9   1   83.09    6.60
  -1  -9  -1   95.59    6.70
   1  -9   1   97.59    8.70
  -1  -9  -1   97.69    7.30
   1  -9   1  100.39    7.20
   1   9   2   66.59    5.40
  -1   9  -2   63.99    5.40
   1  -9   2   65.19    5.80
  -1  -9  -2   68.89    5.50
   1   9   3  976.50   57.69
   1   9   3  970.60   57.49
   1   9   3  998.70   57.79
  -1   9  -3 1032.40   57.59
   1   9   3 1027.40   57.79
   1  -9   3 1104.89   58.69
   1  -9   3  956.30   57.89
   1  -9   3 1010.80   57.89
  -1  -9  -3 1077.09   57.59
   1   9   4    5.10    2.10
  -1   9  -4    2.60    2.00
   1   9   4    6.50    1.90
   1   9   4    4.50    2.00
   1   9   4    5.20    1.90
   1   9   4    2.60    1.90
  -1  -9  -4    4.20    1.80
   1  -9   4    8.70    2.30
   1  -9   4    1.00    2.20
   1  -9   4    8.00    3.30
   1  -9   4    6.40    2.30
   1  -9   4    5.30    2.50
   1  -9   4    7.00    2.30
  -1   9  -5  187.48   12.40
   1   9   5  187.88   14.20
   1   9   5  188.58   12.30
   1   9   5  199.98   13.90
   1   9   5  159.88   12.30
   1  -9   5  176.18   12.60
   1  -9   5  175.88   13.50
   1  -9   5  170.38   14.70
  -1  -9  -5  171.98   12.00
   1  -9   5  196.58   13.30
   1   9   6    7.50    2.30
  -1   9  -6    4.30    2.40
   1   9   6    8.60    2.60
   1   9   6    5.80    2.40
   1   9   6    5.80    3.80
   1   9   6    8.30    2.50
   1  -9   6    2.40    2.20
   1  -9   6    5.80    3.10
  -1  -9  -6    7.90    2.10
   1  -9   6    4.90    2.60
   1  -9   6    4.50    2.70
  -1   9  -7  313.47   20.70
   1   9   7  359.26   21.20
   1  -9   7  277.07   20.10
   1  -9   7  350.76   22.30
   1  -9   7  319.77   22.60
  -1  -9  -7  314.17   20.20
   1   9   8   29.80    4.50
   1   9   8   30.70    4.70
   1   9   8   28.00    4.00
   1   9   8   30.00    4.20
   1  -9   8   29.20    4.70
   1  -9   8   28.30    5.10
   1   9   9  155.88   10.50
   1   9   9  145.89    9.80
   1   9   9  153.08   10.30
   1   9   9  159.38   10.30
   1  -9   9  154.18   10.60
   1  -9   9  155.08   11.00
  -1  10   9    3.30    1.80
  -1  10   9    3.20    1.80
  -1  10   9    3.10    1.70
  -1 -10   9    1.80    1.90
  -1 -10   9    0.20    1.80
  -1  10   8  116.69    9.10
  -1  10   8  118.09    9.20
  -1  10   8  129.49    9.10
  -1 -10   8  119.59    9.50
  -1 -10   8  123.79   10.20
  -1 -10   8  120.69   10.00
  -1  10   7    7.80    2.80
  -1  10   7    4.00    2.10
  -1  10   7    4.10    2.30
  -1  10   7    5.10    2.20
  -1 -10   7    4.00    2.90
  -1 -10   7    4.50    2.70
  -1 -10   7    2.00    3.10
  -1 -10   7    4.10    2.90
  -1 -10   7    7.60    3.70
  -1  10   6  427.06   27.60
  -1  10   6  471.25   28.30
  -1  10   6  471.05   28.40
  -1  10   6  468.95   27.90
   1  10  -6  473.35   28.00
  -1 -10   6  481.35   29.20
  -1 -10   6  477.75   28.70
   1 -10  -6  451.25   27.60
  -1 -10   6  447.66   28.20
  -1 -10   6  448.26   28.20
  -1 -10   6  483.55   29.60
   1  10  -5   42.90    5.00
  -1  10   5   41.20    4.70
  -1  10   5   42.70    5.40
  -1  10   5   26.50    4.00
  -1  10   5   34.20    4.90
  -1 -10   5   32.60    5.50
  -1 -10   5   28.40    5.90
  -1 -10   5   28.70    4.80
  -1 -10   5   43.60    6.00
   1 -10  -5   32.60    4.20
  -1 -10   5   39.40    5.80
  -1  10   4  119.89    9.40
  -1  10   4  122.39    8.90
  -1  10   4  119.79    9.20
   1  10  -4  125.09    9.20
  -1  10   4  117.69    9.40
  -1  10   4  126.29    9.50
  -1 -10   4  120.79   10.10
   1 -10  -4  128.69    8.80
  -1 -10   4  107.29    9.60
  -1 -10   4  124.49    9.80
  -1 -10   4  124.59    9.50
  -1 -10   4  126.39    9.60
   1  10  -3  552.04   31.30
  -1  10   3  503.95   30.80
  -1  10   3  504.45   30.60
  -1  10   3  524.65   31.00
  -1  10   3  513.65   31.00
  -1 -10   3  550.74   31.30
  -1 -10   3  511.35   31.40
  -1 -10   3  512.95   31.70
  -1 -10   3  546.05   31.40
   1  10  -2  513.95   30.10
  -1  10   2  507.55   30.50
   1 -10  -2  532.55   30.00
  -1 -10   2  467.35   30.70
  -1 -10   2  545.35   30.80
  -1 -10   2  566.24   31.50
  -1 -10   2  483.05   30.60
   1  10  -1   60.59    5.10
  -1  10   1   72.19    5.50
   1  10  -1   66.89    6.20
  -1 -10   1   66.39    5.80
   1 -10  -1   66.09    5.10
  -1 -10   1   50.09    5.60
  -1  10   0   14.40    3.00
  -1  10   0   10.30    2.00
  -1  10   0    7.10    1.80
   1  10   0    6.00    1.70
   1  10   0   10.50    2.30
  -1 -10   0    7.80    2.00
   1 -10   0    6.40    1.80
   1 -10   0    3.10    2.00
  -1 -10   0    6.20    1.80
  -1  10  -1   47.70    4.20
   1  10   1   45.70    4.40
   1  10   1   44.40    4.60
   1 -10   1   37.10    4.30
  -1 -10  -1   46.10    4.30
   1  10   2   85.79    6.80
  -1  10  -2   77.29    6.30
   1  10   2   85.99    6.70
   1  10   2   81.59    6.40
   1 -10   2   64.29    6.50
   1 -10   2   83.69    6.90
  -1 -10  -2   78.99    6.30
   1 -10   2   79.89    6.80
   1  10   3   59.09    6.20
  -1  10  -3   71.29    7.00
   1  10   3   72.89    6.60
   1  10   3   68.39    6.50
   1  10   3   71.89    6.20
   1  10   3   70.69    6.20
   1 -10   3   68.59    6.80
   1 -10   3   81.09    6.90
   1 -10   3   77.39    6.60
   1 -10   3   73.49    6.70
   1  10   4  232.38   15.60
   1  10   4  246.18   15.50
  -1  10  -4  240.78   15.30
   1  10   4  238.98   15.20
   1  10   4  235.98   15.10
   1  10   4  230.88   15.50
   1 -10   4  241.48   15.90
   1 -10   4  217.08   15.50
  -1 -10  -4  250.97   15.40
   1 -10   4  223.28   15.60
   1 -10   4  236.68   16.30
   1 -10   4  234.58   15.80
   1  10   5    1.90    1.90
   1  10   5    3.10    2.40
  -1  10  -5    6.30    2.50
   1  10   5    2.20    1.90
   1  10   5    8.00    2.70
   1  10   5   -1.00    3.00
   1 -10   5    2.50    2.30
   1 -10   5    4.90    3.10
   1 -10   5    3.80    2.70
  -1 -10  -5    5.90    2.10
   1 -10   5    6.60    2.60
   1  10   6  234.98   15.40
   1  10   6  240.08   15.50
  -1  10  -6  221.38   15.40
   1  10   6  235.58   15.80
   1  10   6  232.98   15.80
   1 -10   6  238.98   16.00
   1 -10   6  247.18   16.80
   1 -10   6  223.48   15.60
  -1 -10  -6  226.98   15.40
   1 -10   6  224.18   16.00
  -1  10  -7   43.20    7.20
   1  10   7   54.39    5.60
   1  10   7   70.19    6.40
   1  10   7   65.69    6.40
   1  10   7   59.19    5.80
   1 -10   7   50.19    6.30
  -1 -10  -7   44.00    6.20
   1 -10   7   49.90    6.60
   1 -10   7   64.09    7.00
   1 -10   7   54.89    6.50
   1  10   8  150.08   10.80
   1  10   8  154.78   10.50
   1  10   8  151.78   10.90
   1  10   8  150.58   10.30
   1 -10   8  164.28   11.50
   1 -10   8  146.29   11.00
   1 -10   8  138.59   12.50
   1  10   9   38.80    4.10
   1  10   9   30.20    3.60
   1  10   9   40.60    4.00
   1  10   9   36.80    4.00
   1 -10   9   39.40    4.60
   1 -10   9   37.80    4.20
  -1  11   9  198.68   12.20
  -1  11   9  184.68   12.00
  -1  11   9  203.88   12.00
  -1 -11   9  177.28   13.70
  -1 -11   9  193.38   12.60
  -1  11   8   15.70    3.00
  -1  11   8   14.60    3.00
  -1  11   8   13.80    2.90
  -1 -11   8   18.20    3.60
  -1 -11   8   17.50    3.40
  -1 -11   8   12.70    3.00
  -1  11   7  299.37   18.70
  -1  11   7  296.97   18.40
  -1  11   7  284.77   18.30
  -1  11   7  308.17   19.00
  -1 -11   7  300.87   19.40
  -1 -11   7  256.37   18.80
  -1 -11   7  259.87   19.80
  -1 -11   7  304.07   19.00
  -1 -11   7  315.07   20.00
  -1  11   6  119.09    8.70
  -1  11   6  114.89    9.20
  -1  11   6  102.49    8.50
  -1  11   6  104.69    9.00
   1  11  -6   97.99    9.00
  -1 -11   6   99.59    9.20
  -1 -11   6  117.99   10.20
  -1 -11   6  124.79    9.60
  -1 -11   6  101.59    9.10
  -1 -11   6  119.79   10.00
   1 -11  -6  115.59    8.80
   1  11  -5  110.69    9.20
  -1  11   5  108.99    8.70
  -1  11   5  114.59    8.60
  -1  11   5  100.69    8.30
  -1  11   5  104.89    9.00
  -1 -11   5  103.39    9.30
  -1 -11   5  113.89    9.40
  -1 -11   5  102.39    9.10
   1 -11  -5  113.09    8.70
  -1 -11   5   90.69    8.80
  -1 -11   5  103.99    9.70
   1  11  -4   48.00    5.60
  -1  11   4   39.50    5.70
  -1  11   4   48.00    6.30
  -1  11   4   50.79    5.60
  -1 -11   4   47.70    6.70
   1 -11  -4   44.60    5.10
  -1 -11   4   58.09    6.70
  -1 -11   4   44.70    5.90
  -1 -11   4   44.20    6.00
  -1 -11   4   41.50    6.80
  -1  11   3  454.25   28.00
   1  11  -3  485.25   28.00
  -1  11   3  461.55   27.70
  -1  11   3  452.25   28.00
  -1  11   3  467.95   27.80
  -1 -11   3  455.25   28.40
  -1 -11   3  434.36   28.50
  -1 -11   3  491.95   28.70
  -1 -11   3  451.45   28.40
  -1 -11   3  505.05   28.50
   1 -11  -3  490.95   27.90
  -1  11   2  103.99    7.70
  -1  11   2   93.79    7.50
  -1  11   2   94.09    8.00
   1  11  -2   98.69    7.50
   1  11  -2   83.19    7.60
   1  11  -2   87.89    8.00
  -1  11   2   97.49    7.10
  -1 -11   2   97.29    8.10
   1 -11  -2   98.59    7.20
  -1 -11   2   91.29    8.30
  -1 -11   2   85.79    7.70
  -1 -11   2   83.39    7.90
   1  11  -1  787.12   46.50
  -1  11   1  860.11   46.90
  -1  11   1  808.82   46.50
   1  11  -1  767.32   46.40
   1  11  -1  848.82   47.20
  -1  11   1  849.61   47.00
   1 -11  -1  836.22   46.70
  -1 -11   1  823.52   47.30
  -1 -11   1  824.02   47.40
  -1 -11   1  761.12   47.00
  -1  11   0   18.90    2.80
  -1  11   0   13.60    4.20
   1  11   0   14.20    2.60
   1  11   0   17.90    2.60
  -1 -11   0   16.10    3.20
   1 -11   0   22.10    4.10
  -1 -11   0   15.40    3.10
   1 -11   0   21.40    3.80
   1  11   1   44.40    4.90
  -1  11  -1   46.90    4.90
  -1  11  -1   40.50    7.10
   1  11   1   47.70    5.00
  -1  11  -1   43.60    4.40
   1  11   1   41.90    4.60
   1 -11   1   49.60    4.90
  -1 -11  -1   54.59    5.30
  -1 -11  -1   45.20    4.80
   1 -11   1   40.80    4.90
   1  11   2    7.20    2.10
   1  11   2    2.00    2.20
  -1  11  -2    1.90    1.80
   1  11   2    3.40    1.90
   1  11   2    4.40    1.70
   1 -11   2    5.00    2.50
   1 -11   2    7.20    2.50
   1 -11   2    4.40    2.10
   1 -11   2   -1.40    2.70
   1 -11   2    4.80    2.30
  -1 -11  -2    3.60    1.70
  -1  11  -3  432.26   24.80
   1  11   3  390.36   24.30
   1  11   3  392.66   24.60
   1  11   3  446.26   24.90
   1  11   3  393.06   24.70
   1  11   3  402.86   24.50
   1 -11   3  371.76   24.80
   1 -11   3  425.96   25.40
   1 -11   3  418.16   25.00
   1 -11   3  389.96   25.20
  -1 -11  -3  425.56   24.70
   1 -11   3  389.56   24.80
   1  11   4  710.53   40.00
   1  11   4  703.93   40.20
   1  11   4  648.94   39.60
   1  11   4  670.63   39.60
   1  11   4  706.13   41.60
  -1  11  -4  706.73   40.10
   1 -11   4  710.43   40.40
   1 -11   4  631.34   39.90
   1 -11   4  681.73   40.50
  -1 -11  -4  704.33   39.90
   1 -11   4  646.34   40.40
   1 -11   4  658.83   40.70
   1  11   5  366.66   22.00
  -1  11  -5  315.37   22.00
   1  11   5  357.26   21.30
   1  11   5  370.16   21.50
   1  11   5  348.07   21.60
   1 -11   5  321.07   21.80
   1 -11   5  300.07   21.50
  -1 -11  -5  351.36   21.50
   1 -11   5  341.67   22.40
  -1 -11  -5  322.47   21.10
   1 -11   5  352.46   25.20
   1 -11   5  360.16   22.10
   1  11   6    5.90    2.80
  -1  11  -6   13.00    3.30
   1  11   6   13.20    2.90
   1  11   6    9.30    2.50
   1  11   6    9.00    2.80
  -1 -11  -6    6.30    2.60
   1 -11   6    7.90    2.90
   1 -11   6    7.70    3.00
   1 -11   6    9.40    3.30
   1  11   7  367.16   23.40
   1  11   7  388.96   23.20
   1  11   7  389.26   23.70
   1  11   7  378.06   23.00
   1 -11   7  367.16   23.90
   1 -11   7  383.06   24.30
   1 -11   7  374.56   23.60
   1  11   8    7.30    2.10
   1  11   8    5.50    2.30
   1  11   8    4.70    2.00
   1  11   8    5.30    2.00
   1 -11   8    8.20    2.60
   1 -11   8   10.60    2.70
   1 -11   8    7.30    2.50
   1  11   9   66.69    5.10
   1  11   9   64.49    4.90
   1  11   9   66.99    5.10
  -1  11  -9   57.19    5.50
   1 -11   9   66.49    5.30
   1 -11   9   57.39    5.10
  -1  12   9    9.40    1.90
  -1  12   9    9.40    1.80
  -1  12   9   11.20    1.90
  -1 -12   9   10.20    2.10
  -1 -12   9   12.10    2.10
  -1  12   8   39.80    5.90
  -1  12   8   58.19    5.20
  -1 -12   8   61.99    6.10
  -1 -12   8   56.19    6.00
  -1  12   7   66.79    6.40
  -1  12   7   56.79    5.70
  -1  12   7   64.39    6.10
  -1 -12   7   63.19    7.00
  -1 -12   7   56.69    6.60
  -1 -12   7   58.69    6.30
  -1  12   6  346.87   22.10
  -1  12   6  389.56   22.90
  -1  12   6  369.36   23.10
  -1  12   6  383.96   23.30
  -1 -12   6  366.56   24.20
  -1 -12   6  327.97   23.50
  -1 -12   6  363.46   23.00
  -1 -12   6  368.96   23.50
  -1 -12   6  406.26   25.60
   1  12  -5  112.29    9.30
  -1  12   5  116.39    9.00
  -1  12   5  118.59    9.30
  -1  12   5  115.49    9.50
  -1  12   5   99.89    8.80
  -1 -12   5  121.19   10.40
  -1 -12   5  117.39    9.70
   1 -12  -5  115.29    9.40
  -1 -12   5  124.69   10.00
  -1 -12   5  114.59   10.00
  -1 -12   5  126.39   10.00
  -1  12   4  935.21   52.99
   1  12  -4  923.81   53.39
  -1  12   4  913.01   52.89
  -1  12   4  962.30   53.49
  -1  12   4  903.71   53.29
  -1 -12   4  852.41   53.49
  -1 -12   4  912.81   53.79
   1 -12  -4  924.41   53.09
  -1 -12   4  969.80   53.89
  -1 -12   4  942.91   54.39
  -1  12   3  129.29   10.50
   1  12  -3  125.09   11.00
   1  12  -3  124.59    9.60
  -1  12   3  131.19    9.70
  -1  12   3  135.19    9.50
   1  12  -3  137.89   10.00
  -1  12   3  116.59    9.60
  -1 -12   3  116.59   10.40
   1 -12  -3  132.89    9.60
  -1 -12   3  122.89   10.10
  -1 -12   3  152.18   11.10
  -1  12   2  701.23   38.20
   1  12  -2  675.03   38.90
  -1  12   2  695.13   38.20
   1  12  -2  612.44   37.80
  -1  12   2  647.84   38.40
  -1  12   2  673.23   38.20
  -1 -12   2  645.54   38.40
  -1 -12   2  668.03   38.90
  -1 -12   2  593.44   39.00
   1 -12  -2  688.43   38.30
  -1 -12   2  619.44   38.90
  -1  12   1   68.09    5.80
   1  12  -1   65.69    6.20
  -1  12   1   63.69    6.00
   1  12  -1   74.89    6.00
   1  12  -1   68.59    6.40
  -1  12   1   58.99    6.30
   1 -12  -1   66.09    5.90
  -1 -12   1   62.59    6.20
   1 -12  -1   59.69    6.30
  -1 -12   1   63.09    6.60
  -1 -12   1   83.69    7.40
   1  12   0  380.06   22.50
   1  12   0  368.16   22.10
  -1  12   0  355.06   22.60
  -1  12   0  393.16   22.30
   1 -12   0  330.57   22.50
   1 -12   0  336.87   22.80
  -1 -12   0  382.36   26.30
  -1 -12   0  396.46   23.00
  -1  12  -1   -3.20    2.60
   1  12   1    3.30    2.00
   1  12   1    1.20    1.70
  -1  12  -1    2.20    1.90
  -1  12  -1    5.60    3.70
   1  12   1   -1.50    1.30
  -1  12  -1   -2.10    2.00
   1 -12   1    1.60    1.90
   1 -12   1    0.30    2.40
  -1 -12  -1    4.30    2.40
   1 -12   1   -1.80    1.80
  -1 -12  -1   -0.50    1.80
   1  12   2  299.27   19.20
  -1  12  -2  311.37   19.70
   1  12   2  315.47   19.50
   1  12   2  354.36   19.80
   1  12   2  322.77   19.60
   1  12   2  312.87   19.30
  -1 -12  -2  298.37   19.90
   1 -12   2  318.97   19.90
  -1 -12  -2  337.57   20.40
   1 -12   2  287.47   20.00
   1 -12   2  312.27   19.60
   1 -12   2  297.07   19.70
   1 -12   2  312.87   20.40
   1  12   3   88.79    7.70
   1  12   3   77.19    7.60
  -1  12  -3   94.19    7.70
   1  12   3   87.79    7.60
   1  12   3   86.39    7.10
   1  12   3   85.09    7.90
   1 -12   3   98.59    8.40
  -1 -12  -3   93.99    7.70
   1 -12   3   77.79    7.60
   1 -12   3   97.59    8.10
   1 -12   3   76.19    8.00
   1 -12   3   75.49    8.20
  -1 -12  -3   86.69    8.40
   1  12   4 1294.17   74.19
  -1  12  -4 1287.17   74.69
   1  12   4 1418.16   74.99
   1  12   4 1379.36   74.59
   1  12   4 1341.97   74.69
   1 -12   4 1282.07   74.69
  -1 -12  -4 1315.47   74.69
   1 -12   4 1290.47   74.89
   1 -12   4 1282.17   75.19
   1 -12   4 1298.67   75.59
  -1 -12  -4 1226.28   74.39
   1 -12   4 1341.57   74.89
   1  12   5  624.34   36.10
   1  12   5  641.74   36.00
   1  12   5  608.34   35.70
   1  12   5  658.83   36.50
   1 -12   5  578.54   35.70
   1 -12   5  616.44   36.60
  -1 -12  -5  539.95   35.30
   1 -12   5  570.14   36.50
  -1 -12  -5  601.94   36.10
   1 -12   5  595.44   36.80
   1 -12   5  638.54   36.50
   1  12   6  162.38   11.10
   1  12   6  169.78   11.50
  -1  12  -6  132.69   13.00
   1  12   6  175.88   11.90
   1  12   6  169.58   11.20
   1 -12   6  127.89   11.90
  -1 -12  -6  124.49   11.70
   1 -12   6  164.88   11.80
   1 -12   6  156.18   11.80
   1 -12   6  174.58   12.50
   1  12   7    1.30    1.70
   1  12   7   -0.50    1.70
   1  12   7    0.30    1.80
   1  12   7    1.80    1.70
   1 -12   7   -0.40    2.10
   1 -12   7    4.90    2.60
   1 -12   7    0.50    1.90
   1  12   8  132.19    9.00
   1  12   8  133.19    9.30
   1  12   8  137.99    9.30
   1  12   8  124.99    8.50
   1 -12   8  131.49    9.60
   1 -12   8  128.79    9.40
   1 -12   8  129.89    9.20
  -1  13   8    0.30    1.40
  -1  13   8    0.50    1.50
  -1  13   8    1.00    1.70
  -1 -13   8   -1.50    1.70
  -1 -13   8    0.00    1.80
  -1  13   7   53.19    5.30
  -1  13   7   52.79    5.50
  -1  13   7   54.59    5.60
   1  13  -7   39.50    7.70
  -1 -13   7   55.19    5.90
   1 -13  -7   49.99    6.10
  -1 -13   7   48.10    5.50
  -1 -13   7   55.79    6.40
   1  13  -6   19.50    3.50
   1  13  -6   17.60    4.60
  -1  13   6   11.90    3.40
  -1  13   6   15.30    3.10
  -1  13   6   13.60    2.90
  -1  13   6   15.60    2.90
  -1 -13   6   20.70    3.90
  -1 -13   6   16.70    4.00
  -1 -13   6   18.10    3.50
  -1 -13   6   16.00    4.10
  -1  13   5  818.02   46.20
  -1  13   5  829.42   46.30
   1  13  -5  752.12   45.90
   1  13  -5  756.42   46.40
   1  13  -5  766.52   47.60
  -1  13   5  811.72   45.80
  -1 -13   5  795.12   46.30
  -1 -13   5  809.32   47.20
  -1 -13   5  826.32   47.00
   1 -13  -5  770.12   46.10
  -1 -13   5  821.12   47.10
  -1 -13   5  717.83   46.70
  -1  13   4   -0.90    2.10
  -1  13   4   -1.50    2.20
  -1  13   4    1.20    1.80
   1  13  -4    2.70    2.60
  -1  13   4    1.50    1.80
   1  13  -4    2.70    3.20
   1  13  -4   -1.80    2.20
  -1 -13   4   -1.30    2.20
  -1 -13   4   -2.20    2.40
   1 -13  -4    1.80    2.20
  -1 -13   4   -1.90    2.40
   1  13  -3  311.27   21.70
  -1  13   3  347.47   22.10
  -1  13   3  357.26   21.90
  -1  13   3  382.86   22.50
  -1  13   3  372.56   22.10
   1  13  -3  345.47   22.40
   1  13  -3  367.36   23.40
  -1 -13   3  342.87   22.40
   1 -13  -3  379.26   22.50
  -1 -13   3  341.27   22.60
  -1 -13   3  372.26   23.70
  -1 -13   3  378.66   23.40
  -1  13   2   57.19    6.00
  -1  13   2   63.39    6.00
  -1  13   2   52.59    6.40
  -1  13   2   58.29    5.70
   1  13  -2   45.60    7.20
   1  13  -2   63.49    6.70
   1  13  -2   62.59    6.50
  -1 -13   2   71.19    8.60
  -1 -13   2   63.59    7.90
   1 -13  -2   63.49    6.60
  -1 -13   2   60.69    6.30
  -1  13   1  315.07   19.70
   1  13  -1  328.87   20.30
  -1  13   1  334.47   19.70
   1  13  -1  306.67   19.50
   1 -13  -1  327.17   20.50
  -1 -13   1  313.07   21.20
  -1 -13   1  306.87   20.30
   1 -13  -1  300.87   20.00
   1  13   0    1.00    2.10
  -1  13   0    2.50    1.90
   1  13   0    1.70    2.30
   1  13   0    1.70    1.70
  -1  13   0    2.70    2.60
  -1 -13   0   -2.70    2.80
  -1 -13   0    3.20    2.00
   1 -13   0    0.20    2.10
   1  13   1  124.99   12.40
   1  13   1  133.39   10.00
   1  13   1  157.18   10.30
  -1  13  -1  137.79   10.20
   1 -13   1  142.29   10.70
   1  13   2   55.59    6.20
  -1  13  -2   54.19    5.90
   1  13   2   51.79    5.30
   1  13   2   40.70    6.00
  -1  13  -2   42.90    7.60
  -1  13  -2   46.30    6.10
   1  13   2   68.29    5.90
   1  13   2   54.79    6.30
   1 -13   2   60.99    6.60
  -1 -13  -2   54.89    6.00
  -1 -13  -2   64.49    7.30
   1 -13   2   48.20    5.70
   1 -13   2   52.69    6.20
   1 -13   2   56.69    7.70
   1  13   3  711.83   41.60
   1  13   3  687.13   41.90
   1  13   3  714.23   41.70
   1  13   3  735.43   41.80
  -1  13  -3  701.23   42.00
  -1 -13  -3  718.03   42.10
   1 -13   3  727.33   43.20
   1 -13   3  721.33   42.20
   1 -13   3  698.83   42.10
   1 -13   3  726.83   42.90
   1 -13   3  739.13   42.10
  -1 -13  -3  718.83   42.10
   1  13   4  151.48   10.20
   1  13   4  139.49   10.60
   1  13   4  113.69    9.70
   1  13   4  145.29   10.00
  -1  13  -4  124.29   11.00
   1 -13   4  155.18   11.00
  -1 -13  -4  127.89   10.70
   1 -13   4  122.39   11.10
  -1 -13  -4  147.69   10.30
   1 -13   4  146.89   11.30
   1 -13   4  127.59   10.20
   1 -13   4  120.19   10.20
   1  13   5   24.40    5.70
   1  13   5   36.00    6.20
   1  13   5   26.40    4.20
  -1 -13  -5   21.90    7.00
  -1 -13  -5   22.80    4.10
   1 -13   5   20.10    4.90
   1 -13   5   20.40    3.90
   1  13   6   33.50    5.30
   1  13   6   37.20    4.80
   1  13   6   44.30    4.60
   1  13   6   33.30    4.30
   1 -13   6   42.00    5.40
   1 -13   6   44.30    5.80
   1 -13   6   33.50    5.20
   1  13   7  239.88   15.20
   1  13   7  250.07   15.60
   1  13   7  226.68   14.80
   1  13   7  239.18   15.40
   1 -13   7  256.87   16.30
   1 -13   7  236.08   15.60
   1 -13   7  238.18   15.80
   1  13   8    4.00    2.70
  -1  13  -8    3.40    1.50
   1  13   8    6.00    1.80
   1  13   8    3.20    1.60
   1  13   8    5.80    1.70
   1 -13   8    6.30    2.10
   1 -13   8    7.80    2.10
  -1  14   8    4.80    1.50
  -1  14   8    7.10    1.70
  -1  14   8    5.90    1.60
  -1 -14   8    2.70    1.90
  -1 -14   8    4.60    1.70
  -1  14   7   50.19    5.50
  -1  14   7   54.79    5.70
  -1  14   7   38.70    5.50
  -1 -14   7   43.40    5.20
  -1  14   6    3.00    2.00
  -1  14   6    4.80    2.30
  -1  14   6    0.60    1.80
   1  14  -6    0.50    4.00
  -1 -14   6    1.00    2.70
   1 -14  -6    3.70    2.40
  -1 -14   6    1.80    2.60
  -1 -14   6    4.10    2.70
  -1  14   5   55.99    5.70
  -1  14   5   33.90    5.30
   1  14  -5   35.40    5.00
  -1  14   5   40.90    5.30
  -1  14   5   51.79    5.10
   1  14  -5   44.30    6.90
  -1 -14   5   49.99    5.80
  -1 -14   5   50.69    5.80
  -1 -14   5   52.19    6.50
  -1 -14   5   33.80    6.90
  -1  14   4  345.07   20.60
   1  14  -4  306.87   20.00
   1  14  -4  315.77   21.80
  -1  14   4  336.77   20.40
  -1  14   4  357.36   20.80
  -1  14   4  336.37   20.20
   1  14  -4  303.47   21.40
  -1 -14   4  342.67   21.80
  -1 -14   4  343.87   21.30
  -1 -14   4  328.27   22.40
  -1 -14   4  279.97   20.40
   1 -14  -4  326.27   21.10
   1  14  -3   38.70    5.10
  -1  14   3   48.20    4.90
   1  14  -3   35.70    6.20
  -1  14   3   30.40    5.00
  -1  14   3   33.40    4.80
  -1  14   3   47.10    5.30
  -1 -14   3   54.09    6.50
   1 -14  -3   40.00    6.50
  -1 -14   3   42.20    5.60
  -1 -14   3   40.00    5.60
  -1  14   2  137.99    9.80
   1  14  -2  123.39   10.60
  -1  14   2  128.49    9.80
  -1  14   2  142.09    9.80
   1  14  -2  112.29    9.30
  -1  14   2  143.99    9.80
   1 -14  -2  115.19   10.70
  -1 -14   2  143.29   10.60
  -1 -14   2  114.69   11.70
   1 -14  -2  140.59   11.50
  -1 -14   2  151.58   11.10
   1  14  -1   43.90    4.80
  -1  14   1   41.80    4.70
  -1  14   1   38.40    5.30
  -1  14   1   40.50    5.00
   1 -14  -1   38.10    5.60
  -1 -14   1   35.90    5.40
  -1 -14   1   46.10    5.60
  -1  14   0  178.28   13.60
   1  14   0  195.78   12.70
   1  14   0  178.58   12.10
   1  14   0  174.38   12.70
  -1 -14   0  184.38   12.90
   1 -14   0  175.98   12.90
   1  14   1   70.39    6.80
  -1  14  -1   89.69    7.00
   1  14   1   76.29    6.60
   1  14   1   65.19    7.20
   1 -14   1   69.99    7.10
   1 -14   1   72.59    7.10
  -1 -14  -1   82.19    7.30
   1  14   2   31.70    4.50
   1  14   2   31.00    5.00
   1  14   2   37.50    5.20
   1  14   2   33.30    4.30
  -1  14  -2   24.20    4.50
  -1  14  -2   30.60    4.70
   1 -14   2   31.60    5.80
   1 -14   2   30.50    5.30
  -1 -14  -2   35.00    5.00
   1 -14   2   28.90    4.80
  -1  14  -3   31.60    5.40
   1  14   3   38.50    4.90
   1  14   3   39.70    4.90
   1  14   3   41.20    4.80
   1  14   3   33.00    5.20
  -1  14  -3   44.70    5.30
   1 -14   3   48.50    6.00
  -1 -14  -3   37.20    5.20
   1 -14   3   47.20    8.00
   1 -14   3   32.10    5.10
   1 -14   3   35.40    5.40
  -1 -14  -3   35.40    5.90
   1  14   4  107.39    8.10
  -1  14  -4  102.79    8.70
   1  14   4  111.59    9.30
   1  14   4   95.59    9.70
  -1  14  -4   83.39    9.50
   1  14   4  117.29    8.90
  -1  14  -4   92.79   15.60
   1 -14   4   99.89   11.40
   1 -14   4  104.19    9.40
  -1 -14  -4   94.79    9.90
  -1 -14  -4  110.09   10.80
  -1  14  -5  124.69    9.90
   1  14   5  133.49    9.50
   1  14   5  125.69    9.80
   1  14   5  130.49    9.50
   1  14   5  150.68   10.40
   1 -14   5  129.89   10.00
   1 -14   5  136.09   11.00
   1 -14   5  130.09   10.30
  -1 -14  -5  141.99    9.70
   1 -14   5  109.29    9.70
  -1  14  -6   68.69    6.30
   1  14   6   62.89    6.20
   1  14   6   61.19    5.70
   1  14   6   63.79    5.90
   1  14   6   76.29    6.90
   1 -14   6   58.09    6.60
   1 -14   6   68.39    6.40
   1 -14   6   67.09    6.90
  -1  14  -7    1.10    1.70
   1  14   7    3.40    1.70
   1  14   7   -0.90    1.40
   1  14   7   -0.30    1.80
   1  14   7    0.80    1.40
   1 -14   7    2.60    2.00
   1 -14   7    1.70    2.00
   1  14   8   56.39    4.30
   1  14   8   61.29    5.90
   1  14   8   54.89    4.60
   1 -14   8   57.79    4.90
   1 -14   8   55.79    4.60
  -1  15   7  312.07   18.50
  -1  15   7  316.97   18.60
  -1  15   7  317.97   18.60
  -1 -15   7  288.37   18.80
  -1 -15   7  314.67   19.30
  -1  15   6    2.40    2.30
  -1  15   6    0.90    1.60
  -1  15   6   -1.10    1.60
  -1 -15   6   -0.90    2.30
   1 -15  -6   -0.60    2.40
  -1  15   5  257.27   16.30
   1  15  -5  244.08   15.80
  -1  15   5  266.77   16.40
  -1  15   5  273.07   16.30
   1  15  -5  203.88   17.30
  -1 -15   5  234.28   16.30
  -1 -15   5  242.28   16.40
   1 -15  -5  273.37   16.50
  -1 -15   5  259.37   17.30
  -1  15   4   11.70    2.90
  -1  15   4   13.10    2.80
   1  15  -4    6.60    3.50
  -1  15   4   14.50    2.80
   1  15  -4   11.00    2.80
  -1  15   4    9.80    2.80
  -1 -15   4   16.40    4.00
  -1 -15   4    9.70    3.00
  -1 -15   4   13.00    3.00
  -1  15   3  223.98   17.40
   1  15  -3  231.38   15.20
  -1  15   3  233.88   15.20
  -1  15   3  243.98   15.40
  -1  15   3  241.18   17.10
  -1 -15   3  230.58   16.00
  -1 -15   3  221.08   16.30
   1  15  -2    1.60    3.00
   1  15  -2    5.70    2.20
  -1  15   2    4.10    2.20
  -1  15   2   11.20    2.50
  -1  15   2    3.40    2.30
  -1 -15   2    8.80    3.30
   1 -15  -2    9.20    2.60
  -1 -15   2   12.20    3.20
  -1  15   1  451.25   25.60
   1  15  -1  393.56   25.20
  -1  15   1  438.36   25.30
  -1  15   1  438.76   25.40
   1  15  -1  390.36   25.90
  -1 -15   1  369.46   25.80
  -1 -15   1  429.26   26.20
   1 -15  -1  462.75   26.40
   1 -15  -1  408.96   25.60
  -1  15   0   37.50    4.70
   1  15   0   29.90    4.60
   1  15   0   45.80    6.70
  -1  15   0   42.00    7.00
   1  15   0   30.90    4.90
  -1  15   0   38.00    4.80
   1 -15   0   43.90    5.40
   1 -15   0   37.10    5.10
  -1 -15   0   39.70    5.90
  -1 -15   0   46.70    5.60
   1  15   1   77.99    6.90
  -1  15  -1   90.49    7.20
   1  15   1   81.79    7.20
   1 -15   1   79.69    7.50
  -1 -15  -1   93.09    7.80
   1 -15   1   70.79    7.60
   1  15   2   91.39    7.30
  -1  15  -2   95.49    7.60
   1  15   2   88.59    7.40
   1  15   2   63.89    9.00
  -1 -15  -2   89.59    7.90
   1 -15   2   86.59    8.30
   1 -15   2   81.99    7.60
   1  15   3  518.95   32.60
   1  15   3  533.25   32.90
  -1  15  -3  576.44   34.50
   1  15   3  567.04   33.40
   1  15   3  528.95   35.00
   1 -15   3  498.95   33.10
   1 -15   3  649.54   38.20
   1  15   4   41.40    4.90
  -1  15  -4   46.80    5.20
   1  15   4   45.00    5.30
   1  15   4   44.10    4.80
   1  15   4   46.70    5.00
   1 -15   4   42.80    5.40
   1 -15   4   33.40    5.80
   1 -15   4   41.90    5.10
  -1 -15  -4   42.40    5.00
   1  15   5  403.26   24.30
  -1  15  -5  387.26   24.20
   1  15   5  442.76   24.80
   1  15   5  413.86   24.40
   1  15   5  415.26   24.20
   1 -15   5  391.46   24.70
   1 -15   5  425.56   25.60
   1 -15   5  346.87   27.00
   1  15   6   63.69    5.80
   1  15   6   51.19    4.80
   1  15   6   53.09    5.10
  -1  15  -6   56.89    5.40
   1  15   6   54.39    5.10
   1 -15   6   46.20    5.60
   1 -15   6   49.00    5.90
   1  15   7  154.18    9.10
  -1  15  -7  119.39    8.40
   1  15   7  140.49    8.90
   1  15   7  116.49    9.60
   1  15   7  142.19    9.20
   1 -15   7  130.89    9.10
   1 -15   7  148.79    9.70
  -1  16   7   11.70    1.80
  -1  16   7   10.70    2.00
  -1  16   7   13.30    1.90
  -1 -16   7   14.80    2.90
  -1 -16   7    8.40    1.80
  -1  16   6   51.29    5.00
  -1  16   6   52.39    4.80
  -1  16   6   54.09    5.00
   1 -16  -6   49.10    6.30
  -1 -16   6   53.49    5.80
  -1  16   5   -0.10    1.70
  -1  16   5    2.60    3.10
   1  16  -5    2.60    2.40
  -1  16   5    0.90    1.80
  -1 -16   5    1.10    2.20
   1 -16  -5   -2.50    2.10
   1  16  -4    9.30    2.80
  -1  16   4   10.90    2.60
  -1  16   4   12.10    3.00
   1  16  -4    2.90    4.70
  -1  16   4   13.30    2.80
  -1  16   4   12.10    2.80
  -1 -16   4   10.80    3.70
   1 -16  -4   11.50    3.10
  -1 -16   4   13.60    3.60
  -1 -16   4    9.70    3.00
  -1  16   3   48.60    5.30
  -1  16   3   48.60    5.00
  -1  16   3   49.30    5.10
   1  16  -3   46.20    4.80
   1  16  -3   36.30    7.50
  -1  16   3   37.40    4.90
   1 -16  -3   50.39    5.80
  -1 -16   3   43.80    5.70
  -1 -16   3   51.59    6.20
   1  16  -2   45.60    5.30
  -1  16   2   55.99    5.60
  -1  16   2   67.59    5.80
  -1  16   2   59.39    5.40
   1  16  -2   41.30    7.60
  -1 -16   2   56.69    6.40
  -1 -16   2   61.49    6.20
   1 -16  -2   68.39    6.70
   1  16  -1    2.20    2.40
  -1  16   1    1.30    2.20
   1  16  -1   -0.10    2.20
   1 -16  -1    2.30    2.40
  -1 -16   1    0.00    1.90
  -1  16   0  109.79    8.40
   1  16   0  106.99    8.60
   1  16   0  109.59    8.50
  -1  16   0  118.19    8.90
   1 -16   0   98.69    8.60
  -1 -16   0  108.69    9.00
  -1 -16   0   97.09   11.90
  -1  16  -1    2.70    2.30
  -1  16  -1    1.90    2.70
   1  16   1    1.00    2.20
   1  16   1    4.80    3.10
  -1 -16  -1    3.90    3.70
   1 -16   1   -0.50    2.90
   1  16   2    0.10    1.80
   1  16   2    1.90    2.10
  -1  16  -2    1.30    2.10
  -1 -16  -2    0.50    2.10
   1 -16   2    3.40    2.30
   1 -16   2    4.20    2.60
   1  16   3    6.00    2.70
   1  16   3    4.00    2.20
  -1  16  -3    3.20    2.40
   1  16   3    4.10    2.10
   1  16   3    7.90    2.60
  -1 -16  -3    6.40    2.60
   1 -16   3    0.30    1.80
   1 -16   3    0.60    2.10
  -1  16  -4   71.29    6.60
   1  16   4   78.39    6.40
   1  16   4   63.69    6.40
   1  16   4   69.99    6.10
   1  16   4   77.19    6.80
   1 -16   4   64.79    9.60
   1 -16   4   58.49    6.30
  -1 -16  -4   78.99    6.40
   1 -16   4   65.19    7.10
  -1  16  -5   -0.10    3.00
   1  16   5    0.50    1.80
   1  16   5    0.40    2.10
   1  16   5    0.90    1.70
   1  16   5   -1.20    1.60
   1 -16   5   -0.70    1.90
  -1 -16  -5   -1.50    2.10
   1 -16   5    1.00    2.30
   1 -16   5    2.30    3.30
   1  16   6  216.98   13.70
   1  16   6  229.28   13.40
   1  16   6  197.18   13.20
   1  16   6  223.78   13.50
  -1  16  -6  193.78   13.00
   1 -16   6  206.78   13.30
   1 -16   6  241.08   14.40
   1  16   7   23.20    2.40
   1 -16   7   18.40    2.90
   1 -16   7   14.90    3.50
  -1  17   6    2.80    1.30
  -1  17   6    3.20    1.60
  -1  17   6    0.90    1.30
  -1 -17   6    3.40    1.90
  -1  17   5  145.99   10.40
  -1  17   5  177.18   10.80
  -1  17   5  177.88   10.70
  -1 -17   5  171.98   11.60
  -1 -17   5  148.39   10.60
   1 -17  -5  154.38   10.60
   1  17  -4   19.90    3.10
  -1  17   4   26.00    3.60
  -1  17   4   19.90    2.90
  -1  17   4   15.30    2.90
   1 -17  -4   22.60    4.00
  -1 -17   4   17.40    3.50
  -1 -17   4   17.80    3.90
  -1  17   3  166.78   11.00
  -1  17   3  140.59   11.90
  -1  17   3  162.48   11.00
   1  17  -3  140.39   10.70
  -1 -17   3  159.88   11.60
   1 -17  -3  171.68   11.60
  -1 -17   3  166.28   12.00
  -1  17   2   66.09    5.60
  -1  17   2   48.90    6.00
   1  17  -2   60.79    6.00
  -1  17   2   51.69    5.30
   1  17  -2   53.29    5.30
  -1 -17   2   63.69    6.30
   1 -17  -2   63.79    6.20
  -1 -17   2   51.09    6.00
  -1  17   1   33.50    4.30
  -1  17   1   22.50    3.90
   1  17  -1   31.10    4.30
   1  17  -1   27.80    4.10
   1 -17  -1   35.00    4.80
  -1 -17   1   27.70    5.50
  -1 -17   1   27.00    4.60
   1 -17  -1   34.00    5.70
  -1  17   0   54.19    5.20
  -1  17   0   39.80    4.70
   1  17   0   46.90    5.00
   1  17   0   48.30    5.20
  -1 -17   0   48.90    5.70
   1 -17   0   53.99    5.60
   1 -17   0   37.00    5.30
  -1  17  -1   22.30    3.60
  -1  17  -1   21.20    3.60
   1  17   1   21.80    3.80
   1  17   1   24.20    3.60
   1 -17   1   20.60    3.70
   1 -17   1   24.60    4.20
  -1 -17  -1   26.40    4.50
   1  17   2   -1.10    1.70
  -1  17  -2    2.00    1.80
   1  17   2    0.10    1.60
  -1  17  -2   -1.10    2.10
   1 -17   2   -1.90    2.00
  -1 -17  -2    0.20    2.00
   1 -17   2   -0.70    1.60
  -1  17  -3  152.78   10.40
   1  17   3  143.19   10.10
   1  17   3  139.39   10.00
   1 -17   3  136.09   10.30
   1 -17   3  142.79   11.20
  -1 -17  -3  159.58   10.80
   1  17   4   38.80    4.60
  -1  17  -4   46.10    5.30
   1  17   4   49.20    4.70
  -1 -17  -4   46.60    5.10
   1 -17   4   49.30    5.90
   1 -17   4   46.10    5.10
   1  17   5   49.90    4.60
  -1  17  -5   47.40    4.40
   1  17   5   51.79    4.90
   1  17   5   42.10    4.10
   1 -17   5   50.79    5.40
   1  17   6   76.49    5.20
  -1  17  -6   58.59    5.00
   1 -17   6   74.49    5.70
   1  18  -5    0.20    1.60
  -1  18   5   -0.80    1.70
  -1  18   5   -0.60    1.20
  -1 -18   5   -1.90    1.50
  -1 -18   5   -0.90    1.70
   1 -18  -5    1.60    1.40
  -1  18   4    4.90    1.90
   1  18  -4    4.50    2.20
   1  18  -4    5.70    2.10
  -1 -18   4    7.30    2.50
  -1 -18   4    7.20    2.10
   1 -18  -4    5.90    2.20
   1  18  -3   12.50    2.60
  -1  18   3   13.60    2.50
  -1  18   3    8.40    2.50
   1  18  -3   13.00    2.80
  -1 -18   3   15.70    3.10
   1 -18  -3   12.20    2.80
  -1 -18   3   15.50    3.30
   1  18  -2  401.06   24.00
  -1  18   2  342.57   22.80
  -1  18   2  425.86   23.80
   1  18  -2  412.06   25.20
  -1 -18   2  402.46   24.30
  -1 -18   2  348.37   26.80
   1 -18  -2  427.46   24.30
  -1  18   1   15.60    3.00
   1  18  -1   14.10    3.00
  -1  18   1   16.90    3.00
   1  18  -1   15.50    3.00
  -1 -18   1   23.40    4.00
   1 -18  -1   25.30    4.10
  -1 -18   1   18.00    3.40
   1  18   0  247.28   16.00
   1  18   0  260.77   15.90
  -1  18   0  263.27   16.00
  -1  18   0  233.38   15.40
  -1 -18   0  249.97   16.50
   1 -18   0  251.67   16.50
   1  18   1   54.59    5.50
  -1  18  -1   55.79    5.40
   1  18   1   61.49    5.80
  -1  18  -1   46.60    4.90
  -1 -18  -1   60.89    6.00
   1 -18   1   55.69    6.10
   1 -18   1   55.99    5.80
   1  18   2    5.30    2.10
  -1  18  -2    5.80    2.00
  -1  18  -2    8.90    2.40
   1  18   2    6.20    2.10
   1 -18   2    5.50    2.90
  -1 -18  -2    5.30    2.40
   1 -18   2    9.00    2.90
   1  18   3   -0.60    1.40
  -1  18  -3   -2.40    1.80
   1  18   3    0.10    2.90
  -1  18  -3    1.30    2.00
  -1 -18  -3    0.60    1.90
   1 -18   3   -1.10    4.10
   1 -18   3   -1.60    1.70
  -1  18  -4   32.30    4.00
  -1  18  -4   35.80    3.80
   1  18   4   28.00    3.60
   1  18   4   26.20    3.20
   1 -18   4   37.50    4.60
   1 -18   4   33.80    5.40
  -1 -18  -4   25.50    3.80
  -1  18  -5    1.40    1.30
   1  18   5    0.30    1.20
  -1  18  -5    0.40    1.80
   1 -18   5   -1.80    1.50
  -1  19   4    3.30    1.50
   1  19  -4    2.90    1.70
   1 -19  -4    5.60    2.10
  -1 -19   4    2.90    2.10
  -1 -19   4    0.00    2.20
   1  19  -3   23.70    3.70
  -1  19   3   34.70    3.70
   1  19  -3   31.40    4.00
  -1 -19   3   30.70    4.80
  -1 -19   3   31.00    4.10
   1 -19  -3   38.50    4.20
  -1  19   2   16.30    2.70
   1  19  -2   13.70    2.50
   1  19  -2   22.20    3.50
  -1 -19   2   20.70    3.70
   1 -19  -2   24.60    3.80
  -1  19   1   60.19    5.20
   1  19  -1   61.49    5.30
   1  19  -1   71.29    5.80
   1  19   0    1.40    1.60
   1  19   0   -0.10    1.90
  -1  19   0    1.10    2.60
  -1  19   0    1.70    1.90
   1 -19   0   -1.70    1.70
  -1 -19   0   -0.90    1.70
   1  19   1    8.00    2.00
  -1  19  -1    5.30    2.10
  -1  19  -1    6.40    2.00
   1  19   1    7.80    2.20
   1 -19   1    8.80    3.40
   1 -19   1    8.20    2.60
  -1 -19  -1    8.20    3.30
   1  19   2    0.00    1.60
   1  19   2   -1.50    1.40
  -1  19  -2   -1.00    1.60
  -1  19  -2   -0.60    1.50
  -1 -19  -2    0.80    1.70
   1 -19   2   -0.20    1.70
   1 -19   2   -0.80    1.80
   1  19   3   67.79    5.00
  -1  19  -3   61.49    5.00
  -1  19  -3   55.29    4.90
   1  19   3   52.49    4.60
   1 -19   3   65.59    5.00
  -1 -19  -3   54.29    5.00
   1 -19   3   64.29    5.50
  -1  19  -4    5.50    1.60
  -1  19  -4    5.50    1.80
   1  19   4   10.70    2.50
   1 -19   4   11.90    2.60
  -1  20   3    1.50    1.30
   1  20  -3    1.80    1.60
  -1 -20   3    2.30    1.50
   1 -20  -3    2.80    1.70
   1  20  -2  104.89    7.80
  -1  20   2  123.79    7.80
   1 -20  -2  122.49    8.20
  -1 -20   2  119.39    8.20
   1  20  -1    5.90    1.70
  -1  20   1    4.70    1.60
   1  20  -1    7.10    1.70
  -1 -20   1    6.10    1.90
   1 -20  -1    5.20    1.90
  -1  20   0   33.00    3.50
   1  20   0   28.50    3.20
  -1  20   0   20.40    4.50
   1  20   0   24.50    3.90
   1 -20   0   33.50    3.80
   1  20   1    0.00    1.30
  -1  20  -1    1.80    1.40
  -1  20  -1    1.70    1.70
   1  20   1    1.90    1.90
   1 -20   1    3.30    1.60
  -1 -20  -1    1.40    1.70
   1  20   2   48.60    4.30
   1  20   2   53.99    4.60
  -1  20  -2   62.79    5.10
   1 -20   2   63.89    5.80
   1 -20   2   66.29    5.40
  -1 -20  -2   60.39    4.90
  -1  20  -3   33.20    3.10
   1  20   3   36.40    3.20
   1 -20   3   33.40    4.10
  -2   0  10  363.86   23.30
  -2   0   9    2.10    2.60
  -2   0   9   -0.80    3.50
  -2   0   9   -1.50    2.40
  -2   0   8  267.87   16.80
  -2   0   8  227.38   17.10
  -2   0   8  261.07   16.50
  -2   0   8  257.17   16.20
  -2   0   8  290.07   16.60
  -2   0   8  228.08   16.30
  -2   0   7    3.50    2.90
  -2   0   7    1.80    2.70
  -2   0   7    8.20    3.40
  -2   0   7    2.70    3.00
  -2   0   7   -1.50    2.00
  -2   0   7   -2.80    2.60
  -2   0   7    2.10    2.40
  -2   0   7   -1.20    2.30
  -2   0   6   35.90    4.70
  -2   0   6   32.40    4.50
  -2   0   6   34.50    5.40
  -2   0   6   30.20    4.40
  -2   0   5    0.30    1.10
  -2   0   4  853.21   48.20
  -2   0   3    2.30    1.00
   2   0  -1    0.20    0.50
   2   0  -1    0.50    0.60
   2   0  -1    1.90    1.10
  -2   0   1    0.20    0.70
   2   0   0 1612.94   92.79
  -2   0   0 1837.62   92.79
  -2   0   0 1603.14   92.69
   2   0   1    0.30    0.80
  -2   0  -1   -0.50    0.70
  -2   0  -1   -0.80    0.70
   2   0   1   -0.20    0.60
   2   0   2  822.92   45.20
  -2   0  -2  750.12   43.60
  -2   0  -3    0.40    0.90
   2   0   3    0.40    1.10
  -2   0  -4  360.66   19.90
   2   0   4  327.57   20.70
  -2   0  -5   -1.00    0.90
   2   0   5    3.00    1.80
   2   0   5   -1.20    1.70
   2   0   5    2.50    1.70
   2   0   5    0.20    1.20
   2   0   6 2256.07  122.99
   2   0   6 2277.07  123.79
  -2   0  -6 2403.26  122.29
   2   0   6 1989.50  122.39
   2   0   6 2236.58  122.79
   2   0   6 2183.38  123.09
   2   0   6 2061.59  122.79
   2   0   7   -2.00    1.60
   2   0   7    2.60    2.00
   2   0   7    1.00    2.40
   2   0   7   -2.30    1.60
   2   0   7   -3.90    2.70
  -2   0  -7    0.00    1.50
   2   0   7    2.20    2.50
   2   0   8  186.08   13.40
   2   0   8  189.48   13.20
  -2   0  -8  195.08   12.80
   2   0   8  201.98   14.70
   2   0   8  193.48   13.60
   2   0   9    0.30    1.80
   2   0   9    3.60    2.20
   2   0   9    1.30    1.90
   2   0  10  125.49    8.80
   2   0  10  128.19    8.90
  -2  -1  10   54.39    6.40
  -2   1   9   18.10    3.50
  -2   1   9   26.40    3.70
  -2   1   9   23.20    3.50
  -2   1   9   16.40    3.90
  -2  -1   9   23.70    4.20
  -2  -1   9   26.90    3.70
  -2  -1   9   21.10    3.60
  -2   1   8  191.08   13.20
  -2   1   8  214.38   13.10
  -2   1   8  218.18   13.40
  -2   1   8  170.78   12.80
  -2  -1   8  161.08   13.90
  -2  -1   8  195.58   13.50
  -2  -1   8  203.68   13.60
  -2  -1   8  213.08   13.40
  -2  -1   8  183.98   13.00
  -2   1   7   13.80    3.20
  -2   1   7   16.30    2.90
  -2   1   7   15.90    3.10
  -2   1   7   24.30    3.90
  -2   1   7    8.80    4.40
  -2   1   7   13.20    3.20
  -2  -1   7   22.40    3.90
  -2  -1   7   19.20    3.30
  -2  -1   7   26.90    4.60
  -2  -1   7   24.10    4.60
  -2  -1   7   13.10    4.40
  -2  -1   7   15.70    3.50
  -2  -1   7   15.60    3.30
  -2   1   6   20.30    3.50
  -2   1   6   10.80    3.00
  -2   1   6   30.60    4.50
  -2   1   6   17.60    3.50
  -2   1   6   20.20    3.20
  -2  -1   6   23.70    3.80
  -2  -1   6   16.30    3.30
  -2  -1   6   21.40    3.40
  -2   1   5  776.42   45.60
  -2  -1   5  827.72   46.10
  -2   1   4   45.00    3.80
  -2  -1   4   45.60    4.30
  -2   1   3  826.52   47.90
  -2  -1   3  893.41   49.00
   2   1  -1  638.94   37.80
   2   1  -1  680.33   37.70
   2   1  -1  683.73   38.00
  -2   1   1  763.82   37.90
   2  -1  -1  625.04   37.70
  -2  -1   1  715.53   37.90
   2  -1  -1  664.53   37.60
  -2   1   0  329.57   18.00
   2   1   0  319.97   18.10
  -2   1   0  302.17   17.80
   2   1   0  311.67   17.80
  -2  -1   0  294.27   17.80
   2  -1   0  318.07   17.90
  -2  -1   0  342.07   18.00
   2  -1   0  317.77   17.80
   2   1   1 1105.69   63.09
   2   1   1 1149.78   63.49
  -2   1  -1 1192.88   63.19
  -2   1  -1 1103.39   63.29
   2  -1   1 1142.59   63.39
  -2  -1  -1 1139.69   63.19
  -2  -1  -1 1143.39   63.29
   2  -1   1 1174.78   63.09
  -2   1  -2   29.70    2.60
   2   1   2   30.50    3.10
  -2  -1  -2   28.70    2.60
   2   1   3  311.47   18.80
   2   1   3  312.07   18.50
  -2   1  -3  332.17   17.90
  -2  -1  -3  314.67   17.80
   2  -1   3  283.07   18.40
   2  -1   3  315.17   18.60
   2   1   4  368.16   22.40
  -2   1  -4  387.46   21.50
  -2  -1  -4  379.66   21.50
   2  -1   4  361.56   22.40
   2   1   5  445.26   27.30
   2   1   5  451.55   27.40
  -2   1  -5  508.95   26.80
   2   1   5  453.05   27.60
   2   1   5  467.95   27.90
   2  -1   5  451.95   27.30
   2  -1   5  441.96   27.60
   2  -1   5  480.05   28.10
  -2  -1  -5  503.35   26.80
   2  -1   5  437.46   27.40
   2   1   6    9.00    2.70
  -2   1  -6    9.70    2.10
   2   1   6    8.90    2.70
   2   1   6    6.90    2.60
   2   1   6    7.00    2.40
   2   1   6   11.30    2.70
   2  -1   6    6.10    2.50
   2  -1   6    5.60    2.40
   2  -1   6    6.00    2.20
  -2  -1  -6    9.50    1.90
   2  -1   6    8.60    2.30
   2  -1   6    7.20    2.60
   2   1   7  199.48   14.10
  -2   1  -7  184.28   11.90
   2   1   7  179.08   12.80
   2   1   7  176.48   13.00
   2   1   7  167.78   12.30
   2   1   7  182.68   12.70
   2  -1   7  180.58   13.10
  -2  -1  -7  202.08   12.30
   2  -1   7  195.08   13.90
   2  -1   7  174.38   12.80
   2  -1   7  184.28   12.90
   2  -1   7  177.08   12.70
  -2   1  -8 1039.80   59.99
   2   1   8 1117.19   62.29
   2   1   8 1025.60   60.69
   2   1   8 1101.69   60.99
   2   1   8 1041.30   60.59
   2  -1   8 1046.60   60.79
   2  -1   8 1042.70   60.59
   2  -1   8 1060.39   60.89
  -2  -1  -8 1041.60   59.99
   2  -1   8 1078.89   62.09
   2   1   9   91.09    7.90
   2   1   9   96.49    7.80
   2   1   9   99.99    7.70
   2  -1   9   93.19    7.70
   2  -1   9   87.69    7.60
   2  -1   9  100.49    7.90
   2  -1   9   93.59    9.30
   2   1  10    2.30    1.80
   2   1  10    1.40    1.40
   2   1  10    1.70    1.60
   2  -1  10    0.30    1.60
   2  -1  10    0.20    1.80
  -2   2  10   36.30    5.50
  -2   2  10   50.39    6.70
  -2  -2  10   50.79    5.50
  -2   2   9    2.40    2.20
  -2   2   9    0.00    2.40
  -2   2   9    6.00    3.50
  -2   2   9    2.00    2.40
  -2  -2   9    3.40    2.70
  -2  -2   9    6.40    4.80
  -2  -2   9    0.70    3.10
  -2  -2   9    1.30    2.80
  -2   2   8   53.39    5.80
  -2   2   8   49.20    5.70
  -2   2   8   46.30    6.00
  -2   2   8   56.19    5.60
  -2  -2   8   61.99    6.20
  -2  -2   8   47.30    6.10
  -2  -2   8   41.00    5.80
  -2  -2   8   54.89    5.80
  -2   2   7   62.49    5.80
  -2   2   7   55.29    5.30
  -2   2   7   50.59    6.40
  -2   2   7   51.89    5.90
  -2   2   7   48.10    6.40
  -2   2   7   49.99    6.40
  -2  -2   7   55.69    6.50
  -2  -2   7   48.60    6.20
  -2  -2   7   49.40    5.90
  -2  -2   7   70.89    6.30
  -2  -2   7   55.79    6.80
  -2   2   6   36.00    5.10
  -2   2   6   29.00    4.60
  -2   2   6   21.00    3.90
  -2   2   6   24.20    3.50
  -2  -2   6   34.00    4.40
  -2  -2   6   33.70    4.70
  -2  -2   6   24.10    3.90
  -2  -2   6   19.60    4.40
  -2   2   5   41.50    4.00
  -2  -2   5   41.20    4.50
  -2   2   4  640.64   38.00
  -2  -2   4  694.73   38.30
  -2  -2   3 1440.36   80.19
  -2   2   2 2175.78  118.89
   2   2  -2 2072.09  118.69
  -2  -2   2 2241.18  118.99
   2   2  -1 3864.81  217.38
  -2   2   1 4063.39  217.58
  -2  -2   1 4028.20  217.58
   2  -2  -1 3896.81  217.38
  -2   2   0 1381.46   79.19
   2   2   0 1461.65   79.59
   2   2   0 1452.95   79.19
  -2   2   0 1486.95   79.79
   2  -2   0 1439.06   79.19
  -2  -2   0 1400.46   79.29
   2  -2   0 1449.85   79.29
   2   2   1   25.90    2.80
  -2   2  -1   23.90    2.20
  -2   2  -1   25.40    2.30
   2   2   1   24.20    2.10
   2  -2   1   23.10    2.00
   2  -2   1   21.70    2.40
  -2  -2  -1   24.90    2.30
  -2  -2  -1   25.60    2.40
   2   2   2  214.78   14.00
  -2   2  -2  238.08   13.60
   2  -2   2  248.08   14.20
  -2  -2  -2  238.68   13.60
   2   2   3    1.20    1.20
  -2   2  -3    2.10    1.00
   2  -2   3    1.80    1.30
  -2  -2  -3    1.80    1.10
   2   2   4  699.83   41.70
  -2   2  -4  748.13   40.90
  -2  -2  -4  770.02   40.90
   2  -2   4  687.03   41.70
   2   2   5   50.19    5.30
   2   2   5   45.70    5.60
   2   2   5   53.39    5.10
  -2   2  -5   60.89    4.60
   2   2   5   54.59    5.10
   2   2   5   57.69    5.40
   2  -2   5   45.10    5.20
   2  -2   5   61.29    5.50
   2  -2   5   56.29    5.50
  -2  -2  -5   54.69    4.40
   2  -2   5   46.00    5.20
   2  -2   5   57.09    5.10
  -2   2  -6  506.25   27.90
   2   2   6  458.95   28.40
   2   2   6  505.35   29.50
   2   2   6  485.45   28.90
   2   2   6  476.25   28.60
   2   2   6  470.35   28.50
   2  -2   6  449.66   28.60
   2  -2   6  455.45   28.80
   2  -2   6  493.55   29.60
   2  -2   6  484.35   28.70
   2  -2   6  460.25   28.40
  -2  -2  -6  488.65   27.80
  -2   2  -7   76.89    6.40
   2   2   7   85.19    8.20
   2   2   7   79.49    7.10
   2   2   7   87.99    7.30
   2   2   7   79.09    7.50
   2   2   7   62.29    6.80
   2  -2   7   67.29    7.10
  -2  -2  -7   76.29    6.20
   2  -2   7   84.39    8.20
   2  -2   7   75.69    7.00
   2  -2   7   75.89    7.30
   2  -2   7   85.29    7.20
   2   2   8   59.19    6.30
   2   2   8   56.49    7.00
  -2   2  -8   60.39    5.60
   2   2   8   54.79    5.90
   2   2   8   51.89    5.80
   2  -2   8   55.99    5.90
   2  -2   8   41.10    6.40
   2  -2   8   74.49    8.80
   2  -2   8   54.19    5.80
  -2  -2  -8   55.19    5.60
   2   2   9  284.17   17.80
   2   2   9  281.97   18.00
   2   2   9  304.57   21.60
   2   2   9  295.37   18.10
   2  -2   9  278.27   17.90
   2  -2   9  280.47   19.60
   2  -2   9  282.77   17.80
   2  -2   9  260.87   17.60
   2   2  10   40.10    4.10
   2   2  10   29.90    4.00
   2   2  10   36.10    4.10
   2  -2  10   36.90    4.20
   2  -2  10   38.30    4.20
  -2   3  10    0.40    2.20
  -2   3  10   -2.30    2.90
  -2  -3  10   -1.50    2.30
  -2  -3  10    0.50    2.60
  -2   3   9  113.99    8.20
  -2   3   9  112.99    8.30
  -2   3   9   84.39    9.60
  -2   3   9  101.49    8.10
  -2  -3   9  107.49    8.30
  -2  -3   9  110.29    8.60
  -2  -3   9   92.89    9.30
  -2  -3   9  101.89    8.90
  -2   3   8  105.19    8.30
  -2   3   8   93.69   13.90
  -2   3   8   89.19    8.10
  -2   3   8  107.09    8.50
  -2   3   8  105.19    8.20
  -2  -3   8  100.79    8.70
  -2  -3   8  109.69    8.50
  -2  -3   8  107.09    8.60
  -2  -3   8  111.09    9.00
  -2   3   7  481.15   27.50
  -2   3   7  453.65   27.50
  -2   3   7  409.16   29.30
  -2   3   7  451.75   27.60
  -2  -3   7  506.35   29.50
  -2  -3   7  453.95   27.40
  -2  -3   7  442.06   27.60
  -2  -3   7  494.05   28.80
  -2   3   6    0.60    1.80
  -2   3   6   -1.10    1.80
  -2   3   6    7.10    4.10
  -2   3   6   -3.70    2.50
  -2   3   6    1.20    2.00
  -2  -3   6    0.30    1.60
  -2  -3   6    2.20    2.00
  -2  -3   6    1.30    1.90
  -2  -3   6    2.60    2.20
  -2  -3   6    6.80    6.30
  -2   3   5  403.56   24.50
  -2  -3   5  443.76   25.60
  -2  -3   4   30.50    3.80
  -2  -3   3 4047.50  222.28
   2   3  -2 1338.97   73.79
  -2   3   2 1401.36   73.89
  -2  -3   2 1372.96   73.99
   2  -3  -2 1376.66   73.69
   2  -3  -2 1204.48   73.79
   2   3  -1 2744.33  155.78
  -2   3   1 2965.90  155.98
  -2  -3   1 2900.71  156.08
   2  -3  -1 2736.53  155.78
   2   3   0  946.11   53.79
   2   3   0  999.80   54.19
  -2   3   0 1009.90   53.99
  -2   3   0  948.81   53.79
   2  -3   0  930.01   53.79
  -2  -3   0  997.30   53.99
   2   3   1  279.77   15.80
  -2   3  -1  275.17   16.00
  -2   3  -1  277.37   15.90
   2   3   1  284.57   16.30
  -2  -3  -1  290.67   16.00
   2  -3   1  267.87   15.80
   2  -3   1  270.87   16.00
  -2  -3  -1  272.97   16.00
  -2   3  -2   17.00    2.10
   2   3   2   14.90    2.50
  -2  -3  -2   15.30    2.00
   2  -3   2   13.70    2.30
  -2   3  -3 4584.24  237.38
   2   3   3 4233.18  237.88
  -2  -3  -3 4186.28  237.18
   2  -3   3 4263.07  237.98
  -2   3  -4   36.80    3.40
   2   3   4   35.90    4.00
  -2  -3  -4   30.00    3.10
   2  -3   4   30.90    4.00
  -2   3  -5  562.04   30.70
   2   3   5  504.75   31.30
   2   3   5  552.44   32.00
   2   3   5  533.35   31.70
   2   3   5  534.55   31.90
  -2  -3  -5  560.34   30.60
   2  -3   5  522.25   31.70
   2  -3   5  549.15   32.00
   2  -3   5  482.75   31.20
   2  -3   5  526.25   32.20
   2  -3   5  530.25   31.30
   2   3   6    2.30    1.80
   2   3   6    2.10    2.00
   2   3   6    2.50    2.00
   2   3   6   -2.60    1.80
   2   3   6    0.70    1.70
  -2   3  -6    3.10    1.60
   2  -3   6    1.80    2.00
   2  -3   6    0.00    1.50
   2  -3   6    0.60    1.90
   2  -3   6    2.70    1.70
  -2  -3  -6    1.40    1.30
   2   3   7  275.27   18.20
   2   3   7  257.47   17.70
   2   3   7  278.77   18.00
   2   3   7  295.97   18.20
   2   3   7  295.07   19.10
   2  -3   7  280.17   19.00
   2  -3   7  282.07   18.50
   2  -3   7  280.37   18.00
   2  -3   7  281.17   18.10
   2  -3   7  259.97   17.80
   2   3   8   10.40    3.10
   2   3   8   13.20    4.90
  -2   3  -8   17.10    3.10
   2   3   8   15.10    3.70
   2  -3   8    9.50    2.90
  -2  -3  -8   15.20    3.10
   2  -3   8   24.20    4.10
   2  -3   8   14.90    4.20
   2  -3   8   17.20    3.90
   2   3   9   39.00    4.80
   2   3   9   22.10    6.70
   2   3   9   39.70    5.20
   2   3   9   44.80    4.90
   2  -3   9   40.30    4.90
   2  -3   9   37.10    5.40
   2  -3   9   31.80    6.10
   2  -3   9   38.70    4.80
   2   3  10  110.19    7.70
   2   3  10  101.89    7.60
   2   3  10  115.59    7.80
   2  -3  10  106.29    7.90
   2  -3  10  108.79    7.70
  -2   4  10    5.60    2.70
  -2   4  10    0.20    1.90
  -2   4  10    6.20    3.50
  -2  -4  10    4.50    2.30
  -2  -4  10    4.60    2.30
  -2   4   9    4.70    2.20
  -2   4   9    1.00    2.00
  -2   4   9    3.70    2.00
  -2  -4   9   -3.80    2.50
  -2  -4   9    0.40    2.20
  -2  -4   9    1.00    2.30
  -2   4   8    8.60    2.20
  -2   4   8    2.60    3.40
  -2   4   8    1.60    2.00
  -2   4   8   -6.80    5.60
  -2   4   8    3.00    2.20
  -2  -4   8    0.00    2.30
  -2  -4   8    2.20    3.10
  -2  -4   8    1.80    2.50
  -2  -4   8   -0.50    2.10
  -2   4   7   81.39    7.40
  -2   4   7   89.89    7.10
  -2   4   7   85.29    8.30
  -2   4   7   61.69    7.80
  -2   4   7   76.89    6.90
  -2  -4   7   94.39    7.40
  -2  -4   7   76.59    7.50
  -2  -4   7   69.89    7.90
  -2  -4   7   78.39    7.90
  -2   4   6  638.04   36.30
  -2   4   6  545.05   36.10
  -2   4   6  630.64   36.20
  -2   4   6  642.24   36.00
  -2   4   6  619.54   36.20
  -2  -4   6  683.53   37.10
  -2  -4   6  634.64   36.50
  -2  -4   6  558.74   36.10
  -2  -4   6  630.34   37.00
  -2  -4   6  633.24   36.30
  -2   4   5   17.50    3.50
  -2   4   5   16.70    2.70
  -2  -4   5   11.40    2.70
  -2  -4   5   10.70    2.90
  -2  -4   5   12.80    2.90
   2   4  -4 2273.57  138.29
   2   4  -4 2754.32  138.39
  -2   4   3  935.21   49.60
   2   4  -3  955.70   49.50
   2   4  -3  806.02   49.50
   2  -4  -3  930.81   49.40
  -2  -4   3  939.51   49.80
   2  -4  -3  784.32   49.40
   2   4  -2   66.09    4.40
  -2   4   2   66.49    4.50
   2  -4  -2   63.29    4.30
  -2  -4   2   66.89    4.70
   2   4  -1  632.64   36.40
  -2   4   1  665.23   36.50
   2   4  -1  675.63   37.80
  -2  -4   1  671.83   36.70
   2  -4  -1  632.44   36.50
   2  -4  -1  638.84   36.40
   2   4   0   24.60    3.60
   2   4   0   20.30    2.30
  -2   4   0   17.70    2.20
  -2   4   0   25.40    2.50
  -2  -4   0   19.90    2.20
   2  -4   0   20.50    2.20
  -2  -4   0   24.70    2.60
   2   4   1  189.48   11.10
   2   4   1  180.68   10.40
  -2   4  -1  179.68   10.50
  -2   4  -1  168.48   10.60
   2  -4   1  173.58   10.40
   2  -4   1  169.98   10.60
  -2  -4  -1  177.78   10.50
  -2  -4  -1  179.98   10.70
  -2   4  -2  347.47   19.70
   2   4   2  333.87   19.80
   2  -4   2  329.27   19.80
  -2   4  -3 2826.42  158.08
   2   4   3 2879.31  158.78
   2  -4   3 2922.51  158.78
  -2  -4  -3 2845.62  157.98
  -2   4  -4 1066.19   58.89
   2   4   4 1056.29   60.29
   2  -4   4 1039.00   59.89
  -2  -4  -4 1047.30   58.79
   2   4   5   10.50    2.60
   2   4   5   12.50    2.60
   2   4   5   17.20    2.60
   2   4   5   11.00    2.40
   2   4   5   20.20    3.60
   2  -4   5   12.80    2.80
   2  -4   5    9.20    2.60
   2  -4   5   11.00    2.60
   2  -4   5   12.90    2.80
  -2  -4  -5   12.70    2.80
   2  -4   5   11.90    2.60
   2   4   6  225.68   14.80
   2   4   6  212.38   14.20
   2   4   6  209.98   13.90
   2   4   6  201.08   14.00
   2   4   6  211.18   13.80
  -2   4  -6  228.28   13.50
   2  -4   6  217.68   14.10
   2  -4   6  202.08   13.90
   2  -4   6  218.38   15.00
   2  -4   6  169.58   14.40
   2  -4   6  183.08   13.80
  -2  -4  -6  207.38   13.20
   2  -4   6  221.18   14.50
   2   4   7   86.39    8.20
   2   4   7  101.19    8.20
   2   4   7   97.99    8.20
  -2   4  -7   95.29    7.50
   2   4   7   92.09    8.10
   2   4   7  101.29    9.00
   2  -4   7  112.29    8.90
   2  -4   7   91.59    8.10
  -2  -4  -7   99.49    7.30
   2  -4   7   84.99    8.10
   2  -4   7   98.49    8.10
   2  -4   7   88.69    8.70
   2   4   8  196.48   13.80
   2   4   8  217.38   14.10
   2   4   8  220.08   14.30
   2   4   8  216.68   14.50
   2  -4   8  173.38   13.50
   2  -4   8  217.48   14.40
   2  -4   8  220.48   14.80
   2  -4   8  206.28   14.10
   2   4   9   -0.80    1.70
   2   4   9    0.10    1.60
   2   4   9   -1.00    1.80
   2  -4   9   -1.50    3.30
   2  -4   9    2.80    2.30
   2  -4   9   -0.40    1.80
   2  -4   9    0.70    1.90
   2   4  10  139.79    9.50
   2   4  10  147.79    9.50
   2   4  10  143.29    9.50
   2  -4  10  144.39    9.70
   2  -4  10  141.09    9.40
  -2   5  10   12.40    3.10
  -2   5  10   11.50    2.30
  -2   5  10   12.30    2.30
  -2  -5  10   18.20    2.70
  -2  -5  10   12.30    2.70
  -2   5   9   15.70    3.10
  -2   5   9   19.20    3.00
  -2   5   9   12.00    3.00
  -2  -5   9   19.90    3.20
  -2  -5   9   18.50    3.60
  -2  -5   9   14.40    3.30
   2   5  -8   21.60    4.00
  -2   5   8   12.20    3.30
  -2   5   8    7.20    4.70
  -2   5   8   23.70    4.30
  -2   5   8   17.10    3.20
  -2  -5   8   17.50    3.90
  -2  -5   8   29.70    4.80
  -2  -5   8   19.00    3.50
  -2  -5   8   19.60    4.30
  -2   5   7   25.30    4.70
  -2   5   7   21.50    3.60
  -2   5   7   32.80    4.40
  -2   5   7   22.50    3.90
  -2  -5   7   23.20    4.50
  -2  -5   7   21.10    4.00
  -2  -5   7   20.60    4.00
  -2  -5   7   25.20    4.70
   2   5  -6    2.50    1.50
  -2   5   6    0.60    2.50
  -2   5   6    5.00    2.30
  -2   5   6    5.40    4.50
  -2   5   6    1.40    1.80
  -2   5   6   -1.30    1.70
  -2  -5   6   -0.70    2.30
  -2  -5   6    0.20    1.70
  -2  -5   6   -1.20    2.10
   2  -5  -6    1.20    1.20
  -2  -5   6    4.00    2.70
  -2   5   5  682.93   42.70
   2   5  -5  856.21   41.70
  -2   5   5  722.03   42.50
  -2   5   5  714.33   42.60
   2  -5  -5  771.52   41.20
  -2  -5   5  717.53   44.80
  -2  -5   5  750.82   42.60
  -2  -5   5  677.73   44.20
  -2   5   4  119.69    7.80
   2   5  -4  129.49    7.90
   2  -5  -4  126.19    7.60
  -2  -5   4  117.19    8.00
  -2   5   3   57.89    4.40
   2   5  -3   65.29    4.50
   2  -5  -3   58.99    4.20
  -2  -5   3   58.39    4.60
   2   5  -2   49.70    3.90
  -2   5   2   57.19    4.10
  -2  -5   2   52.29    4.20
   2  -5  -2   53.49    3.80
  -2   5   1  330.07   21.40
   2   5  -1  387.66   21.70
   2   5  -1  402.86   22.40
  -2   5   1  406.16   21.90
  -2  -5   1  409.06   22.10
   2  -5  -1  378.16   21.70
   2  -5  -1  357.76   22.80
  -2   5   0   76.29    5.10
   2   5   0   82.69    5.30
   2   5   0   80.89    5.90
  -2   5   0   81.49    5.40
   2  -5   0   82.79    5.30
  -2  -5   0   73.29    5.60
  -2  -5   0   73.79    5.30
   2   5   1   47.20    3.60
  -2   5  -1   46.00    3.80
  -2   5  -1   54.89    3.90
   2   5   1   49.80    4.40
  -2  -5  -1   56.09    4.10
   2  -5   1   49.80    4.00
  -2  -5  -1   50.59    3.90
  -2   5  -2  158.78   10.00
   2   5   2  166.38   10.60
   2  -5   2  164.88   10.40
  -2  -5  -2  161.28   10.00
  -2   5  -3  107.59    7.30
   2   5   3  108.69    7.80
  -2  -5  -3  106.49    7.20
   2  -5   3  108.49    7.90
  -2   5  -4  257.27   15.10
   2   5   4  252.07   15.90
   2  -5   4  258.67   16.00
   2  -5   4  209.28   17.90
  -2  -5  -4  246.98   14.90
   2   5   5 1079.89   58.79
   2   5   5 1016.60   58.39
   2   5   5  999.60   58.09
   2   5   5 1003.30   57.99
   2   5   5  996.80   58.29
  -2   5  -5 1054.99   57.69
  -2  -5  -5 1056.49   57.59
   2  -5   5 1047.60   58.99
   2  -5   5  995.30   58.59
   2  -5   5  995.60   59.39
   2  -5   5 1015.90   58.29
   2  -5   5  993.80   58.19
   2   5   6   19.30    3.40
   2   5   6   17.30    3.40
  -2   5  -6   13.70    2.60
   2   5   6   17.80    4.60
   2   5   6   14.20    3.20
   2  -5   6   12.00    3.20
   2  -5   6   18.90    3.90
   2  -5   6   16.10    4.10
   2  -5   6    8.80    2.80
   2  -5   6    8.80    3.60
  -2  -5  -6   13.40    2.50
   2   5   7   16.90    3.50
   2   5   7   16.80    3.40
   2   5   7   20.70    3.70
   2   5   7   17.90    3.50
   2   5   7   15.30    3.60
  -2   5  -7   20.90    3.70
   2  -5   7   18.40    4.00
   2  -5   7   14.50    4.40
   2  -5   7   18.30    3.80
   2  -5   7    9.60    2.80
   2  -5   7   17.60    4.10
   2  -5   7   23.00    4.20
  -2  -5  -7   11.90    2.80
  -2   5  -8   28.30    4.90
   2   5   8   40.50    5.10
   2   5   8   39.60    5.00
   2   5   8   41.90    5.00
   2   5   8   34.10    4.80
   2  -5   8   34.50    5.00
   2  -5   8   43.30    5.00
   2  -5   8   29.40    5.80
  -2  -5  -8   32.90    4.80
   2  -5   8   40.30    5.60
   2   5   9   10.90    2.50
   2   5   9   11.50    2.50
   2   5   9   12.90    2.80
   2   5   9    7.20    2.90
   2  -5   9    9.50    2.50
   2  -5   9    6.60    3.60
   2  -5   9   11.10    2.70
   2  -5   9   12.60    3.20
   2   5  10   31.30    3.50
   2   5  10   29.70    3.30
   2   5  10   30.40    3.30
   2  -5  10   28.90    3.30
   2  -5  10   32.00    3.70
  -2   6  10    5.80    2.00
  -2   6  10    5.30    1.90
  -2   6  10    2.60    2.80
  -2  -6  10   10.30    2.30
  -2   6   9   55.99    5.90
  -2   6   9   57.59    5.70
  -2   6   9   62.49    5.90
  -2  -6   9   65.09    6.80
  -2  -6   9   60.29    6.00
  -2  -6   9   57.79    6.50
  -2   6   8   26.10    5.20
  -2   6   8   24.30    4.30
  -2   6   8   27.90    5.30
  -2   6   8   23.90    5.10
   2   6  -8   25.00    4.30
  -2  -6   8   22.90    7.00
  -2  -6   8   17.80    4.30
  -2  -6   8   22.20    5.50
   2  -6  -8   24.50    3.80
  -2   6   7  123.99    9.10
  -2   6   7  124.49    9.00
  -2   6   7   90.99    9.00
  -2   6   7  122.69    9.30
  -2   6   7  100.99   10.20
  -2  -6   7  118.19    9.50
  -2  -6   7  134.59   10.50
  -2  -6   7  140.39   10.60
  -2  -6   7   90.79    9.60
  -2   6   6 1303.27   74.49
  -2   6   6 1333.07   74.39
  -2   6   6 1207.58   76.39
  -2   6   6 1362.16   74.79
  -2   6   6 1289.97   74.69
   2   6  -6 1462.45   73.79
  -2  -6   6 1275.97   74.79
  -2  -6   6 1202.18   74.19
   2  -6  -6 1384.36   73.49
  -2  -6   6 1368.36   75.49
  -2  -6   6 1320.47   74.79
  -2  -6   6 1308.27   75.49
  -2   6   5   79.89    8.60
  -2   6   5   70.39    6.40
  -2   6   5   73.29    6.40
  -2  -6   5   68.49    6.60
  -2  -6   5   60.99    7.90
  -2  -6   5   87.89    6.30
  -2  -6   5   71.89    7.00
  -2  -6   5   73.79    7.10
  -2   6   4  958.40   55.19
   2   6  -4 1035.40   55.29
   2  -6  -4 1007.10   55.09
  -2  -6   4  944.71   55.39
  -2   6   3   15.00    2.40
   2   6  -3   15.70    2.50
  -2  -6   3   11.00    2.00
   2  -6  -3    9.60    1.70
  -2   6   2   77.09    5.40
   2   6  -2   67.89    5.30
   2  -6  -2   76.79    5.20
  -2  -6   2   75.19    5.70
   2   6  -1    5.00    1.80
  -2   6   1    3.20    1.00
   2   6  -1    3.80    1.20
  -2   6   1    5.80    1.50
   2  -6  -1    5.10    1.90
   2  -6  -1    4.70    1.40
  -2  -6   1    2.50    1.10
  -2  -6   1    4.00    1.60
   2   6   0  142.99    9.40
  -2   6   0  154.48    9.20
  -2   6   0  134.09    8.70
   2   6   0  140.09    8.80
  -2  -6   0  152.58    9.30
  -2  -6   0  140.99    8.90
   2  -6   0  137.29    8.80
  -2   6  -1    1.40    0.90
   2   6   1    1.20    1.40
   2   6   1    0.50    0.80
  -2  -6  -1    1.20    1.10
   2  -6   1    0.90    1.00
  -2  -6  -1    2.80    1.30
   2  -6   1    2.50    1.10
   2   6   2 2095.79  115.89
  -2  -6  -2 2080.69  115.49
   2  -6   2 2084.29  115.79
  -2   6  -3   79.79    6.00
   2   6   3   80.49    6.40
  -2  -6  -3   87.59    6.10
   2  -6   3   84.59    6.70
   2   6   4 2083.79  115.79
   2   6   4 2103.69  115.89
  -2   6  -4 2175.58  115.39
   2   6   4 1981.90  115.49
   2   6   4 2010.50  115.79
   2   6   4 2205.68  116.19
   2  -6   4 2068.39  115.79
  -2  -6  -4 2090.39  115.19
   2  -6   4 1922.81  115.89
   2  -6   4 2056.99  115.69
   2  -6   4 2139.29  116.29
  -2   6  -5   50.29    4.90
   2   6   5   48.50    5.00
   2   6   5   48.50    5.30
   2   6   5   49.50    5.10
   2   6   5   54.59    5.70
   2   6   5   49.50    5.50
   2  -6   5   46.80    5.30
   2  -6   5   45.70    5.30
  -2  -6  -5   44.10    4.60
   2  -6   5   51.99    5.80
   2  -6   5   47.10    5.50
   2  -6   5   52.59    5.50
   2   6   6    3.40    1.90
   2   6   6    4.30    2.10
  -2   6  -6    2.90    1.60
   2   6   6    5.70    2.50
   2   6   6    1.30    2.00
   2   6   6    2.90    2.10
  -2  -6  -6    1.50    1.60
   2  -6   6    2.90    1.90
   2  -6   6    4.50    2.00
   2  -6   6    2.30    2.10
   2  -6   6    0.40    2.50
   2   6   7  169.78   12.10
  -2   6  -7  160.88   11.50
   2   6   7  167.88   11.70
   2   6   7  172.48   12.40
   2   6   7  181.48   12.10
   2   6   7  167.68   12.70
   2  -6   7  156.08   12.30
   2  -6   7  159.78   13.00
  -2  -6  -7  167.28   11.50
   2  -6   7  174.18   12.70
   2  -6   7  156.48   11.90
   2  -6   7  168.28   12.20
   2   6   8   40.30    5.30
   2   6   8   30.60    5.80
   2   6   8   42.80    5.30
   2   6   8   46.70    5.20
   2   6   8   44.20    5.00
   2  -6   8   42.40    5.30
   2  -6   8   35.80    5.10
   2  -6   8   37.90    5.80
   2  -6   8   51.89    6.00
   2   6   9    6.50    2.10
   2   6   9    7.40    2.30
   2   6   9    8.30    2.40
   2   6   9    4.30    2.30
   2  -6   9    5.10    2.20
   2  -6   9    6.40    2.20
   2   6  10   10.40    1.90
   2   6  10   14.80    2.40
   2   6  10   11.30    1.90
   2  -6  10   11.00    2.00
  -2   7  10    8.50    2.40
  -2   7  10    4.80    1.90
  -2   7  10    4.50    1.70
  -2  -7  10    8.80    2.20
  -2  -7  10    6.80    2.00
  -2   7   9    7.80    2.40
  -2   7   9   11.70    2.70
  -2   7   9   12.10    3.00
  -2  -7   9    5.60    2.40
  -2  -7   9    7.60    3.00
  -2  -7   9   10.50    3.20
  -2   7   8   92.69    7.90
  -2   7   8  109.59    7.60
  -2   7   8   90.69    7.70
   2   7  -8   92.59    7.20
   2  -7  -8   74.39    6.90
  -2  -7   8   64.59   10.40
  -2  -7   8   92.79    8.60
  -2  -7   8   88.49    7.80
  -2   7   7  360.16   21.90
  -2   7   7  355.96   22.10
  -2   7   7  359.26   22.20
   2   7  -7  371.06   21.40
  -2   7   7  325.97   21.70
  -2  -7   7  376.76   23.10
  -2  -7   7  380.76   23.50
  -2  -7   7  313.27   21.90
  -2  -7   7  357.06   22.40
   2  -7  -7  346.87   21.00
  -2   7   6   -0.20    1.80
   2   7  -6    1.70    1.70
  -2   7   6    7.30    2.70
  -2   7   6    2.20    2.10
  -2   7   6    2.80    2.40
  -2  -7   6   -0.10    1.60
  -2  -7   6    7.50    3.30
  -2  -7   6    2.60    2.70
  -2  -7   6    3.10    2.70
   2  -7  -6    0.50    1.30
  -2  -7   6    5.70    3.80
   2   7  -5  941.91   47.90
  -2   7   5  797.22   48.30
  -2   7   5  825.82   48.30
  -2   7   5  846.02   48.40
  -2   7   5  784.92   47.90
  -2  -7   5  862.01   48.60
  -2  -7   5  782.72   48.90
  -2  -7   5  855.21   47.90
  -2  -7   5  803.42   48.60
   2  -7  -5  885.21   47.40
  -2  -7   5  853.81   49.10
   2   7  -4   22.40    3.20
  -2   7   4   12.70    2.40
  -2   7   4   15.40    3.10
  -2   7   4   21.50    3.20
  -2  -7   4   14.80    3.30
  -2  -7   4   21.10    3.20
  -2  -7   4   12.00    2.90
   2  -7  -4   21.70    2.70
  -2  -7   4   21.50    3.60
  -2  -7   4   28.80    3.70
   2   7  -3  207.68   12.70
  -2   7   3  207.08   12.70
   2  -7  -3  205.08   12.50
  -2  -7   3  199.58   12.90
   2   7  -2   59.19    4.80
  -2   7   2   61.49    4.90
  -2  -7   2   60.29    5.20
   2  -7  -2   60.59    4.60
   2   7  -1   67.19    4.80
  -2   7   1   74.09    5.20
   2   7  -1   68.49    5.70
  -2   7   1   54.49    4.50
   2  -7  -1   56.49    5.10
   2  -7  -1   67.99    4.80
  -2  -7   1   53.39    4.90
  -2  -7   1   68.79    5.40
   2   7   0   12.90    2.20
  -2   7   0   10.20    1.80
   2   7   0   11.60    2.40
  -2  -7   0   12.50    2.40
   2  -7   0   14.10    2.50
   2  -7   0   12.20    2.10
  -2  -7   0   10.50    1.80
   2   7   1   98.69    7.20
   2   7   1   96.19    7.00
  -2   7  -1  103.19    6.80
   2  -7   1   92.69    6.70
  -2  -7  -1  105.19    7.60
   2  -7   1   93.59    6.50
  -2  -7  -1  102.39    6.80
  -2   7  -2  279.97   16.90
   2   7   2  290.17   17.40
  -2  -7  -2  290.07   17.00
   2  -7   2  273.57   17.20
  -2   7  -3  784.32   44.10
   2   7   3  776.52   44.60
   2  -7   3  766.52   45.50
  -2  -7  -3  769.52   43.90
   2   7   4   32.60    4.40
   2   7   4   42.20    6.00
  -2   7  -4   47.40    4.70
   2   7   4   44.60    4.70
   2   7   4   45.80    5.20
   2   7   4   36.20    4.40
   2  -7   4   41.70    4.90
  -2  -7  -4   45.50    6.40
   2  -7   4   35.10    4.60
   2  -7   4   42.40    4.60
   2  -7   4   43.10    5.20
   2   7   5  588.84   35.70
  -2   7  -5  623.64   35.30
   2   7   5  611.94   35.30
   2   7   5  604.44   35.50
   2   7   5  636.14   36.00
   2   7   5  603.14   35.70
   2  -7   5  584.94   35.90
   2  -7   5  612.44   36.30
  -2  -7  -5  620.24   35.00
   2  -7   5  564.54   36.00
   2  -7   5  579.94   35.50
   2  -7   5  605.24   35.60
   2   7   6    4.30    2.10
   2   7   6    0.60    2.10
   2   7   6    6.90    2.80
   2   7   6    4.80    2.50
   2   7   6    2.30    2.30
  -2   7  -6    7.80    2.20
   2  -7   6    6.10    2.70
   2  -7   6    5.90    2.80
  -2  -7  -6    4.60    2.10
   2  -7   6    0.80    2.40
   2  -7   6    5.40    2.70
   2   7   7   14.30    3.30
   2   7   7   10.50    3.20
   2   7   7    9.10    2.60
   2   7   7    9.20    2.60
   2   7   7    9.20    2.80
  -2   7  -7    9.30    2.50
   2  -7   7    8.60    3.30
   2  -7   7   11.30    3.10
  -2  -7  -7   11.00    2.60
   2  -7   7    9.20    3.20
   2  -7   7   10.20    2.90
   2  -7   7   11.30    3.10
   2   7   8   39.70    4.70
   2   7   8   34.80    5.10
   2   7   8   37.90    5.00
   2   7   8   37.90    4.80
   2  -7   8   24.60    4.80
   2  -7   8   38.00    5.10
   2  -7   8   29.60    5.10
   2  -7   8   47.50    5.70
   2  -7   8   36.10    5.00
   2   7   9  231.28   13.90
   2   7   9  214.98   13.70
   2   7   9  205.78   15.30
   2  -7   9  227.78   14.30
   2  -7   9  198.88   13.50
   2  -7   9  205.28   14.60
   2   7  10    9.80    1.80
   2   7  10    7.00    1.80
   2   7  10   11.60    1.80
   2  -7  10   13.00    2.60
   2  -7  10   15.00    3.40
  -2   8  10   77.09    6.80
  -2   8  10   88.19    7.80
  -2  -8  10   82.09    6.50
  -2   8   9   11.10    2.60
  -2   8   9    8.60    2.40
  -2   8   9   10.50    2.60
  -2  -8   9    9.60    3.00
  -2  -8   9   14.30    3.30
  -2  -8   9    6.40    3.40
  -2   8   8    5.80    2.30
  -2   8   8    5.20    2.40
  -2   8   8    5.50    2.50
  -2  -8   8    5.50    2.50
  -2  -8   8    2.20    2.60
  -2  -8   8    5.60    3.20
  -2  -8   8    2.70    6.70
  -2   8   7   36.30    4.80
  -2   8   7   35.80    4.70
   2   8  -7   24.10    4.60
  -2   8   7   40.90    4.90
  -2   8   7   29.40    4.70
  -2  -8   7   35.10    5.70
  -2  -8   7   36.00    4.60
  -2  -8   7   31.90    5.20
  -2  -8   7   30.40    5.70
   2  -8  -7   28.40    3.90
  -2  -8   7   35.00    5.50
  -2   8   6  193.88   13.30
  -2   8   6  183.38   13.10
  -2   8   6  190.28   12.80
  -2   8   6  174.78   13.00
   2   8  -6  192.48   12.70
  -2  -8   6  192.48   14.10
  -2  -8   6  193.78   12.80
   2  -8  -6  196.18   12.30
  -2  -8   6  190.58   13.50
  -2  -8   6  193.18   13.60
  -2  -8   6  186.28   14.30
  -2   8   5    7.90    2.70
  -2   8   5    5.80    1.90
  -2   8   5    4.40    2.00
  -2   8   5    5.40    2.30
   2   8  -5    3.50    2.00
  -2  -8   5    3.80    1.90
   2  -8  -5    2.10    1.50
  -2  -8   5    3.00    2.60
  -2  -8   5    3.60    2.40
  -2  -8   5    1.50    2.20
  -2  -8   5    5.60    2.70
  -2   8   4  102.79    8.40
  -2   8   4   96.29    7.70
  -2   8   4   95.99    7.60
  -2   8   4   89.79    8.40
  -2  -8   4   88.99    8.20
  -2  -8   4   89.89    8.10
  -2  -8   4   99.69    7.50
  -2  -8   4   96.29    8.80
  -2  -8   4   93.69    8.00
  -2   8   3    1.00    1.80
   2   8  -3    0.80    1.30
  -2  -8   3    1.30    1.50
   2  -8  -3    0.90    1.10
   2   8  -2 1803.82  103.29
   2  -8  -2 1841.72  103.29
  -2  -8   2 1941.61  103.99
   2   8  -1    8.00    1.70
  -2  -8   1    4.00    2.00
   2  -8  -1    1.70    1.60
   2  -8  -1    3.70    1.30
  -2  -8   1    2.20    2.00
   2   8   0  193.78   12.20
  -2   8   0  179.48   11.40
   2   8   0  176.38   11.30
  -2  -8   0  183.08   11.60
  -2  -8   0  201.48   12.10
   2  -8   0  178.88   11.90
   2  -8   0  187.98   11.40
   2   8   1   83.09    6.30
   2   8   1   73.59    6.20
  -2   8  -1   91.19    7.50
  -2  -8  -1   77.09    5.90
   2  -8   1   78.39    6.10
   2  -8   1   71.59    5.50
  -2   8  -2  180.88   11.50
   2   8   2  185.38   12.00
  -2  -8  -2  178.38   11.50
   2  -8   2  181.08   11.70
   2   8   3   40.70    4.40
   2   8   3   32.60    4.20
  -2   8  -3   39.70    4.00
   2   8   3   40.50    4.70
   2   8   3   37.20    3.90
   2  -8   3   32.80    4.50
   2  -8   3   27.70    4.30
   2  -8   3   44.80    4.70
   2  -8   3   34.50    4.60
   2  -8   3   39.00    4.30
  -2  -8  -3   35.30    4.00
  -2   8  -4  261.17   15.80
   2   8   4  258.67   16.00
   2   8   4  241.88   15.70
   2   8   4  218.98   15.70
   2   8   4  257.67   16.20
   2   8   4  252.67   16.10
   2  -8   4  238.88   16.50
   2  -8   4  244.48   16.50
   2  -8   4  245.68   16.10
   2  -8   4  249.68   16.00
   2  -8   4  238.28   15.90
  -2  -8  -4  258.77   15.60
   2   8   5   89.99    7.90
   2   8   5   86.39    8.50
  -2   8  -5   88.39    7.30
   2  -8   5   80.19    9.90
  -2  -8  -5   90.59    7.20
   2  -8   5   88.09    8.10
   2  -8   5   86.49    8.30
   2   8   6  106.29    8.10
   2   8   6   92.59    8.50
   2   8   6   98.79    8.70
  -2   8  -6   92.99    8.10
   2   8   6  106.59    8.60
   2   8   6  103.59    8.30
   2  -8   6  106.49    9.20
   2  -8   6   88.69    8.30
   2  -8   6   93.39    9.30
  -2  -8  -6  100.39    8.00
   2  -8   6   89.79    8.50
   2  -8   6   99.19    8.60
   2   8   7    6.30    4.00
   2   8   7    6.90    3.60
  -2   8  -7    4.50    2.60
   2   8   7    5.40    3.70
  -2  -8  -7    0.30    2.40
   2  -8   7    1.30    2.10
   2  -8   7    5.60    2.80
   2  -8   7    2.50    4.10
   2  -8   7    7.10    3.30
   2   8   8  155.08   11.30
   2   8   8  150.88   11.20
   2   8   8  168.98   11.20
   2   8   8  161.58   11.10
   2  -8   8  147.99   11.10
   2  -8   8  142.39   10.80
   2  -8   8  168.08   11.80
   2   8   9   36.30    4.10
   2   8   9   33.80    4.30
   2   8   9   35.00    3.90
   2   8   9   34.10    4.20
   2  -8   9   34.60    4.40
   2  -8   9   34.10    4.30
  -2   9  10    4.00    1.40
  -2   9  10    3.00    1.50
  -2  -9  10    5.60    1.70
  -2   9   9   28.10    4.30
  -2   9   9   32.30    4.70
  -2   9   9   28.30    3.60
  -2  -9   9   18.70    3.50
  -2  -9   9   18.70    3.20
  -2   9   8   25.00    4.20
  -2   9   8   33.40    4.60
  -2   9   8   24.60    3.70
  -2  -9   8   27.70    5.50
  -2  -9   8   27.80    5.10
  -2  -9   8   17.90    3.60
  -2   9   7  141.79   10.60
  -2   9   7  144.49   10.70
  -2   9   7  147.89   10.30
   2   9  -7  141.29   10.50
  -2  -9   7  135.49   12.10
  -2  -9   7  140.29   11.00
   2  -9  -7  130.19    9.90
  -2  -9   7  152.68   11.70
  -2  -9   7  138.69   10.50
  -2  -9   7  152.08   12.00
  -2   9   6   53.49    6.00
  -2   9   6   42.30    5.50
  -2   9   6   58.89    5.80
  -2   9   6   62.99    6.10
  -2  -9   6   53.49    5.90
  -2  -9   6   60.29    6.80
  -2  -9   6   56.69    6.70
  -2  -9   6   53.99    7.10
  -2  -9   6   53.59    6.50
   2   9  -5  902.01   49.00
  -2   9   5  830.22   49.20
  -2   9   5  837.02   48.90
  -2   9   5  753.92   52.29
  -2  -9   5  863.31   49.20
   2  -9  -5  882.71   48.60
  -2  -9   5  912.61   50.19
  -2  -9   5  825.72   49.70
  -2   9   4   45.40    5.80
   2   9  -4   48.40    4.90
  -2   9   4   40.90    5.20
  -2   9   4   38.80    5.20
  -2   9   4   49.90    5.00
  -2  -9   4   41.80    5.70
   2  -9  -4   53.59    4.60
  -2  -9   4   53.89    5.40
  -2  -9   4   36.40    5.40
  -2  -9   4   43.70    5.60
  -2  -9   4   49.30    5.90
  -2   9   3   62.49    8.60
  -2   9   3   73.59    6.60
   2   9  -3   75.29    6.10
  -2  -9   3   82.49    7.00
   2  -9  -3   72.09    5.80
  -2  -9   3   81.39    6.80
  -2  -9   3   70.69    8.60
  -2   9   2   22.00    3.70
   2   9  -2   25.70    3.50
   2   9  -2   24.20    4.30
  -2   9   2   20.80    3.40
   2  -9  -2   24.10    3.10
  -2  -9   2   14.60    3.00
  -2  -9   2   21.10    3.60
  -2  -9   2   20.10    3.60
   2   9  -1    4.90    1.50
   2  -9  -1    5.80    1.70
  -2  -9   1    5.50    2.00
   2   9   0  105.79    7.00
   2   9   0  118.49    8.00
  -2   9   0   97.29    6.90
   2  -9   0   98.79    7.60
  -2  -9   0  101.29    7.30
  -2  -9   0   91.39    7.50
   2   9   1  293.87   18.80
  -2   9  -1  331.37   18.90
   2  -9   1  304.67   18.60
   2  -9   1  330.67   19.60
  -2  -9  -1  301.37   20.20
  -2  -9  -1  328.07   18.90
  -2   9  -2    1.90    1.50
   2   9   2    1.00    1.50
   2  -9   2    5.00    1.80
  -2  -9  -2    1.70    1.40
   2   9   3  224.78   14.50
   2   9   3  242.48   14.80
  -2   9  -3  245.78   14.40
   2   9   3  214.08   14.50
   2   9   3  205.68   14.00
   2   9   3  230.88   14.40
   2  -9   3  198.38   14.50
   2  -9   3  225.48   14.70
   2  -9   3  217.28   14.80
   2  -9   3  216.08   14.20
  -2  -9  -3  237.08   14.30
   2  -9   3  213.08   14.40
   2   9   4   16.70    3.20
   2   9   4   12.40    2.80
   2   9   4   16.20    3.10
   2   9   4   16.10    3.00
   2   9   4   14.60    2.90
  -2   9  -4   16.40    3.40
  -2   9  -4   13.80    3.00
   2  -9   4   17.60    3.30
   2  -9   4   16.30    3.60
   2  -9   4   13.90    2.70
   2  -9   4   16.10    3.40
  -2  -9  -4   14.00    2.90
   2  -9   4   22.70    4.00
   2   9   5  379.36   22.50
   2   9   5  400.26   23.20
  -2   9  -5  308.47   21.70
   2   9   5  358.06   22.60
   2   9   5  368.06   22.10
  -2   9  -5  353.36   22.20
   2   9   5  348.57   22.50
   2  -9   5  347.47   23.20
   2  -9   5  361.96   22.70
   2  -9   5  346.67   25.10
   2  -9   5  359.96   22.40
   2  -9   5  342.07   22.50
  -2  -9  -5  387.26   22.40
  -2   9  -6   34.50    5.00
   2   9   6   28.10    4.50
   2   9   6   27.10    4.40
   2   9   6   29.80    4.80
   2   9   6   36.70    5.20
   2  -9   6   30.30    4.90
  -2  -9  -6   34.50    4.50
   2  -9   6   30.80    5.00
   2  -9   6   29.70    5.30
   2  -9   6   26.50    5.10
   2  -9   6   42.30    5.20
   2   9   7  155.98   11.40
   2   9   7  161.08   10.90
   2   9   7  159.08   11.00
  -2   9  -7  144.49   11.60
   2   9   7  159.78   11.40
   2  -9   7  140.19   13.40
   2  -9   7  155.98   11.40
   2  -9   7  151.08   11.70
   2  -9   7  143.79   10.90
  -2  -9  -7  142.89   11.20
   2  -9   7  153.98   11.60
   2   9   8   11.70    2.70
   2   9   8   13.60    2.80
   2   9   8    8.70    2.40
   2   9   8   11.40    2.60
   2  -9   8    9.60    2.80
   2  -9   8    9.50    3.00
   2  -9   8    8.00    2.80
   2   9   9   14.00    2.20
   2   9   9   13.60    2.40
   2   9   9   10.20    2.20
   2   9   9   14.90    2.40
   2  -9   9   22.30    3.50
   2  -9   9   12.70    2.60
  -2  10   9   -0.10    1.70
  -2  10   9    4.30    1.90
  -2  10   9    1.90    1.80
  -2 -10   9   -1.10    1.90
  -2 -10   9    4.60    2.40
  -2  10   8  210.58   13.80
  -2  10   8  217.28   14.30
  -2  10   8  198.68   13.90
  -2 -10   8  221.08   15.00
  -2 -10   8  200.88   14.20
  -2 -10   8  232.28   15.40
  -2  10   7  238.08   14.80
   2  10  -7  204.98   15.00
  -2  10   7  233.68   15.20
  -2  10   7  233.28   15.40
  -2 -10   7  216.98   15.80
  -2 -10   7  222.68   16.30
  -2 -10   7  202.88   14.80
   2 -10  -7  214.18   15.10
  -2 -10   7  239.58   16.40
  -2 -10   7  224.68   15.20
  -2  10   6   19.80    3.60
  -2  10   6   18.50    3.50
   2  10  -6   18.60    3.40
  -2  10   6   16.70    3.20
  -2  10   6   18.30    3.40
  -2 -10   6   18.50    3.90
  -2 -10   6   20.00    4.60
  -2 -10   6   24.80    4.60
  -2 -10   6   15.60    3.50
  -2 -10   6   14.80    3.90
   2 -10  -6   12.30    2.60
  -2  10   5   33.20    4.70
  -2  10   5   33.30    4.50
  -2  10   5   28.30    4.80
   2  10  -5   31.20    4.60
  -2  10   5   27.60    4.90
  -2 -10   5   23.30    4.40
  -2 -10   5   30.90    4.90
  -2 -10   5   28.30    5.20
  -2 -10   5   29.20    5.00
  -2 -10   5   23.40    4.60
   2 -10  -5   27.50    4.00
  -2  10   4   55.19    5.60
  -2  10   4   67.69    6.40
  -2  10   4   59.79    6.30
  -2  10   4   60.09    6.10
   2  10  -4   64.99    6.00
  -2 -10   4   60.89    6.60
   2 -10  -4   60.09    5.60
  -2 -10   4   64.79    6.60
  -2 -10   4   60.39    6.80
  -2 -10   4   55.19    6.60
  -2 -10   4   63.39    6.50
  -2  10   3  387.76   23.40
  -2  10   3  390.66   23.60
  -2  10   3  374.36   23.00
   2  10  -3  410.46   23.30
   2  10  -3  342.07   24.20
  -2  10   3  361.36   23.30
   2 -10  -3  404.96   23.10
  -2 -10   3  385.56   23.90
  -2 -10   3  344.97   23.50
  -2 -10   3  432.86   24.10
  -2 -10   3  365.86   24.00
  -2 -10   3  405.16   23.70
  -2  10   2  799.72   46.60
  -2  10   2  772.52   46.10
   2  10  -2  763.62   46.00
  -2  10   2  863.21   48.60
   2  10  -2  845.72   47.10
  -2 -10   2  741.43   46.60
   2 -10  -2  843.92   46.20
  -2 -10   2  863.91   47.00
  -2 -10   2  786.82   46.90
  -2  10   1  177.78   11.80
   2  10  -1  192.98   12.60
  -2  10   1  170.58   12.30
   2  10  -1  181.38   11.70
   2 -10  -1  186.68   11.80
  -2 -10   1  190.68   12.40
  -2 -10   1  182.68   12.40
  -2  10   0  145.69    9.50
   2  10   0  131.69    9.20
   2  10   0  150.58    9.90
  -2  10   0  133.89    9.30
  -2 -10   0  143.69   10.00
   2 -10   0  122.09    9.70
   2 -10   0  132.69   10.00
  -2 -10   0  144.59    9.80
  -2 -10   0  130.29    9.30
   2 -10   0  144.99    9.20
  -2  10  -1   86.79    6.90
   2  10   1   94.39    8.50
   2  10   1  103.89    7.60
   2 -10   1   93.19   10.30
  -2 -10  -1   93.69    7.80
   2 -10   1  101.09    7.70
  -2 -10  -1   97.09    7.30
   2  10   2   96.09    7.70
   2  10   2   95.09    7.20
   2  10   2   82.09    6.90
  -2  10  -2   91.29    6.90
   2  10   2   88.59    7.20
   2 -10   2   95.39    7.70
   2 -10   2   96.99    7.50
  -2 -10  -2   97.29    7.30
   2 -10   2   81.99    7.30
   2 -10   2   79.69    7.10
  -2 -10  -2   84.89    7.50
   2  10   3  200.28   12.70
  -2  10  -3  153.38   13.50
   2  10   3  186.18   12.20
   2  10   3  195.38   12.50
   2  10   3  180.38   12.60
   2  10   3  181.88   12.40
  -2  10  -3  201.18   12.40
   2 -10   3  174.28   12.40
  -2 -10  -3  212.68   12.70
   2 -10   3  157.58   12.50
  -2 -10  -3  190.58   12.70
   2 -10   3  175.08   12.70
   2 -10   3  181.78   13.00
   2 -10   3  175.28   12.60
   2  10   4  679.73   37.40
  -2  10  -4  662.73   37.10
   2  10   4  499.45   40.10
   2  10   4  610.04   36.90
   2 -10   4  578.14   37.20
   2 -10   4  709.63   43.00
   2 -10   4  674.83   37.60
   2 -10   4  568.54   38.50
  -2 -10  -4  663.83   37.00
   2  10   5   17.50    3.30
   2  10   5   18.60    3.80
   2  10   5   25.00    4.10
   2  10   5   24.20    3.90
   2  10   5   20.40    3.90
  -2  10  -5   20.20    3.80
  -2  10  -5   10.40    4.20
   2 -10   5   18.70    3.70
   2 -10   5   18.10    3.90
  -2 -10  -5   22.40    4.70
   2 -10   5   20.30    3.80
   2 -10   5   15.90    3.60
   2  10   6   71.29    7.50
   2  10   6   85.79    7.30
   2  10   6   61.79    9.10
  -2  10  -6   61.99    7.30
   2  10   6   65.29    6.60
   2  10   6   69.29    6.60
   2 -10   6   74.49    7.30
   2 -10   6   78.89    7.90
   2 -10   6   73.99    7.30
   2 -10   6   68.39    7.40
  -2 -10  -6   72.59    7.10
   2  10   7   83.89    7.50
   2  10   7   90.79    7.20
   2  10   7   89.09    7.90
   2  10   7   91.79    7.20
   2 -10   7   77.69    7.60
   2 -10   7   87.49    8.00
   2 -10   7   85.29    8.00
   2  10   8  179.68   11.60
   2  10   8  176.78   13.60
   2  10   8  166.48   11.70
   2  10   8  168.88   11.70
   2 -10   8  172.68   11.90
   2 -10   8  177.58   12.30
   2 -10   8  167.08   11.70
   2  10   9   -0.70    1.20
   2  10   9    0.50    1.20
   2  10   9    0.90    1.40
   2 -10   9   -0.80    1.30
   2 -10   9    0.10    1.20
  -2  11   9   22.60    3.10
  -2  11   9   21.70    3.20
  -2  11   9   13.10    2.80
  -2 -11   9   22.40    3.60
  -2 -11   9   17.70    3.00
  -2  11   8   28.40    4.20
  -2  11   8   30.00    4.60
  -2  11   8   27.50    4.40
  -2 -11   8   30.20    5.40
  -2 -11   8   30.50    4.40
  -2 -11   8   26.10    4.70
  -2  11   7  113.89    9.00
  -2  11   7  108.99    8.80
  -2  11   7  119.49    8.50
  -2 -11   7  122.19   10.10
  -2 -11   7   94.69    9.30
  -2 -11   7  106.79    9.00
  -2 -11   7   97.39    8.70
   2  11  -6  263.97   17.10
  -2  11   6  251.87   16.90
  -2  11   6  264.07   17.00
  -2  11   6  274.07   16.80
  -2 -11   6  260.87   17.80
  -2 -11   6  256.87   18.20
   2 -11  -6  256.87   16.60
  -2 -11   6  267.17   17.40
  -2 -11   6  227.18   17.20
  -2 -11   6  253.77   17.30
  -2  11   5   27.00    4.40
  -2  11   5   25.30    4.60
  -2  11   5   21.60    3.80
  -2 -11   5   34.50    5.50
   2 -11  -5   27.50    4.60
  -2 -11   5   17.70    4.20
  -2 -11   5   23.20    4.60
  -2 -11   5   29.60    5.10
  -2 -11   5   23.50    4.20
  -2  11   4    2.40    2.10
  -2  11   4   -1.00    2.10
  -2  11   4    3.10    2.50
   2  11  -4   -0.80    2.10
   2  11  -4    6.40    3.10
  -2  11   4    5.10    2.00
  -2 -11   4    2.60    2.10
  -2 -11   4    5.00    2.60
  -2 -11   4    1.50    2.50
  -2 -11   4    4.30    2.40
   2 -11  -4    2.80    1.90
   2  11  -3  851.11   48.10
  -2  11   3  854.51   46.80
   2  11  -3  742.13   46.20
   2  11  -3  861.41   47.00
  -2  11   3  756.12   46.80
  -2  11   3  834.32   47.20
  -2  11   3  761.62   46.70
  -2 -11   3  737.43   47.00
   2 -11  -3  861.81   46.80
  -2 -11   3  814.42   47.60
  -2 -11   3  891.31   47.80
  -2 -11   3  778.22   47.70
  -2  11   2    2.20    2.50
   2  11  -2    5.70    2.80
  -2  11   2   -2.40    3.50
  -2  11   2    2.80    1.70
   2  11  -2    2.70    2.20
   2  11  -2    4.50    1.80
  -2  11   2    1.70    1.70
  -2 -11   2    4.20    2.50
  -2 -11   2    9.90    3.30
   2 -11  -2   -0.80    2.40
  -2 -11   2    4.50    2.10
  -2 -11   2    1.50    1.90
   2  11  -1  492.75   29.20
  -2  11   1  515.65   29.40
   2  11  -1  504.15   30.00
  -2  11   1  497.55   29.60
   2  11  -1  512.45   29.40
  -2  11   1  478.45   30.70
  -2 -11   1  519.15   30.20
   2 -11  -1  509.55   29.30
   2 -11  -1  445.16   30.70
  -2 -11   1  513.15   30.10
  -2 -11   1  510.95   30.20
  -2  11   0   12.50    2.60
   2  11   0   21.60    3.70
   2  11   0   13.70    4.40
   2  11   0   18.70    3.00
  -2  11   0   16.60    2.90
   2 -11   0   16.20    2.60
  -2 -11   0   15.40    3.10
  -2 -11   0   12.90    3.60
   2  11   1   44.40    5.00
   2  11   1   51.99    5.40
  -2  11  -1   51.59    5.30
  -2  11  -1   59.19    5.40
   2  11   1   58.29    5.40
  -2 -11  -1   58.99    5.80
   2 -11   1   52.59    5.70
   2 -11   1   52.09    5.60
  -2 -11  -1   48.80    5.60
   2  11   2    5.60    2.40
   2  11   2    6.40    3.10
   2  11   2    9.20    2.50
   2  11   2    8.70    2.50
   2  11   2   11.30    2.40
  -2  11  -2    6.80    2.20
  -2 -11  -2    9.50    2.80
   2 -11   2    7.00    3.00
  -2 -11  -2   10.00    2.50
   2 -11   2    6.90    2.50
   2 -11   2    7.60    2.80
   2 -11   2    8.90    3.10
   2 -11   2    8.50    2.40
   2  11   3  181.58   12.60
   2  11   3  179.68   12.80
   2  11   3  194.78   12.90
   2  11   3  204.58   12.90
   2  11   3  176.38   12.50
  -2  11  -3  208.28   13.10
   2 -11   3  167.28   13.30
   2 -11   3  181.98   12.90
   2 -11   3  183.58   14.30
  -2 -11  -3  203.68   12.90
  -2 -11  -3  167.88   12.70
   2 -11   3  182.28   12.80
   2 -11   3  185.58   12.80
   2  11   4   30.30    4.70
  -2  11  -4   23.80    4.50
   2  11   4   25.80    4.20
  -2  11  -4   18.10    4.70
   2  11   4   24.90    4.00
   2  11   4   25.30    4.10
   2  11   4   22.50    4.00
   2 -11   4   24.20    4.90
   2 -11   4   19.90    3.90
   2 -11   4   25.60    4.40
  -2 -11  -4   33.90    4.80
   2 -11   4   27.80    4.40
   2  11   5  142.99    9.70
   2  11   5  140.09   10.00
  -2  11  -5  118.99   10.20
   2  11   5  140.99   10.40
   2  11   5  130.89    9.90
   2  11   5  124.99   11.30
   2 -11   5  113.39   10.30
   2 -11   5  131.09   10.80
  -2 -11  -5  128.19   10.30
   2 -11   5  134.29   10.40
   2 -11   5  135.99   10.50
   2  11   6    1.10    1.80
   2  11   6   -1.10    1.70
   2  11   6   -2.10    1.70
  -2  11  -6   -3.60    3.40
   2  11   6   -0.50    2.00
   2 -11   6    0.00    1.90
  -2 -11  -6   -2.50    2.70
   2 -11   6    3.40    2.50
   2 -11   6    0.40    2.20
   2  11   7  160.38   11.50
   2  11   7  175.48   12.00
   2  11   7  162.08   11.20
   2  11   7  168.58   11.30
   2 -11   7  158.08   11.90
   2 -11   7  159.88   11.70
   2 -11   7  157.38   11.90
   2  11   8    4.20    2.00
   2  11   8    7.20    2.30
   2  11   8    5.30    1.70
   2  11   8    3.60    2.00
   2 -11   8    7.10    2.40
   2 -11   8    7.40    2.50
   2 -11   8    5.90    2.20
   2  11   9   84.29    5.60
   2  11   9   76.09    5.50
   2 -11   9   73.09    5.70
   2 -11   9   75.89    5.60
  -2  12   9    0.70    1.30
  -2  12   9    0.10    1.20
  -2  12   9    0.30    1.50
  -2 -12   9    0.00    1.60
  -2 -12   9    1.80    1.50
  -2  12   8   71.59    8.00
  -2  12   8   84.39    6.50
  -2  12   8   68.79    7.50
  -2 -12   8   95.89    8.00
  -2 -12   8   80.99    9.80
   2  12  -7    2.50    4.00
  -2  12   7    6.10    2.20
  -2  12   7   10.70    2.60
  -2  12   7    7.80    2.40
  -2 -12   7    7.30    3.00
  -2 -12   7    5.30    2.70
  -2 -12   7    7.90    3.10
  -2 -12   7    8.50    2.60
  -2  12   6  269.97   17.40
   2  12  -6  255.37   18.30
  -2  12   6  274.97   17.00
  -2  12   6  260.47   17.30
  -2 -12   6  282.17   17.80
  -2 -12   6  253.77   17.90
  -2 -12   6  265.47   18.40
  -2 -12   6  248.68   17.30
   2 -12  -6  259.57   17.90
   2  12  -5   60.39    7.00
   2  12  -5   60.99    8.40
  -2  12   5   68.99    6.60
  -2  12   5   69.39    6.30
  -2  12   5   65.49    6.60
  -2 -12   5   69.29    6.90
  -2 -12   5   64.19    7.20
  -2 -12   5   64.59    7.70
   2 -12  -5   64.39    6.70
  -2 -12   5   65.29    7.40
  -2 -12   5   68.09    7.20
  -2  12   4  349.47   21.60
  -2  12   4  335.67   21.70
   2  12  -4  305.07   21.00
   2  12  -4  348.97   23.30
  -2  12   4  352.06   21.50
   2  12  -4  363.26   22.00
   2 -12  -4  356.16   21.50
  -2 -12   4  355.86   22.50
  -2 -12   4  341.17   22.60
  -2 -12   4  356.46   22.30
  -2  12   3    0.60    2.10
   2  12  -3   -1.50    2.60
   2  12  -3    2.20    2.50
  -2  12   3    2.60    1.70
   2  12  -3    0.60    2.20
  -2  12   3   -1.70    4.00
  -2  12   3   -0.70    2.00
  -2 -12   3    3.20    2.50
   2 -12  -3   -4.90    3.00
  -2 -12   3   -1.60    2.80
   2 -12  -3    3.60    1.80
  -2 -12   3    6.10    2.80
   2  12  -2  244.88   15.20
  -2  12   2  228.28   15.10
  -2  12   2  237.28   14.80
  -2  12   2  239.68   15.00
   2  12  -2  241.68   16.10
  -2  12   2  220.98   15.00
   2  12  -2  211.08   14.50
  -2 -12   2  239.38   16.50
   2 -12  -2  220.88   15.20
   2 -12  -2  234.48   14.90
  -2 -12   2  213.68   15.30
  -2 -12   2  228.38   15.50
  -2 -12   2  222.28   15.60
   2  12  -1   19.90    3.50
   2  12  -1   23.90    4.30
   2  12  -1   18.80    3.50
  -2  12   1   22.10    3.60
  -2  12   1   21.60    3.50
  -2  12   1   26.20    3.90
   2 -12  -1   21.30    3.90
  -2 -12   1   18.50    4.00
  -2 -12   1   27.80    4.20
   2 -12  -1   18.00    3.30
  -2 -12   1   21.30    4.10
   2  12   0  104.39    8.50
   2  12   0   96.29    7.60
  -2  12   0  107.29    7.90
  -2  12   0  104.39    8.20
   2  12   0  105.29    8.20
  -2 -12   0   99.59    8.30
   2 -12   0  100.89    8.20
   2  12   1    2.80    1.90
   2  12   1    0.30    1.70
   2  12   1   -0.50    1.70
  -2  12  -1    5.20    2.20
  -2  12  -1    1.50    2.10
  -2 -12  -1    1.10    3.50
   2 -12   1    0.40    2.10
   2 -12   1   -3.10    2.90
  -2 -12  -1   -2.00    1.90
   2  12   2  362.26   21.60
   2  12   2  321.87   23.70
  -2  12  -2  350.36   21.80
   2  12   2  344.27   21.60
   2  12   2  370.86   22.20
   2 -12   2  357.16   22.00
   2 -12   2  351.06   21.80
   2 -12   2  380.66   25.10
  -2 -12  -2  340.27   22.00
   2 -12   2  352.56   22.00
  -2 -12  -2  372.96   22.30
  -2  12  -3   14.50    3.50
   2  12   3   16.60    3.30
   2  12   3   14.50    3.10
  -2  12  -3   14.40    3.60
   2  12   3   16.10    3.40
   2  12   3   12.90    3.30
   2 -12   3   14.70    3.90
   2 -12   3   18.60    3.90
  -2 -12  -3   15.90    3.50
   2 -12   3   21.80    4.80
   2 -12   3   14.80    3.20
  -2 -12  -3   13.10    3.10
   2 -12   3   14.30    3.30
   2  12   4   22.80    3.80
   2  12   4   27.40    4.90
   2  12   4   21.60    3.60
   2  12   4   18.90    3.60
   2  12   4   16.60    3.90
   2 -12   4   17.20    4.00
   2 -12   4   22.70    4.00
  -2 -12  -4   18.10    3.30
  -2 -12  -4   31.70    5.50
   2 -12   4   17.00    3.60
   2 -12   4   22.40    4.00
  -2  12  -5   23.60    4.50
   2  12   5   27.40    4.20
   2  12   5   23.60    4.30
   2  12   5   20.80    3.40
   2  12   5   24.80    4.20
   2 -12   5   29.00    5.10
  -2 -12  -5   16.20    3.60
   2 -12   5   27.10    4.40
   2 -12   5   22.20    4.50
   2 -12   5   19.30    4.00
   2  12   6  442.96   26.30
   2  12   6  419.96   26.60
   2  12   6  438.16   26.30
   2  12   6  442.36   26.70
   2 -12   6  436.56   26.70
   2 -12   6  442.66   27.50
   2 -12   6  420.16   26.90
   2  12   7   18.50    3.10
   2  12   7   21.00    3.50
   2  12   7   23.20    4.10
   2  12   7   19.60    3.10
   2 -12   7   24.00    4.50
   2 -12   7   18.90    3.30
   2 -12   7   18.90    3.40
   2  12   8   57.19    4.70
   2  12   8   45.90    4.20
   2  12   8   50.99    4.70
   2  12   8   50.29    4.90
   2 -12   8   46.60    4.80
   2 -12   8   47.20    4.90
  -2  13   8   23.20    3.10
  -2  13   8   28.10    3.80
  -2  13   8   21.90    3.40
  -2 -13   8   18.20    3.30
  -2 -13   8   18.20    3.50
  -2  13   7   38.20    4.50
   2  13  -7   22.50    5.30
  -2  13   7   38.50    4.70
  -2  13   7   40.30    4.60
  -2 -13   7   34.40    5.10
  -2 -13   7   29.30    4.90
  -2 -13   7   30.10    5.30
  -2  13   6  221.88   14.50
  -2  13   6  219.78   13.90
   2  13  -6  186.08   15.50
  -2  13   6  211.38   14.20
  -2 -13   6  225.38   14.70
  -2 -13   6  203.88   15.10
  -2 -13   6  203.68   14.90
  -2  13   5    7.80    2.70
   2  13  -5   14.80    3.00
   2  13  -5    6.50    3.60
   2  13  -5    1.20    3.40
  -2  13   5   13.00    3.30
  -2  13   5    8.40    4.00
  -2 -13   5    5.50    3.80
  -2 -13   5    7.10    3.80
   2 -13  -5   10.80    3.20
  -2  13   4    7.00    2.30
   2  13  -4    1.30    3.20
  -2  13   4    3.20    1.90
  -2  13   4    7.70    2.50
   2  13  -4   -2.40    2.90
   2  13  -4   -0.90    2.80
  -2 -13   4    2.60    2.30
   2 -13  -4    1.20    2.40
  -2 -13   4    5.40    2.80
  -2 -13   4    4.80    3.40
   2  13  -3  882.61   51.09
  -2  13   3  810.52   49.30
   2  13  -3  824.02   49.00
   2  13  -3  844.72   49.80
  -2  13   3  912.31   49.60
  -2  13   3  826.62   49.00
  -2  13   3  904.51   49.90
  -2 -13   3  884.11   50.99
  -2 -13   3  859.81   50.49
  -2 -13   3  874.51   50.49
  -2 -13   3  828.12   49.80
   2 -13  -3  853.11   49.70
  -2  13   2   11.40    2.50
  -2  13   2   11.50    2.80
  -2  13   2   11.80    2.70
  -2  13   2   16.30    3.50
   2  13  -2   12.30    3.50
  -2 -13   2    9.00    3.00
  -2 -13   2   11.90    3.50
   2 -13  -2   12.80    3.20
  -2 -13   2   10.80    3.50
  -2 -13   2   17.00    4.20
   2  13  -1  253.87   16.20
  -2  13   1  225.08   15.50
   2  13  -1  222.38   15.00
  -2  13   1  237.18   15.20
   2 -13  -1  241.98   16.20
  -2 -13   1  252.67   16.10
   2 -13  -1  218.88   16.50
  -2 -13   1  239.58   16.10
  -2 -13   1  238.48   19.50
  -2  13   0    0.60    1.90
   2  13   0    1.50    1.90
   2  13   0    1.60    2.00
   2  13   0    5.00    2.40
  -2  13   0    2.10    2.00
  -2 -13   0   -0.70    4.00
  -2 -13   0   -1.90    1.80
   2  13   1   12.70    2.70
  -2  13  -1   13.10    2.90
   2  13   1   15.70    3.20
  -2  13  -1   12.00    2.80
   2  13   1   14.50    3.60
   2 -13   1    9.70    2.90
  -2 -13  -1   16.50    3.30
   2 -13   1   14.30    3.60
   2  13   2  214.58   15.50
  -2  13  -2  173.48   14.30
   2  13   2  240.08   14.50
   2  13   2  199.18   14.60
   2  13   2  212.38   13.90
  -2  13  -2  202.68   14.80
  -2  13  -2  231.08   14.20
   2 -13   2  193.38   17.30
   2 -13   2  212.48   14.40
   2 -13   2  219.88   14.90
  -2 -13  -2  227.38   14.60
  -2 -13  -2  216.98   16.10
   2  13   3  793.42   47.60
   2  13   3  819.72   47.20
   2  13   3  819.42   47.30
  -2  13  -3  788.42   48.20
   2  13   3  764.12   47.30
   2  13   3  912.41   47.80
   2 -13   3  799.32   47.50
   2 -13   3  806.32   47.60
  -2 -13  -3  788.72   47.40
   2 -13   3  855.91   47.60
   2 -13   3  829.02   48.80
   2 -13   3  822.12   48.30
  -2 -13  -3  844.72   48.50
   2  13   4  315.17   18.40
  -2  13  -4  229.98   18.70
   2  13   4  273.67   17.60
   2  13   4  307.17   18.10
   2  13   4  315.77   18.00
   2 -13   4  297.27   18.30
  -2 -13  -4  260.47   17.40
  -2 -13  -4  261.37   18.40
   2 -13   4  290.77   18.30
   2 -13   4  243.88   17.50
   2 -13   4  237.08   19.10
   2 -13   4  288.57   18.90
   2  13   5  163.78   11.30
   2  13   5  143.99   10.40
   2  13   5  152.48   10.50
   2  13   5  145.39   10.60
   2 -13   5  123.99   12.80
   2 -13   5  147.89   11.10
   2 -13   5  134.79   10.90
   2 -13   5  141.49   11.30
   2  13   6   22.90    3.70
   2  13   6   15.90    3.30
   2  13   6   15.10    2.80
   2  13   6   16.10    3.30
   2 -13   6   13.60    3.30
   2 -13   6   12.60    3.10
   2 -13   6   12.00    3.00
   2  13   7   69.99    6.20
   2  13   7   61.69    6.30
   2  13   7   81.59    7.80
   2  13   7   71.99    5.70
   2 -13   7   74.59    6.70
   2 -13   7   68.19    7.70
   2 -13   7   73.29    6.80
   2  13   8   29.60    3.10
   2  13   8   31.70    4.50
   2  13   8   28.00    3.00
  -2  13  -8   35.00    3.20
   2 -13   8   29.60    3.50
   2 -13   8   33.10    3.70
  -2  14   8   89.99    6.30
  -2  14   8   90.59    6.30
  -2  14   8   84.79    6.10
  -2 -14   8   83.19    6.40
  -2 -14   8   89.49    6.80
  -2  14   7    2.10    2.00
  -2  14   7    5.70    1.90
  -2  14   7    3.50    2.00
  -2 -14   7    2.70    3.20
  -2 -14   7   -2.70    2.90
  -2 -14   7    6.50    2.60
   2 -14  -7    2.00    2.00
  -2  14   6   46.20    5.20
  -2  14   6   40.80    4.90
   2  14  -6   30.20    6.10
  -2  14   6   43.10    4.80
  -2 -14   6   36.50    5.60
  -2 -14   6   49.70    5.70
  -2 -14   6   37.90    5.90
  -2  14   5   79.69    7.00
  -2  14   5   80.19    6.80
   2  14  -5   62.29    8.90
  -2  14   5   79.39    6.60
   2  14  -5   55.39    9.20
  -2 -14   5   73.49    7.20
  -2 -14   5   70.79    8.00
  -2 -14   5   71.69    7.30
   2  14  -4  580.54   37.00
  -2  14   4  631.94   35.40
  -2  14   4  661.63   36.00
   2  14  -4  501.95   36.00
  -2  14   4  648.74   35.90
  -2 -14   4  625.54   36.50
   2 -14  -4  557.74   35.90
  -2 -14   4  560.84   37.10
  -2 -14   4  623.54   36.80
  -2  14   3    0.70    1.70
  -2  14   3    6.20    3.70
   2  14  -3   -3.10    4.20
   2  14  -3    2.20    2.20
  -2  14   3    3.30    2.30
  -2  14   3    3.20    2.20
   2  14  -3    4.20    3.30
  -2 -14   3    3.00    2.70
   2 -14  -3   -3.70    3.40
  -2 -14   3    7.30    2.60
  -2 -14   3    3.90    2.90
   2  14  -2   43.60    6.70
  -2  14   2   60.09    5.50
  -2  14   2   54.29    6.10
  -2  14   2   55.09    5.60
  -2  14   2   42.30    5.90
   2  14  -2   51.39    5.40
  -2 -14   2   42.90    5.90
   2 -14  -2   41.60    6.30
  -2 -14   2   46.50    8.00
   2  14  -1    3.50    2.30
  -2  14   1    2.90    1.70
  -2  14   1    4.20    2.50
  -2  14   1    3.60    2.20
   2  14  -1    1.50    2.00
  -2 -14   1   -3.00    2.60
   2 -14  -1    2.20    2.30
  -2 -14   1    2.50    2.20
   2  14   0    4.00    2.20
  -2  14   0   12.90    2.80
  -2  14   0    8.40    2.20
   2  14   0   14.60    3.20
   2  14   0   11.00    3.00
  -2  14   0    9.80    2.50
  -2 -14   0    9.40    2.80
   2 -14   0    7.80    2.90
   2 -14   0    7.40    2.40
  -2  14  -1  102.39    8.80
   2  14   1  121.59    8.90
   2  14   1   94.59    8.90
   2  14   1  108.69    8.20
  -2  14  -1  114.49    8.60
  -2 -14  -1  111.49    9.20
   2 -14   1  118.09    9.40
   2 -14   1  116.29    9.20
   2  14   2   19.90    3.50
  -2  14  -2   28.90    4.30
   2  14   2   23.70    3.40
   2  14   2   21.80    4.30
   2  14   2   24.30    3.90
  -2 -14  -2   18.20    3.60
   2 -14   2   27.50    5.30
   2 -14   2   31.40    5.30
   2 -14   2   21.30    4.10
  -2  14  -3    4.60    5.50
   2  14   3   11.80    2.70
  -2  14  -3   11.90    3.00
   2  14   3   -0.60    8.00
   2  14   3   11.60    2.90
   2  14   3    4.20    2.50
   2  14   3    9.60    2.40
   2 -14   3   13.80    3.60
  -2 -14  -3   10.80    2.80
   2 -14   3   10.40    2.90
   2 -14   3    7.60    2.60
   2  14   4  552.14   30.90
   2  14   4  542.85   30.50
  -2  14  -4  435.06   31.50
   2  14   4  464.65   30.20
   2  14   4  541.55   30.70
   2 -14   4  475.45   30.30
   2 -14   4  542.95   31.90
  -2 -14  -4  554.24   30.50
   2 -14   4  495.35   30.70
   2  14   5   83.79    7.20
   2  14   5   88.19    7.10
   2  14   5   83.59    7.20
   2  14   5   93.99    7.90
   2 -14   5   81.39    7.40
   2 -14   5   88.29    8.40
   2 -14   5   83.99    7.70
   2  14   6  213.48   13.50
   2  14   6  194.38   14.30
  -2  14  -6  192.18   13.00
   2  14   6  202.18   13.00
   2  14   6  211.98   13.00
   2 -14   6  184.98   13.10
   2 -14   6  205.88   14.00
   2 -14   6  190.88   13.50
   2  14   7   11.00    2.00
   2  14   7   10.50    1.90
  -2  14  -7    7.00    2.00
   2  14   7   12.70    2.40
   2 -14   7   14.80    2.80
   2 -14   7   13.50    2.60
  -2  15   7   71.49    5.70
  -2  15   7   83.69    5.90
  -2  15   7   70.89    5.50
  -2 -15   7   62.99    5.80
  -2 -15   7   76.79    6.50
   2 -15  -7   55.29    7.50
  -2  15   6    9.00    2.30
  -2  15   6    5.70    2.20
  -2 -15   6   11.30    3.20
  -2 -15   6    3.00    2.30
  -2 -15   6    8.10    2.90
   2 -15  -6    8.20    2.30
  -2  15   5  270.37   16.40
  -2  15   5  271.27   16.70
  -2  15   5  268.17   16.30
   2  15  -5  217.48   18.10
  -2 -15   5  255.17   17.30
  -2 -15   5  270.97   17.20
  -2 -15   5  226.68   16.60
  -2  15   4   13.40    2.60
  -2  15   4   20.90    3.70
  -2  15   4   13.70    2.80
   2  15  -4   21.00    3.30
   2  15  -4    6.40    3.50
  -2 -15   4   17.70    3.60
  -2 -15   4   13.80    3.20
  -2 -15   4   13.70    3.60
  -2  15   3  522.55   29.30
   2  15  -3  444.26   26.80
   2  15  -3  445.06   29.10
  -2  15   3  465.45   27.10
  -2  15   3  414.16   27.70
  -2 -15   3  460.55   31.00
  -2 -15   3  430.96   27.50
   2  15  -2   -1.60    2.50
  -2  15   2    1.20    1.80
   2  15  -2    2.40    2.10
  -2  15   2    4.60    2.70
  -2  15   2    2.90    2.10
  -2 -15   2    4.80    2.50
  -2 -15   2    6.70    2.80
   2 -15  -2    1.50    2.40
   2  15  -1   42.00    5.70
  -2  15   1   51.49    5.20
  -2  15   1   38.80    5.10
   2  15  -1   57.79    5.80
  -2  15   1   37.90    4.90
   2  15  -1   35.40    4.70
  -2 -15   1   43.70    6.00
   2 -15  -1   40.40    5.30
  -2 -15   1   50.09    6.00
  -2  15   0    2.30    2.10
  -2  15   0    1.50    2.00
   2  15   0    1.70    2.60
   2  15   0    3.80    1.90
   2  15   0    0.10    2.00
  -2  15   0    4.70    2.40
   2 -15   0    2.50    1.80
  -2 -15   0    1.10    2.20
   2 -15   0    4.10    2.40
   2  15   1   26.60    4.30
  -2  15  -1   28.10    4.80
  -2  15  -1   26.50    4.40
   2  15   1   31.30    4.10
   2 -15   1   32.80    4.40
   2 -15   1   27.50    5.40
  -2 -15  -1   25.70    4.60
  -2  15  -2   12.00    3.10
   2  15   2    8.70    2.70
   2  15   2   10.20    2.80
   2 -15   2    9.60    3.20
   2 -15   2    9.10    2.70
  -2 -15  -2    9.70    2.70
   2  15   3  469.35   27.50
   2  15   3  458.55   29.30
   2  15   3  435.86   26.90
   2  15   3  464.75   27.20
  -2  15  -3  465.25   27.40
   2 -15   3  458.15   27.20
   2 -15   3  462.05   28.40
  -2 -15  -3  454.55   27.50
   2 -15   3  415.16   27.10
   2  15   4    6.40    2.10
  -2  15  -4    6.70    2.70
   2  15   4    7.10    2.70
   2  15   4    6.00    2.30
   2  15   4    3.90    1.80
   2 -15   4    6.10    2.80
   2 -15   4    9.50    3.00
   2 -15   4   13.70    3.00
  -2 -15  -4   11.10    3.00
   2  15   5   27.20    4.90
   2  15   5   39.40    4.90
   2  15   5   37.20    4.30
  -2  15  -5   33.90    4.80
   2  15   5   32.60    4.30
   2 -15   5   24.80    4.70
   2 -15   5   37.40    5.30
   2  15   6    8.60    2.40
  -2  15  -6    8.10    2.30
   2  15   6    8.40    2.00
   2  15   6    4.50    1.70
   2  15   6    9.00    2.10
   2 -15   6    9.70    2.60
   2 -15   6    5.20    2.30
   2  15   7  111.79    7.10
  -2  15  -7  104.39    6.90
   2  15   7  109.19    7.10
   2  15   7   97.69    6.70
   2 -15   7  110.79    7.70
  -2  16   7   36.00    3.40
  -2  16   7   40.50    3.50
  -2  16   7   37.70    3.70
  -2 -16   7   36.30    4.00
  -2  16   6   11.60    2.20
  -2  16   6   11.00    2.30
  -2  16   6   12.90    2.40
   2 -16  -6    7.30    2.10
  -2 -16   6   12.80    3.10
  -2 -16   6   10.30    2.20
  -2 -16   6   10.40    2.20
  -2  16   5   -0.30    1.60
  -2  16   5   -1.70    1.90
  -2  16   5   -1.60    1.60
  -2 -16   5    0.70    1.90
  -2 -16   5    1.30    2.50
   2 -16  -5    1.30    2.10
  -2 -16   5   -2.70    2.10
   2  16  -4  176.18   14.60
  -2  16   4  212.28   14.10
  -2  16   4  217.68   14.20
  -2  16   4  237.28   14.30
  -2 -16   4  232.28   15.10
  -2 -16   4  218.18   15.10
  -2  16   3    6.80    2.10
  -2  16   3   12.20    3.00
  -2  16   3   14.30    2.60
   2  16  -3    6.70    3.50
  -2 -16   3   10.80    3.30
  -2 -16   3    9.70    3.20
  -2  16   2  203.18   12.70
  -2  16   2  196.98   12.50
   2  16  -2  151.88   13.40
   2  16  -2  183.38   12.10
   2  16  -2  207.38   13.30
  -2  16   2  162.48   12.40
   2 -16  -2  201.48   12.70
  -2 -16   2  177.18   13.20
  -2  16   1  147.09   10.30
   2  16  -1  129.49   10.10
  -2  16   1  117.69    9.00
   2  16  -1  105.59   11.90
   2  16  -1  102.59    8.80
  -2  16   1  129.79    9.40
   2 -16  -1  146.69   11.00
  -2 -16   1  142.69   10.90
  -2 -16   1  136.39   10.10
  -2  16   0   74.89    8.20
  -2  16   0   74.59    6.60
  -2  16   0   83.29    6.60
   2  16   0   68.29    6.20
   2  16   0   81.09    7.70
   2 -16   0   83.79    8.50
  -2 -16   0   83.09    9.70
   2 -16   0   83.59    7.80
   2  16   1  126.19    9.20
  -2  16  -1  121.49    9.20
   2  16   1  122.09    9.60
   2 -16   1  125.29    9.70
   2 -16   1  134.59   10.50
  -2 -16  -1  135.19   10.20
   2  16   2  306.47   19.80
  -2  16  -2  316.47   20.00
   2  16   2  316.87   19.70
   2 -16   2  300.27   20.00
  -2 -16  -2  345.37   20.60
   2 -16   2  335.37   21.00
  -2  16  -3   17.90    3.20
   2  16   3    9.50    2.50
   2  16   3   11.20    2.90
  -2 -16  -3   15.80    3.20
   2 -16   3   13.50    3.50
   2 -16   3   10.70    2.90
  -2  16  -4  338.27   20.40
   2  16   4  333.97   20.20
   2  16   4  335.67   20.40
  -2 -16  -4  351.06   20.50
   2 -16   4  344.07   21.40
   2 -16   4  325.57   20.70
   2 -16   4  294.37   20.00
   2  16   5    6.10    2.00
   2  16   5    5.00    1.90
   2  16   5    6.50    3.00
  -2  16  -5    6.30    2.00
   2 -16   5    7.90    2.30
   2 -16   5    8.10    3.90
  -2  16  -6   24.30    3.10
   2  16   6   24.90    2.90
   2  16   6   23.90    3.20
   2 -16   6   24.80    4.30
   2 -16   6   26.20    3.80
   2  17  -6  118.89    8.30
  -2  17   6  117.79    7.90
  -2  17   6  136.09    9.10
  -2  17   6  118.09    7.90
   2 -17  -6  120.89    7.80
  -2 -17   6  118.69    8.50
  -2  17   5  450.25   26.30
  -2  17   5  406.16   24.70
  -2  17   5  411.96   24.80
   2 -17  -5  436.86   25.10
  -2 -17   5  412.66   25.20
  -2 -17   5  427.26   25.60
  -2  17   4   44.20    4.60
  -2  17   4   31.90    4.10
  -2  17   4   45.70    4.60
   2  17  -4   51.49    5.70
   2 -17  -4   41.70    5.00
  -2 -17   4   39.90    5.20
  -2 -17   4   46.80    7.00
   2  17  -3   15.50    2.90
  -2  17   3   14.50    2.80
   2  17  -3   15.80    3.50
  -2 -17   3   13.90    3.30
   2 -17  -3   14.10    3.20
  -2 -17   3    8.40    3.00
  -2  17   2    4.30    1.90
   2  17  -2    6.10    2.60
  -2  17   2    3.70    2.10
   2  17  -2    4.70    2.50
   2 -17  -2    4.10    2.10
  -2 -17   2    4.00    2.90
  -2 -17   2    0.90    2.10
   2  17  -1   13.80    3.00
  -2  17   1   10.60    3.40
   2  17  -1   14.30    2.90
  -2  17   1   12.10    2.90
  -2  17   1   14.40    3.20
  -2 -17   1   22.90    4.20
   2 -17  -1   15.10    3.80
   2 -17  -1   20.80    3.70
  -2 -17   1   21.20    4.10
   2  17   0   -0.20    1.80
   2  17   0    2.30    1.90
  -2  17   0   -3.30    2.10
  -2  17   0    3.80    1.90
   2 -17   0   -1.10    2.00
   2 -17   0    1.20    1.80
  -2 -17   0    1.40    2.20
  -2  17  -1  107.39    8.30
   2  17   1  118.49    8.70
   2  17   1  109.89    8.70
  -2  17  -1  106.69    8.60
   2 -17   1  127.59    9.70
  -2 -17  -1  124.49    9.40
   2 -17   1  120.69    9.20
   2  17   2   32.80    4.40
  -2  17  -2   36.00    4.30
  -2  17  -2   23.70    3.70
   2  17   2   28.50    4.20
   2 -17   2   24.90    4.30
  -2 -17  -2   31.20    4.90
   2 -17   2   35.40    5.20
   2  17   3  356.66   21.10
   2  17   3  350.46   21.20
  -2  17  -3  357.96   21.30
  -2 -17  -3  329.67   22.40
   2 -17   3  351.26   22.00
  -2  17  -4   33.10    5.10
   2  17   4   34.90    4.40
   2  17   4   31.70    4.00
  -2 -17  -4   28.50    4.70
   2 -17   4   49.40    7.20
   2  17   5  229.58   14.40
  -2  17  -5  232.38   14.60
   2  17   5  242.88   14.60
   2 -17   5  260.07   15.50
  -2  17  -6    5.90    1.30
   2  17   6    3.80    1.10
   2 -17   6    2.70    1.40
   2  18  -5    1.40    1.60
  -2  18   5    1.30    1.20
  -2  18   5    1.10    1.20
  -2 -18   5   -1.50    1.90
   2 -18  -5    3.40    2.20
  -2 -18   5    3.70    1.80
  -2  18   4   99.79    6.90
   2  18  -4   96.09    7.40
  -2  18   4   84.39    6.50
   2 -18  -4   98.59    7.30
  -2 -18   4   94.09    7.40
  -2 -18   4   92.69    7.50
   2  18  -3    6.80    2.50
  -2  18   3    4.60    1.90
  -2  18   3    3.80    2.00
  -2 -18   3    5.50    2.50
   2 -18  -3    4.00    2.20
  -2 -18   3    7.70    2.50
  -2  18   2  146.49    9.80
  -2  18   2  130.49    9.30
   2  18  -2  147.99   10.20
   2  18  -2  124.79    9.30
   2 -18  -2  145.89   10.30
  -2 -18   2  140.59   10.30
  -2 -18   2  149.88   10.60
   2  18  -1   28.50    4.20
   2  18  -1   25.50    3.80
  -2  18   1   31.50    4.00
   2 -18  -1   33.60    4.50
   2 -18  -1   35.20    5.20
  -2 -18   1   29.80    4.80
   2  18   0    6.90    2.40
  -2  18   0   13.30    2.50
  -2  18   0    7.50    2.20
   2  18   0   16.00    5.10
  -2 -18   0   11.60    3.20
   2 -18   0    9.90    2.40
  -2  18  -1   -0.70    1.70
   2  18   1   -2.10    2.20
  -2  18  -1    3.40    1.90
   2  18   1    4.00    2.00
   2 -18   1   -0.90    1.80
  -2 -18  -1    3.90    2.30
   2 -18   1    1.80    2.20
   2  18   2   34.80    4.30
   2  18   2   32.50    4.30
  -2  18  -2   37.20    4.40
  -2  18  -2   33.60    4.10
   2 -18   2   33.40    6.50
  -2 -18  -2   31.30    6.80
   2 -18   2   38.20    5.90
   2  18   3   12.50    2.40
   2  18   3   12.00    2.40
  -2  18  -3   11.00    2.20
  -2  18  -3   12.10    2.50
  -2 -18  -3    8.80    2.20
   2 -18   3   11.80    2.40
   2 -18   3   14.00    3.20
  -2  18  -4  173.88   10.60
   2  18   4  165.18   10.40
   2  18   4  160.38   10.40
  -2  18  -4  149.69   10.50
   2 -18   4  177.78   11.30
  -2  18  -5    7.00    1.90
   2  18   5    6.30    1.40
   2  18   5    6.50    1.50
  -2  18  -5    6.60    1.50
   2 -18   5   11.90    2.60
  -2  19   4   18.60    2.60
   2  19  -4   16.90    3.00
  -2 -19   4   19.80    3.60
  -2 -19   4   18.00    3.20
   2 -19  -4   25.20    3.10
  -2  19   3   66.79    5.30
   2  19  -3   64.89    5.60
  -2 -19   3   62.99    5.70
   2 -19  -3   78.49    5.80
  -2 -19   3   61.79    5.80
   2  19  -2    1.30    1.70
  -2  19   2    0.20    1.70
   2 -19  -2    1.80    1.60
  -2 -19   2   -0.90    1.80
  -2  19   1   62.99    5.50
   2  19  -1   62.69    5.70
   2 -19  -1   67.49    6.00
  -2 -19   1   65.69    6.20
   2  19   0   21.00    3.60
   2  19   0   29.40    4.00
  -2  19   0   24.20    3.60
   2 -19   0   28.60    5.40
   2 -19   0   31.40    4.20
  -2 -19   0   33.20    4.30
   2  19   1   67.39    5.40
   2  19   1   58.99    5.60
  -2  19  -1   76.29    5.90
  -2 -19  -1   83.89    6.50
   2 -19   1   74.29    5.90
   2 -19   1   56.49    5.90
  -2  19  -2   -1.30    2.00
   2  19   2    0.20    1.50
   2  19   2   -0.60    1.50
  -2  19  -2    0.60    1.40
   2 -19   2    1.90    1.50
   2 -19   2   -1.00    1.90
  -2 -19  -2    0.10    1.60
   2  19   3   -1.20    1.60
  -2  19  -3   -0.30    1.40
  -2  19  -3   -1.70    1.80
   2  19   3    0.70    1.20
  -2 -19  -3    2.40    1.60
   2 -19   3    1.00    1.60
   2 -19   3    0.80    2.00
   2  19   4   35.70    3.30
  -2  19  -4   37.30    3.30
   2  19   4   33.30    3.70
   2 -19   4   46.50    4.10
   2  20  -3    5.60    1.70
  -2  20   3    4.30    1.80
  -2 -20   3    2.80    1.40
   2 -20  -3    7.90    1.70
   2  20  -2   15.80    2.70
  -2  20   2   19.70    2.50
  -2 -20   2   16.40    2.90
   2  20  -1    5.50    1.80
  -2  20   1    5.20    1.50
   2 -20  -1    9.20    2.10
  -2 -20   1    7.70    2.10
   2  20   0   50.79    4.60
  -2  20   0   58.89    4.60
   2 -20   0   53.09    4.70
  -2 -20   0   56.49    4.90
   2  20   1   21.60    3.00
  -2  20  -1   24.50    3.10
  -2 -20  -1   26.90    3.30
   2 -20   1   24.60    3.10
   2  20   2  231.88   14.00
   2 -20   2  251.17   14.40
   2 -20   2  217.28   14.00
  -2 -20  -2  251.17   14.20
  -3   0   9    3.20    7.90
  -3   0   9   -3.30    6.00
  -3   0   8   12.00    3.40
  -3   0   8   29.40    8.40
  -3   0   8   15.80    4.90
  -3   0   8   18.80    3.70
  -3   0   8   13.90    3.70
  -3   0   8   20.00    3.50
  -3   0   7   -3.20    2.80
  -3   0   7    1.70    2.60
  -3   0   7   -8.10    4.50
  -3   0   7    0.30    2.60
  -3   0   7   -0.20    2.40
  -3   0   7   -6.70    4.00
  -3   0   6   65.09    6.30
  -3   0   6   74.69    8.10
  -3   0   6   56.89    6.00
  -3   0   6   55.79    6.70
   3   0  -2    0.70    1.20
   3   0  -2    3.10    0.90
  -3   0   2    2.80    1.00
   3   0  -1    0.20    1.00
  -3   0   1    0.10    0.80
   3   0  -1    0.30    0.70
   3   0   0    5.70    1.40
  -3   0   0    6.30    1.20
  -3   0   0    6.60    1.40
   3   0   0    6.00    1.10
  -3   0  -1   -0.30    0.70
  -3   0  -1    0.30    0.80
   3   0   2  616.04   35.70
  -3   0  -2  623.94   35.40
  -3   0  -2  643.04   35.70
  -3   0  -3   -0.40    1.00
   3   0   3    0.80    1.20
  -3   0  -4  183.68   11.20
   3   0   4  170.68   11.90
   3   0   5   -0.30    1.50
   3   0   5    1.60    1.70
   3   0   5    3.30    1.70
  -3   0  -5    0.60    1.30
   3   0   5   -1.10    2.50
   3   0   5   -2.00    1.80
   3   0   5   -0.40    1.60
   3   0   6  253.17   17.10
   3   0   6  259.17   18.20
   3   0   6  245.28   16.80
  -3   0  -6  285.57   16.70
   3   0   6  274.47   18.00
   3   0   7    2.20    2.10
   3   0   7    3.50    2.30
  -3   0  -7   -0.20    1.50
   3   0   7   -0.60    2.10
   3   0   7    0.30    2.30
   3   0   8    8.90    3.10
   3   0   8    7.50    2.60
   3   0   8    5.80    2.40
   3   0   8    6.80    2.40
  -3   0  -8    8.20    2.40
   3   0   8   -2.10    3.40
   3   0   9    0.30    1.60
   3   0   9    4.80    5.60
   3   0   9    1.00    1.60
   3   0   9   -1.60    1.90
   3   0  10  170.78   10.70
   3   0  10  161.28   10.50
  -3   1   9    1.40    3.60
  -3  -1   9    0.70    7.10
  -3  -1   9    8.00    3.20
  -3  -1   9   13.40    3.60
  -3   1   8    4.80    2.70
  -3   1   8    2.20    2.20
  -3   1   8    5.80    3.10
  -3   1   8    2.60    2.90
  -3   1   8    0.40    4.00
  -3   1   8   -1.70    4.30
  -3  -1   8    2.30    3.70
  -3  -1   8    0.90    2.50
  -3  -1   8    4.90    2.70
  -3  -1   8    2.30    2.50
  -3   1   7  199.88   13.80
  -3   1   7  210.28   14.20
  -3   1   7  234.58   16.90
  -3   1   7  166.88   14.20
  -3   1   7  213.98   14.50
  -3   1   7  211.28   13.80
  -3  -1   7  230.38   16.70
  -3  -1   7  210.88   14.60
  -3   1   6   45.80    6.30
  -3   1   6   33.40    5.40
  -3   1   6   35.60    5.10
  -3   1   6   45.40    5.00
  -3   1   6   45.40    5.90
  -3  -1   6   46.20    5.30
  -3  -1   6   38.00    5.00
  -3  -1   6   40.00    5.30
  -3  -1   6   40.20    5.20
   3   1  -2 1439.76   81.29
   3   1  -2 1502.05   80.69
  -3   1   2 1545.25   80.99
   3   1  -2 1285.27   81.09
   3  -1  -2 1475.35   80.69
  -3  -1   2 1538.15   80.99
   3   1  -1  236.78   13.40
   3   1  -1  217.48   13.70
  -3   1   1  254.97   13.70
   3  -1  -1  202.38   13.30
  -3  -1   1  248.28   13.60
  -3   1   0  154.38    9.00
   3   1   0  135.19    9.00
  -3   1   0  134.59    8.90
   3  -1   0  153.58    8.80
   3  -1   0  127.59    8.80
  -3  -1   0  166.48    9.20
  -3  -1   0  158.88    9.80
   3   1   1  432.86   24.20
  -3   1  -1  416.26   24.00
  -3   1  -1  415.46   23.90
  -3  -1  -1  429.56   23.90
   3  -1   1  419.56   24.10
  -3  -1  -1  407.96   24.00
   3   1   2    0.80    1.10
  -3   1  -2   -0.80    1.00
  -3   1  -2    0.30    0.90
  -3  -1  -2   -1.00    1.00
   3  -1   2    0.80    1.20
   3   1   3  983.70   57.99
  -3   1  -3 1092.49   57.59
  -3  -1  -3 1033.60   57.49
   3  -1   3 1005.90   58.09
  -3   1  -4   18.10    2.60
   3   1   4   14.10    2.70
  -3  -1  -4   15.20    2.50
   3  -1   4    9.60    2.40
   3   1   5  176.28   12.10
   3   1   5  175.28   11.80
   3   1   5  172.28   12.20
   3   1   5  168.48   11.80
  -3   1  -5  175.88   11.30
  -3  -1  -5  172.38   11.20
   3  -1   5  171.38   12.00
   3  -1   5  179.58   11.90
   3  -1   5  172.08   11.70
   3  -1   5  177.58   12.40
   3   1   6   65.69    7.30
  -3   1  -6   63.79    5.80
   3   1   6   67.19    6.30
   3   1   6   69.59    7.10
  -3  -1  -6   73.59    6.10
   3  -1   6   64.79    8.10
   3  -1   6   72.49    6.90
   3  -1   6   64.39    7.00
   3   1   7  571.04   35.50
   3   1   7  565.64   35.70
  -3   1  -7  619.14   35.50
   3   1   7  610.24   35.80
   3   1   7  600.14   36.10
   3   1   7  613.34   37.10
   3   1   7  614.84   36.00
   3  -1   7  618.84   36.40
  -3  -1  -7  613.94   35.50
   3  -1   7  585.44   35.90
   3  -1   7  597.54   35.80
   3  -1   7  631.54   37.30
   3  -1   7  621.84   36.10
   3   1   8    3.40    2.30
   3   1   8   -1.40    1.70
  -3   1  -8    1.60    2.00
   3   1   8   -0.10    1.60
   3   1   8    2.30    2.60
   3  -1   8    5.70    2.60
  -3  -1  -8    3.60    2.10
   3  -1   8   -0.60    1.60
   3  -1   8    0.50    2.10
   3  -1   8    0.70    2.30
   3  -1   8   -1.00    1.60
   3   1   9    2.20    1.80
   3   1   9   -0.60    1.70
   3   1   9   -0.60    1.60
   3  -1   9    4.80    5.20
   3  -1   9    0.70    1.50
   3  -1   9    1.70    1.80
   3  -1   9    0.30    1.50
   3   1  10   -0.40    1.20
   3   1  10   -0.90    1.20
   3  -1  10   -0.40    1.30
   3  -1  10    0.80    1.20
  -3   2   9   15.70    3.10
  -3  -2   9   14.90    3.60
  -3  -2   9   19.50    3.60
  -3  -2   9   17.20    4.30
  -3   2   8   26.70    5.20
  -3   2   8   26.60    4.40
  -3   2   8   27.30    4.60
  -3   2   8   35.40    5.10
  -3   2   8   26.00    5.10
  -3  -2   8   42.10    5.70
  -3  -2   8   43.90    5.80
  -3  -2   8   29.20    5.00
  -3   2   7    3.00    3.20
  -3   2   7   -1.80    2.30
  -3   2   7    0.70    2.70
  -3   2   7    3.60    3.40
  -3  -2   7    4.60    2.50
  -3  -2   7    2.10    2.90
  -3  -2   7    4.60    2.30
  -3   2   6   49.20    5.40
  -3   2   6   56.29    5.30
  -3   2   6   30.90    7.20
  -3   2   6   57.59    5.80
  -3   2   6   58.59    6.20
  -3  -2   6   44.90    5.50
  -3  -2   6   51.89    5.80
  -3  -2   6   44.50    5.50
  -3  -2   6   46.20    7.40
  -3  -2   5    4.50    2.50
  -3   2   3  160.58    8.80
   3   2  -3  132.19    8.60
   3   2  -3  148.29    8.50
   3  -2  -3  148.39    8.40
  -3  -2   3  151.78    8.80
   3  -2  -3  122.69    8.40
  -3   2   2   99.99    6.10
   3   2  -2   77.89    6.40
   3   2  -2   98.09    5.90
   3  -2  -2   87.39    5.90
  -3  -2   2  101.99    6.20
  -3   2   1  261.07   14.70
   3   2  -1  244.08   15.00
   3   2  -1  236.58   14.50
   3  -2  -1  253.47   14.50
  -3  -2   1  263.47   14.80
  -3   2   0  190.68   11.50
   3   2   0  171.28   10.50
  -3   2   0  189.38   10.80
  -3  -2   0  190.48   10.80
   3  -2   0  165.98   10.50
   3  -2   0  178.18   10.50
  -3  -2   0  161.58   11.40
  -3   2  -1   76.19    5.10
   3   2   1   77.99    5.60
  -3   2  -1   74.29    5.20
  -3  -2  -1   73.89    5.30
  -3  -2  -1   79.49    5.20
   3  -2   1   73.09    5.30
   3  -2   1   71.69    5.10
  -3   2  -2 1137.89   60.79
   3   2   2 1023.40   59.99
  -3  -2  -2 1087.79   59.79
   3  -2   2 1012.90   59.89
  -3  -2  -2 1088.09   59.89
   3   2   3  148.79    9.90
  -3   2  -3  151.78    9.30
  -3  -2  -3  147.09    9.30
   3  -2   3  140.69    9.80
   3   2   4   64.89    5.80
  -3   2  -4   63.39    5.10
  -3  -2  -4   61.89    5.00
   3  -2   4   60.89    5.60
   3   2   5   45.40    5.80
   3   2   5   59.09    5.90
   3   2   5   71.59    6.20
   3   2   5   55.09    5.50
  -3   2  -5   65.29    5.40
   3   2   5   64.09    6.10
   3  -2   5   56.99    5.60
  -3  -2  -5   61.29    5.20
   3  -2   5   59.39    6.00
   3  -2   5   60.79    5.70
   3  -2   5   65.09    6.20
   3   2   6  102.39    8.90
   3   2   6   95.09   10.30
   3   2   6  105.59    8.30
  -3   2  -6   97.99    7.70
   3   2   6   94.99    8.60
   3   2   6  106.69    8.60
   3   2   6   92.89    8.10
   3  -2   6  110.89    8.50
   3  -2   6  119.29    9.40
   3  -2   6   98.49    8.90
   3  -2   6  100.29    8.50
  -3  -2  -6   98.79    7.60
   3   2   7   11.30    3.50
  -3   2  -7   10.00    2.40
   3   2   7   14.50    3.00
   3   2   7    9.10    2.90
   3   2   7    5.40    2.20
   3   2   7    6.70    2.60
   3  -2   7    6.70    2.50
   3  -2   7    7.40    2.80
   3  -2   7   12.40    3.60
  -3  -2  -7    7.90    2.30
   3  -2   7   10.90    2.90
   3   2   8  758.62   43.50
  -3   2  -8  708.43   43.20
   3   2   8  773.02   44.90
   3   2   8  781.12   43.70
   3   2   8  774.42   44.00
  -3  -2  -8  687.93   43.00
   3  -2   8  742.83   43.50
   3  -2   8  725.83   43.60
   3  -2   8  764.82   43.70
   3  -2   8  767.52   43.60
   3  -2   8  725.13   44.60
   3   2   9   11.90    2.50
   3   2   9    8.80    2.60
   3   2   9    9.20    2.30
   3  -2   9   13.90    2.90
   3  -2   9   11.40    2.50
   3  -2   9    9.40    3.20
   3   2  10   40.40    4.00
   3   2  10   46.80    4.00
   3   2  10   46.10    4.20
   3  -2  10   44.30    4.10
   3  -2  10   45.10    4.10
  -3  -3  10    2.70    3.40
  -3   3   9   92.19    7.30
  -3   3   9   89.39    7.50
  -3   3   9   87.19    8.90
  -3  -3   9   93.19    8.00
  -3  -3   9   88.69    8.20
  -3  -3   9   89.09    7.90
  -3   3   8  143.69   10.30
  -3   3   8  127.69    9.80
  -3   3   8  137.09    9.90
  -3   3   8  138.39   10.00
  -3  -3   8  120.19    9.90
  -3  -3   8  136.69   10.40
  -3  -3   8  152.78   10.90
  -3  -3   8  149.19   10.70
  -3   3   7  305.67   19.10
  -3   3   7  312.97   19.10
  -3   3   7  275.07   19.70
  -3   3   7  303.07   19.10
  -3   3   7  294.87   18.90
  -3  -3   7  299.57   19.70
  -3  -3   7  297.07   19.10
  -3  -3   7  337.17   20.00
  -3   3   6    4.50    3.10
  -3   3   6    8.60    2.40
  -3   3   6    6.20    4.30
  -3   3   6    9.30    2.40
  -3  -3   6    6.60    3.40
  -3  -3   6    7.10    2.80
  -3  -3   6    9.90    3.00
  -3  -3   6   14.90    2.80
  -3   3   5  220.38   14.10
  -3   3   5  229.28   14.20
  -3  -3   5  209.08   14.20
  -3  -3   5  208.78   14.50
  -3  -3   5  225.98   14.60
   3   3  -3    5.80    1.20
   3   3  -3    3.70    1.20
  -3   3   3    3.60    1.10
  -3  -3   3    3.80    1.20
   3  -3  -3    2.80    1.00
   3  -3  -3    3.80    1.00
  -3   3   2   21.80    2.40
   3  -3  -2   20.40    2.40
  -3  -3   2   21.70    2.70
  -3   3   1  271.27   15.50
   3   3  -1  261.27   15.40
   3   3  -1  261.17   15.90
  -3  -3   1  285.87   15.70
   3  -3  -1  250.97   15.30
   3   3   0  115.29    7.20
   3   3   0  123.79    7.90
  -3   3   0  119.79    7.50
   3  -3   0  119.79    7.30
  -3  -3   0  116.59    7.60
  -3  -3   0  107.99    7.30
  -3   3  -1 1417.06   77.99
   3   3   1 1492.75   78.49
  -3   3  -1 1370.16   78.39
   3   3   1 1396.66   78.19
   3  -3   1 1406.36   77.99
  -3  -3  -1 1431.76   78.09
   3  -3   1 1442.86   78.19
  -3  -3  -1 1317.17   78.19
   3   3   2  507.35   28.80
  -3   3  -2  501.15   28.30
  -3  -3  -2  509.65   28.30
   3  -3   2  480.25   28.60
  -3  -3  -2  485.55   28.50
  -3   3  -3  138.79    9.10
   3   3   3  143.89    9.80
  -3  -3  -3  143.59    9.10
   3  -3   3  138.59    9.60
  -3   3  -4    0.30    1.20
   3   3   4   -0.60    1.60
   3   3   4   -0.20    1.30
   3   3   4    2.40    1.90
   3   3   4    1.40    1.80
   3  -3   4    1.90    3.30
   3  -3   4    0.70    1.40
  -3  -3  -4    0.40    1.20
   3  -3   4    2.20    2.10
   3   3   5  110.29    8.10
   3   3   5   93.79    8.20
   3   3   5  113.39    8.80
  -3   3  -5  116.69    7.80
   3   3   5  105.29    8.40
   3   3   5   99.79    8.00
  -3  -3  -5  108.19    7.60
   3  -3   5  105.19    8.20
   3  -3   5  101.69    8.20
   3  -3   5  110.39    8.70
   3  -3   5   93.19    8.20
   3  -3   5   99.59    8.40
   3   3   6   11.90    4.40
  -3   3  -6   12.70    2.60
   3   3   6   12.20    3.50
   3   3   6    9.20    2.50
   3   3   6   12.90    2.80
   3   3   6   10.80    2.80
   3  -3   6   15.20    4.00
   3  -3   6   13.00    2.80
   3  -3   6   12.40    3.10
  -3  -3  -6    8.50    2.10
   3  -3   6    4.60    4.70
   3  -3   6   14.60    3.40
   3   3   7    3.10    1.80
   3   3   7    0.90    2.10
   3   3   7    3.50    2.30
   3   3   7    3.40    2.10
   3   3   7    1.70    2.50
  -3   3  -7    2.70    1.90
   3  -3   7    2.70    1.90
   3  -3   7    0.90    1.70
   3  -3   7    1.70    2.30
  -3  -3  -7   -0.20    1.80
   3  -3   7    2.00    2.00
   3  -3   7    2.10    2.40
   3   3   8   10.20    3.30
   3   3   8   11.30    2.60
  -3   3  -8   11.40    4.20
   3   3   8   13.40    3.20
   3   3   8   10.10    2.70
   3  -3   8    9.60    2.70
   3  -3   8   11.30    2.80
   3  -3   8    6.40    2.90
   3  -3   8   17.50    3.40
   3  -3   8   12.20    2.90
   3   3   9  218.88   14.00
   3   3   9  216.38   14.30
   3   3   9  227.78   14.20
   3  -3   9  211.58   14.00
   3  -3   9  210.38   14.10
   3  -3   9  213.08   14.00
   3   3  10   72.89    5.80
   3   3  10   77.59    5.70
   3   3  10   78.29    5.70
   3  -3  10   82.89    5.80
   3  -3  10   73.69    5.60
  -3   4  10   16.20    3.50
  -3   4  10   14.40    3.30
  -3  -4  10   17.70    2.90
  -3   4   9    6.60    2.60
  -3   4   9    2.10    2.10
  -3   4   9    8.60    3.90
  -3  -4   9    1.40    2.60
  -3  -4   9    5.90    2.90
  -3  -4   9    4.70    2.80
  -3   4   8  177.28   12.30
  -3   4   8  165.98   11.90
  -3   4   8  165.98   11.80
  -3   4   8  189.18   12.20
  -3  -4   8  178.08   12.30
  -3  -4   8  192.58   13.20
  -3  -4   8  158.18   12.00
  -3  -4   8  177.48   12.80
  -3   4   7   53.69    6.60
  -3   4   7   76.89    6.90
  -3   4   7   74.49    6.70
  -3   4   7   70.09    6.70
  -3  -4   7   66.19    7.10
  -3  -4   7   80.79    7.50
  -3  -4   7   73.19    7.50
  -3  -4   7   69.49    6.70
  -3   4   6 1134.49   63.49
  -3   4   6 1075.59   62.89
  -3   4   6 1087.99   63.59
  -3   4   6 1106.59   63.29
  -3   4   6 1059.99   63.29
  -3  -4   6 1182.58   64.19
  -3  -4   6 1143.89   63.79
  -3  -4   6 1138.59   63.39
  -3  -4   6 1115.39   64.19
  -3   4   5  135.39    9.70
   3   4  -5  146.09    8.60
  -3  -4   5  121.99    9.60
   3  -4  -5  134.29    8.30
  -3   4   4   48.50    3.70
   3   4  -4   53.09    3.90
   3   4  -4   41.20    4.40
  -3  -4   4   42.00    3.90
   3  -4  -4   37.40    3.70
   3  -4  -4   50.09    3.50
   3   4  -3   91.99    6.00
  -3   4   3   89.09    6.00
  -3  -4   3   88.59    6.20
   3  -4  -3   88.79    5.80
   3   4  -2  238.48   14.20
  -3   4   2  248.58   14.40
   3   4  -2  247.98   15.10
  -3  -4   2  249.18   14.80
   3  -4  -2  228.98   14.10
   3   4  -1    3.60    1.60
   3   4  -1    4.30    1.30
  -3   4   1    2.50    1.20
   3  -4  -1    3.30    1.10
  -3  -4   1    2.30    1.30
  -3  -4   1    2.00    0.80
  -3   4   0 2039.00  121.09
   3   4   0 2241.58  121.59
  -3   4   0 2264.87  121.39
   3   4   0 2149.98  121.09
   3  -4   0 2194.28  121.09
  -3  -4   0 2491.15  121.69
  -3  -4   0 1996.30  121.09
   3   4   1    7.10    1.80
  -3   4  -1    8.80    1.60
  -3   4  -1    9.10    2.40
   3  -4   1    5.40    1.60
  -3  -4  -1    9.30    2.00
  -3  -4  -1    9.20    1.70
   3  -4   1    7.50    1.40
  -3   4  -2 3730.53  216.28
  -3   4  -2 4075.79  215.28
   3   4   2 4240.48  215.98
  -3  -4  -2 4047.89  215.28
   3  -4   2 3841.52  215.58
  -3  -4  -2 3529.15  215.78
   3   4   3  257.17   16.50
  -3   4  -3  269.57   16.00
  -3  -4  -3  255.17   15.80
   3  -4   3  277.17   16.60
   3   4   4  254.97   16.00
   3   4   4  250.57   16.20
   3   4   4  265.57   16.50
  -3   4  -4  268.57   15.70
   3   4   4  258.27   15.90
   3   4   4  246.38   16.10
   3  -4   4  234.08   16.00
   3  -4   4  248.08   16.10
  -3  -4  -4  266.07   15.60
   3  -4   4  259.27   16.20
   3  -4   4  245.38   16.10
   3  -4   4  257.17   16.40
   3   4   5   23.90    3.60
  -3   4  -5   27.90    3.70
   3   4   5   32.60    4.70
   3   4   5   26.30    4.30
   3   4   5   30.00    4.00
   3   4   5   36.00    4.60
   3  -4   5   21.50    3.40
   3  -4   5   24.40    4.20
  -3  -4  -5   29.50    3.70
   3  -4   5   30.80    4.30
   3  -4   5   29.80    4.70
   3  -4   5   24.80    4.80
   3  -4   5   28.40    4.10
   3   4   6  203.58   14.00
   3   4   6  204.28   14.20
   3   4   6  204.08   13.90
   3   4   6  210.78   14.30
  -3   4  -6  205.18   13.60
   3  -4   6  203.98   14.00
   3  -4   6  190.88   14.10
  -3  -4  -6  211.28   13.60
   3  -4   6  219.38   15.40
   3  -4   6  212.98   14.50
   3   4   7   32.00    4.60
   3   4   7   28.40    5.40
  -3   4  -7   24.60    4.20
   3   4   7   34.10    5.00
   3   4   7   31.80    5.00
   3   4   7   36.40    4.60
   3  -4   7   35.10    4.80
   3  -4   7   29.60    4.60
   3  -4   7   29.30    4.90
  -3  -4  -7   27.00    4.30
   3  -4   7   27.30    4.90
   3  -4   7   27.80    5.20
   3   4   8    5.00    2.90
   3   4   8    4.50    2.10
   3   4   8    2.20    2.30
   3   4   8    7.10    2.50
   3   4   8    1.10    2.00
   3  -4   8    4.50    2.50
   3  -4   8    2.20    2.00
   3  -4   8    3.20    2.10
   3  -4   8    3.40    2.40
   3   4   9   99.09    7.60
   3   4   9   98.59    7.50
   3   4   9   96.79    7.80
   3  -4   9   92.89    7.40
   3  -4   9   94.89    7.60
   3  -4   9   93.39    7.70
   3   4  10   81.59    5.90
   3   4  10   98.79    7.40
   3   4  10   73.29    6.60
   3  -4  10   85.89    6.60
   3  -4  10   77.79    5.90
  -3   5  10   11.50    2.60
  -3   5  10    5.30    2.90
  -3  -5  10   15.10    4.60
  -3  -5  10    9.10    2.40
  -3   5   9  386.86   23.10
  -3   5   9  368.26   25.30
  -3   5   9  379.16   22.90
  -3  -5   9  374.06   23.40
  -3  -5   9  421.16   24.00
  -3  -5   9  351.36   22.70
   3   5  -8    2.70    2.20
  -3   5   8    0.50    3.00
  -3   5   8    4.70    3.00
  -3   5   8    6.40    3.40
  -3   5   8    4.60    3.30
  -3  -5   8   10.30    4.90
  -3  -5   8    1.30    3.20
  -3  -5   8   11.30    4.80
  -3   5   7   48.80    5.60
   3   5  -7   54.29    5.40
  -3   5   7   42.10    5.50
  -3   5   7   44.40    5.60
  -3  -5   7   42.90    5.60
  -3  -5   7   31.20    5.70
  -3  -5   7   45.90    6.60
  -3  -5   7   48.50    6.30
   3  -5  -7   51.59    4.40
  -3   5   6    2.80    2.50
  -3   5   6    1.90    2.80
  -3   5   6    3.60    2.30
  -3   5   6   -5.30    4.20
  -3   5   6    5.50    2.30
   3   5  -6    6.60    2.00
  -3  -5   6    7.80    3.30
  -3  -5   6    9.60    3.00
   3  -5  -6    4.10    1.50
  -3  -5   6    8.90    3.00
  -3  -5   6    6.00    2.90
  -3   5   5 1066.79   61.89
  -3   5   5  951.40   62.29
  -3   5   5 1100.99   62.19
  -3   5   5 1066.89   62.09
  -3  -5   5 1092.99   62.09
  -3  -5   5 1121.19   62.69
  -3  -5   5 1250.77   61.89
  -3  -5   5 1106.39   62.49
  -3  -5   5 1081.99   62.79
   3   5  -4   68.59    5.10
  -3   5   4   67.19    5.10
   3  -5  -4   71.49    5.00
  -3  -5   4   69.59    5.40
   3   5  -3  327.17   18.50
  -3   5   3  313.47   18.50
   3  -5  -3  319.97   18.40
  -3  -5   3  309.07   18.80
  -3   5   2   10.80    2.10
   3   5  -2    9.30    2.40
   3   5  -2    6.90    1.50
  -3  -5   2    5.50    1.60
   3  -5  -2   11.00    2.00
   3   5  -1    5.80    1.90
   3   5  -1    9.70    1.80
  -3   5   1   11.40    2.20
   3  -5  -1    9.10    1.50
  -3  -5   1    6.30    1.40
   3   5   0   21.30    2.40
  -3   5   0   19.40    2.20
  -3   5   0   18.60    2.60
   3   5   0   20.60    3.30
   3  -5   0   19.30    2.40
  -3  -5   0   18.90    2.50
  -3  -5   0   21.00    2.90
   3   5   1 1448.56   77.59
  -3   5  -1 1388.56   77.09
  -3   5  -1 1373.56   77.19
   3   5   1 1411.06   76.99
  -3  -5  -1 1294.57   78.49
  -3  -5  -1 1424.76   77.19
   3  -5   1 1371.66   76.99
  -3   5  -2  142.19    8.90
  -3   5  -2  112.09    9.60
   3   5   2  146.39    9.60
   3  -5   2  148.19    9.20
  -3  -5  -2  135.39    8.90
   3   5   3 1381.36   79.39
  -3   5  -3 1422.46   78.49
   3  -5   3 1432.36   78.99
  -3  -5  -3 1387.16   78.39
  -3   5  -4  125.09    8.60
   3   5   4  119.59    9.90
   3   5   4  110.89    8.70
   3   5   4  121.29    9.10
   3   5   4  124.49    9.30
   3  -5   4  114.09    8.80
   3  -5   4  124.79    9.40
  -3  -5  -4  125.99    8.40
   3  -5   4  125.79    8.90
   3  -5   4  126.09    9.00
   3  -5   4  109.09    9.00
   3   5   5   72.79    7.00
   3   5   5   71.29    6.10
  -3   5  -5   74.69    6.10
   3   5   5   68.49    6.40
   3   5   5   64.59    6.00
   3   5   5   70.49    6.50
   3  -5   5   60.69    7.00
  -3  -5  -5   67.79    5.80
   3  -5   5   71.99    6.50
   3  -5   5   60.59    6.30
   3  -5   5   68.99    6.40
   3  -5   5   58.99    6.20
   3  -5   5   68.69    7.00
   3   5   6   91.59    7.70
   3   5   6   88.79    8.00
   3   5   6   92.09    8.50
   3   5   6   98.79    7.80
  -3   5  -6   85.39    7.20
   3   5   6   97.39    8.10
   3  -5   6   86.79    8.20
   3  -5   6   86.09    8.40
  -3  -5  -6   85.69    7.10
   3  -5   6   85.89    7.70
   3  -5   6   97.29    8.00
   3  -5   6   79.19    7.60
   3   5   7   59.09    5.80
   3   5   7   59.39    6.40
   3   5   7   50.99    5.80
   3   5   7   61.29    6.50
   3   5   7   50.39    6.80
  -3   5  -7   56.89    5.80
   3  -5   7   47.60    5.90
  -3  -5  -7   54.69    5.70
   3  -5   7   54.39    6.70
   3  -5   7   59.49    6.20
   3  -5   7   64.99    6.60
   3   5   8    7.30    2.70
   3   5   8    6.50    3.50
   3   5   8    4.90    2.10
   3   5   8    7.00    2.20
   3   5   8    7.60    2.60
   3  -5   8    4.40    2.80
   3  -5   8    5.10    2.00
   3  -5   8    6.50    2.60
   3  -5   8   10.70    2.90
   3   5   9  399.26   23.40
   3   5   9  323.87   24.10
   3   5   9  388.76   23.30
   3  -5   9  418.36   22.60
   3  -5   9  306.97   23.00
   3   5  10    4.00    1.60
   3   5  10    2.30    1.30
   3   5  10    2.10    1.20
   3  -5  10    2.70    1.50
  -3   6  10    7.20    2.70
  -3   6  10    0.10    1.80
  -3  -6  10    3.90    1.90
  -3  -6  10   -2.10    2.80
  -3   6   9   -0.20    2.80
  -3   6   9   -2.20    1.90
  -3   6   9   -1.10    2.20
  -3  -6   9   -1.10    2.60
  -3  -6   9    0.80    2.50
  -3   6   8  153.58   11.80
  -3   6   8  189.28   12.50
  -3   6   8  180.98   12.20
   3   6  -8  146.29   13.00
  -3   6   8  187.78   12.40
  -3  -6   8  199.78   13.60
   3  -6  -8  198.78   12.20
  -3  -6   8  189.08   13.40
  -3  -6   8  146.79   12.10
  -3  -6   8  180.08   12.40
  -3   6   7   59.19    6.80
  -3   6   7   73.99    7.30
   3   6  -7   87.39    6.30
  -3   6   7   74.09    6.90
  -3   6   7   75.19    7.00
  -3  -6   7   70.39    7.20
   3  -6  -7   85.09    5.80
  -3  -6   7   66.99    7.10
  -3  -6   7   86.09    8.00
  -3  -6   7   79.69    8.30
  -3   6   6 1173.28   69.09
  -3   6   6 1133.99   66.19
   3   6  -6 1220.88   65.29
  -3   6   6 1116.09   65.69
  -3   6   6 1179.38   68.19
  -3   6   6 1070.49   66.09
  -3  -6   6 1271.27   72.79
  -3  -6   6 1157.28   66.19
  -3  -6   6 1247.08   68.79
   3  -6  -6 1136.49   64.89
  -3  -6   6 1101.69   66.39
  -3   6   5   20.10    3.10
   3   6  -5   19.20    3.20
  -3   6   5   18.70    4.60
  -3   6   5   14.10    2.80
  -3   6   5   12.00    3.20
  -3  -6   5   17.70    3.30
  -3  -6   5   18.60    3.60
  -3  -6   5   15.90    3.50
  -3  -6   5   15.60    3.40
   3  -6  -5   22.60    2.80
  -3  -6   5   23.70    3.50
  -3   6   4    1.40    1.30
  -3   6   4   -0.80    1.60
   3   6  -4    2.40    1.40
  -3   6   4    1.70    2.20
  -3   6   4    3.30    1.80
  -3  -6   4    0.20    1.30
  -3  -6   4   -2.80    1.90
  -3  -6   4    0.40    1.90
   3  -6  -4    2.30    1.10
  -3  -6   4   -0.30    2.00
   3   6  -3  806.02   44.80
  -3   6   3  776.92   44.90
   3  -6  -3  803.42   44.70
  -3  -6   3  796.72   45.20
   3   6  -2  307.37   18.30
   3   6  -2  309.87   19.20
  -3   6   2  325.47   18.50
  -3  -6   2  301.07   18.60
   3  -6  -2  312.37   18.20
   3   6  -1   28.20    3.10
   3   6  -1   26.90    3.80
   3  -6  -1   27.30    2.90
  -3  -6   1   28.80    3.50
   3  -6  -1   22.40    3.40
  -3  -6   1   21.50    3.30
   3   6   0  916.01   49.00
  -3   6   0  852.71   48.30
  -3   6   0  899.01   48.70
   3   6   0  906.41   48.40
  -3  -6   0  795.92   48.30
  -3  -6   0  764.62   48.70
   3  -6   0  907.61   48.40
   3   6   1  312.57   18.40
  -3   6  -1  311.07   18.50
   3   6   1  339.37   19.20
  -3   6  -1  314.27   18.80
  -3  -6  -1  321.97   18.60
   3  -6   1  304.77   18.50
   3  -6   1  308.77   18.40
  -3  -6  -1  315.97   19.10
  -3   6  -2  526.95   30.30
   3   6   2  551.74   31.00
  -3  -6  -2  525.25   30.30
   3  -6   2  507.55   30.60
   3   6   3  333.37   20.60
   3   6   3  334.67   20.90
  -3   6  -3  352.86   20.40
   3   6   3  348.67   21.00
   3  -6   3  333.47   20.60
  -3  -6  -3  359.56   20.40
   3  -6   3  322.07   21.10
   3   6   4  481.95   29.20
   3   6   4  527.05   29.80
   3   6   4  504.65   29.10
   3   6   4  478.25   28.90
   3   6   4  499.25   29.30
   3  -6   4  479.65   29.30
   3  -6   4  477.75   29.00
  -3  -6  -4  492.05   29.30
   3  -6   4  506.05   29.70
   3  -6   4  456.75   29.00
   3   6   5  166.08   11.90
  -3   6  -5  172.28   11.40
   3   6   5  178.18   12.50
   3   6   5  173.98   11.70
   3   6   5  155.58   11.30
   3   6   5  172.58   12.00
  -3  -6  -5  159.48   11.10
   3  -6   5  158.88   12.10
   3  -6   5  166.48   11.70
   3  -6   5  153.88   11.60
   3  -6   5  168.18   11.90
   3  -6   5  150.78   12.00
   3   6   6   18.10    3.50
   3   6   6   20.30    4.10
   3   6   6   33.00    5.00
  -3   6  -6   23.50    5.10
   3   6   6   26.30    4.30
   3   6   6   20.40    3.60
   3  -6   6   19.90    3.50
  -3  -6  -6   25.10    4.30
   3  -6   6   28.70    4.80
   3  -6   6   15.70    4.00
   3  -6   6   19.90    4.20
   3  -6   6   27.40    4.50
   3   6   7  313.77   19.80
   3   6   7  316.37   20.00
   3   6   7  311.07   19.60
   3   6   7  310.97   20.60
  -3   6  -7  281.37   19.30
   3   6   7  308.87   19.50
   3  -6   7  298.87   20.70
   3  -6   7  306.47   19.70
   3  -6   7  310.17   20.30
  -3  -6  -7  299.77   19.40
   3  -6   7  314.07   19.70
   3   6   8  105.09    8.20
   3   6   8  107.29    8.70
   3   6   8  109.59    8.50
   3   6   8  111.19    8.40
   3  -6   8  111.19    8.90
   3  -6   8  103.09    8.40
   3  -6   8   88.39    9.20
   3  -6   8  103.09    8.50
   3   6   9    1.10    1.90
   3   6   9    1.90    1.80
   3   6   9   -0.70    1.20
   3  -6   9   -0.20    1.70
   3  -6   9    3.30    1.90
   3  -6   9    1.40    1.70
  -3   7  10    1.90    1.70
  -3   7  10   -0.10    2.00
  -3  -7  10   -1.30    3.80
  -3  -7  10    2.90    1.80
  -3   7   9    5.90    2.30
  -3   7   9    9.70    2.60
  -3   7   9    7.70    2.80
  -3  -7   9    7.70    2.80
  -3  -7   9    7.00    2.50
  -3  -7   9    9.10    3.10
  -3   7   8    7.90    2.60
  -3   7   8    6.60    2.30
  -3   7   8    4.30    2.40
   3   7  -8    7.10    4.90
  -3  -7   8    5.70    2.70
   3  -7  -8    8.10    3.00
  -3  -7   8    1.70    2.80
  -3  -7   8    5.80    2.50
  -3   7   7  346.67   21.30
  -3   7   7  329.17   20.50
   3   7  -7  337.87   20.20
  -3   7   7  306.37   20.60
  -3  -7   7  322.47   21.10
  -3  -7   7  321.07   21.00
  -3  -7   7  361.76   22.40
  -3  -7   7  348.07   22.00
   3  -7  -7  330.67   19.90
   3   7  -6    4.00    2.20
  -3   7   6    8.50    2.80
  -3   7   6    2.80    2.90
  -3   7   6    7.60    2.50
  -3   7   6    5.00    2.70
  -3  -7   6   10.00    2.90
  -3  -7   6    2.70    2.90
  -3  -7   6    4.20    2.10
  -3  -7   6    7.70    2.90
   3  -7  -6    5.40    1.70
  -3  -7   6    2.50    2.70
   3   7  -5  564.94   30.40
  -3   7   5  499.15   30.90
  -3   7   5  501.05   30.80
  -3   7   5  534.55   31.20
  -3   7   5  500.25   30.40
  -3  -7   5  531.55   30.60
  -3  -7   5  505.45   31.60
   3  -7  -5  543.05   30.00
  -3  -7   5  495.95   31.20
  -3  -7   5  521.95   31.00
  -3  -7   5  517.15   31.60
  -3   7   4   57.49    4.80
   3   7  -4   53.69    6.80
  -3   7   4   46.30    5.50
  -3   7   4   46.30    5.30
  -3   7   4   59.59    5.50
  -3   7   4   53.69    5.90
  -3  -7   4   48.30    5.70
  -3  -7   4   51.49    5.60
  -3  -7   4   45.70    5.80
   3  -7  -4   62.19    6.60
  -3  -7   4   50.89    5.80
  -3  -7   4   54.19    5.10
   3   7  -3  579.74   32.50
  -3   7   3  560.54   32.40
  -3  -7   3  546.25   32.70
   3  -7  -3  568.54   32.30
   3   7  -2  297.17   17.60
   3   7  -2  287.97   20.20
  -3   7   2  308.87   17.80
   3  -7  -2  287.97   17.50
  -3  -7   2  294.37   18.50
  -3   7   1  520.25   28.90
   3   7  -1  496.95   29.30
   3   7  -1  481.95   28.50
   3  -7  -1  484.35   28.50
  -3  -7   1  504.15   29.00
  -3   7   0    5.90    1.40
   3   7   0    6.50    2.00
  -3   7   0    4.40    1.60
   3   7   0    3.20    1.30
  -3  -7   0    3.70    1.40
   3  -7   0    5.40    1.50
  -3  -7   0    5.30    1.70
   3   7   1 2856.81  147.39
   3   7   1 2554.54  146.49
   3  -7   1 2604.34  146.49
   3  -7   1 2564.54  146.59
  -3  -7  -1 2691.93  147.19
   3   7   2   84.09    6.70
  -3   7  -2   70.79    5.80
  -3  -7  -2   76.09    5.90
   3  -7   2   79.39    6.00
  -3   7  -3  321.27   18.50
   3   7   3  312.57   19.10
   3   7   3  298.47   19.40
   3   7   3  305.67   18.40
   3  -7   3  279.07   18.80
   3  -7   3  310.87   18.80
   3  -7   3  280.77   19.00
   3  -7   3  288.27   19.40
  -3  -7  -3  318.57   18.50
  -3   7  -4   35.20    4.10
   3   7   4   30.50    4.20
   3   7   4   33.60    4.70
   3   7   4   28.30    4.30
   3   7   4   29.50    4.20
   3   7   4   38.30    6.20
   3  -7   4   32.40    4.40
   3  -7   4   31.50    4.50
  -3  -7  -4   31.30    4.20
   3  -7   4   27.20    4.20
   3  -7   4   32.10    4.40
   3   7   5  210.68   14.40
   3   7   5  199.38   13.60
   3   7   5  207.48   15.00
  -3   7  -5  196.28   13.40
   3   7   5  194.78   13.90
   3   7   5  210.38   14.10
   3  -7   5  185.48   13.80
   3  -7   5  244.68   16.80
   3  -7   5  195.68   14.40
   3  -7   5  195.38   13.80
   3  -7   5  192.48   14.20
  -3  -7  -5  189.08   13.20
   3   7   6    1.70    2.50
   3   7   6    2.80    2.20
  -3   7  -6    5.60    2.30
   3   7   6    7.10    2.60
   3   7   6    7.10    2.20
   3   7   6    3.10    2.00
   3  -7   6    8.40    2.70
   3  -7   6    5.70    2.90
   3  -7   6    4.10    2.90
  -3  -7  -6    4.50    2.30
   3  -7   6    6.00    2.80
   3  -7   6    4.60    2.30
   3   7   7   -0.10    1.90
   3   7   7    0.30    2.10
   3   7   7   -0.30    1.80
   3   7   7    1.70    2.10
   3  -7   7    4.30    3.00
   3  -7   7    4.60    2.60
   3  -7   7    5.10    2.40
   3  -7   7    0.90    2.00
   3   7   8    1.30    1.60
   3   7   8    1.80    1.90
   3   7   8   -0.80    1.70
   3   7   8    1.00    1.80
   3  -7   8    1.10    2.20
   3  -7   8   -2.40    2.90
   3  -7   8   -0.90    1.60
   3  -7   8   -0.10    2.20
   3   7   9  150.48   10.30
   3   7   9  160.58   10.40
   3   7   9  159.08   10.70
   3  -7   9  167.18   10.80
   3  -7   9  150.88   10.60
  -3   8  10   57.59    4.50
  -3   8  10   56.59    4.60
  -3   8   9   19.00    3.40
  -3   8   9   22.00    3.20
  -3   8   9   25.40    4.80
  -3  -8   9   31.00    5.30
  -3  -8   9   22.30    3.90
  -3   8   8  677.73   38.60
  -3   8   8  674.73   39.20
  -3   8   8  588.74   38.30
  -3   8   8  717.83   39.50
  -3  -8   8  722.03   40.20
  -3  -8   8  653.83   39.10
  -3  -8   8  609.34   38.70
  -3  -8   8  717.23   40.30
  -3   8   7   28.10    4.70
   3   8  -7   26.30    4.60
  -3   8   7   36.40    4.90
  -3   8   7   22.60    4.00
  -3   8   7   24.60    4.60
  -3  -8   7   17.60    3.80
  -3  -8   7   23.80    4.60
  -3  -8   7   21.90    4.30
  -3  -8   7   29.40    4.70
  -3   8   6  132.29   10.50
  -3   8   6  138.49   10.20
  -3   8   6  141.19   10.90
  -3   8   6  147.59   11.10
   3   8  -6  159.58   10.50
  -3  -8   6  138.89   10.90
  -3  -8   6  143.29   10.40
  -3  -8   6  149.99   11.80
  -3  -8   6  144.69   11.50
  -3  -8   6  139.09   11.30
   3  -8  -6  148.89    9.80
  -3   8   5   47.80    5.80
   3   8  -5   48.60    4.90
  -3   8   5   42.60    5.30
  -3   8   5   34.40    4.90
  -3   8   5   33.90    5.20
  -3  -8   5   34.80    5.40
   3  -8  -5   45.80    4.40
  -3  -8   5   42.10    5.70
  -3  -8   5   41.90    5.10
  -3  -8   5   40.30    6.00
  -3  -8   5   42.10    5.80
   3   8  -4  249.68   15.00
  -3   8   4  245.28   15.70
  -3   8   4  223.68   15.30
  -3   8   4  222.88   14.90
  -3   8   4  234.18   15.40
  -3  -8   4  233.48   16.10
  -3  -8   4  225.18   15.50
  -3  -8   4  252.67   15.60
   3  -8  -4  253.97   14.80
  -3  -8   4  225.78   15.90
  -3  -8   4  238.08   15.90
   3   8  -3    2.80    1.50
  -3   8   3    3.50    1.80
  -3   8   3    0.60    2.50
  -3   8   3    0.90    1.40
   3   8  -3    2.30    2.30
  -3   8   3    2.90    1.90
   3  -8  -3   -0.80    1.10
  -3  -8   3    2.50    2.40
  -3  -8   3    3.90    1.90
  -3  -8   3    0.70    1.70
  -3  -8   3    0.90    2.10
  -3  -8   3   -1.80    1.90
  -3   8   2  671.13   36.20
   3   8  -2  617.74   36.70
   3   8  -2  579.94   35.70
  -3  -8   2  628.34   36.40
   3  -8  -2  632.74   35.80
  -3   8   1  131.09    8.80
   3   8  -1  126.49    9.40
   3   8  -1  125.39    8.50
   3  -8  -1  124.99    8.50
  -3  -8   1  130.79    9.10
  -3   8   0  457.35   27.60
   3   8   0  497.05   27.90
   3   8   0  483.45   29.40
  -3   8   0  489.05   28.10
   3  -8   0  480.75   28.40
   3  -8   0  484.05   27.90
  -3  -8   0  470.55   27.80
  -3  -8   0  484.15   28.30
   3   8   1   11.80    2.20
   3   8   1   11.50    2.50
   3  -8   1   17.50    3.00
  -3  -8  -1   10.20    2.00
  -3  -8  -1   19.50    3.40
   3   8   2  716.03   40.50
  -3   8  -2  752.12   40.40
   3   8   2  776.32   41.20
   3   8   2  650.13   41.40
   3  -8   2  670.23   40.90
  -3  -8  -2  750.12   40.40
   3  -8   2  583.14   42.90
   3  -8   2  718.73   40.60
   3   8   3    2.60    1.80
   3   8   3    3.90    2.00
   3   8   3    3.70    1.80
  -3   8  -3    1.30    1.40
   3   8   3    2.90    2.00
   3   8   3    6.00    2.20
   3  -8   3    3.20    2.90
  -3  -8  -3    1.80    1.70
   3  -8   3    0.40    2.10
   3  -8   3    5.20    1.80
   3  -8   3   -0.80    1.60
  -3   8  -4  886.61   50.59
   3   8   4  932.11   51.19
   3   8   4  821.62   50.39
   3   8   4  834.62   50.79
   3   8   4  929.61   50.89
   3   8   4  906.51   51.39
   3  -8   4  902.31   51.49
   3  -8   4  819.92   51.09
  -3  -8  -4  910.51   50.69
   3  -8   4  808.62   50.59
   3  -8   4  876.11   51.09
   3  -8   4  957.80   50.99
   3   8   5    0.00    2.90
   3   8   5   -2.10    1.90
   3   8   5    0.20    1.90
   3   8   5    1.20    1.80
   3   8   5    1.60    2.00
  -3   8  -5    1.90    2.00
  -3  -8  -5    2.30    2.00
   3  -8   5   -1.20    2.20
   3  -8   5    0.50    2.40
   3  -8   5   -0.20    1.90
   3  -8   5   -0.60    2.10
   3  -8   5    0.20    1.80
   3   8   6   10.50    2.70
   3   8   6    8.00    2.90
   3   8   6   12.70    3.00
   3   8   6   14.80    3.00
   3   8   6   14.20    3.50
  -3   8  -6    8.70    2.80
   3  -8   6   13.20    3.10
   3  -8   6   14.30    3.40
   3  -8   6    8.90    3.10
  -3  -8  -6   12.30    3.10
   3  -8   6   14.70    3.10
   3  -8   6   14.30    3.20
   3   8   7  110.39    8.20
   3   8   7   91.99    9.40
   3   8   7  105.49    8.60
   3   8   7   99.19    8.10
   3   8   7   96.59    8.40
   3  -8   7   96.29    8.50
   3  -8   7   99.69    8.60
   3  -8   7   96.69    8.30
   3  -8   7   93.19    9.00
   3  -8   7   96.29    8.40
   3   8   8   56.79    5.50
   3   8   8   54.19    5.90
   3   8   8   57.59    5.90
   3   8   8   56.39    5.60
   3  -8   8   58.89    5.80
   3  -8   8   55.79    6.10
   3  -8   8   55.39    5.50
   3   8   9    6.10    1.70
   3   8   9    5.20    1.60
   3   8   9    6.80    1.90
   3  -8   9    7.70    2.00
   3  -8   9    3.10    1.70
  -3   9  10    1.00    1.50
  -3   9  10   -0.70    1.30
  -3  -9  10   -0.90    1.40
  -3   9   9    5.10    2.10
  -3   9   9    0.40    3.00
  -3   9   9    6.40    2.20
  -3  -9   9    4.70    2.40
  -3  -9   9    4.80    2.70
  -3   9   8  113.39    8.50
  -3   9   8  121.39    9.10
  -3   9   8  116.89    9.00
   3   9  -8  104.99   11.00
  -3  -9   8  112.89    8.90
  -3  -9   8  121.79    9.70
  -3  -9   8  133.09   10.30
  -3  -9   8   99.09    8.90
  -3   9   7  554.64   35.00
   3   9  -7  613.54   35.00
  -3   9   7  618.04   34.90
  -3  -9   7  657.73   36.40
  -3  -9   7  620.64   36.20
   3  -9  -7  537.35   34.40
  -3  -9   7  548.85   34.70
  -3   9   6    0.10    1.90
  -3   9   6    3.70    2.00
  -3   9   6    3.50    2.00
  -3   9   6    1.40    2.40
   3   9  -6   -0.10    2.10
  -3  -9   6    3.80    2.90
   3  -9  -6    5.30    1.70
  -3  -9   6    6.90    2.90
  -3  -9   6    3.60    2.90
  -3  -9   6    6.00    2.90
  -3  -9   6    3.30    2.70
  -3   9   5  436.86   26.40
  -3   9   5  419.66   26.30
  -3   9   5  426.76   26.20
   3   9  -5  446.36   26.00
  -3   9   5  478.05   29.20
   3  -9  -5  413.96   25.40
  -3  -9   5  424.96   26.90
  -3  -9   5  428.06   26.50
  -3  -9   5  423.06   26.20
  -3  -9   5  437.86   27.00
  -3  -9   5  399.76   27.00
   3   9  -4   30.90    4.40
  -3   9   4   26.50    4.90
  -3   9   4   29.30    4.20
  -3   9   4   24.40    4.50
  -3   9   4   26.30    3.60
  -3  -9   4   19.60    4.00
  -3  -9   4   22.90    4.20
   3  -9  -4   27.90    3.60
  -3  -9   4   30.30    4.60
  -3  -9   4   25.40    5.00
  -3  -9   4   22.60    3.70
  -3   9   3  725.73   44.50
  -3   9   3  804.82   44.60
  -3   9   3  813.52   45.20
   3   9  -3  838.52   45.90
  -3   9   3  735.53   44.70
   3  -9  -3  816.02   44.70
  -3  -9   3  740.13   45.30
  -3  -9   3  801.02   45.10
  -3  -9   3  741.43   45.10
  -3  -9   3  751.52   45.20
  -3   9   2  210.08   16.10
   3   9  -2  239.48   14.60
  -3   9   2  265.37   16.90
  -3   9   2  225.78   14.60
   3   9  -2  234.88   15.60
   3  -9  -2  232.98   14.40
  -3  -9   2  213.28   16.00
  -3  -9   2  239.38   15.20
  -3   9   1  174.28   12.20
   3   9  -1  189.58   11.90
  -3   9   1  179.28   12.00
   3   9  -1  198.28   12.80
  -3   9   1  182.68   12.40
   3  -9  -1  197.18   11.90
  -3  -9   1  196.38   12.50
  -3  -9   1  171.98   12.50
   3   9   0   13.30    3.30
  -3   9   0   10.30    2.50
  -3   9   0    9.80    3.20
   3   9   0   10.10    2.60
   3   9   0   10.70    2.10
   3  -9   0    9.50    2.60
   3  -9   0   11.70    2.10
  -3  -9   0   10.20    2.40
  -3  -9   0   13.40    2.70
   3   9   1  352.96   20.50
  -3   9  -1  307.17   19.90
  -3   9  -1  341.57   20.40
   3   9   1  349.37   20.70
   3  -9   1  313.07   19.90
  -3  -9  -1  329.77   20.10
   3  -9   1  348.47   23.40
   3  -9   1  330.37   21.90
   3   9   2  710.83   44.90
   3   9   2  756.92   42.70
  -3   9  -2  757.02   43.30
   3   9   2  820.52   43.70
  -3   9  -2  734.73   42.80
   3   9   2  732.43   42.90
   3  -9   2  725.33   42.90
   3  -9   2  735.43   44.20
   3  -9   2  723.23   43.50
  -3  -9  -2  771.82   43.00
  -3   9  -3  633.04   38.00
   3   9   3  631.14   38.10
   3   9   3  628.94   37.80
   3   9   3  712.03   38.80
   3   9   3  649.74   38.10
   3  -9   3  680.83   38.40
   3  -9   3  625.54   38.20
   3  -9   3  647.54   38.10
   3  -9   3  634.14   38.60
  -3  -9  -3  692.83   38.10
  -3   9  -4  136.99   11.40
  -3   9  -4  179.98   11.90
   3   9   4  166.08   11.80
   3   9   4  186.88   12.40
   3   9   4  184.88   12.10
   3   9   4  164.68   11.80
   3   9   4  141.49   15.20
   3  -9   4  183.48   12.40
   3  -9   4  140.09   11.60
  -3  -9  -4  173.28   11.80
   3  -9   4  180.88   12.60
  -3   9  -5  451.05   31.60
  -3   9  -5  619.94   34.00
   3   9   5  562.14   32.60
   3   9   5  541.95   32.30
   3   9   5  541.55   32.90
   3   9   5  580.54   32.90
   3   9   5  509.35   31.90
   3  -9   5  556.94   32.40
   3  -9   5  523.65   33.20
   3  -9   5  537.15   32.70
   3  -9   5  528.35   32.50
   3  -9   5  537.95   33.10
  -3   9  -6   47.40    5.30
   3   9   6   60.29    6.10
   3   9   6   53.09    6.50
  -3   9  -6   45.40    6.60
   3   9   6   48.20    5.40
   3   9   6   49.60    6.50
   3   9   6   58.09    5.70
   3  -9   6   52.39    6.10
   3  -9   6   53.99    6.00
   3  -9   6   58.69    6.00
   3  -9   6   55.19    6.50
  -3  -9  -6   52.19    6.30
   3  -9   6   45.70    6.50
  -3   9  -7   78.39    7.10
   3   9   7   94.59    7.40
   3   9   7   98.79    7.40
   3   9   7   90.29    7.80
   3   9   7   93.99    7.80
   3   9   7   64.79   10.90
   3  -9   7   76.59    8.50
   3  -9   7   85.69    7.70
   3  -9   7   86.19    7.70
   3  -9   7   87.59    7.30
   3  -9   7   87.59    7.90
   3   9   8   92.99    7.50
   3   9   8   82.79    7.00
   3   9   8   88.99    7.40
   3   9   8   93.59    7.20
   3  -9   8   87.09    7.30
   3  -9   8   90.09    7.50
   3   9   9   37.20    3.80
   3   9   9   39.30    3.60
   3   9   9   37.80    4.10
   3  -9   9   39.70    4.10
   3  -9   9   41.80    3.90
  -3  10   9    6.40    2.00
  -3  10   9    7.60    2.10
  -3  10   9    2.50    2.30
  -3 -10   9    5.30    2.40
  -3 -10   9    5.30    2.30
   3  10  -8    1.20    4.00
  -3  10   8    8.10    2.50
  -3  10   8    6.10    2.30
  -3  10   8    5.60    2.50
  -3 -10   8    5.60    2.80
  -3 -10   8    4.10    2.70
  -3 -10   8   -0.90    2.80
   3  10  -7   73.59    7.80
  -3  10   7   93.29    7.30
  -3  10   7   93.29    7.90
  -3  10   7   84.19    7.10
   3  10  -7   94.09    9.60
  -3  10   7   89.09    7.60
   3 -10  -7   87.79    7.30
  -3 -10   7   96.79    8.70
  -3 -10   7   84.29    7.70
  -3 -10   7   70.59    7.80
  -3 -10   7   89.79    8.80
  -3 -10   7   84.79    7.90
   3  10  -6   83.19    9.40
  -3  10   6   90.09    7.60
  -3  10   6   84.99    7.40
  -3  10   6   79.19    7.30
   3  10  -6   75.39    7.50
  -3  10   6   82.99    7.10
  -3 -10   6   88.09    7.70
  -3 -10   6   85.99    8.40
  -3 -10   6   85.39    8.40
  -3 -10   6   97.69    9.20
   3 -10  -6   77.89    6.90
  -3 -10   6   89.99    8.00
  -3  10   5   10.70    2.70
  -3  10   5   16.70    3.60
  -3  10   5   13.50    2.80
  -3  10   5    9.40    2.90
   3  10  -5   14.40    3.20
   3  10  -5   13.90    4.50
  -3 -10   5   10.90    3.80
  -3 -10   5   11.70    3.50
  -3 -10   5    8.90    3.30
   3 -10  -5   12.40    2.50
  -3 -10   5   11.40    3.20
  -3 -10   5   12.10    3.50
   3  10  -4   13.50    4.20
  -3  10   4   14.60    3.20
   3  10  -4   12.00    2.90
  -3  10   4   15.60    2.70
  -3 -10   4   14.80    3.30
   3 -10  -4   13.10    2.60
  -3 -10   4   17.20    3.50
  -3 -10   4   15.80    3.40
  -3  10   3    2.60    2.30
   3  10  -3    2.00    2.00
  -3  10   3    3.40    2.20
   3  10  -3    3.90    2.70
  -3  10   3    1.30    2.10
  -3  10   3    1.60    2.00
  -3 -10   3    2.70    2.40
  -3 -10   3    2.20    2.10
  -3 -10   3    1.00    2.30
   3 -10  -3    4.20    1.80
  -3 -10   3    0.80    2.40
  -3  10   2  350.16   20.90
   3  10  -2  340.27   20.50
  -3  10   2  304.27   20.60
   3  10  -2  339.57   21.60
  -3  10   2  353.96   20.50
  -3 -10   2  324.57   21.50
   3 -10  -2  347.97   20.50
  -3 -10   2  334.17   21.20
  -3 -10   2  352.06   21.30
  -3 -10   2  323.67   21.10
   3  10  -1    3.60    2.30
   3  10  -1    2.10    1.70
  -3  10   1    3.30    2.00
  -3  10   1    5.20    2.10
  -3  10   1    2.90    1.90
  -3 -10   1    3.70    2.20
   3 -10  -1    4.70    1.80
  -3 -10   1    3.80    2.20
   3  10   0  139.89    9.90
   3  10   0  150.58   10.20
  -3  10   0  148.79   10.00
   3  10   0  155.38   10.80
   3 -10   0  144.69   10.70
  -3 -10   0  144.39   10.40
   3 -10   0  137.99    9.70
  -3 -10   0  140.29   10.50
   3  10   1    0.40    1.60
  -3  10  -1    0.00    1.70
   3  10   1    2.40    2.50
  -3  10  -1   -1.90    1.70
   3  10   1   -0.30    1.50
   3  10   1    1.90    2.10
  -3 -10  -1    0.40    1.70
   3 -10   1   -2.10    1.80
  -3 -10  -1    0.30    3.10
   3 -10   1   -1.50    2.30
   3 -10   1   -0.60    2.00
  -3  10  -2   81.99    6.70
   3  10   2   90.79    7.50
   3  10   2   73.69    7.00
   3  10   2   79.59    6.70
   3  10   2   73.99    6.30
  -3  10  -2   70.09    6.40
  -3 -10  -2   78.39    6.70
  -3 -10  -2   91.29    7.20
   3 -10   2   75.89    7.00
   3 -10   2   70.69    7.00
   3 -10   2   69.89    6.50
   3 -10   2   85.99    7.60
   3 -10   2   71.19    6.70
  -3  10  -3    1.60    2.00
   3  10   3   -1.40    1.80
   3  10   3    1.40    2.00
   3  10   3    0.20    2.00
   3  10   3    0.00    1.80
  -3  10  -3   -0.80    1.90
   3  10   3    1.00    1.60
   3 -10   3   -3.90    4.00
  -3 -10  -3   -1.20    1.80
  -3 -10  -3    1.00    2.70
   3 -10   3    0.20    1.80
   3 -10   3    1.40    1.90
   3 -10   3   -0.30    2.20
  -3  10  -4  618.64   36.00
   3  10   4  639.04   36.00
   3  10   4  635.34   36.30
   3  10   4  574.14   35.80
  -3  10  -4  560.74   35.80
   3  10   4  587.04   35.40
   3 -10   4  614.24   36.00
   3 -10   4  588.64   36.10
   3 -10   4  625.34   36.90
  -3 -10  -4  621.54   35.90
   3  10   5    8.30    2.90
   3  10   5    7.20    2.50
  -3  10  -5    4.90    2.60
   3  10   5    9.20    3.30
  -3  10  -5    4.10    2.20
   3  10   5    6.40    2.30
   3  10   5    7.10    2.30
   3 -10   5   12.80    3.00
   3 -10   5    8.60    2.70
   3 -10   5    7.50    2.90
  -3 -10  -5    6.50    2.30
   3 -10   5    6.80    3.10
   3  10   6   17.70    3.80
   3  10   6   13.80    3.70
   3  10   6   23.00    3.70
  -3  10  -6   12.50    2.80
   3  10   6   18.70    3.70
   3  10   6   13.10    2.80
  -3  10  -6   13.00    3.70
  -3 -10  -6   15.80    3.80
   3 -10   6   16.40    4.10
   3 -10   6   14.30    3.40
   3 -10   6   17.40    3.80
   3  10   7    3.70    2.40
   3  10   7    2.90    1.80
   3  10   7    6.90    2.40
   3  10   7    3.00    2.10
   3 -10   7    5.70    2.40
   3 -10   7    0.50    2.30
   3 -10   7    2.50    2.10
   3  10   8  199.28   13.10
   3  10   8  207.18   12.90
   3  10   8  198.38   12.80
   3 -10   8  207.48   13.40
   3 -10   8  195.38   13.10
   3  10   9   18.30    2.40
   3 -10   9   16.20    2.60
  -3  11   9  112.39    7.90
  -3  11   9  122.49    8.00
  -3 -11   9  109.29    8.30
  -3 -11   9  119.99    8.50
  -3  11   8   17.20    3.00
  -3  11   8   21.80    3.80
  -3  11   8   21.30    3.70
  -3 -11   8   14.40    3.30
  -3 -11   8   29.00    4.70
  -3 -11   8   21.20    3.80
   3  11  -7  309.37   23.60
  -3  11   7  368.46   21.70
  -3  11   7  362.16   22.20
  -3  11   7  357.96   22.10
  -3 -11   7  361.36   22.80
  -3 -11   7  369.86   23.30
  -3 -11   7  358.86   22.30
  -3  11   6  281.27   17.90
   3  11  -6  283.07   19.70
  -3  11   6  274.87   17.90
  -3  11   6  249.68   19.50
   3  11  -6  274.07   18.00
  -3 -11   6  231.08   17.90
  -3 -11   6  292.77   23.00
   3 -11  -6  259.67   17.20
  -3 -11   6  299.17   20.20
  -3  11   5   -0.80    1.90
  -3  11   5   -3.10    2.20
   3  11  -5    4.40    3.50
   3  11  -5    4.00    2.60
  -3  11   5    0.00    1.90
  -3  11   5   -0.70    1.80
  -3 -11   5    0.00    2.30
  -3 -11   5    0.20    2.50
  -3 -11   5    1.40    2.70
  -3 -11   5    1.40    2.70
   3 -11  -5   -1.80    1.90
  -3  11   4   87.29    7.80
  -3  11   4   99.79    8.30
  -3  11   4   96.19    8.30
  -3  11   4   89.69    7.60
   3  11  -4  103.59    9.90
   3  11  -4   90.89    8.10
  -3 -11   4   94.19    8.80
  -3 -11   4   94.99    8.50
   3 -11  -4   96.69    7.70
  -3 -11   4   89.09    8.80
  -3 -11   4   83.69    8.30
  -3  11   3  471.55   28.60
   3  11  -3  471.85   29.10
   3  11  -3  457.75   27.70
  -3  11   3  441.56   27.50
  -3  11   3  474.95   27.50
  -3 -11   3  456.95   28.50
   3 -11  -3  475.05   27.60
  -3 -11   3  455.25   28.40
  -3 -11   3  441.36   28.00
  -3  11   2    5.00    2.30
   3  11  -2    7.00    3.00
  -3  11   2    3.90    2.30
  -3  11   2   11.00    2.90
  -3  11   2    4.80    2.30
   3 -11  -2    4.20    2.10
  -3 -11   2    7.20    2.70
  -3 -11   2   -1.50    3.10
  -3 -11   2    4.90    2.30
  -3  11   1  348.57   20.50
   3  11  -1  337.27   20.50
   3  11  -1  357.96   21.70
  -3  11   1  340.57   20.90
  -3  11   1  289.27   20.50
  -3 -11   1  346.77   21.30
   3 -11  -1  334.87   20.50
   3 -11  -1  311.77   20.90
  -3 -11   1  364.36   21.70
   3  11   0    2.80    3.40
   3  11   0    6.70    2.60
  -3  11   0    8.30    2.00
   3  11   0    6.40    2.40
  -3  11   0   11.70    2.50
  -3 -11   0    5.60    3.10
   3 -11   0    6.80    2.50
  -3 -11   0    7.90    2.60
   3 -11   0    8.90    2.70
   3  11   1  222.88   14.20
   3  11   1  224.68   14.70
  -3  11  -1  204.18   14.10
   3  11   1  213.58   14.00
   3  11   1  212.18   14.10
   3 -11   1  219.68   14.40
   3 -11   1  229.08   14.80
   3 -11   1  219.08   15.00
  -3 -11  -1  206.58   14.30
  -3 -11  -1  212.18   14.90
   3  11   2  690.63   38.00
   3  11   2  674.13   38.40
  -3  11  -2  627.94   37.80
   3  11   2  656.63   37.50
   3  11   2  624.74   37.70
  -3  11  -2  625.54   37.70
   3 -11   2  694.03   39.10
   3 -11   2  617.04   37.70
   3 -11   2  663.83   38.50
   3 -11   2  643.34   37.90
   3 -11   2  633.84   37.70
  -3 -11  -2  602.74   37.70
   3  11   3  443.86   24.20
   3  11   3  357.26   23.70
  -3  11  -3  404.66   26.20
   3  11   3  391.36   23.40
  -3  11  -3  374.56   23.80
   3  11   3  413.86   23.80
   3  11   3  385.56   24.10
   3 -11   3  391.76   24.40
   3 -11   3  441.76   25.40
   3 -11   3  345.67   23.70
  -3 -11  -3  383.76   23.80
  -3 -11  -3  361.56   23.40
   3 -11   3  360.36   23.60
   3 -11   3  345.97   23.70
   3  11   4  121.29    9.20
   3  11   4  107.69    9.00
  -3  11  -4  106.69    8.90
   3  11   4  136.29   10.10
   3  11   4  108.69    9.60
   3  11   4  118.09    8.90
   3 -11   4  118.99   10.30
   3 -11   4  115.39    9.30
   3 -11   4  116.39   10.00
   3 -11   4  125.49    9.60
   3  11   5  131.19    9.80
   3  11   5  113.39    9.90
  -3  11  -5  127.49   10.40
   3  11   5  126.49    9.20
   3  11   5  123.29    9.30
  -3  11  -5  105.49    8.90
   3  11   5  137.29   10.50
   3 -11   5  125.69    9.90
   3 -11   5  127.99    9.80
   3 -11   5  127.69   10.40
  -3 -11  -5  111.49   10.10
   3 -11   5  113.69   10.60
   3  11   6    3.80    2.20
   3  11   6    2.90    2.50
   3  11   6    0.80    1.80
   3  11   6    4.80    1.90
   3  11   6   -4.40    8.40
   3 -11   6   -0.40    1.90
   3 -11   6    2.60    2.40
   3 -11   6    5.00    2.30
   3  11   7   85.79    7.10
   3  11   7   82.19    7.20
   3  11   7   79.39    6.60
   3  11   7   74.99    6.50
   3 -11   7   73.79    7.20
   3 -11   7   82.49    7.10
   3  11   8   36.50    3.90
   3  11   8   35.90    3.70
   3  11   8   31.50    3.60
   3 -11   8   35.40    4.30
   3 -11   8   29.30    4.00
  -3  12   9   -0.70    1.50
  -3  12   9   -0.90    1.20
  -3 -12   9    4.10    2.50
  -3 -12   9   -1.50    1.30
  -3  12   8  335.57   20.10
  -3  12   8  332.07   20.10
  -3  12   8  311.47   19.40
  -3 -12   8  332.37   20.50
  -3 -12   8  340.07   20.70
  -3  12   7   71.79    6.50
  -3  12   7   71.49    6.50
  -3  12   7   67.39    6.10
   3  12  -7   50.59   10.10
  -3 -12   7   75.99    7.60
  -3 -12   7   72.29    7.30
  -3 -12   7   70.89    6.80
   3  12  -6  284.77   20.50
  -3  12   6  297.57   18.80
  -3  12   6  299.77   19.00
   3  12  -6  268.77   21.70
  -3  12   6  313.97   18.60
  -3 -12   6  307.77   20.10
  -3 -12   6  339.37   20.00
  -3 -12   6  261.67   19.40
   3 -12  -6  279.57   19.60
  -3 -12   6  292.07   19.60
   3  12  -5   10.50    3.40
   3  12  -5   18.00    4.40
  -3  12   5   15.20    3.10
  -3  12   5   15.80    3.00
  -3  12   5   13.30    3.00
   3 -12  -5   12.80    2.90
  -3 -12   5    6.50    3.50
  -3 -12   5   10.40    3.30
  -3 -12   5   18.90    4.10
  -3 -12   5   12.30    3.70
  -3  12   4  302.27   18.60
  -3  12   4  298.17   18.70
  -3  12   4  314.07   18.60
   3  12  -4  287.67   19.50
   3  12  -4  289.97   20.10
  -3  12   4  293.17   18.00
  -3 -12   4  283.37   19.30
  -3 -12   4  289.07   19.30
   3 -12  -4  284.17   18.50
  -3 -12   4  253.57   18.50
  -3 -12   4  277.27   20.60
   3 -12  -4  235.18   17.90
  -3  12   3   10.00    2.70
  -3  12   3    4.30    2.40
  -3  12   3    9.10    2.80
   3  12  -3   12.00    3.70
   3  12  -3   13.20    2.70
   3 -12  -3    9.20    2.60
  -3 -12   3   13.60    3.20
  -3 -12   3    8.60    3.20
  -3 -12   3    4.60    2.90
   3 -12  -3    6.10    3.70
  -3 -12   3    5.10    3.00
  -3  12   2  309.17   19.00
  -3  12   2  267.77   17.10
   3  12  -2  286.77   18.70
   3  12  -2  273.17   17.50
  -3  12   2  290.07   17.20
  -3 -12   2  284.67   18.70
  -3 -12   2  254.07   17.90
  -3 -12   2  229.08   17.40
   3 -12  -2  282.87   17.40
   3 -12  -2  230.98   17.30
   3  12  -1   34.40    6.40
  -3  12   1   24.20    4.00
   3  12  -1   22.10    4.00
  -3  12   1   36.90    4.80
  -3  12   1   39.70    4.60
   3  12  -1   34.00    5.30
  -3 -12   1   33.10    5.20
  -3 -12   1   27.40    5.10
  -3 -12   1   35.70    6.00
   3 -12  -1   32.30    4.90
  -3  12   0  160.58   11.40
   3  12   0  164.78   12.00
   3  12   0  186.68   12.90
  -3  12   0  167.18   11.40
   3  12   0  152.18   11.00
   3 -12   0  155.88   11.90
  -3 -12   0  156.08   11.60
   3  12   1   32.90    4.30
  -3  12  -1   26.10    4.20
  -3  12  -1   26.10    4.30
   3  12   1   29.30    4.50
   3  12   1   20.80    3.50
   3 -12   1   32.80    5.60
   3 -12   1   36.00    6.20
  -3 -12  -1   24.70    4.50
   3  12   2 1462.35   74.09
   3  12   2 1227.58   73.19
  -3 -12  -2 1272.77   74.39
   3 -12   2 1353.26   76.69
   3 -12   2 1216.68   75.59
   3 -12   2 1190.28   74.79
   3 -12   2 1363.96   74.49
  -3 -12  -2 1315.17   74.29
   3  12   3  626.24   33.50
  -3  12  -3  558.24   33.70
   3  12   3  566.74   32.90
   3  12   3  555.44   33.50
  -3  12  -3  513.95   32.70
   3  12   3  585.64   33.30
   3  12   3  606.94   33.00
   3 -12   3  587.14   34.40
  -3 -12  -3  531.55   32.80
   3 -12   3  517.85   33.10
   3 -12   3  554.34   33.70
  -3 -12  -3  567.74   33.50
   3 -12   3  470.65   32.70
   3 -12   3  537.45   32.80
   3  12   4  118.79    9.30
   3  12   4  100.19    9.00
   3  12   4   83.29    8.10
  -3  12  -4  115.19   10.50
   3  12   4  106.99    8.20
   3  12   4  106.59    8.50
   3 -12   4  107.89    8.70
  -3 -12  -4   97.89    9.60
   3 -12   4   93.99    9.30
   3 -12   4  104.49    9.30
   3 -12   4  115.89    8.60
   3  12   5   47.30    4.90
   3  12   5   27.40    5.40
   3  12   5   45.50    5.70
   3  12   5   35.80    4.70
  -3  12  -5   34.60    7.70
   3  12   5   39.20    4.80
   3 -12   5   40.60    5.30
  -3 -12  -5   36.50    6.00
   3 -12   5   36.40    5.50
   3 -12   5   24.40    6.20
   3 -12   5   46.20    5.50
   3  12   6  144.59   10.50
   3  12   6  147.49   10.60
   3  12   6  132.59    9.80
   3  12   6  135.09   10.10
   3 -12   6  137.59   10.50
   3 -12   6  141.99   10.60
   3 -12   6  147.89   11.10
   3  12   7    5.20    2.20
   3  12   7    7.80    2.90
   3  12   7    4.00    2.50
   3  12   7    5.30    2.20
   3 -12   7    5.50    2.20
   3 -12   7    8.00    2.40
   3 -12   7    3.70    3.20
   3  12   8   27.90    3.10
   3  12   8   25.90    3.80
   3 -12   8   27.90    3.40
   3 -12   8   32.60    3.40
  -3  13   8    0.10    1.40
  -3  13   8    1.10    1.40
  -3  13   8    1.60    1.80
  -3 -13   8   -0.10    1.80
  -3 -13   8    0.00    1.90
  -3  13   7    3.00    2.10
  -3  13   7    2.10    2.00
  -3  13   7   -0.30    1.70
  -3 -13   7    1.30    2.10
  -3 -13   7    2.70    2.50
  -3 -13   7   -1.70    2.20
  -3  13   6    6.50    2.20
   3  13  -6    8.00    4.00
  -3  13   6    9.00    2.60
  -3  13   6   10.50    2.80
  -3 -13   6    5.70    3.20
  -3 -13   6    9.20    3.10
  -3 -13   6    7.40    3.20
   3  13  -5   -3.20    5.70
  -3  13   5    9.60    2.70
  -3  13   5    8.40    2.70
   3  13  -5    6.80    4.00
  -3  13   5   10.30    2.70
  -3 -13   5   13.20    3.80
  -3 -13   5   12.80    6.30
   3 -13  -5   13.00    3.60
  -3 -13   5   11.80    3.40
  -3 -13   5   12.80    3.40
   3  13  -4    0.20    3.50
  -3  13   4    7.50    2.70
  -3  13   4    8.40    2.50
   3  13  -4    3.10    3.10
  -3  13   4    8.80    2.50
   3 -13  -4    3.30    2.60
  -3 -13   4    3.10    3.10
  -3 -13   4    8.00    3.20
  -3 -13   4    4.70    3.00
  -3 -13   4    7.20    3.60
   3 -13  -4    5.40    3.40
  -3  13   3   62.99    6.30
  -3  13   3   59.09    5.90
  -3  13   3   62.79    6.10
   3  13  -3   61.99    7.90
  -3 -13   3   63.29    8.70
  -3 -13   3   58.39    6.70
  -3 -13   3   53.59    7.00
   3 -13  -3   69.59    6.70
   3 -13  -3   67.19    7.10
  -3 -13   3   59.99    6.90
  -3  13   2   11.60    2.90
   3  13  -2    1.80    4.30
  -3  13   2   11.90    2.90
  -3  13   2   19.10    3.40
   3  13  -2    2.60    3.90
   3  13  -2   11.50    3.80
  -3 -13   2    3.80    3.80
  -3 -13   2   14.20    3.40
   3 -13  -2   12.80    3.00
  -3 -13   2    8.70    3.10
   3 -13  -2   17.50    3.70
  -3 -13   2   13.70    3.70
  -3  13   1  331.87   20.60
   3  13  -1  319.97   21.40
  -3  13   1  327.17   20.40
   3  13  -1  346.77   20.90
   3 -13  -1  332.57   21.00
  -3 -13   1  316.07   20.90
  -3  13   0    0.00    1.60
  -3  13   0   -2.00    1.80
   3  13   0   -0.20    2.10
   3  13   0    1.60    2.20
  -3 -13   0    0.20    1.90
   3 -13   0    0.10    2.00
   3  13   1  392.16   23.20
  -3  13  -1  383.46   22.80
   3  13   1  353.26   22.50
  -3  13  -1  374.96   23.10
   3  13   1  357.66   23.30
   3 -13   1  363.36   23.10
   3 -13   1  383.16   23.70
  -3 -13  -1  375.56   23.40
  -3  13  -2   77.49    6.70
  -3  13  -2   78.29    7.10
   3  13   2   68.09    7.60
   3  13   2   81.49    7.10
   3  13   2   85.89    7.30
   3 -13   2   88.79    7.80
  -3 -13  -2   69.89    7.00
   3 -13   2   76.99    6.90
   3 -13   2   80.29    7.20
   3  13   3  342.87   20.70
   3  13   3  341.37   20.50
  -3  13  -3  308.27   20.10
   3  13   3  338.07   20.80
   3  13   3  306.17   20.90
   3 -13   3  309.27   20.40
   3 -13   3  342.27   21.90
   3 -13   3  338.77   20.50
  -3 -13  -3  318.37   20.40
   3 -13   3  353.26   20.90
  -3  13  -4   52.19    6.20
   3  13   4   74.09    6.20
   3  13   4   73.09    9.20
   3  13   4   57.89    8.30
   3  13   4   52.49    7.00
   3 -13   4   74.09   13.10
   3 -13   4   76.89    9.20
   3  13   5   16.00    3.00
   3  13   5   14.10    3.00
   3  13   5   17.90    3.60
   3  13   5   11.90    2.70
   3 -13   5   12.00    3.20
   3 -13   5   13.60    3.40
   3 -13   5   15.00    3.30
   3  13   6   21.90    3.70
   3  13   6   21.40    3.60
   3  13   6   22.10    3.70
   3  13   6   25.90    3.80
   3 -13   6   18.70    3.60
   3 -13   6   21.60    3.60
   3 -13   6   19.90    3.70
   3  13   7   50.19    4.40
   3  13   7   50.39    4.70
   3  13   7   47.50    4.50
   3 -13   7   52.09    5.10
   3 -13   7   50.99    4.90
   3 -13   7   48.40    4.80
  -3  14   8    4.70    1.70
  -3  14   8    1.30    2.40
  -3 -14   8    3.90    2.20
  -3 -14   8    3.20    1.80
  -3  14   7   76.99    6.00
  -3  14   7   81.99    6.50
  -3  14   7   79.99    6.40
  -3 -14   7   77.09    6.90
  -3 -14   7   75.79    6.20
  -3 -14   7   88.49    7.70
  -3  14   6  244.18   15.10
   3  14  -6  215.28   17.80
  -3  14   6  245.98   15.50
  -3  14   6  238.88   15.20
  -3 -14   6  225.08   15.70
  -3 -14   6  233.18   16.10
  -3 -14   6  241.88   15.80
  -3  14   5   16.90    3.20
  -3  14   5   29.10    3.90
  -3  14   5   21.40    3.80
   3  14  -5   13.40    4.40
  -3 -14   5   16.00    4.00
  -3 -14   5   21.50    3.70
  -3 -14   5   21.10    4.20
   3  14  -4  136.29   13.20
   3  14  -4  100.99   13.10
  -3  14   4  147.19   10.30
  -3  14   4  125.99    9.70
  -3  14   4  150.98   10.10
  -3 -14   4  141.49   11.20
  -3 -14   4  158.78   11.40
  -3 -14   4  113.69   10.00
   3 -14  -4  117.79   11.00
  -3  14   3    7.50    2.30
   3  14  -3    5.20    3.60
   3  14  -3    6.60    5.60
  -3  14   3    6.30    2.30
  -3  14   3   10.10    2.80
  -3 -14   3    4.50    2.80
   3 -14  -3    9.20    2.50
  -3 -14   3    3.70    4.50
  -3 -14   3   10.70    3.30
  -3 -14   3    7.50    3.00
   3 -14  -3   11.50    4.20
  -3  14   2    7.80    2.60
  -3  14   2   14.90    2.90
  -3  14   2   10.70    2.30
   3  14  -2    6.60    3.20
   3 -14  -2   14.20    3.30
  -3 -14   2   16.00    3.80
  -3 -14   2   11.90    3.60
  -3  14   1    1.10    1.80
   3  14  -1    2.00    2.70
  -3  14   1   -1.30    1.70
   3  14  -1    4.70    2.50
   3  14  -1   -2.70    2.20
  -3 -14   1    6.80    3.00
   3 -14  -1   -1.00    2.10
  -3 -14   1   -0.30    2.10
  -3  14   0   69.09    7.80
   3  14   0   79.59    6.80
  -3  14   0   77.89    6.80
   3  14   0   72.49    7.40
  -3  14   0   87.49    7.10
   3  14   0   83.99    7.40
   3 -14   0   78.69    7.50
  -3 -14   0   80.29    7.50
   3  14   1  126.59    9.80
   3  14   1  139.29   10.90
   3  14   1  157.48   10.70
  -3  14  -1  161.88   10.50
  -3  14  -1  116.49    9.90
  -3 -14  -1  138.89   10.70
   3 -14   1  147.89   11.10
   3 -14   1  141.59   10.50
  -3  14  -2  520.45   29.50
  -3  14  -2  488.45   29.20
   3  14   2  496.25   29.10
   3  14   2  454.85   29.80
   3  14   2  510.55   29.70
   3 -14   2  474.15   29.40
   3 -14   2  481.55   30.10
  -3 -14  -2  504.15   29.80
   3 -14   2  494.65   29.30
   3  14   3  441.66   28.10
  -3  14  -3  484.95   27.90
  -3  14  -3  432.06   25.90
   3  14   3  446.16   28.60
   3  14   3  416.06   26.70
   3 -14   3  418.76   26.20
   3 -14   3  391.56   28.70
  -3 -14  -3  446.96   26.60
   3  14   4   12.60    2.60
   3  14   4   13.70    3.10
   3  14   4   11.00    2.80
   3  14   4   12.60    2.70
   3 -14   4   13.40    3.00
   3 -14   4   14.90    3.40
   3  14   5   13.30    3.20
   3  14   5   11.40    3.80
   3  14   5   15.10    2.80
   3  14   5   10.00    2.70
   3 -14   5   14.10    3.40
   3 -14   5   18.30    3.60
   3  14   6  104.19    7.60
   3  14   6  107.29    7.50
  -3  14  -6  101.49    8.00
   3  14   6   88.89    7.20
   3 -14   6  101.79    8.20
   3 -14   6  100.79    7.90
   3  14   7  114.59    7.30
   3  14   7  100.89    7.00
   3  14   7  109.69    7.30
  -3  14  -7  107.39    7.20
   3 -14   7  110.69    7.80
   3 -14   7  107.19    7.60
  -3  15   7  346.87   19.70
  -3  15   7  361.56   20.00
  -3  15   7  340.67   20.00
  -3 -15   7  323.47   20.00
   3 -15  -7  348.17   19.60
  -3 -15   7  348.17   20.50
  -3 -15   7  291.77   19.50
  -3  15   6   42.00    4.70
  -3  15   6   43.20    4.40
  -3  15   6   37.20    6.30
  -3 -15   6   29.90    4.60
  -3 -15   6   43.60    5.00
  -3  15   5   77.09    6.50
  -3  15   5   70.59    6.50
  -3  15   5   74.49    6.30
  -3 -15   5   67.29    7.40
  -3 -15   5   70.79    7.00
  -3 -15   5   62.39    6.60
  -3  15   4   63.99    6.20
  -3  15   4   73.29    6.10
  -3  15   4   72.19    7.00
   3  15  -4   50.89    8.10
  -3 -15   4   72.79    7.10
  -3 -15   4   75.19    7.20
  -3 -15   4   70.79    7.40
   3  15  -3   99.09   11.20
  -3  15   3  123.89    8.90
  -3  15   3  127.49    8.80
  -3  15   3  130.69    9.40
   3 -15  -3  125.39    9.00
  -3 -15   3  105.09    9.10
  -3 -15   3  108.99    9.70
   3  15  -2   20.40    4.40
   3  15  -2   29.20    4.90
  -3  15   2   31.20    4.40
   3  15  -2   28.60    4.20
  -3 -15   2   21.80    4.20
   3  15  -1   66.29    6.50
   3  15  -1   52.39    5.80
   3  15  -1   49.50    6.60
  -3  15   1   62.49    6.00
  -3  15   1   69.99    6.00
  -3 -15   1   71.79    7.00
   3 -15  -1   64.49    6.40
  -3  15   0   58.59    5.60
  -3  15   0   56.19    5.60
   3  15   0   57.89    6.00
  -3  15   0   48.50    6.90
   3  15   0   48.60    5.30
   3 -15   0   53.39    5.80
   3 -15   0   57.39    6.50
  -3 -15   0   66.59    6.40
   3  15   1  671.83   45.40
   3  15   1  797.42   45.50
  -3  15  -1  720.43   46.50
  -3  15  -1  832.22   45.30
   3 -15   1  810.72   46.20
   3 -15   1  806.62   46.40
  -3 -15  -1  834.32   46.40
   3  15   2   30.00    4.30
  -3  15  -2   33.10    4.60
   3  15   2   27.70    5.10
   3  15   2   22.10    3.80
  -3  15  -2   40.50    4.80
  -3 -15  -2   24.80    4.30
   3 -15   2   30.90    4.60
   3 -15   2   42.30    5.80
   3  15   3  469.05   27.60
  -3  15  -3  463.95   27.20
   3  15   3  427.46   26.80
   3 -15   3  386.26   26.70
   3 -15   3  462.75   27.40
  -3 -15  -3  476.25   27.30
   3 -15   3  491.55   28.60
  -3  15  -4  426.76   25.00
   3  15   4  423.26   24.80
   3  15   4  420.76   25.20
   3 -15   4  362.56   24.80
   3 -15   4  444.46   26.10
  -3  15  -5    3.30    2.20
   3  15   5    1.40    2.50
   3  15   5    1.30    1.70
   3  15   5    0.90    2.30
   3 -15   5    4.20    2.40
   3 -15   5    1.70    2.00
   3  15   6   18.20    2.80
   3  15   6   17.60    2.80
  -3  15  -6   17.70    2.60
   3  15   6   16.90    3.20
   3 -15   6   17.40    3.50
   3 -15   6   16.30    2.90
  -3  16   7   14.00    2.40
  -3  16   7   19.40    2.40
   3  16  -7   14.50    2.50
  -3  16   7   18.60    2.50
  -3 -16   7   15.80    2.90
  -3  16   6   29.00    3.40
   3  16  -6   32.00    4.40
  -3  16   6   22.00    3.40
  -3  16   6   30.00    3.60
   3 -16  -6   28.70    3.50
  -3 -16   6   31.00    4.60
  -3 -16   6   21.90    3.50
  -3  16   5   32.80    5.60
  -3  16   5   34.20    4.20
  -3  16   5   33.20    5.50
  -3 -16   5   30.30    4.50
  -3 -16   5   25.90    5.60
   3  16  -4   28.50    4.50
  -3  16   4   29.80    4.10
  -3  16   4   26.20    4.10
  -3 -16   4   28.80    5.30
  -3 -16   4   29.90    4.80
  -3  16   3    5.20    3.30
  -3  16   3    0.70    1.90
   3  16  -3    4.60    2.60
   3  16  -3   -1.50    3.30
  -3  16   3   -0.40    1.50
  -3 -16   3    2.70    2.40
  -3 -16   3   -0.90    1.80
  -3  16   2    0.00    1.70
  -3  16   2    1.40    1.70
   3  16  -2    5.30    2.70
   3  16  -2    0.90    2.90
  -3 -16   2    3.70    2.30
   3 -16  -2    2.30    2.50
  -3 -16   2   -2.40    2.70
  -3  16   1    3.60    1.90
  -3  16   1    6.20    2.20
   3  16  -1   -3.10    3.00
   3  16  -1    6.10    2.60
  -3 -16   1    3.10    2.30
   3 -16  -1    0.00    2.00
   3 -16  -1    8.40    2.70
  -3  16   0   40.90    4.50
  -3  16   0   31.30    5.30
   3  16   0   36.10    4.90
  -3  16   0   33.80    4.50
   3  16   0   27.00    4.50
   3 -16   0   32.90    4.90
   3 -16   0   37.30    5.40
  -3 -16   0   42.70    5.40
  -3  16  -1   40.70    5.30
   3  16   1   47.80    5.20
   3  16   1   34.40    4.50
  -3  16  -1   41.30    5.50
  -3  16  -1   40.10    4.80
  -3 -16  -1   44.80    5.50
   3 -16   1   42.40    5.00
   3 -16   1   48.50    6.10
   3  16   2  241.58   15.50
  -3  16  -2  244.08   15.80
   3  16   2  251.57   16.10
   3 -16   2  253.27   16.80
  -3 -16  -2  256.97   16.20
   3 -16   2  225.28   15.70
  -3  16  -3    2.70    2.10
   3  16   3   -1.00    1.60
   3  16   3    2.80    1.90
  -3 -16  -3    1.80    2.60
   3 -16   3    3.10    2.10
  -3  16  -4   88.99    6.90
   3  16   4   79.79    6.80
   3  16   4   93.09    7.60
   3 -16   4   83.89    7.50
   3 -16   4   81.69    7.20
   3  16   5   10.00    2.20
   3  16   5   14.20    2.30
  -3  16  -5   18.50    2.60
   3 -16   5   12.80    2.80
   3 -16   5   16.40    3.20
  -3  16  -6   27.60    3.50
   3  16   6   30.00    3.00
   3  16   6   27.20    2.90
   3 -16   6   33.70    5.20
   3 -16   6   30.00    4.00
  -3  17   6   41.60    3.60
  -3  17   6   40.60    3.50
   3  17  -6   35.90    4.20
  -3 -17   6   45.30    5.20
   3 -17  -6   46.40    3.80
  -3 -17   6   35.30    3.60
  -3  17   5  253.07   15.80
   3  17  -5  271.77   16.80
  -3  17   5  265.97   16.20
  -3  17   5  270.57   16.40
   3 -17  -5  291.67   16.80
  -3 -17   5  265.47   16.90
  -3 -17   5  272.97   17.00
   3  17  -4   -0.90    2.00
  -3  17   4    0.30    1.80
  -3  17   4   -0.30    2.30
  -3 -17   4    2.70    3.10
  -3 -17   4   -1.00    1.90
   3 -17  -4    1.20    2.00
  -3  17   3    4.30    1.90
  -3  17   3    0.40    1.60
   3  17  -3    0.80    2.10
  -3 -17   3    1.80    2.10
   3 -17  -3    4.20    2.20
   3  17  -2   54.79    5.90
  -3  17   2   57.99    5.50
  -3  17   2   59.59    5.30
   3 -17  -2   56.69    5.90
  -3 -17   2   47.50    6.40
  -3 -17   2   52.49    6.00
   3 -17  -2   42.80    6.70
   3  17  -1   -6.40    5.80
  -3  17   1    0.00    2.10
  -3  17   1    0.70    1.70
   3  17  -1    1.10    2.00
   3  17  -1   -4.30    2.80
   3 -17  -1   -3.70    2.00
  -3 -17   1    2.10    2.20
   3 -17  -1    3.00    2.20
  -3  17   0   24.30    5.00
  -3  17   0   29.10    4.10
   3  17   0   25.80    4.10
   3  17   0   27.20    4.30
   3 -17   0   33.30    5.00
   3 -17   0   29.30    4.50
  -3 -17   0   31.10    4.90
   3  17   1  398.56   25.60
   3  17   1  426.36   25.40
  -3  17  -1  426.06   25.60
   3 -17   1  408.36   25.70
  -3 -17  -1  437.06   26.20
   3 -17   1  468.15   26.70
   3  17   2    7.10    2.30
  -3  17  -2    9.80    2.70
  -3  17  -2    8.60    2.50
   3 -17   2    7.60    2.50
  -3 -17  -2    9.00    2.70
   3 -17   2   10.90    2.90
   3  17   3   64.29    5.60
  -3  17  -3   53.29    5.60
   3  17   3   72.49    5.90
  -3  17  -3   81.89    6.20
   3 -17   3   74.29    6.70
  -3 -17  -3   70.49    6.00
   3 -17   3   58.19    6.00
  -3  17  -4    9.60    3.10
  -3  17  -4    2.90    1.90
   3  17   4    2.30    1.70
   3 -17   4    2.60    1.90
   3  17   5    8.00    1.70
  -3  17  -5    4.80    2.50
   3  17   5    4.90    1.60
  -3  17  -5    7.40    1.70
   3 -17   5   12.20    2.30
  -3  18   5   -0.40    1.40
   3  18  -5    0.90    1.60
  -3  18   5   -0.30    1.20
   3 -18  -5   -1.80    1.70
  -3 -18   5    1.70    1.60
  -3 -18   5    1.20    1.50
   3  18  -4  212.68   13.30
  -3  18   4  215.88   12.90
  -3  18   4  191.68   12.70
   3 -18  -4  218.88   13.30
  -3 -18   4  199.88   13.30
   3  18  -3   32.20    4.30
  -3  18   3   30.10    3.70
  -3  18   3   23.20    3.30
  -3 -18   3   34.50    4.50
   3 -18  -3   37.00    4.40
   3  18  -2   29.30    4.20
  -3  18   2   23.60    3.70
  -3  18   2   29.70    4.00
  -3 -18   2   30.80    4.80
   3 -18  -2   34.50    4.40
   3  18  -1    1.20    2.10
  -3  18   1    6.60    2.10
  -3  18   1    4.20    1.90
   3 -18  -1    9.50    2.70
   3 -18  -1    5.90    2.30
  -3 -18   1    7.20    2.40
   3  18   0  175.58   11.80
  -3  18   0  179.08   11.70
   3 -18   0  176.58   11.90
  -3 -18   0  178.58   12.30
   3 -18   0  171.38   12.10
  -3  18  -1    1.60    1.60
   3  18   1   -0.30    2.10
   3  18   1    0.40    1.70
   3 -18   1    2.80    3.10
  -3 -18  -1   -0.20    1.90
   3 -18   1    2.30    2.00
  -3  18  -2  112.99    8.50
   3  18   2  110.39    7.80
   3  18   2   99.99    7.30
   3 -18   2  112.49    8.30
  -3 -18  -2   90.09    7.50
   3 -18   2   92.99    7.30
   3  18   3    2.00    1.60
   3  18   3   -0.10    2.60
  -3  18  -3    1.10    1.50
  -3 -18  -3    4.80    2.80
   3 -18   3    3.70    2.10
   3  18   4   76.09    5.50
  -3  18  -4   84.59    5.80
   3  18   4   65.99    5.20
   3 -18   4   84.09    6.30
  -3  19   4    7.90    1.70
   3  19  -4    6.00    1.80
   3 -19  -4    7.50    1.90
  -3 -19   4    6.20    1.70
  -3  19   3    8.10    1.70
   3  19  -3   11.10    2.30
   3 -19  -3   13.40    2.20
  -3 -19   3   10.00    2.10
  -3  19   2    2.10    1.70
   3  19  -2    1.80    1.60
  -3 -19   2   -0.50    1.70
   3 -19  -2    3.50    1.60
   3  19  -1   -0.10    1.40
  -3  19   1    0.60    1.30
  -3 -19   1   -0.70    1.80
   3 -19  -1    2.20    1.70
  -3  19   0   21.60    3.30
   3  19   0   22.60    3.40
   3 -19   0   28.10    4.00
   3 -19   0   27.50    3.70
  -3 -19   0   22.50    3.90
  -3  19  -1  274.57   15.90
   3  19   1  276.07   16.10
   3 -19   1  253.57   15.70
  -3 -19  -1  267.87   16.10
   3 -19   1  230.08   16.00
   3  19   2   39.40    3.90
  -3  19  -2   44.50    4.10
  -3 -19  -2   39.40    4.10
   3 -19   2   47.30    4.70
   3  19   3   98.59    7.90
  -3  19  -3  102.79    7.10
   3 -19   3  119.49    9.20
   3  20  -2    0.80    1.60
   3 -20  -2    0.90    2.00
   3  20  -1    0.50    1.20
  -3  20   1    0.40    1.20
  -3 -20   1    1.50    1.40
   3 -20  -1    2.50    1.60
  -3  20   0  128.29    8.00
   3  20   0  114.19    8.00
   3 -20   0  120.09    8.40
  -3 -20   0  129.19    9.60
  -3  20  -1   56.49    4.50
   3  20   1   42.50    4.30
   3 -20   1   51.59    4.10
  -3 -20  -1   55.49    4.30
  -4   0   9    0.90    2.90
  -4   0   9   -2.80    2.40
  -4   0   8  108.49    8.60
  -4   0   8   92.49    8.40
  -4   0   8  118.39    8.90
  -4   0   8  110.09    9.00
  -4   0   7   -3.10    2.50
  -4   0   7   -0.60    2.20
  -4   0   7    0.50    2.30
  -4   0   6    8.30    2.60
  -4   0   6    9.30    2.60
  -4   0   6    3.30    2.40
  -4   0   6    5.20    2.80
  -4   0   5   -2.00    2.50
  -4   0   5   -3.30    2.40
   4   0  -4 5175.08  284.07
  -4   0   3    0.40    1.00
   4   0  -3    3.00    1.60
   4   0  -3    1.10    1.00
   4   0  -2    5.40    1.70
  -4   0   2    7.90    1.70
   4   0  -2    5.90    1.30
   4   0  -1   -2.10    1.10
  -4   0   1   -0.70    1.10
   4   0   0 3461.15  190.18
  -4   0   0 3673.83  190.28
  -4   0   0 3039.20  190.98
   4   0   0 3635.04  190.08
  -4   0  -1    0.30    0.90
   4   0   1    0.80    1.10
   4   0   1    0.30    0.90
  -4   0  -1   -1.00    1.10
  -4   0  -2 1021.20   55.69
  -4   0  -2  942.21   55.79
   4   0   2 1015.60   56.09
   4   0   3   -0.10    1.20
  -4   0  -3    0.90    1.20
   4   0   4   95.69    8.60
   4   0   4  117.49    8.90
   4   0   4  106.59    8.70
  -4   0  -4  117.99    8.20
   4   0   4  124.29    8.70
   4   0   4  122.99    8.70
   4   0   5   -1.50    1.70
  -4   0  -5   -1.20    1.40
   4   0   5   -1.10    2.10
   4   0   5   -0.30    1.70
   4   0   5   -0.20    1.70
   4   0   6  832.82   48.20
  -4   0  -6  823.12   47.30
   4   0   6  834.32   47.50
   4   0   6  819.02   47.60
   4   0   6  781.92   47.50
  -4   0  -7    0.80    2.00
   4   0   7    2.70    2.40
   4   0   7   -3.30    1.90
   4   0   7   -0.40    1.90
   4   0   7   -2.60    1.50
   4   0   7    3.50    2.10
   4   0   8  100.09    8.70
   4   0   8  114.49    8.60
   4   0   8  103.79    9.60
   4   0   8  109.99    8.40
   4   0   9    2.30    1.80
   4   0   9    0.90    1.60
  -4   1   9   10.70    4.40
  -4   1   9    5.00    2.70
  -4  -1   9    9.40    2.90
  -4  -1   9    2.20    2.60
  -4  -1   9    6.00    3.00
  -4   1   8   27.30    4.40
  -4   1   8   24.30    3.70
  -4   1   8   22.60    4.70
  -4   1   8   30.80    5.00
  -4  -1   8   33.00    5.10
  -4  -1   8   22.10    4.30
  -4  -1   8   25.30    4.00
  -4   1   7  241.48   15.70
  -4   1   7  226.18   15.10
  -4   1   7  226.38   15.80
  -4   1   7  229.28   15.70
  -4  -1   7  234.98   15.90
  -4  -1   7  248.88   15.90
  -4  -1   7  241.28   15.70
  -4   1   6   90.49    7.70
  -4   1   6   93.99    8.00
  -4   1   6   76.69    7.00
  -4   1   6   87.09    7.50
  -4   1   6   70.79   10.20
  -4  -1   6   92.59    7.60
  -4  -1   6   81.09    7.50
  -4  -1   6   94.59    8.10
  -4  -1   6   70.59    7.60
  -4   1   5  381.96   24.10
  -4   1   5  406.66   25.10
  -4  -1   5  389.06   24.70
  -4  -1   5  467.15   26.60
  -4  -1   5  402.06   26.20
   4   1  -4 1132.49   61.59
   4  -1  -4 1087.79   61.49
   4   1  -3   55.49    4.20
   4   1  -3   58.49    5.00
  -4   1   3   57.19    4.50
   4  -1  -3   52.19    4.00
  -4  -1   3   57.49    4.50
   4   1  -2  122.99    8.50
  -4   1   2  131.69    8.30
   4   1  -2  131.89    8.10
  -4  -1   2  128.19    8.30
   4   1  -1 1422.56   82.89
  -4   1   1 1585.44   82.99
   4   1  -1 1502.75   82.99
  -4  -1   1 1567.14   82.99
   4  -1  -1 1348.27   82.59
   4  -1  -1 1535.85   82.79
   4   1   0   19.30    2.90
  -4   1   0   17.60    2.50
   4   1   0   19.90    2.40
   4  -1   0   19.60    2.40
  -4  -1   0   15.20    2.60
  -4  -1   0   17.40    2.70
   4   1   1  364.46   21.70
  -4   1  -1  339.37   22.00
  -4   1  -1  380.16   21.90
   4   1   1  408.16   22.40
   4  -1   1  399.76   21.90
  -4  -1  -1  350.86   22.10
  -4  -1  -1  390.06   22.00
   4  -1   1  409.96   22.30
   4   1   2   35.80    3.90
  -4   1  -2   35.10    3.60
  -4   1  -2   31.00    3.30
   4   1   2   21.90    3.50
  -4  -1  -2   30.80    3.60
  -4  -1  -2   30.30    3.20
   4  -1   2   25.40    4.20
   4  -1   2   34.50    3.70
   4   1   3  337.87   20.80
  -4   1  -3  347.17   20.30
   4  -1   3  334.57   21.80
  -4  -1  -3  348.57   20.40
   4   1   4   24.90    3.80
   4   1   4   27.20    3.80
   4   1   4   26.00    4.80
   4   1   4   27.50    4.20
  -4   1  -4   29.30    3.50
   4   1   4   26.50    4.10
   4  -1   4   24.80    4.20
   4  -1   4   29.10    4.10
  -4  -1  -4   29.90    3.50
   4  -1   4   27.30    4.00
   4  -1   4   27.00    4.20
  -4   1  -5   16.20    3.00
   4   1   5   18.30    3.50
   4   1   5   20.50    3.50
   4   1   5   15.40    3.30
   4   1   5   16.90    3.20
   4   1   5   18.50    3.30
   4  -1   5   16.80    3.40
   4  -1   5   12.70    2.90
   4  -1   5   10.80    3.30
  -4  -1  -5   14.10    2.80
   4  -1   5   17.70    3.60
   4  -1   5   14.70    3.40
   4   1   6 1677.73   94.89
   4   1   6 1721.43   96.09
  -4   1  -6 1686.13   94.69
   4   1   6 1611.04   94.79
   4   1   6 1758.72   95.69
   4   1   6 1662.13   94.79
   4  -1   6 1660.23   94.99
  -4  -1  -6 1685.23   94.79
   4  -1   6 1711.13   94.89
   4  -1   6 1648.44   95.19
   4  -1   6 1712.53   95.49
   4   1   7 1013.80   55.69
   4   1   7  957.70   54.89
   4   1   7  921.81   55.69
   4   1   7  999.60   55.29
   4   1   7  930.61   56.09
  -4   1  -7  915.51   54.69
   4  -1   7  931.61   54.89
  -4  -1  -7  935.31   54.89
   4  -1   7  964.30   55.19
   4  -1   7  939.61   55.29
   4  -1   7  970.30   54.99
   4  -1   7  970.60   56.49
   4   1   8    1.10    2.70
   4   1   8    3.10    2.20
   4   1   8    4.20    2.00
   4   1   8    3.40    2.10
   4  -1   8    5.80    2.20
   4  -1   8    0.00    2.20
   4  -1   8    2.00    2.00
   4  -1   8    1.50    2.40
   4  -1   8    1.50    2.00
   4   1   9   38.00    4.70
   4   1   9   41.10    4.50
   4   1   9   40.40    4.40
   4  -1   9   40.20    4.30
   4  -1   9   40.10    4.50
  -4   2   9    2.70    2.60
  -4   2   9    4.30    2.60
  -4  -2   9    3.10    2.70
  -4  -2   9   10.80    2.90
  -4   2   8   33.20    5.00
  -4   2   8   40.60    5.20
  -4   2   8   30.20    6.00
  -4   2   8   27.40    5.50
  -4  -2   8   32.00    5.00
  -4  -2   8   44.40    5.60
  -4  -2   8   36.40    5.60
  -4   2   7    1.30    2.90
  -4   2   7   -0.60    5.20
  -4   2   7   -2.00    2.10
  -4   2   7    1.30    2.50
  -4   2   7    0.00    1.90
  -4  -2   7    0.20    2.30
  -4  -2   7    3.50    2.80
  -4  -2   7    1.90    2.60
  -4   2   6   46.00    5.50
  -4   2   6   34.70    5.50
  -4   2   6   57.29    5.60
  -4   2   6   46.70    5.60
  -4   2   6   44.00    7.40
  -4  -2   6   53.29    6.00
  -4  -2   6   44.80    5.60
  -4  -2   6   48.30    5.90
  -4  -2   6   38.50    7.30
   4   2  -5  135.09    7.90
  -4   2   5  120.89    9.20
  -4  -2   5  117.79    9.60
  -4  -2   5  122.29    9.50
  -4  -2   5  126.39   10.90
   4   2  -4   84.29    5.60
  -4  -2   4   81.59    5.90
   4   2  -3  296.17   17.50
   4   2  -3  294.37   16.70
  -4   2   3  281.87   16.80
  -4  -2   3  271.87   16.80
  -4   2   2 1414.06   76.39
   4   2  -2 1396.26   76.09
   4   2  -2 1343.37   76.69
   4  -2  -2 1333.47   75.99
  -4  -2   2 1377.26   76.39
   4   2  -1  439.86   26.20
   4   2  -1  442.96   25.80
  -4   2   1  474.35   26.10
  -4  -2   1  457.85   26.10
   4  -2  -1  452.45   25.80
   4   2   0 1244.68   68.89
  -4   2   0 1251.37   68.79
  -4  -2   0 1165.58   68.59
   4  -2   0 1228.68   68.59
  -4  -2   0 1233.48   68.89
   4  -2   0 1276.67   68.49
   4   2   1  357.16   21.20
   4   2   1  405.56   22.00
  -4   2  -1  374.16   21.40
  -4   2  -1  375.26   21.60
  -4  -2  -1  387.46   21.80
  -4  -2  -1  370.06   21.50
   4  -2   1  317.47   21.40
   4  -2   1  373.76   21.30
  -4   2  -2  541.95   29.70
   4   2   2  502.05   30.30
   4   2   2  531.35   30.20
  -4   2  -2  474.55   29.60
   4  -2   2  527.95   30.00
  -4  -2  -2  500.45   29.90
  -4  -2  -2  539.15   29.80
  -4   2  -3  575.94   33.30
   4   2   3  550.44   33.80
  -4  -2  -3  586.14   33.30
   4  -2   3  600.94   34.40
   4   2   4    1.00    2.00
   4   2   4    2.60    1.70
   4   2   4    2.30    1.90
   4   2   4    3.40    1.50
  -4   2  -4    2.10    1.50
   4  -2   4    1.00    2.20
  -4  -2  -4    2.40    1.40
   4  -2   4    2.60    1.80
   4  -2   4    1.30    2.30
   4  -2   4    1.30    1.90
   4  -2   4    3.40    1.80
   4   2   5  147.49   10.70
  -4   2  -5  159.08   10.60
   4   2   5  155.98   11.30
   4   2   5  133.99   11.20
   4   2   5  153.58   11.50
   4   2   5  148.89   10.90
   4   2   5  139.39   10.60
   4  -2   5  160.68   11.60
   4  -2   5  152.68   11.00
  -4  -2  -5  156.38   10.70
   4  -2   5  146.79   10.70
   4  -2   5  148.99   10.80
   4  -2   5  151.28   11.20
   4   2   6  270.37   17.50
   4   2   6  236.88   17.50
   4   2   6  277.87   18.00
   4   2   6  273.87   18.50
   4   2   6  286.27   17.80
  -4   2  -6  277.77   17.30
   4  -2   6  262.97   18.00
   4  -2   6  273.37   18.50
   4  -2   6  256.37   17.50
   4  -2   6  268.37   17.80
   4  -2   6  273.57   17.60
  -4  -2  -6  279.37   17.50
  -4   2  -7  673.13   40.80
   4   2   7  704.03   41.40
   4   2   7  691.43   42.10
   4   2   7  718.23   41.10
   4   2   7  705.23   40.90
   4  -2   7  696.53   41.00
   4  -2   7  707.13   41.00
  -4  -2  -7  646.14   40.60
   4  -2   7  707.53   41.30
   4  -2   7  692.13   42.10
   4  -2   7  727.83   41.40
   4   2   8  205.28   15.20
   4   2   8  217.08   14.20
   4   2   8  209.88   14.00
   4   2   8  212.48   14.40
   4  -2   8  213.28   14.00
   4  -2   8  206.08   14.20
   4  -2   8  206.08   15.10
   4  -2   8  210.18   14.10
   4  -2   8  214.58   14.10
   4   2   9    1.70    1.70
   4   2   9    5.60    1.80
   4   2   9    3.50    1.90
   4  -2   9    3.90    1.80
   4  -2   9    6.00    1.90
  -4   3   9  306.97   18.20
  -4   3   9  266.87   19.60
  -4   3   9  274.87   18.00
  -4  -3   9  278.27   18.30
  -4  -3   9  324.27   19.00
  -4  -3   9  317.87   18.90
  -4   3   8   45.70    8.10
  -4   3   8   48.20    7.30
  -4  -3   8   61.19    7.80
  -4  -3   8   50.69    9.00
  -4   3   7   31.40    5.10
  -4   3   7   39.20    5.90
  -4   3   7   36.10    5.20
  -4   3   7   36.50    5.00
  -4  -3   7   41.90    5.80
  -4  -3   7   39.10    5.40
  -4  -3   7   39.60    5.90
  -4   3   6    1.10    2.20
   4   3  -6    0.00    1.40
  -4   3   6   -1.30    2.00
  -4   3   6    5.30    2.40
  -4   3   6    3.20    2.60
  -4  -3   6    0.80    2.30
   4  -3  -6    2.40    1.30
  -4  -3   6   -0.10    2.30
  -4  -3   6    2.20    2.50
  -4   3   5  539.25   33.80
  -4   3   5  492.05   31.70
  -4   3   5  533.25   31.80
  -4   3   5  573.84   32.30
  -4  -3   5  552.04   32.50
  -4  -3   5  572.54   32.40
  -4  -3   5  550.14   32.70
  -4   3   4  494.85   35.90
   4   3  -4  600.14   32.60
  -4  -3   4  599.34   32.90
   4  -3  -4  600.04   32.50
   4   3  -3 1037.10   57.79
  -4   3   3  979.80   56.99
   4   3  -3 1020.20   56.79
   4  -3  -3 1034.40   56.79
  -4  -3   3 1025.00   57.09
   4   3  -2  317.27   19.90
  -4   3   2  337.07   19.50
   4   3  -2  345.77   19.30
   4  -3  -2  327.27   19.10
  -4  -3   2  332.77   19.60
   4   3  -1  597.54   35.80
   4   3  -1  598.94   35.30
  -4   3   1  649.93   35.70
   4  -3  -1  630.54   35.40
  -4  -3   1  661.23   35.90
   4   3   0    2.50    1.20
  -4   3   0    1.80    1.20
   4   3   0    4.70    1.80
  -4  -3   0    2.10    1.30
  -4  -3   0    2.30    1.10
   4  -3   0    1.70    1.00
  -4   3  -1 3907.11  217.98
   4   3   1 3804.02  217.58
   4   3   1 4156.68  218.38
  -4   3  -1 3813.92  217.68
   4  -3   1 4088.49  217.78
   4  -3   1 4073.99  217.98
  -4  -3  -1 3953.30  217.88
  -4  -3  -1 3854.21  218.08
  -4   3  -2   45.60    3.90
   4   3   2   46.60    4.50
  -4   3  -2   36.80    4.20
  -4  -3  -2   40.40    3.80
   4  -3   2   47.00    4.30
  -4  -3  -2   32.80    4.20
   4   3   3   24.20    3.70
  -4   3  -3   22.90    3.10
  -4  -3  -3   22.30    3.20
   4  -3   3   25.10    3.60
   4   3   4   59.69    5.70
   4   3   4   63.69    5.90
   4   3   4   61.19    6.10
   4   3   4   61.69    5.40
   4   3   4   56.19    5.50
   4  -3   4   63.19    5.80
   4  -3   4   55.39    5.60
   4  -3   4   55.09    5.70
   4  -3   4   52.09    5.50
   4  -3   4   61.19    5.70
   4   3   5  164.78   11.90
   4   3   5  142.99   11.00
   4   3   5  149.29   11.00
  -4   3  -5  153.48   10.60
   4   3   5  153.38   10.90
   4   3   5  137.09   13.60
   4   3   5  157.68   11.40
   4  -3   5  154.88   11.70
   4  -3   5  151.18   11.50
   4  -3   5  143.09   10.90
   4  -3   5  163.48   11.20
   4  -3   5  154.48   11.30
  -4  -3  -5  166.08   10.90
  -4   3  -6   61.69    8.40
   4   3   6   60.69    6.70
   4   3   6   59.89    5.80
   4   3   6   55.49    6.10
   4   3   6   59.49    6.90
   4   3   6   61.79    6.60
   4  -3   6   61.09    6.20
   4  -3   6   47.60    5.90
   4  -3   6   59.39    7.00
  -4  -3  -6   59.89    8.70
   4  -3   6   58.89    6.50
   4  -3   6   55.99    6.30
   4   3   7  278.97   18.10
  -4   3  -7  249.88   17.70
   4   3   7  293.67   18.00
   4   3   7  270.17   19.10
   4   3   7  296.67   18.80
   4  -3   7  310.17   22.60
   4  -3   7  264.47   19.00
  -4  -3  -7  255.27   17.90
   4  -3   7  275.57   18.10
   4  -3   7  288.77   18.60
   4  -3   7  282.87   18.10
   4   3   8   11.20    2.60
   4   3   8   13.00    2.90
   4   3   8   12.80    3.00
   4   3   8   10.00    3.70
   4  -3   8   16.60    3.20
   4  -3   8   11.30    3.30
   4  -3   8    9.30    2.70
   4  -3   8   13.20    3.00
   4   3   9  194.78   12.60
   4   3   9  197.98   12.90
   4   3   9  197.58   12.70
   4  -3   9  188.58   12.60
   4  -3   9  201.98   12.70
  -4   4  10   27.90    4.30
  -4  -4  10   23.20    3.80
  -4   4   9   -1.50    1.90
  -4  -4   9    0.80    2.30
  -4  -4   9   -4.00    2.20
  -4   4   8  199.78   13.90
  -4   4   8  203.98   13.90
  -4   4   8  204.88   14.20
  -4  -4   8  233.68   17.30
  -4  -4   8  233.68   17.90
  -4  -4   8  197.08   14.10
  -4   4   7   29.90    4.40
   4   4  -7   19.10    3.30
  -4   4   7   20.90    3.60
  -4   4   7   24.80    3.90
  -4   4   7   26.80    4.80
  -4  -4   7   20.50    4.20
  -4  -4   7   15.50    4.70
  -4  -4   7   21.20    3.80
  -4  -4   7   34.60    5.60
   4   4  -6  590.74   32.20
  -4   4   6  558.24   33.40
  -4   4   6  582.44   33.60
  -4   4   6  588.44   33.80
  -4   4   6  535.55   33.60
   4  -4  -6  590.64   32.10
  -4  -4   6  489.85   33.20
  -4  -4   6  584.44   34.10
  -4  -4   6  555.44   35.60
  -4   4   5   59.09    6.00
  -4   4   5   49.99    5.70
   4   4  -5   64.49    4.70
  -4   4   5   52.19    5.50
  -4   4   5   53.29    6.20
  -4  -4   5   50.19    6.40
  -4  -4   5   51.59    6.00
  -4  -4   5   46.60    5.80
   4  -4  -5   65.89    4.50
  -4   4   4  147.49    9.20
  -4   4   4  133.19    9.90
   4   4  -4  156.28    9.20
  -4   4   4  137.99   10.10
  -4  -4   4  140.59   10.50
   4  -4  -4  154.08    9.00
  -4  -4   4  123.19   10.20
  -4  -4   4  135.69   10.20
  -4  -4   4  150.38    9.40
   4   4  -3  188.68   12.50
   4   4  -3  188.48   11.30
  -4   4   3  182.88   11.50
   4  -4  -3  179.18   11.20
  -4  -4   3  179.18   11.50
   4   4  -2   67.99    5.20
  -4   4   2   74.29    5.40
   4   4  -2   67.59    6.10
  -4  -4   2   70.99    5.70
   4  -4  -2   66.99    5.00
  -4   4   1  459.25   26.20
   4   4  -1  455.35   25.80
   4   4  -1  463.65   26.50
   4  -4  -1  431.96   25.70
  -4  -4   1  441.66   28.20
   4   4   0  432.06   25.00
   4   4   0  411.76   24.30
  -4   4   0  457.25   24.80
  -4  -4   0  431.66   24.80
   4  -4   0  422.26   24.40
  -4  -4   0  391.86   24.30
  -4   4  -1  779.02   44.30
  -4   4  -1  760.82   44.00
   4   4   1  828.02   44.70
   4   4   1  727.53   43.80
  -4  -4  -1  769.62   44.10
   4  -4   1  800.52   44.10
  -4  -4  -1  789.62   44.40
   4  -4   1  793.62   43.90
  -4   4  -2  118.59    9.50
  -4   4  -2  157.38    9.50
  -4  -4  -2  157.98    9.50
   4  -4   2  138.89    9.60
  -4   4  -3  351.86   20.00
   4   4   3  297.07   20.00
   4   4   3  318.87   20.10
   4   4   3  348.47   20.80
  -4  -4  -3  343.47   19.90
   4  -4   3  323.17   20.20
   4  -4   3  314.27   20.20
   4  -4   3  354.16   20.50
   4  -4   3  323.77   20.30
  -4   4  -4  149.59   10.10
   4   4   4  157.48   10.90
   4   4   4  148.09   10.40
   4   4   4  136.99   10.30
   4   4   4  138.19    9.90
   4   4   4  137.69   10.10
   4  -4   4  146.39   10.70
  -4  -4  -4  150.58   10.00
   4  -4   4  140.79   10.10
   4  -4   4  149.99   10.80
   4  -4   4  140.59   10.20
   4  -4   4  136.59   11.90
   4  -4   4  140.49   10.40
   4   4   5   15.30    3.20
  -4   4  -5   15.20    3.00
   4   4   5   16.00    4.00
   4   4   5   18.90    3.90
   4   4   5   15.20    3.60
   4  -4   5   28.70    5.00
   4  -4   5   15.20    3.50
   4  -4   5   14.80    2.90
   4  -4   5   22.50    4.90
   4  -4   5   -0.10    7.50
  -4  -4  -5   14.10    2.90
   4  -4   5   13.00    3.40
  -4   4  -6  364.26   22.20
   4   4   6  355.76   22.10
   4   4   6  353.96   22.30
   4   4   6  342.17   23.00
   4   4   6  334.27   21.80
   4   4   6  374.66   22.60
   4  -4   6  354.76   23.10
   4  -4   6  337.87   22.30
  -4  -4  -6  363.56   22.20
   4  -4   6  323.77   21.90
   4  -4   6  366.66   22.70
   4  -4   6  359.56   22.20
   4   4   7    5.50    3.10
   4   4   7    9.00    2.80
  -4   4  -7    9.10    3.40
   4   4   7    5.10    2.70
   4   4   7    5.60    3.40
   4  -4   7   12.20    3.30
  -4  -4  -7    9.80    3.30
   4  -4   7    4.70    2.90
   4  -4   7   10.40    5.50
   4  -4   7    8.50    3.90
   4   4   8  325.97   19.20
   4   4   8  306.67   19.40
   4   4   8  259.27   22.30
   4   4   8  298.47   18.80
   4  -4   8  314.77   19.10
   4  -4   8  287.27   19.90
   4  -4   8  311.77   19.30
   4  -4   8  300.57   19.00
   4   4   9    7.50    2.10
   4   4   9    6.20    2.10
   4   4   9    6.30    2.10
   4  -4   9    7.20    2.20
   4  -4   9    8.50    2.40
   4  -4   9    6.80    2.80
  -4   5  10   18.80    3.40
  -4  -5  10   16.10    2.90
  -4  -5  10   17.40    3.70
  -4   5   9   38.80    4.80
  -4   5   9   32.90    4.80
  -4  -5   9   35.20    5.50
  -4  -5   9   45.90    5.50
  -4  -5   9   53.19    5.80
  -4   5   8   -0.30    2.20
  -4   5   8    0.90    2.00
  -4   5   8   -1.40    2.20
  -4  -5   8    0.50    2.60
  -4  -5   8    1.90    2.30
  -4  -5   8    4.60    3.70
  -4  -5   8   -3.40    2.30
  -4   5   7   89.99    7.90
   4   5  -7  101.99    6.90
  -4   5   7   98.49    7.90
  -4   5   7   72.49    9.30
  -4   5   7  102.59    8.00
  -4   5   7   85.79    8.40
  -4  -5   7   93.69    8.90
   4  -5  -7   88.29    6.60
  -4  -5   7   91.09    8.20
  -4  -5   7   94.19    8.40
  -4  -5   7   91.39    9.00
  -4   5   6   54.89    6.50
  -4   5   6   58.49    6.00
   4   5  -6   59.39    5.00
  -4   5   6   60.39    6.80
  -4  -5   6   59.39    7.30
   4  -5  -6   56.49    4.80
  -4  -5   6   52.49    7.00
  -4  -5   6   47.60    6.60
  -4  -5   6   55.69    6.80
   4   5  -5   53.99    4.50
  -4   5   5   44.60    5.70
  -4   5   5   39.10    5.40
  -4   5   5   49.20    5.30
  -4   5   5   53.89    6.00
  -4  -5   5   45.70    5.70
   4  -5  -5   57.79    4.50
  -4  -5   5   52.09    5.90
  -4  -5   5   49.70    4.70
  -4  -5   5   41.60    7.10
  -4  -5   5   44.10    6.00
  -4   5   4  103.19    8.20
  -4   5   4  109.49    7.40
  -4   5   4   93.09    8.50
   4   5  -4  117.49    7.60
   4  -5  -4  107.69    7.30
  -4  -5   4  112.49    7.70
   4   5  -3  436.56   26.30
  -4   5   3  420.66   25.00
   4   5  -3  432.66   24.90
   4  -5  -3  438.56   24.80
  -4  -5   3  419.06   25.10
   4   5  -2  113.59    8.80
  -4   5   2  119.69    8.10
   4   5  -2  115.99    7.90
  -4  -5   2  120.39    8.30
   4  -5  -2  119.99    7.80
   4   5  -1  292.27   17.80
   4   5  -1  300.07   18.60
  -4   5   1  309.67   18.10
  -4  -5   1  313.47   18.30
   4  -5  -1  294.07   17.70
   4   5   0    6.90    1.50
  -4   5   0    7.80    1.90
   4   5   0    7.10    2.20
  -4   5   0    4.10    1.60
  -4  -5   0    6.20    1.70
  -4  -5   0    7.40    1.60
  -4   5  -1  814.22   46.00
   4   5   1  880.51   46.80
   4   5   1  759.82   45.80
  -4   5  -1  796.22   46.20
  -4  -5  -1  814.92   46.20
   4  -5   1  830.22   45.90
   4  -5   1  803.92   46.00
  -4  -5  -1  831.82   46.50
  -4   5  -2  202.28   13.20
   4   5   2  217.68   14.10
   4  -5   2  226.18   13.60
  -4  -5  -2  209.08   13.40
   4   5   3  219.98   14.80
  -4   5  -3  231.48   14.20
   4   5   3  239.88   14.60
   4   5   3  207.38   14.30
  -4  -5  -3  232.78   14.30
   4  -5   3  223.98   14.30
   4  -5   3  205.08   17.10
   4  -5   3  225.08   14.60
   4   5   4   43.90    5.20
   4   5   4   47.40    5.00
   4   5   4   49.90    5.70
  -4   5  -4   52.69    5.10
   4   5   4   52.49    5.50
   4   5   4   54.59    5.30
  -4  -5  -4   56.09    5.20
   4  -5   4   44.90    5.20
   4  -5   4   41.40    5.80
   4  -5   4   46.20    5.60
   4  -5   4   48.80    5.30
   4  -5   4   43.50    5.00
  -4   5  -5   93.89    7.80
   4   5   5   97.69   10.70
   4   5   5   96.49    8.30
   4   5   5   83.49    7.80
   4   5   5   95.69    7.90
   4   5   5  103.69    8.40
   4  -5   5  105.49    8.30
   4  -5   5   97.49    8.30
   4  -5   5  102.59    8.80
   4  -5   5  103.19    9.80
  -4  -5  -5   95.09    7.80
   4  -5   5   89.49    8.80
   4   5   6   -1.20    2.10
  -4   5  -6    2.30    2.10
   4   5   6    0.80    2.30
   4   5   6   -1.50    1.50
   4   5   6   -1.00    2.00
   4   5   6    1.50    1.90
   4  -5   6    1.80    2.40
   4  -5   6   -1.90    1.70
   4  -5   6    2.60    1.80
  -4  -5  -6   -1.80    1.90
   4  -5   6    0.00    1.90
  -4   5  -7   -1.30    2.80
   4   5   7    5.00    2.30
   4   5   7    5.80    2.40
   4   5   7    4.30    2.60
   4   5   7    1.50    3.60
   4  -5   7    6.60    3.60
   4  -5   7    2.40    2.00
   4  -5   7    5.50    2.30
  -4  -5  -7    6.50    2.70
   4  -5   7    5.50    2.40
   4   5   8    3.00    1.80
   4   5   8   -1.60    3.30
   4   5   8    1.80    1.70
   4   5   8    1.10    2.00
   4  -5   8    4.40    2.30
   4  -5   8    2.20    2.20
   4  -5   8    0.50    1.90
   4  -5   8   -3.10    3.10
   4   5   9  204.48   12.30
   4   5   9  202.28   12.40
   4   5   9  192.98   12.50
   4  -5   9  191.48   12.30
   4  -5   9  173.28   12.60
   4  -5   9  201.18   12.60
  -4   6  10   37.80    3.90
  -4  -6  10   46.30    6.60
  -4  -6  10   41.50    4.50
  -4   6   9    4.70    2.60
  -4   6   9    7.80    2.80
  -4   6   9    7.10    2.30
  -4  -6   9    3.60    2.50
  -4  -6   9    3.10    3.00
  -4  -6   9    6.40    2.60
   4   6  -8  394.86   24.80
  -4   6   8  403.66   23.30
  -4   6   8  370.46   23.00
  -4   6   8  332.97   25.80
  -4   6   8  347.97   22.70
  -4  -6   8  335.37   22.70
  -4  -6   8  379.56   23.30
  -4  -6   8  409.76   24.20
  -4  -6   8  410.16   24.40
  -4   6   7   17.20    3.10
   4   6  -7   17.20    2.90
  -4   6   7   13.10    4.40
  -4   6   7   17.30    3.70
  -4   6   7   23.10    4.10
  -4   6   7   14.80    3.10
  -4  -6   7   16.90    3.50
   4  -6  -7   24.60    3.30
  -4  -6   7   17.80    3.70
  -4  -6   7   17.50    4.20
  -4  -6   7   20.60    4.10
  -4   6   6  297.67   19.50
  -4   6   6  320.97   19.70
  -4   6   6  265.37   19.00
   4   6  -6  339.27   18.80
  -4   6   6  304.97   19.60
  -4  -6   6  303.77   20.10
  -4  -6   6  312.77   20.80
   4  -6  -6  307.67   18.40
  -4  -6   6  315.37   20.40
  -4   6   5  285.97   17.50
   4   6  -5  308.37   17.70
  -4   6   5  301.07   18.70
  -4   6   5  296.17   18.70
  -4   6   5  261.87   18.50
  -4   6   5  269.27   18.10
  -4   6   5  289.27   18.40
  -4  -6   5  293.17   19.20
  -4  -6   5  271.57   18.60
  -4  -6   5  304.47   18.00
  -4  -6   5  295.37   19.00
  -4  -6   5  300.07   19.10
   4  -6  -5  296.67   17.40
  -4   6   4    0.40    2.20
  -4   6   4    2.50    1.70
  -4   6   4    1.30    1.50
  -4   6   4    0.00    2.10
   4   6  -4    1.90    1.70
   4   6  -4    0.40    2.50
   4  -6  -4    0.20    1.20
  -4  -6   4   -2.00    1.90
  -4  -6   4   -0.90    2.00
  -4  -6   4    2.30    1.60
  -4  -6   4   -0.70    3.80
  -4  -6   4    5.30    2.30
  -4   6   3  146.29   10.40
  -4   6   3  139.89   10.00
   4   6  -3  165.18    9.90
  -4   6   3  162.28   10.00
   4   6  -3  169.48   11.30
  -4   6   3  124.09   10.00
  -4  -6   3  146.09   10.60
  -4  -6   3  123.39   11.70
  -4  -6   3  152.18   10.10
  -4  -6   3  131.09   10.70
   4  -6  -3  166.18    9.70
  -4   6   2  288.17   16.90
   4   6  -2  272.87   17.50
   4   6  -2  276.17   16.60
   4  -6  -2  270.77   16.50
  -4  -6   2  273.67   17.00
   4   6  -1    1.10    1.30
  -4   6   1    0.60    1.30
   4   6  -1    0.20    2.00
   4  -6  -1    1.40    1.10
  -4  -6   1   -0.70    1.40
  -4   6   0 1452.95   73.59
  -4   6   0 1105.29   73.69
  -4  -6   0 1317.77   73.19
   4  -6   0 1430.66   73.19
  -4  -6   0 1247.28   73.59
  -4   6  -1  438.36   25.60
   4   6   1  461.55   26.10
  -4   6  -1  402.66   25.20
   4  -6   1  441.36   25.30
  -4  -6  -1  420.76   25.80
  -4  -6  -1  470.65   27.40
   4  -6   1  421.76   25.20
   4   6   2  544.45   33.60
  -4   6  -2  589.14   33.40
   4   6   2  621.24   34.30
   4   6   2  574.34   33.90
  -4  -6  -2  577.24   33.50
   4  -6   2  553.04   33.80
   4  -6   2  595.84   33.70
   4   6   3    7.50    2.10
   4   6   3   10.50    2.40
   4   6   3    2.70    2.20
   4   6   3    7.50    2.20
  -4   6  -3    9.50    2.10
  -4  -6  -3    7.70    2.10
   4  -6   3    5.80    2.10
   4  -6   3    9.30    2.20
   4  -6   3    3.30    2.40
   4  -6   3   10.90    2.40
   4   6   4   57.89    5.90
   4   6   4   64.79    5.70
   4   6   4   66.69    5.80
  -4   6  -4   60.49    5.80
   4   6   4   63.69    6.60
   4   6   4   70.59    6.40
   4  -6   4   63.99    6.10
  -4  -6  -4   61.79    5.80
   4  -6   4   49.99    6.30
   4  -6   4   59.99    6.20
   4  -6   4   62.59    6.70
   4  -6   4   54.49    5.80
   4   6   5   -3.00    2.00
   4   6   5    0.60    1.70
   4   6   5   -0.10    1.60
  -4   6  -5   -1.50    1.70
   4   6   5    0.20    2.00
   4   6   5   -0.50    2.10
   4  -6   5   -0.60    2.40
   4  -6   5    1.40    2.20
   4  -6   5    0.20    2.00
   4  -6   5   -0.30    1.80
  -4  -6  -5    0.80    1.70
   4   6   6   19.80    3.60
   4   6   6   14.10    3.00
  -4   6  -6   19.90    3.50
   4   6   6   19.00    3.70
   4   6   6   18.20    3.50
   4   6   6   17.50    3.80
   4  -6   6   14.10    3.60
   4  -6   6   17.00    3.50
   4  -6   6   16.60    3.60
   4  -6   6   19.20    4.30
  -4  -6  -6   13.50    3.00
   4  -6   6   18.50    3.30
   4   6   7   82.79    8.60
   4   6   7   95.69    8.30
   4   6   7  101.69    7.80
   4   6   7   92.99    8.10
   4   6   7   91.69    7.70
   4  -6   7   94.89    7.80
   4  -6   7   90.19    7.70
   4  -6   7   70.29    8.30
   4  -6   7   89.39    8.10
   4   6   8  173.68   12.00
   4   6   8  179.58   11.80
   4   6   8  176.78   11.60
   4  -6   8  168.18   11.70
   4  -6   8  166.98   11.70
   4  -6   8  179.68   12.10
   4  -6   8  141.59   13.00
   4   6   9   11.50    2.10
   4   6   9   11.80    2.20
   4   6   9   11.20    2.10
   4  -6   9   13.10    2.30
   4  -6   9    9.80    2.60
   4  -6   9    9.10    1.70
  -4  -7  10    5.90    2.40
  -4  -7  10    9.40    2.30
  -4   7   9  502.65   30.10
  -4  -7   9  533.05   34.50
  -4  -7   9  510.95   31.00
  -4   7   8  103.69    8.70
  -4   7   8  130.99    9.30
  -4   7   8  128.99    9.10
   4   7  -8   97.79   11.00
  -4  -7   8  109.39    9.20
  -4  -7   8  122.59   10.10
  -4  -7   8  134.69   10.50
  -4   7   7  157.78   11.70
  -4   7   7  149.19   11.40
   4   7  -7  170.08   13.70
  -4   7   7  165.78   11.90
  -4   7   7  170.78   12.10
   4   7  -7  177.38   11.40
  -4  -7   7  189.98   13.10
  -4  -7   7  165.28   12.30
  -4  -7   7  157.48   11.80
  -4  -7   7  171.68   13.00
   4  -7  -7  166.98   11.00
  -4   7   6   75.09    7.90
  -4   7   6   84.99    7.50
  -4   7   6   69.79    7.30
  -4   7   6   84.69    7.50
  -4   7   6   88.49    7.40
   4   7  -6   89.69    7.40
  -4  -7   6   76.59    8.00
  -4  -7   6   92.59    8.70
   4  -7  -6   78.79    6.40
  -4  -7   6   85.29    7.50
  -4  -7   6   76.99    8.20
  -4  -7   6   73.69    6.80
   4   7  -5   25.30    5.20
  -4   7   5   35.10    5.00
   4   7  -5   28.70    4.20
  -4   7   5   29.40    3.80
  -4   7   5   20.10    4.40
  -4   7   5   28.70    5.00
  -4   7   5   28.10    5.00
  -4  -7   5   29.10    4.40
  -4  -7   5   22.00    4.30
  -4  -7   5   20.40    3.80
  -4  -7   5   32.50    5.90
  -4  -7   5   31.20    6.10
   4  -7  -5   24.40    3.60
  -4   7   4   36.00    5.30
   4   7  -4   56.59    6.80
  -4   7   4   52.69    4.70
  -4   7   4   50.39    5.60
  -4   7   4   46.50    5.20
   4   7  -4   48.70    4.70
  -4   7   4   40.40    5.70
  -4   7   4   46.80    5.30
  -4  -7   4   44.70    6.00
  -4  -7   4   48.40    5.80
   4  -7  -4   49.70    4.50
  -4  -7   4   47.80    5.90
  -4  -7   4   54.09    5.30
  -4  -7   4   52.39    6.10
  -4   7   3  304.57   18.80
  -4   7   3  277.37   18.50
   4   7  -3  301.47   17.80
   4   7  -3  297.77   18.90
  -4   7   3  290.77   18.40
  -4   7   3  299.87   17.90
   4  -7  -3  292.77   17.50
  -4  -7   3  285.87   18.00
  -4  -7   3  268.47   19.40
  -4  -7   3  299.77   20.40
  -4  -7   3  280.97   18.90
  -4   7   2   18.20    3.40
  -4   7   2   16.50    4.00
  -4   7   2   20.60    3.20
   4   7  -2   14.60    3.00
   4   7  -2   21.80    3.30
  -4  -7   2   14.60    3.00
   4  -7  -2   22.80    3.10
  -4  -7   2   20.00    3.50
  -4   7   1  452.05   25.60
   4   7  -1  429.96   25.20
   4   7  -1  418.56   26.00
  -4  -7   1  431.26   25.70
   4  -7  -1  424.76   25.10
   4   7   0  134.99    9.50
  -4   7   0  151.48   11.60
   4   7   0  152.28   10.40
  -4   7   0  152.78   10.60
  -4  -7   0  138.39    9.70
   4  -7   0  145.99    9.50
  -4  -7   0  144.49   10.30
  -4   7  -1  382.06   24.00
   4   7   1  425.36   24.40
  -4   7  -1  400.26   24.00
  -4   7  -1  399.66   24.00
   4  -7   1  392.26   23.50
  -4  -7  -1  421.76   24.30
  -4  -7  -1  398.86   24.10
  -4   7  -2  157.88   10.50
   4   7   2  158.88   11.10
   4   7   2  147.09   11.50
   4  -7   2  168.88   12.00
   4  -7   2  161.08   12.20
  -4  -7  -2  153.98   10.50
   4  -7   2  153.18   10.50
   4   7   3   30.10    3.90
   4   7   3   31.60    4.50
  -4   7  -3   32.70    4.10
   4   7   3   28.40    4.40
   4   7   3   26.60    4.50
   4   7   3   31.90    4.30
   4  -7   3   34.30    4.40
   4  -7   3   29.30    4.30
   4  -7   3   21.00    4.10
  -4  -7  -3   23.90    3.90
   4  -7   3   22.30    3.90
   4   7   4   61.59    5.80
  -4   7  -4   52.99    5.70
   4   7   4   58.89    6.60
   4   7   4   56.09    5.90
   4   7   4   73.09    6.20
   4   7   4   58.49    6.40
   4  -7   4   52.49    5.70
  -4  -7  -4   63.29    5.90
   4  -7   4   76.29    6.60
   4  -7   4   54.29    6.20
   4  -7   4   66.19    6.90
   4  -7   4   66.19    6.60
   4   7   5  233.28   15.80
   4   7   5  237.48   15.40
  -4   7  -5  230.58   15.40
   4   7   5  237.38   15.80
   4   7   5  238.68   16.40
   4   7   5  237.98   15.20
   4  -7   5  222.48   15.30
   4  -7   5  239.48   15.60
   4  -7   5  217.58   16.00
  -4  -7  -5  235.98   15.40
   4  -7   5  228.58   15.80
   4  -7   5  211.88   15.70
   4   7   6  153.68   10.70
   4   7   6  141.49   11.20
  -4   7  -6  140.29   11.10
   4   7   6  142.09   10.90
   4   7   6  151.08   10.60
   4   7   6  152.88   11.00
   4  -7   6  143.49   11.00
   4  -7   6  123.09   10.70
   4  -7   6  144.19   10.90
   4  -7   6  135.39   10.50
  -4  -7  -6  133.99   10.60
   4  -7   6  127.19   11.30
   4   7   7  250.17   15.90
   4   7   7  227.18   15.20
   4   7   7  240.68   15.60
   4   7   7  210.38   16.10
   4   7   7  245.88   15.80
   4  -7   7  203.98   16.40
   4  -7   7  244.88   16.20
   4  -7   7  232.88   15.90
   4  -7   7  241.18   15.60
   4   7   8   21.30    3.50
   4   7   8   21.50    3.50
   4   7   8   15.80    2.90
  -4   7  -8   17.80    3.00
   4  -7   8   19.10    3.40
   4  -7   8   18.70    3.50
   4  -7   8   14.50    2.90
   4   7   9  103.09    7.40
   4   7   9  109.89    7.30
   4   7   9  115.19    7.40
   4  -7   9  107.29    7.50
   4  -7   9  105.79    7.40
  -4   8  10    1.60    1.30
  -4  -8  10    0.70    1.60
  -4   8   9   -2.00    1.70
  -4   8   9    1.30    1.80
  -4  -8   9   -0.20    2.30
  -4  -8   9    0.10    2.10
  -4  -8   9    6.30    3.80
   4   8  -8  119.49   11.60
  -4   8   8  133.59    9.90
  -4   8   8  118.99    9.20
  -4   8   8  133.09    9.70
  -4  -8   8  136.49   10.90
  -4  -8   8  136.19   10.70
  -4  -8   8  130.89   10.00
   4   8  -7    1.40    2.50
   4   8  -7   -1.40    3.70
  -4   8   7    2.70    2.70
  -4  -8   7   -0.90    2.50
   4  -8  -7   -0.60    2.10
  -4  -8   7   -0.20    3.70
  -4  -8   7    3.60    2.30
  -4   8   6   -1.10    2.00
  -4   8   6    1.90    2.40
   4   8  -6    3.60    3.90
   4   8  -6    5.20    2.10
  -4   8   6   -0.80    1.90
  -4   8   6    3.50    2.60
   4  -8  -6    0.50    1.60
  -4  -8   6   -2.10    3.30
  -4  -8   6    1.90    2.50
  -4  -8   6    1.60    2.50
  -4  -8   6   -2.80    2.00
  -4   8   5   29.60    5.00
  -4   8   5   29.10    4.60
  -4   8   5   27.60    4.80
  -4   8   5   21.00    3.70
   4   8  -5   32.00    4.20
  -4  -8   5   31.10    5.30
  -4  -8   5   26.40    4.80
  -4  -8   5   31.70    5.10
  -4  -8   5   19.50    6.00
  -4  -8   5   26.50    4.30
   4  -8  -5   28.00    3.70
  -4   8   4   62.79    6.30
  -4   8   4   71.89    6.50
  -4   8   4   62.49    6.60
   4   8  -4   68.19    6.00
  -4   8   4   72.79    6.40
   4   8  -4   68.09    7.80
  -4   8   4   49.60    6.30
  -4   8   4   72.09    6.10
  -4  -8   4   65.29    6.90
  -4  -8   4   64.29    6.80
  -4  -8   4   63.49    6.30
  -4  -8   4   62.59    6.90
   4  -8  -4   63.69    5.50
  -4   8   3    5.10    2.10
  -4   8   3    8.80    2.60
   4   8  -3    4.00    2.40
   4   8  -3    5.40    2.00
  -4   8   3   15.50    3.50
  -4   8   3    3.80    1.80
  -4   8   3    7.60    2.20
  -4  -8   3    8.30    2.60
  -4  -8   3   10.40    3.30
  -4  -8   3    7.70    2.60
   4  -8  -3    6.50    1.80
  -4  -8   3    4.60    2.60
  -4   8   2  526.55   32.20
  -4   8   2  569.44   32.40
  -4   8   2  508.25   32.30
   4   8  -2  581.64   33.40
   4   8  -2  567.54   32.20
  -4   8   2  622.54   32.60
   4  -8  -2  573.04   32.10
  -4  -8   2  563.34   32.90
  -4  -8   2  579.84   32.70
  -4  -8   2  468.25   35.30
  -4  -8   2  505.35   33.00
   4   8  -1  111.99    8.90
  -4   8   1  103.69    8.10
  -4   8   1  123.19    8.40
  -4   8   1  114.69    8.70
   4   8  -1  112.59    8.00
  -4  -8   1  114.89    8.60
   4  -8  -1  112.99    7.90
  -4  -8   1  105.29    8.50
   4   8   0  319.67   19.30
  -4   8   0  277.07   18.60
   4   8   0  293.57   18.30
   4   8   0  328.77   18.90
  -4   8   0  310.77   18.90
  -4  -8   0  324.07   19.20
  -4  -8   0  285.37   19.80
   4  -8   0  305.87   18.30
   4   8   1    0.80    1.60
   4  -8   1   -1.20    1.80
  -4  -8  -1   -0.60    1.60
   4  -8   1    2.50    2.40
  -4  -8  -1    2.40    2.20
   4   8   2  168.88   11.40
   4   8   2  167.58   11.50
  -4   8  -2  175.18   11.30
  -4   8  -2  170.98   11.60
   4   8   2  152.28   11.20
   4   8   2  173.78   12.00
  -4  -8  -2  167.58   11.30
   4  -8   2  171.98   11.60
   4  -8   2  163.08   11.90
   4   8   3  221.68   14.10
   4   8   3  223.78   15.00
   4   8   3  228.78   14.70
   4   8   3  218.88   14.40
   4   8   3  236.48   14.50
  -4   8  -3  220.98   14.30
  -4  -8  -3  228.28   14.40
   4  -8   3  204.78   14.30
   4  -8   3  214.08   14.30
   4  -8   3  204.48   14.40
   4  -8   3  216.58   14.90
   4  -8   3  204.68   14.40
   4   8   4  158.88   13.10
   4   8   4  165.28   11.40
   4   8   4  167.18   11.80
   4   8   4  148.19   11.80
  -4   8  -4  153.08   11.20
   4  -8   4  168.68   11.60
   4  -8   4  154.08   11.40
  -4  -8  -4  160.98   11.10
   4  -8   4  146.49   12.40
   4  -8   4  147.09   11.60
   4   8   5   11.40    3.10
  -4   8  -5    4.00    2.80
   4   8   5   10.70    3.40
   4   8   5    9.60    2.70
   4   8   5    8.40    2.80
   4   8   5   10.90    2.50
  -4  -8  -5    9.90    2.60
   4  -8   5   10.60    3.10
   4  -8   5    4.40    2.80
   4  -8   5    8.50    3.20
   4  -8   5   11.80    3.20
   4  -8   5   11.20    2.70
   4   8   6   -0.40    2.60
   4   8   6    0.50    2.60
   4   8   6    3.00    2.60
   4   8   6    0.40    2.60
  -4   8  -6   -4.30    3.00
   4  -8   6    4.40    2.60
  -4  -8  -6    4.20    2.50
   4  -8   6    2.80    3.90
   4  -8   6    3.10    2.50
   4  -8   6    0.90    3.30
   4   8   7  193.58   12.70
  -4   8  -7  176.88   12.60
   4   8   7  196.88   12.90
   4   8   7  192.98   13.20
   4   8   7  184.98   17.20
   4  -8   7  197.38   13.50
   4  -8   7  178.08   13.70
   4  -8   7  187.88   13.00
   4  -8   7  189.98   13.00
   4   8   8  251.77   15.60
   4   8   8  256.67   15.50
   4   8   8  227.98   14.90
   4  -8   8  251.47   15.90
   4  -8   8  221.58   15.20
   4   8   9    2.50    1.50
   4   8   9    2.10    1.40
   4   8   9    3.30    1.10
   4  -8   9    3.40    1.40
   4  -8   9    2.60    1.30
  -4   9   9  102.99    7.70
  -4   9   9  108.19    7.70
  -4  -9   9  110.49    8.40
  -4  -9   9  104.19    8.30
  -4   9   8   41.80    5.00
  -4   9   8   36.20    4.60
  -4   9   8   47.20    5.40
  -4   9   8   36.80    6.00
  -4  -9   8   47.10    6.20
  -4  -9   8   43.30    5.50
  -4  -9   8   41.70    5.90
   4   9  -7  449.56   28.60
  -4   9   7  482.15   29.00
  -4   9   7  523.05   29.50
   4   9  -7  491.95   30.80
  -4   9   7  474.95   28.80
  -4   9   7  474.05   28.30
  -4  -9   7  508.05   29.60
   4  -9  -7  443.46   28.30
  -4  -9   7  497.95   30.00
  -4  -9   7  526.35   30.60
  -4  -9   7  416.56   31.00
  -4   9   6   21.00    3.90
  -4   9   6   18.70    3.40
  -4   9   6   20.50    3.60
   4   9  -6   16.30    4.80
  -4   9   6   20.30    3.70
   4   9  -6   16.30    3.30
  -4  -9   6   20.10    3.80
  -4  -9   6   18.70    4.00
  -4  -9   6   12.80    3.40
   4  -9  -6   15.80    2.90
  -4  -9   6   17.20    4.30
  -4   9   5    4.10    2.80
  -4   9   5    1.50    2.30
  -4   9   5    3.60    2.40
   4   9  -5    3.60    2.20
  -4   9   5    0.80    2.10
   4   9  -5    4.90    3.90
  -4  -9   5    0.90    3.10
  -4  -9   5    2.50    2.80
  -4  -9   5    8.20    3.30
   4  -9  -5    3.60    1.80
  -4  -9   5    0.90    2.10
   4   9  -4   34.20    4.80
   4   9  -4   38.10    6.40
  -4   9   4   33.60    5.50
  -4   9   4   37.10    4.60
   4  -9  -4   35.90    4.20
  -4  -9   4   31.30    5.10
  -4  -9   4   28.50    7.60
  -4  -9   4   30.90    5.40
   4   9  -3   15.20    3.80
  -4   9   3   19.30    3.20
  -4   9   3   21.70    3.40
  -4   9   3   17.80    3.50
  -4   9   3   14.40    2.80
   4   9  -3   20.50    3.50
  -4   9   3   20.60    3.60
   4  -9  -3   18.50    3.40
  -4  -9   3   16.40    3.70
  -4  -9   3   20.20    3.80
  -4  -9   3   18.30    3.70
  -4  -9   3   14.90    3.50
   4   9  -2  417.56   24.70
  -4   9   2  441.06   25.00
  -4   9   2  425.16   25.10
   4   9  -2  415.26   25.70
  -4   9   2  409.86   25.00
  -4   9   2  384.16   24.50
  -4   9   2  413.96   24.50
  -4  -9   2  424.26   25.20
  -4  -9   2  392.56   25.10
  -4  -9   2  389.86   26.20
   4  -9  -2  424.86   27.30
  -4  -9   2  398.96   28.90
   4   9  -1  787.42   48.20
  -4   9   1  850.61   48.50
  -4   9   1  849.02   48.40
  -4   9   1  788.02   48.30
  -4   9   1  870.01   48.20
   4   9  -1  897.01   48.20
  -4   9   1  877.11   48.50
   4   9  -1  823.52   48.90
  -4  -9   1  908.41   49.00
   4  -9  -1  857.61   48.00
  -4  -9   1  762.82   48.50
   4   9   0  121.29    9.20
  -4   9   0  118.79    8.80
   4   9   0  111.39    8.40
   4   9   0  117.29    8.70
  -4  -9   0  121.89    9.00
   4  -9   0  112.69    8.30
   4   9   1   35.70    4.50
   4   9   1   24.20    4.20
  -4   9  -1   22.60    4.50
  -4  -9  -1   28.10    4.80
   4  -9   1   29.80    4.60
   4  -9   1   30.30    4.80
  -4  -9  -1   30.10    5.20
   4   9   2   35.80    5.10
  -4   9  -2   40.60    4.90
   4   9   2   46.90    5.00
   4   9   2   38.60    5.10
  -4   9  -2   39.30    4.90
   4   9   2   51.49    5.50
   4  -9   2   30.90    4.80
   4  -9   2   47.00    5.30
  -4  -9  -2   37.10    4.80
  -4  -9  -2   26.70    4.70
   4  -9   2   38.60    4.30
   4   9   3   62.89    6.60
  -4   9  -3   67.69    6.80
   4   9   3   67.59    6.50
   4   9   3   71.89    9.70
   4   9   3   85.09    7.20
   4   9   3   75.89    7.20
  -4   9  -3   62.89    6.70
  -4  -9  -3   77.29    6.90
   4  -9   3   74.99    8.80
   4  -9   3   76.09    7.30
   4  -9   3   78.79    7.30
   4  -9   3   71.39    6.50
   4   9   4   35.60    4.70
   4   9   4   27.30    4.30
   4   9   4   33.00    4.60
   4   9   4   38.20    5.50
  -4   9  -4   22.80    3.90
  -4   9  -4   24.60    4.80
   4   9   4   34.40    5.40
   4  -9   4   39.70    4.90
   4  -9   4   34.60    5.20
   4  -9   4   33.40    4.80
   4  -9   4   37.00    5.50
  -4  -9  -4   29.50    4.60
   4  -9   4   30.50    4.80
   4   9   5  289.17   19.20
  -4   9  -5  261.77   19.10
   4   9   5  320.37   19.60
   4   9   5  307.27   19.20
  -4   9  -5  297.97   18.90
   4   9   5  287.17   18.50
   4   9   5  302.07   19.90
   4  -9   5  301.97   19.00
  -4  -9  -5  285.27   19.20
   4  -9   5  301.57   19.50
   4  -9   5  298.67   19.70
   4  -9   5  308.07   19.10
   4   9   6   54.19    5.60
   4   9   6   60.89    6.40
  -4   9  -6   43.80    4.90
   4   9   6   41.50    6.20
   4   9   6   58.49    6.00
   4   9   6   53.19    5.60
   4  -9   6   51.99    6.10
   4  -9   6   39.80    6.30
   4  -9   6   54.69    5.90
   4  -9   6   53.89    6.00
   4  -9   6   53.39    5.80
   4   9   7    5.30    2.20
   4   9   7    4.80    2.00
   4   9   7    5.00    2.40
  -4   9  -7    2.30    2.50
   4  -9   7    2.30    2.40
   4  -9   7    1.70    2.00
   4  -9   7    5.80    3.10
   4   9   8   26.70    3.50
   4   9   8   28.80    4.10
   4   9   8   27.80    3.50
   4  -9   8   28.80    3.90
   4  -9   8   28.90    3.90
  -4  10   9   56.99    5.10
  -4  10   9   56.29    5.00
  -4 -10   9   58.49    5.40
  -4 -10   9   56.99    5.40
  -4  10   8   94.29    7.60
  -4  10   8  105.99    8.00
  -4 -10   8   91.59    8.40
  -4 -10   8   95.99    7.90
  -4 -10   8   98.39    8.80
  -4  10   7    8.50    2.80
  -4  10   7   11.90    3.00
  -4  10   7    8.90    2.70
   4  10  -7    8.40    4.10
  -4 -10   7   16.60    3.90
  -4 -10   7   14.50    3.40
  -4 -10   7   13.80    3.90
   4  10  -6   80.39    9.20
  -4  10   6   80.79    7.40
  -4  10   6   84.49    7.50
  -4  10   6   67.79    7.20
  -4  10   6   80.09    7.20
   4  10  -6   87.39    7.70
   4 -10  -6   64.39    6.60
  -4 -10   6   67.59    7.40
  -4 -10   6   79.79    7.80
  -4 -10   6   81.49    8.40
  -4 -10   6   79.49    8.30
   4  10  -5   21.90    3.60
  -4  10   5   22.10    4.40
   4  10  -5   27.90    5.50
  -4  10   5   20.90    3.50
  -4  10   5   20.70    3.50
  -4  10   5   28.80    4.70
  -4 -10   5   21.00    4.70
  -4 -10   5   22.20    4.60
   4 -10  -5   16.40    2.90
  -4 -10   5   22.20    5.00
  -4 -10   5   20.60    5.40
  -4  10   4   21.30    3.80
   4  10  -4   19.80    4.70
  -4  10   4   26.10    4.50
  -4  10   4   23.70    4.00
   4  10  -4   28.90    4.50
  -4  10   4   24.80    4.50
  -4 -10   4   22.90    4.60
   4 -10  -4   22.00    3.90
  -4 -10   4   17.30    4.20
  -4 -10   4   28.60    4.80
  -4 -10   4   19.70    4.00
   4  10  -3    5.30    2.60
  -4  10   3    7.30    2.40
   4  10  -3    4.70    2.80
  -4  10   3    5.30    2.30
  -4  10   3    2.50    2.10
  -4  10   3    7.50    3.50
  -4 -10   3   11.10    3.80
   4 -10  -3    7.00    2.20
  -4 -10   3    7.80    2.90
  -4 -10   3    5.60    2.90
  -4 -10   3    4.80    2.70
  -4  10   2  715.83   43.80
   4  10  -2  778.72   44.10
  -4  10   2  785.92   44.40
  -4  10   2  773.52   44.40
   4  10  -2  821.42   45.40
  -4  10   2  775.42   43.80
  -4 -10   2  734.43   44.30
  -4 -10   2  724.43   44.60
   4 -10  -2  771.72   43.90
  -4 -10   2  740.13   44.60
   4  10  -1   26.80    4.30
  -4  10   1   35.30    5.10
   4  10  -1   28.50    5.00
  -4  10   1   33.20    4.20
   4  10  -1   39.20    4.80
  -4  10   1   25.60    3.90
  -4  10   1   39.40    5.30
   4 -10  -1   40.30    4.30
  -4 -10   1   36.40    4.80
  -4 -10   1   35.60    7.70
  -4 -10   1   29.40    4.90
  -4 -10   1   32.80    5.60
  -4  10   0  303.67   18.10
   4  10   0  259.57   18.00
   4  10   0  306.07   19.00
   4  10   0  319.37   18.50
  -4  10   0  299.27   18.40
   4 -10   0  283.47   19.00
   4 -10   0  265.77   17.90
  -4 -10   0  298.77   18.80
   4 -10   0  289.07   18.70
  -4 -10   0  279.27   18.40
   4  10   1    9.30    2.60
   4  10   1    6.70    2.40
  -4  10  -1    3.80    2.10
  -4 -10  -1    7.10    2.60
   4 -10   1    8.70    2.70
   4 -10   1   13.60    3.10
   4  10   2  561.74   30.20
   4  10   2  470.55   29.80
  -4  10  -2  489.05   29.90
  -4  10  -2  477.75   29.90
   4  10   2  520.25   30.60
   4  10   2  504.35   29.40
   4 -10   2  496.05   29.80
  -4 -10  -2  472.65   30.90
  -4 -10  -2  484.45   29.70
   4 -10   2  498.95   29.50
   4 -10   2  453.85   29.60
   4 -10   2  554.34   32.20
   4 -10   2  511.95   30.80
   4  10   3   11.90    2.80
  -4  10  -3   12.20    2.80
   4  10   3   10.60    3.20
  -4  10  -3   10.80    3.30
   4  10   3   12.80    2.90
   4  10   3    9.80    3.00
   4  10   3   12.80    2.80
  -4 -10  -3    9.50    3.00
   4 -10   3    8.60    3.10
   4 -10   3   12.00    2.90
   4  10   4  131.69   10.20
   4  10   4  149.69   11.40
  -4  10  -4  125.79   10.40
   4  10   4  149.29   11.60
   4  10   4  162.98   11.10
   4  10   4  149.59   10.70
   4 -10   4  149.19   11.40
   4 -10   4  141.59   10.60
   4 -10   4  147.29   11.10
   4 -10   4  150.58   11.90
  -4 -10  -4  165.38   13.20
   4  10   5   56.69    5.80
   4  10   5   66.09    7.00
   4  10   5   63.49    7.00
   4  10   5   72.49    6.40
   4  10   5   67.09    6.60
  -4  10  -5   61.59    6.40
   4 -10   5   56.59    6.90
  -4 -10  -5   45.60    7.60
   4 -10   5   66.29    6.70
   4 -10   5   56.59    7.10
   4 -10   5   71.79    6.50
   4  10   6  137.59    9.80
   4  10   6  132.89   10.10
   4  10   6  156.78   11.00
   4  10   6  111.49   10.70
   4  10   6  131.69    9.80
  -4  10  -6  126.39    9.80
   4 -10   6  134.99   10.10
   4 -10   6  129.49   10.20
   4 -10   6  125.29   10.20
   4  10   7   30.00    4.60
   4  10   7   37.40    4.30
   4  10   7   33.90    4.10
   4 -10   7   35.20    4.70
   4 -10   7   22.40    3.70
   4 -10   7   33.20    4.50
   4  10   8   91.09    6.50
   4  10   8   86.69    6.40
   4  10   8   92.99    6.60
   4 -10   8   98.49    6.90
   4 -10   8   84.69    6.50
  -4  11   9   42.80    3.90
  -4  11   9   44.70    4.40
  -4 -11   9   38.80    4.20
  -4 -11   9   48.90    6.20
  -4  11   8  115.19    9.50
  -4  11   8  125.39    8.70
  -4 -11   8  121.59   10.10
  -4 -11   8   95.19    8.20
  -4 -11   8  122.99    9.90
  -4  11   7   81.69    7.10
  -4  11   7   75.19    6.80
  -4  11   7   71.49    6.50
   4  11  -7   57.79    9.00
  -4 -11   7   86.99    7.60
  -4 -11   7   84.99    8.20
  -4 -11   7   67.49    7.50
  -4  11   6   64.29    6.10
  -4  11   6   68.39    6.40
  -4  11   6   67.29    6.40
  -4  11   6   65.99    6.80
   4  11  -6   69.59    7.60
  -4 -11   6   64.29    7.20
  -4 -11   6   69.79    7.30
  -4 -11   6   71.59    7.70
   4 -11  -6   57.49    6.50
   4  11  -5   13.50    4.70
  -4  11   5   19.60    3.60
   4  11  -5   12.50    3.80
  -4  11   5   23.30    4.20
  -4  11   5   13.20    3.20
  -4  11   5   15.90    3.00
  -4 -11   5   17.90    4.20
   4 -11  -5   12.80    3.00
  -4 -11   5   14.80    3.80
  -4 -11   5   15.80    3.70
  -4 -11   5   21.70    4.40
  -4  11   4    2.10    2.00
  -4  11   4    0.70    2.20
   4  11  -4    1.00    3.10
  -4  11   4   -1.20    1.80
  -4 -11   4    1.90    2.70
  -4 -11   4   -0.60    2.30
  -4 -11   4    1.80    2.50
  -4 -11   4   -1.40    2.50
  -4  11   3  272.67   16.90
   4  11  -3  254.27   18.00
  -4  11   3  272.47   16.50
  -4  11   3  250.97   16.20
   4  11  -3  250.07   16.50
  -4  11   3  270.67   16.90
   4 -11  -3  255.07   16.40
  -4 -11   3  257.87   17.30
  -4 -11   3  270.97   17.40
  -4 -11   3  210.78   16.60
  -4 -11   3  213.18   16.50
   4  11  -2   -0.20    2.80
  -4  11   2    0.60    2.50
  -4  11   2    4.10    2.10
  -4  11   2    1.00    2.10
   4  11  -2    0.00    2.30
  -4  11   2    4.10    2.40
  -4 -11   2   -3.70    2.60
   4 -11  -2    3.30    2.00
  -4 -11   2    2.30    2.50
  -4 -11   2    0.80    2.80
  -4 -11   2   -0.80    2.80
  -4  11   1  581.34   32.40
   4  11  -1  558.74   32.10
  -4  11   1  547.95   31.70
   4  11  -1  543.35   32.90
  -4  11   1  560.44   31.70
   4  11  -1  526.25   33.30
  -4 -11   1  454.05   32.00
  -4 -11   1  574.64   33.20
  -4 -11   1  533.35   32.50
   4 -11  -1  536.15   32.00
   4 -11  -1  509.85   32.30
   4  11   0  120.89    9.90
  -4  11   0  122.99    8.80
   4  11   0  117.29    9.20
  -4  11   0  109.09    9.00
   4 -11   0  124.09   10.00
  -4 -11   0  117.89    9.40
   4  11   1    7.30    2.70
   4  11   1   10.90    3.20
  -4  11  -1    6.50    2.50
   4  11   1    8.60    2.60
  -4 -11  -1   10.40    2.70
   4 -11   1    5.20    2.70
   4 -11   1    9.90    3.00
   4  11   2    0.80    2.70
  -4  11  -2    3.50    1.80
   4  11   2   -1.40    1.90
   4 -11   2    2.90    2.80
  -4 -11  -2    5.30    3.00
   4 -11   2    0.90    2.10
   4 -11   2    0.90    2.30
   4  11   3  276.37   17.40
  -4  11  -3  215.78   19.90
   4  11   3  263.17   18.20
   4  11   3  284.07   17.30
   4  11   3  299.07   18.00
   4  11   3  297.17   18.10
   4 -11   3  279.97   17.90
  -4 -11  -3  271.47   18.40
   4 -11   3  263.37   19.00
   4 -11   3  269.27   18.20
   4 -11   3  261.67   17.20
   4  11   4   67.89    6.20
   4  11   4   58.29    6.60
   4  11   4   58.89    6.70
   4  11   4   61.49    5.80
   4  11   4   63.29    6.20
  -4  11  -4   42.30    7.20
  -4  11  -4   60.49    5.90
   4 -11   4   72.19    6.30
   4 -11   4   63.19    6.40
   4 -11   4   57.29    7.00
  -4 -11  -4   52.09    8.50
   4 -11   4   55.79    8.00
   4  11   5   29.60    4.70
  -4  11  -5   35.10    4.60
   4  11   5   33.60    4.30
   4  11   5   46.90    5.00
   4  11   5   43.10    5.70
   4  11   5   29.50    4.50
   4 -11   5   39.70    5.30
   4 -11   5   35.00    5.30
   4 -11   5   33.70    6.50
   4 -11   5   35.60    5.00
   4  11   6    8.50    2.60
   4  11   6    7.80    3.00
   4  11   6    8.60    2.60
  -4  11  -6    5.20    3.50
   4  11   6    8.90    2.60
   4 -11   6    9.60    2.80
   4 -11   6    6.70    2.50
   4 -11   6    6.70    2.60
   4  11   7  151.88   10.20
   4  11   7  155.38   10.60
   4  11   7  165.78   10.60
   4 -11   7  160.58   12.20
   4 -11   7  150.58   10.50
   4 -11   7  135.49   10.10
   4  11   8   11.70    1.80
   4  11   8   17.10    2.50
   4  11   8   15.20    2.50
   4 -11   8   16.00    2.60
   4 -11   8   13.50    2.50
  -4  12   8  197.48   12.60
  -4  12   8  195.58   12.50
  -4 -12   8  198.68   13.70
  -4 -12   8  188.18   12.90
  -4 -12   8  204.38   13.30
  -4  12   7   48.30    5.40
  -4  12   7   47.10    5.20
  -4  12   7   45.50    4.90
  -4 -12   7   45.10    5.50
  -4 -12   7   50.59    6.10
  -4 -12   7   52.59    6.10
  -4  12   6   56.79    5.70
   4  12  -6   46.30    7.70
  -4  12   6   61.89    5.80
  -4  12   6   49.40    5.50
  -4 -12   6   50.19    6.70
  -4 -12   6   52.49    6.70
  -4 -12   6   64.19    6.60
  -4  12   5  101.09   13.50
   4  12  -5  157.08   12.50
   4  12  -5  164.58   12.90
  -4  12   5  126.39   12.20
   4 -12  -5  129.49   10.70
  -4 -12   5  120.69   11.00
   4 -12  -5  128.59    9.70
  -4  12   4    7.50    2.50
  -4  12   4   10.00    2.70
  -4  12   4    7.60    2.40
   4  12  -4    4.50    3.30
  -4  12   4   13.90    3.30
   4  12  -4    3.10    3.70
  -4 -12   4    9.30    3.30
  -4 -12   4    9.10    3.00
  -4 -12   4   12.50    3.70
   4 -12  -4   10.00    2.60
   4 -12  -4    8.10    2.80
  -4 -12   4    3.20    3.30
   4  12  -3   -2.50    2.60
  -4  12   3   -2.80    1.80
   4  12  -3   -0.30    3.00
  -4  12   3    3.60    2.00
  -4 -12   3    0.60    3.00
  -4 -12   3    2.50    2.40
  -4 -12   3   -0.90    2.40
   4 -12  -3    1.80    2.00
  -4  12   2  465.45   27.60
  -4  12   2  488.85   27.70
  -4  12   2  466.95   28.10
   4  12  -2  447.76   29.00
   4  12  -2  432.46   28.20
  -4 -12   2  499.55   28.80
   4 -12  -2  448.96   27.90
  -4 -12   2  460.75   29.10
  -4 -12   2  455.25   28.30
   4 -12  -2  471.75   28.40
  -4 -12   2  448.36   28.40
  -4  12   1    5.40    2.80
   4  12  -1    1.40    2.50
  -4  12   1    2.50    1.90
   4  12  -1    1.30    2.30
  -4  12   1    3.80    2.20
  -4 -12   1    3.30    4.50
   4 -12  -1    2.60    2.50
  -4 -12   1    3.30    2.50
  -4 -12   1   -2.60    3.50
   4 -12  -1    7.40    4.00
   4  12   0  354.96   21.00
  -4  12   0  317.97   20.70
   4  12   0  316.97   21.50
  -4  12   0  355.26   20.70
  -4 -12   0  321.97   21.20
   4 -12   0  333.67   21.40
  -4  12  -1   48.00    5.50
   4  12   1   50.19    6.20
   4  12   1   42.70    6.90
   4  12   1   49.20    5.60
  -4  12  -1   45.70    5.40
  -4 -12  -1   49.70    5.90
   4 -12   1   33.00    5.90
   4 -12   1   43.30    5.60
   4  12   2  133.49    9.60
   4  12   2  146.69   10.30
  -4  12  -2  117.99    9.90
   4  12   2  137.09   11.00
   4 -12   2  136.59   10.20
   4 -12   2  132.49   10.70
  -4 -12  -2  145.19   10.40
   4  12   3    6.70    2.70
   4  12   3    4.60    2.50
   4  12   3    0.10    3.10
   4  12   3    5.00    2.20
   4  12   3    5.00    2.50
  -4  12  -3    7.10    2.30
   4 -12   3    5.90    2.40
   4 -12   3    8.10    2.50
   4 -12   3    2.90    2.40
   4  12   4  171.78   14.80
   4  12   4  227.78   13.50
  -4  12  -4  170.48   13.20
   4 -12   4  205.18   13.60
   4 -12   4  233.08   17.10
  -4  12  -5    9.60    2.50
   4  12   5   16.80    3.00
   4  12   5    7.10    4.00
   4  12   5   12.70    3.50
   4  12   5   11.70    2.80
   4  12   5    9.10    2.50
   4 -12   5   11.40    2.90
   4 -12   5   13.80    3.10
   4 -12   5   10.10    2.90
   4  12   6  104.59   10.00
   4  12   6  118.59    8.50
   4  12   6  121.39    8.70
   4 -12   6  121.59    9.10
   4 -12   6  113.29    9.30
   4 -12   6  109.99    9.30
   4  12   7   78.09    6.20
   4  12   7   76.09    6.20
   4  12   7   90.29    6.40
   4 -12   7   81.19    6.60
   4 -12   7   98.19    7.10
  -4  13   8   12.90    2.20
   4  13  -8   18.10    2.80
  -4  13   8   17.10    2.90
  -4 -13   8   13.80    2.50
  -4 -13   8   16.80    3.30
  -4  13   7   27.10    4.10
  -4  13   7   16.90    2.80
  -4 -13   7   19.10    3.30
  -4 -13   7   24.00    3.90
  -4  13   6   61.69    6.20
  -4  13   6   57.79    5.50
  -4  13   6   53.39    5.80
   4  13  -6   49.70    7.60
  -4 -13   6   55.89    6.50
  -4 -13   6   55.39    6.60
  -4 -13   6   62.89    7.20
  -4  13   5  112.79    8.80
   4  13  -5   91.89   10.00
  -4  13   5  119.19    8.90
  -4  13   5  109.19    8.40
  -4 -13   5  112.69    9.50
  -4 -13   5  107.89    9.30
  -4 -13   5  116.59    9.90
  -4  13   4   50.49    5.70
   4  13  -4   31.20    6.00
  -4  13   4   43.80    6.50
   4  13  -4   36.40    6.70
   4 -13  -4   41.30    6.80
  -4 -13   4   32.80    6.30
   4 -13  -4   41.40    7.90
  -4 -13   4   48.30    9.40
  -4  13   3  158.98   10.50
   4  13  -3  141.99   12.20
   4  13  -3  126.99   12.00
  -4  13   3  158.08   11.10
  -4  13   3  161.08   10.40
   4 -13  -3  149.79   10.90
  -4 -13   3  128.09   12.30
  -4 -13   3  147.59   11.40
  -4 -13   3  122.09   10.30
   4 -13  -3  133.69   11.10
  -4 -13   3  168.08   12.00
  -4  13   2   -0.40    1.70
   4  13  -2    2.90    2.60
   4  13  -2    3.30    2.70
  -4  13   2    2.80    2.10
  -4  13   2    2.70    1.90
   4 -13  -2    0.10    2.30
  -4 -13   2   -1.60    2.60
  -4 -13   2   -1.50    2.30
  -4 -13   2   10.40    3.10
   4 -13  -2    3.20    4.40
   4  13  -1  519.15   33.40
   4  13  -1  582.74   33.00
  -4  13   1  529.95   32.60
  -4  13   1  556.34   32.40
   4 -13  -1  535.55   33.10
  -4 -13   1  561.84   33.30
   4  13   0   66.59    7.30
  -4  13   0   80.19    6.80
  -4  13   0   69.49    6.50
   4  13   0   69.09    6.80
   4 -13   0   64.09    6.90
  -4 -13   0   83.79    7.30
   4  13   1  411.56   23.70
   4  13   1  396.76   25.10
   4  13   1  426.66   24.50
  -4  13  -1  335.77   23.80
  -4  13  -1  425.86   24.10
   4 -13   1  389.46   24.20
  -4 -13  -1  373.96   24.40
   4 -13   1  431.46   25.20
   4 -13   1  366.36   23.80
   4  13   2  202.88   13.10
   4  13   2  202.58   13.80
  -4  13  -2  208.68   13.70
  -4  13  -2  205.88   13.60
   4  13   2  202.28   14.50
  -4 -13  -2  213.18   13.70
   4 -13   2  205.88   14.50
   4 -13   2  204.88   13.60
   4 -13   2  178.78   13.40
  -4  13  -3  389.66   28.90
   4  13   3  414.06   27.20
   4  13   3  465.45   27.10
   4  13   3  447.36   28.60
   4 -13   3  469.65   28.50
  -4 -13  -3  460.45   26.90
   4  13   4   21.40    3.40
   4  13   4   23.60    3.90
  -4  13  -4   19.60    3.20
   4  13   4   18.40    4.40
   4 -13   4   22.00    3.10
   4 -13   4   24.10    4.50
   4 -13   4   27.00    4.70
   4  13   5    7.50    2.00
   4  13   5    6.60    5.00
   4  13   5    9.40    2.30
  -4  13  -5    4.20    2.80
   4 -13   5    4.90    2.60
   4 -13   5    7.60    2.70
   4 -13   5    7.30    2.30
   4  13   6    6.40    2.20
   4  13   6    2.30    1.90
   4  13   6    6.70    2.30
   4 -13   6    5.20    2.40
   4 -13   6    5.60    2.20
   4  13   7  145.59    9.10
   4  13   7  145.29    9.20
  -4  13  -7  143.99    9.20
   4  13   7  151.88    9.40
   4 -13   7  142.89    9.50
   4 -13   7  124.19   10.10
   4  14  -7   99.09    8.20
  -4  14   7  114.99    8.20
  -4  14   7  132.49    8.70
  -4  14   7  131.29    8.50
  -4 -14   7  121.89    8.60
  -4 -14   7  121.79    8.90
  -4 -14   7  140.59    9.40
  -4  14   6  197.98   13.00
  -4  14   6  205.08   13.40
  -4  14   6  200.48   13.50
  -4 -14   6  217.98   14.60
  -4 -14   6  210.88   14.10
  -4  14   5   15.50    3.20
  -4  14   5   16.30    2.90
   4  14  -5   11.20    4.10
  -4  14   5   16.70    3.10
  -4 -14   5   13.70    3.20
  -4 -14   5   16.70    3.70
  -4 -14   5   11.30    3.20
  -4  14   4   20.10    3.10
   4  14  -4   25.20    5.10
  -4  14   4   31.10    4.50
  -4 -14   4   25.00    4.50
   4 -14  -4   21.00    3.90
  -4 -14   4   26.50    5.10
  -4  14   3   46.40    5.10
   4  14  -3   51.59    7.40
  -4 -14   3   42.30    5.60
  -4 -14   3   53.39    6.00
   4 -14  -3   45.30    5.30
  -4 -14   3   66.29   10.10
  -4  14   2  125.29    9.50
  -4  14   2  137.69    9.50
   4  14  -2  124.79   11.20
  -4  14   2  139.29   10.10
   4  14  -2  131.39   10.50
   4 -14  -2  119.59    9.90
  -4 -14   2  130.29   10.60
  -4 -14   2  129.89   10.70
  -4  14   1   38.10    4.90
   4  14  -1   32.20    5.90
  -4  14   1   35.50    4.40
   4  14  -1   45.10    5.40
   4 -14  -1   34.30    5.30
  -4 -14   1   36.10    5.70
   4  14   0   78.29    7.40
  -4  14   0   91.19    7.20
  -4  14   0   82.79    7.00
   4  14   0   70.99    7.50
  -4 -14   0   89.39    8.00
   4 -14   0   80.49    7.70
  -4  14  -1   27.10    4.30
  -4  14  -1   16.80    2.80
   4  14   1   23.80    3.40
   4  14   1   17.00    3.30
   4  14   1   16.40    3.50
   4 -14   1   23.40    4.50
  -4 -14  -1   19.40    3.80
   4 -14   1   12.50    2.90
  -4  14  -2  217.78   15.70
   4  14   2  242.98   14.40
  -4  14  -2  218.48   14.70
   4  14   2  213.38   16.50
   4 -14   2  243.78   14.80
  -4 -14  -2  207.88   14.70
   4 -14   2  214.88   14.60
   4 -14   2  232.78   19.60
  -4  14  -3    8.90    2.60
   4  14   3    9.20    2.30
   4  14   3    7.50    2.50
  -4  14  -3    7.50    2.40
   4  14   3    9.70    3.80
   4 -14   3    9.30    3.20
  -4 -14  -3    9.20    3.30
  -4  14  -4  102.39    9.90
  -4  14  -4  140.79    9.70
   4  14   4  123.09    9.10
   4 -14   4  129.39    9.60
   4 -14   4  139.59   10.30
  -4  14  -5    1.60    2.00
   4  14   5    1.70    1.60
   4  14   5    0.40    1.80
   4 -14   5    1.10    2.10
   4  14   6   56.19    4.80
   4  14   6   44.90    4.30
  -4  14  -6   59.49    5.10
   4 -14   6   56.79    5.00
   4 -14   6   61.39    5.20
  -4  15   7  139.19    8.70
   4  15  -7  116.79    8.30
  -4  15   7  133.09    9.00
  -4 -15   7  123.59    8.60
  -4 -15   7  150.78    9.20
  -4 -15   7  119.09    8.50
   4 -15  -7  143.69    8.50
  -4  15   6   99.29    7.30
  -4  15   6   92.99    6.90
  -4  15   6  113.89    7.70
   4  15  -6  104.79    7.70
  -4 -15   6   96.99    7.90
  -4 -15   6  100.49    7.80
  -4 -15   6   84.09    7.40
  -4  15   5   73.49    6.20
   4  15  -5   68.19    6.90
  -4  15   5   62.69    5.80
  -4 -15   5   72.89    7.40
  -4 -15   5   71.99    7.10
  -4  15   4    2.20    1.80
   4  15  -4   -3.90    3.50
  -4  15   4   -2.00    1.90
   4  15  -4   -0.40    2.40
  -4  15   4   -1.50    1.70
  -4 -15   4    2.00    2.40
  -4 -15   4    1.00    2.20
  -4 -15   4    2.20    2.70
  -4  15   3   32.10    4.70
   4  15  -3   16.00    4.40
   4  15  -3   26.90    4.40
  -4  15   3   28.10    3.70
  -4  15   3   19.50    3.70
  -4 -15   3   22.30    4.60
  -4 -15   3   14.50    3.70
  -4  15   2   84.39    7.20
  -4  15   2   76.29    6.50
   4  15  -2   81.59    7.40
   4 -15  -2   67.39    6.70
  -4 -15   2   78.39    7.60
  -4  15   1  135.69    9.90
  -4  15   1  132.89    9.50
   4  15  -1  127.59    9.90
  -4 -15   1  127.79   10.50
   4 -15  -1  130.79   10.20
   4  15   0  153.18   13.60
  -4  15   0  192.08   12.70
   4  15   0  190.78   13.20
  -4  15   0  183.08   12.80
  -4 -15   0  212.48   13.90
   4 -15   0  201.68   13.80
   4 -15   0  193.08   13.10
   4  15   1  156.68   10.90
  -4  15  -1  142.79   10.00
   4  15   1  125.29    9.60
  -4  15  -1  148.89   10.20
   4  15   1  124.69   10.80
  -4 -15  -1  141.19   10.70
   4 -15   1  160.98   11.30
   4 -15   1  133.29   10.10
   4  15   2   90.19    7.40
  -4  15  -2   87.79    7.00
  -4  15  -2   89.29    7.00
   4  15   2   80.59    7.10
   4 -15   2   72.29    6.80
   4 -15   2   87.09    8.00
  -4 -15  -2   78.19    7.30
   4 -15   2   57.09    9.10
   4  15   3    9.40    2.80
   4  15   3   14.90    3.00
  -4  15  -3   10.60    4.50
  -4  15  -3   11.90    2.70
   4 -15   3   13.80    3.70
   4 -15   3   11.10    3.40
  -4 -15  -3   16.30    5.70
   4  15   4   25.10    4.00
  -4  15  -4   34.30    4.30
   4  15   4   30.50    4.10
   4 -15   4   26.00    4.30
   4 -15   4   35.70    4.80
  -4  15  -5   37.10    4.20
   4  15   5   28.30    3.50
   4  15   5   37.60    4.00
   4 -15   5   32.10    3.90
   4 -15   5   46.00    4.90
   4  15   6   58.49    4.60
  -4  15  -6   57.89    4.70
   4  15   6   58.09    4.40
   4 -15   6   61.99    4.70
   4 -15   6   65.49    5.30
  -4  16   6   19.70    2.80
   4  16  -6   17.60    3.00
  -4  16   6   12.80    2.00
  -4  16   6   17.10    2.90
   4 -16  -6   21.30    3.00
  -4 -16   6   20.10    3.10
  -4 -16   6   19.40    3.30
  -4  16   5   10.40    2.00
  -4  16   5    3.20    2.10
  -4  16   5    7.30    2.00
   4  16  -5    9.80    2.60
  -4 -16   5    5.80    2.30
  -4 -16   5    4.80    2.40
   4  16  -4  102.39    8.20
  -4  16   4  104.39    7.40
  -4  16   4   99.79    7.50
  -4  16   4  110.69    7.90
  -4 -16   4   98.79    8.30
  -4 -16   4   77.49    9.20
  -4  16   3   72.49    6.00
  -4  16   3   64.19    8.80
  -4  16   3   73.39    6.40
   4  16  -3   68.09    6.70
   4  16  -3   51.19    9.40
  -4 -16   3   73.79    7.00
   4 -16  -3   63.39    7.20
  -4 -16   3   59.89    8.50
   4  16  -2  103.99    8.40
  -4  16   2   98.89    7.60
   4  16  -2   84.99    9.20
  -4  16   2  118.69    8.40
  -4 -16   2  104.79    9.00
   4 -16  -2   98.29    8.10
   4  16  -1    6.20    3.50
   4  16  -1    9.60    2.80
  -4  16   1   11.60    2.70
  -4  16   1   11.30    2.40
   4 -16  -1   13.80    3.70
   4 -16  -1    8.40    2.60
  -4 -16   1   11.20    3.00
   4  16   0  597.74   36.20
  -4  16   0  639.34   36.10
  -4  16   0  597.44   35.70
  -4 -16   0  654.33   36.90
   4 -16   0  588.14   36.20
   4 -16   0  612.04   36.60
  -4  16  -1    3.70    2.30
  -4  16  -1    2.30    1.70
   4  16   1    3.40    2.00
  -4 -16  -1    9.90    2.80
   4 -16   1    3.20    2.60
   4 -16   1    4.20    2.10
   4  16   2  185.98   12.40
   4  16   2  157.38   11.50
  -4  16  -2  189.68   12.00
  -4  16  -2  168.08   11.60
   4 -16   2  184.38   12.70
  -4 -16  -2  173.58   12.70
   4  16   3    2.60    2.50
  -4  16  -3   -2.40    1.50
   4  16   3    1.30    1.80
   4 -16   3   -0.50    1.90
  -4  16  -4    3.00    1.80
   4  16   4   -1.10    1.30
   4  16   4    2.50    1.80
   4 -16   4   -0.90    1.60
   4 -16   4    0.50    3.90
   4  16   5   42.90    3.80
  -4  16  -5   36.70    3.80
   4  16   5   40.90    3.80
   4 -16   5   41.30    4.30
   4  17  -5   43.30    4.40
  -4  17   5   47.10    3.90
  -4  17   5   42.80    3.80
   4 -17  -5   46.40    4.30
  -4 -17   5   40.30    4.50
  -4 -17   5   42.80    6.30
   4  17  -4    7.80    2.50
  -4  17   4    5.80    2.00
  -4  17   4    7.80    2.20
  -4 -17   4   10.80    2.70
   4 -17  -4    6.10    2.50
  -4 -17   4    8.50    2.40
  -4  17   3    1.10    2.20
   4  17  -3    0.30    2.00
  -4  17   3    2.70    2.10
  -4 -17   3   -0.20    2.10
  -4 -17   3    3.40    2.50
   4 -17  -3    2.80    2.10
   4  17  -2   60.09    6.00
  -4  17   2   51.89    6.60
  -4  17   2   65.89    5.60
   4 -17  -2   63.69    6.20
  -4 -17   2   60.29    6.40
   4 -17  -2   61.59    6.10
  -4  17   1  162.98   12.20
  -4  17   1  155.98   10.60
   4  17  -1  164.78   11.20
  -4 -17   1  159.98   11.60
   4 -17  -1  150.78   11.10
   4 -17  -1  141.39   11.10
   4  17   0  139.59   10.60
  -4  17   0  152.48   10.50
  -4  17   0  146.89   10.20
   4 -17   0  153.98   11.10
   4 -17   0  138.59   10.50
  -4 -17   0  164.68   11.20
  -4  17  -1  323.37   19.90
  -4  17  -1  340.17   20.30
   4  17   1  338.97   20.60
   4 -17   1  346.97   21.10
   4 -17   1  315.87   21.90
   4  17   2   32.60    4.30
  -4  17  -2   37.50    4.20
   4 -17   2   35.20    4.80
   4 -17   2   33.80    4.50
  -4 -17  -2   32.60    4.80
  -4  17  -3   30.30    3.60
   4  17   3   28.70    3.70
   4 -17   3   25.10    4.30
  -4  17  -4   12.40    2.20
   4  17   4   10.60    2.10
   4 -17   4   16.20    2.80
  -4  18   4   78.19    5.60
  -4  18   4   72.69    6.00
   4  18  -4   73.19    5.80
   4 -18  -4   86.69    6.10
  -4 -18   4   80.49    6.20
  -4  18   3   39.30    4.00
  -4  18   3   49.60    4.20
   4  18  -3   44.80    4.90
   4 -18  -3   53.79    5.00
  -4 -18   3   45.90    4.90
  -4  18   2    4.60    1.70
  -4  18   2    3.70    1.60
   4  18  -2    0.50    1.90
   4 -18  -2    2.00    1.70
  -4 -18   2    2.80    2.00
   4 -18  -2    3.90    2.40
  -4  18   1   52.59    4.70
   4  18  -1   53.59    5.30
  -4  18   1   47.00    4.80
   4 -18  -1   61.09    5.40
   4 -18  -1   40.50    4.80
  -4 -18   1   51.29    5.70
   4  18   0  107.69    8.30
  -4  18   0  104.59    7.70
   4 -18   0  108.49    7.90
   4 -18   0  112.09    8.40
  -4 -18   0  110.89    8.50
   4  18   1   29.00    4.10
  -4  18  -1   33.50    3.80
   4 -18   1   34.50    4.60
   4 -18   1   29.30    3.70
  -4  18  -2  394.36   22.70
   4  18   2  366.36   22.80
  -4 -18  -2  358.16   22.30
   4 -18   2  426.46   23.50
   4  18   3    4.40    1.70
  -4  18  -3    3.00    1.40
   4 -18   3    4.40    2.00
  -4  19   3    5.30    1.40
   4  19  -3    4.60    1.90
   4 -19  -3    4.10    1.60
  -4 -19   3    3.60    1.60
   4  19  -2   12.80    2.30
  -4  19   2   10.50    1.90
   4 -19  -2   16.60    2.70
  -4  19   1   46.30    3.80
   4  19  -1   39.20    4.10
  -4 -19   1   43.00    4.50
   4 -19  -1   45.50    4.30
  -4  19   0    9.50    1.90
   4  19   0    7.80    2.10
   4 -19   0   11.00    2.40
   4 -19   0   11.60    2.20
  -4 -19   0   11.40    2.30
  -4  19  -1  136.19    8.50
   4  19   1  119.29    8.60
   4 -19   1  128.59    8.90
   4 -19   1  140.89   10.50
  -4 -19  -1  127.29    8.30
  -4  19  -2  176.48   10.90
   4  19   2  168.18   11.10
   4 -19   2  188.68   11.50
  -5   0   9    3.40    2.50
  -5   0   8   -0.90    2.70
  -5   0   8    3.10    2.20
  -5   0   8    5.30    2.90
  -5   0   7    2.20    3.00
  -5   0   7    4.10    2.40
  -5   0   7    4.10    2.70
  -5   0   7    0.90    2.10
   5   0  -6   59.49    4.60
  -5   0   6   58.19    7.10
  -5   0   6   48.90    6.20
  -5   0   6   52.69    6.60
  -5   0   5    0.30    2.40
  -5   0   5    2.20    2.50
  -5   0   5    3.60    2.00
   5   0  -5   -0.50    1.30
  -5   0   5   -0.40    2.10
  -5   0   4  567.64   30.90
  -5   0   4  488.45   31.20
   5   0  -4  554.54   30.60
  -5   0   4  528.35   31.70
   5   0  -3    1.50    1.20
   5   0  -3   -0.80    1.70
  -5   0   3    0.00    1.40
   5   0  -2    3.10    1.60
  -5   0   2    2.90    1.60
   5   0  -1   -1.40    1.20
   5   0  -1    0.30    1.10
  -5   0   1    0.10    1.40
  -5   0   0   58.99    4.90
  -5   0   0   54.39    4.80
   5   0   0   61.29    4.90
   5   0   0   57.19    4.60
  -5   0  -1    0.80    1.30
   5   0   1    0.90    1.10
   5   0   1    0.30    1.20
  -5   0  -1    0.90    1.10
  -5   0  -2   10.40    2.00
   5   0   2   16.80    3.10
   5   0   3    0.70    1.60
   5   0   3    2.70    2.20
   5   0   3   -1.80    1.80
  -5   0  -4    3.60    1.80
   5   0   4    2.50    1.90
   5   0   4    3.90    2.20
   5   0   4    1.80    2.10
   5   0   4    7.60    2.50
   5   0   4    0.90    1.80
  -5   0  -5    0.70    1.80
   5   0   5    0.10    2.10
   5   0   5    1.10    1.70
   5   0   5   -0.50    2.10
   5   0   5    2.90    2.00
   5   0   5    1.60    2.10
   5   0   6   16.10    3.70
  -5   0  -6   14.50    3.10
   5   0   6   13.70    3.00
   5   0   6   15.40    3.40
   5   0   6   14.00    3.50
   5   0   6   13.60    3.50
   5   0   7    3.10    2.30
   5   0   7    4.30    2.30
   5   0   7    0.40    1.90
   5   0   7    0.90    1.90
   5   0   7    0.60    2.10
   5   0   8  169.48   11.40
   5   0   8  175.38   11.50
   5   0   8  148.29   12.60
   5   0   8  173.48   11.80
   5   0   9   -0.70    1.30
   5   0   9    0.40    1.20
  -5   1   9   33.90    7.50
  -5   1   9   39.40    4.90
  -5  -1   9   44.40    5.20
  -5  -1   9   34.40    6.40
  -5  -1   9   43.20    5.00
  -5   1   8   20.70    3.80
  -5   1   8    8.70    2.60
  -5   1   8   13.10    3.20
  -5   1   8   15.40    3.00
  -5  -1   8   15.80    3.50
  -5  -1   8   19.90    3.60
  -5  -1   8   16.20    3.30
  -5   1   7    7.70    2.40
  -5   1   7    3.50    2.60
  -5   1   7   10.00    3.20
   5   1  -7    8.30    1.80
  -5   1   7    3.00    2.50
  -5  -1   7    3.10    2.40
  -5  -1   7    3.00    2.80
   5  -1  -7    5.00    1.60
  -5  -1   7    7.80    3.30
  -5  -1   7    5.60    2.80
  -5   1   6   29.10    4.70
   5   1  -6   26.00    3.20
  -5   1   6   21.20    4.00
   5   1  -6   34.10    6.50
  -5   1   6   24.20    4.20
  -5   1   6   23.00    5.80
  -5  -1   6   27.90    5.10
  -5  -1   6   25.50    5.10
  -5   1   5  316.27   18.10
   5   1  -5  315.77   19.00
  -5   1   5  272.27   18.60
  -5   1   5  301.87   19.30
  -5   1   5  303.77   19.70
  -5   1   5  307.77   19.10
   5   1  -5  323.27   18.00
  -5  -1   5  300.67   19.50
  -5  -1   5  275.97   18.70
  -5  -1   5  297.87   19.20
  -5  -1   5  314.47   19.40
   5   1  -4  651.33   39.10
   5   1  -4  738.63   38.50
  -5   1   4  713.73   38.70
  -5   1   4  691.93   39.50
  -5   1   4  643.64   39.10
  -5  -1   4  689.33   42.30
  -5  -1   4  660.23   40.40
  -5  -1   4  702.93   38.80
  -5  -1   4  612.44   40.00
  -5   1   3  935.81   51.19
   5   1  -3  931.61   50.89
   5   1  -3  861.91   51.29
  -5  -1   3  895.71   51.19
   5   1  -2  127.19    9.60
   5   1  -2  156.98    9.50
  -5   1   2  149.19    9.70
   5  -1  -2  149.69    9.40
  -5  -1   2  155.68    9.80
   5   1  -1  760.32   46.10
   5   1  -1  819.32   45.90
  -5   1   1  869.91   46.40
   5  -1  -1  721.73   45.90
   5  -1  -1  821.62   46.00
  -5  -1   1  909.51   46.50
  -5   1   0   93.59    7.30
   5   1   0  115.09    7.60
   5   1   0  103.99    7.10
  -5   1   0  112.39    7.60
  -5  -1   0  108.49    7.40
   5  -1   0  100.19    7.00
  -5  -1   0   99.89    7.50
   5  -1   0   96.49    7.10
  -5   1  -1    5.60    1.50
  -5   1  -1    4.70    1.50
   5   1   1    5.20    1.40
   5   1   1    6.60    1.80
  -5  -1  -1    5.20    1.70
  -5  -1  -1    5.20    1.50
   5  -1   1    7.10    1.60
   5  -1   1    5.70    1.70
   5   1   2    3.50    1.80
  -5   1  -2    2.00    1.20
  -5  -1  -2    1.80    1.20
   5  -1   2    1.30    1.50
   5   1   3  218.78   14.50
   5   1   3  230.18   14.60
  -5   1  -3  219.18   14.10
   5   1   3  235.18   14.40
   5   1   3  226.48   14.80
   5   1   3  185.88   15.30
   5  -1   3  203.98   15.20
   5  -1   3  232.58   14.80
   5  -1   3  225.58   14.70
  -5  -1  -3  225.08   14.20
   5  -1   3  218.08   14.20
   5  -1   3  242.28   14.90
   5   1   4   76.59    6.80
  -5   1  -4   80.09    6.50
   5   1   4   65.29    6.20
   5   1   4   79.29    7.20
   5   1   4   79.69    7.00
   5   1   4   56.39    6.30
   5  -1   4   59.09    6.20
   5  -1   4   82.49    7.10
  -5  -1  -4   75.59    6.40
   5  -1   4   60.29    6.30
   5  -1   4   82.59    6.80
   5  -1   4   67.99    6.90
   5   1   5 1541.05   89.59
   5   1   5 1654.83   90.19
   5   1   5 1534.35   89.39
   5   1   5 1591.34   90.49
  -5   1  -5 1588.84   89.59
  -5  -1  -5 1608.44   89.59
   5  -1   5 1539.65   89.49
   5  -1   5 1618.04   90.59
   5  -1   5 1582.64   89.59
   5  -1   5 1631.84   90.19
   5  -1   5 1582.34   89.79
   5   1   6  104.39    8.60
  -5   1  -6   96.09    8.30
   5   1   6  106.79    9.10
   5   1   6  100.09    9.40
   5   1   6  101.29    8.30
   5   1   6  112.19    8.60
  -5  -1  -6   96.09    8.40
   5  -1   6  100.59    8.50
   5  -1   6  103.39    9.30
   5  -1   6  112.59    8.70
   5  -1   6  112.19    9.30
   5  -1   6  100.99    8.60
   5   1   7   78.89    8.00
   5   1   7   96.19    7.60
  -5   1  -7   74.99    7.50
   5   1   7   90.79    8.00
   5   1   7   90.29    7.50
   5   1   7   81.79    8.00
   5  -1   7   77.69    7.30
   5  -1   7   81.09    8.40
   5  -1   7   88.69    8.00
   5  -1   7   89.69    7.50
   5  -1   7   96.49    7.60
   5   1   8    0.20    3.10
   5   1   8    1.40    1.60
   5   1   8    0.10    1.60
   5   1   8    0.80    1.70
  -5  -1  -8    4.40    2.20
   5  -1   8    3.30    2.60
   5  -1   8    0.90    2.60
   5  -1   8    0.10    1.70
   5  -1   8    1.60    2.00
   5   1   9    2.60    1.50
   5   1   9    1.50    1.50
   5  -1   9    3.80    1.70
   5  -1   9    1.00    1.40
  -5   2   9    1.00    2.30
  -5   2   9    5.10    3.30
  -5   2   9   -0.20    2.40
  -5  -2   9    6.20    4.20
  -5  -2   9    2.20    2.30
  -5  -2   9    3.90    2.40
  -5   2   8    4.80    2.50
  -5   2   8    3.70    2.40
  -5   2   8    6.20    2.20
  -5  -2   8    5.90    2.70
  -5  -2   8   10.00    2.80
  -5  -2   8    2.20    2.20
  -5   2   7   24.60    4.50
  -5   2   7   30.20    5.10
  -5   2   7   35.20    4.50
   5   2  -7   34.60    3.70
   5   2  -7   33.70    6.00
  -5   2   7   39.10    5.10
   5  -2  -7   34.50    3.50
  -5  -2   7   24.40    4.40
  -5  -2   7   28.50    5.00
  -5  -2   7   28.40    5.40
  -5   2   6  156.98   11.40
   5   2  -6  168.88   12.00
  -5   2   6  129.69   11.10
  -5   2   6  130.59   11.20
  -5   2   6  151.88   11.20
   5   2  -6  150.68    9.60
  -5   2   6  150.78   11.40
  -5  -2   6  146.19   11.20
  -5  -2   6  152.78   11.60
  -5  -2   6  130.09   10.90
  -5  -2   6  155.38   11.70
   5  -2  -6  159.98    9.60
  -5   2   5  171.98   12.60
  -5   2   5  191.78   13.30
   5   2  -5  181.68   13.10
   5   2  -5  214.88   12.20
  -5   2   5  191.58   13.40
  -5   2   5  186.08   13.40
  -5  -2   5  193.38   13.70
   5  -2  -5  206.18   12.00
  -5  -2   5  180.28   13.20
  -5  -2   5  201.58   13.60
  -5   2   4 1136.49   64.09
  -5   2   4 1117.99   65.49
  -5   2   4 1083.79   64.99
   5   2  -4 1205.08   64.09
  -5   2   4 1084.59   64.89
  -5  -2   4 1134.39   65.49
  -5  -2   4 1215.88   66.89
   5  -2  -4 1213.18   64.09
  -5  -2   4 1145.79   64.19
  -5  -2   4 1106.29   65.09
   5   2  -3  145.39    9.20
   5   2  -3  143.29    9.90
  -5   2   3  140.99    9.40
  -5  -2   3  140.09    9.50
   5  -2  -3  139.39    9.10
   5   2  -2  426.66   27.90
   5   2  -2  478.75   27.50
  -5   2   2  500.45   27.90
   5  -2  -2  490.95   27.60
  -5  -2   2  499.45   28.00
   5   2  -1  270.67   16.70
   5   2  -1  270.37   16.30
  -5   2   1  278.47   16.70
  -5  -2   1  277.97   16.60
   5  -2  -1  260.77   16.10
  -5   2   0  562.24   31.20
  -5   2   0  470.85   30.80
   5   2   0  564.24   31.40
   5   2   0  522.65   30.80
   5  -2   0  539.65   30.80
   5  -2   0  511.95   30.80
  -5  -2   0  577.54   31.40
  -5  -2   0  569.24   32.30
   5   2   1  159.28    9.90
  -5   2  -1  144.29    9.40
  -5   2  -1  136.19    9.10
   5   2   1  125.69    8.90
  -5  -2  -1  140.69    9.30
  -5  -2  -1  143.59    9.60
   5  -2   1  148.29    9.50
   5  -2   1  128.09    8.90
   5   2   2  152.48   10.60
  -5   2  -2  151.68   10.00
   5  -2   2  139.49   10.30
  -5  -2  -2  156.28   10.00
   5   2   3   23.60    3.80
   5   2   3   16.30    3.40
   5   2   3   19.50    3.20
   5   2   3   23.00    3.40
  -5   2  -3   21.60    3.30
   5   2   3   21.10    3.90
   5  -2   3   25.80    4.10
   5  -2   3   24.70    3.80
   5  -2   3   24.00    3.50
   5  -2   3   25.60    3.90
   5  -2   3   26.40    3.90
  -5  -2  -3   26.00    3.40
  -5   2  -4   86.79    7.10
   5   2   4   84.49    7.20
   5   2   4   91.39    7.70
   5   2   4   75.99    7.00
   5   2   4   88.49    7.60
   5   2   4   89.19    7.90
  -5  -2  -4   88.29    7.20
   5  -2   4   91.19    7.70
   5  -2   4   79.59    7.30
   5  -2   4   79.49    7.00
   5  -2   4   88.19    7.70
   5  -2   4   80.99    7.10
  -5   2  -5    7.90    2.20
   5   2   5   11.20    3.00
   5   2   5    6.40    2.30
   5   2   5    6.90    2.30
   5   2   5    6.10    2.70
   5  -2   5    8.30    2.70
   5  -2   5    5.90    2.50
   5  -2   5    5.70    2.70
   5  -2   5    7.40    2.70
   5  -2   5    7.20    2.70
  -5  -2  -5    5.90    2.30
   5   2   6 1606.74   94.59
  -5   2  -6 1457.05   92.79
   5   2   6 1754.12   93.69
   5   2   6 1774.82   94.39
   5   2   6 1551.64   93.09
   5   2   6 1710.83   93.69
  -5   2  -6 1585.74   93.59
   5  -2   6 1597.14   94.49
   5  -2   6 1707.23   94.09
   5  -2   6 1750.02   94.49
   5  -2   6 1676.43   93.69
   5  -2   6 1779.02   93.89
  -5  -2  -6 1640.44   93.79
   5   2   7    4.50    2.60
   5   2   7    4.40    2.10
   5   2   7    5.80    2.30
   5   2   7    2.40    2.40
   5  -2   7    4.90    2.30
   5  -2   7    7.10    2.50
   5  -2   7    5.10    2.20
   5   2   8   66.39    6.10
   5   2   8   73.79    6.60
   5   2   8   73.49    6.20
   5  -2   8   70.99    6.20
   5  -2   8   66.69    8.60
  -5  -2  -8   67.09    6.00
   5  -2   8   72.29    6.30
   5  -2   8   59.29    5.90
   5   2   9    0.30    1.10
   5   2   9   -1.10    1.30
   5  -2   9    0.40    1.40
   5  -2   9    0.40    1.20
  -5  -3  10    3.60    2.50
  -5   3   9  110.39    8.90
  -5   3   9   98.49   10.40
  -5  -3   9  120.19    8.90
  -5  -3   9  111.89    9.60
  -5  -3   9   99.39   10.00
  -5   3   8    6.30    2.50
  -5   3   8    7.90    2.90
   5   3  -8    8.40    2.90
  -5   3   8   -1.00    4.00
  -5   3   8    4.00    2.20
  -5  -3   8    1.30    2.50
  -5  -3   8    5.00    2.90
  -5  -3   8    4.20    2.40
   5   3  -7    8.80    4.50
   5   3  -7    1.70    1.70
  -5   3   7    4.20    2.50
  -5   3   7   -2.40    2.80
  -5   3   7   -0.60    2.00
  -5   3   7    2.60    2.50
  -5  -3   7   -2.00    2.30
  -5  -3   7    3.80    2.70
   5  -3  -7   -0.80    1.60
  -5  -3   7    3.40    2.40
  -5   3   6   90.79    7.90
  -5   3   6   82.99    9.70
  -5   3   6   86.49    7.90
  -5   3   6   90.39    8.20
  -5   3   6   78.69    8.10
   5   3  -6  100.69    6.70
   5   3  -6   82.19    9.00
  -5  -3   6  104.29    8.70
  -5  -3   6   89.99    8.70
   5  -3  -6   86.69    6.40
  -5  -3   6   90.49    8.20
  -5   3   5   84.19    7.40
  -5   3   5   71.89    7.80
  -5   3   5   90.29    7.90
   5   3  -5   95.69    6.70
  -5   3   5   91.09    8.10
  -5   3   5   88.09    8.70
   5   3  -5   91.49    8.00
  -5  -3   5   94.89    8.20
  -5  -3   5   82.79    7.90
  -5  -3   5   90.19    8.20
   5  -3  -5   94.69    6.50
  -5   3   4   38.00    6.50
  -5   3   4   47.30    5.30
   5   3  -4   56.09    6.10
  -5   3   4   42.70    5.90
  -5   3   4   51.39    6.10
  -5   3   4   55.39    5.90
   5   3  -4   54.79    6.60
  -5   3   4   57.59    4.70
  -5  -3   4   60.69    5.10
  -5  -3   4   44.90    5.50
  -5  -3   4   52.49    6.00
  -5  -3   4   48.20    5.60
  -5   3   3  393.16   24.50
  -5   3   3  429.26   23.90
   5   3  -3  451.05   25.40
  -5   3   3  388.56   24.60
   5   3  -3  426.56   23.60
  -5   3   3  367.96   24.00
  -5  -3   3  435.76   24.00
  -5  -3   3  367.06   24.90
  -5  -3   3  369.46   24.40
  -5  -3   3  397.66   24.60
   5  -3  -3  423.76   23.50
   5   3  -2    0.70    1.20
  -5   3   2    0.40    1.30
   5   3  -2    0.90    1.70
  -5  -3   2    0.80    1.50
   5  -3  -2    2.20    1.30
  -5   3   1  457.05   27.30
   5   3  -1  474.25   27.70
   5   3  -1  460.35   27.10
  -5  -3   1  487.05   27.60
   5  -3  -1  472.45   27.10
  -5   3   0  138.69    9.70
  -5   3   0  134.49   10.60
   5   3   0  164.88   10.40
   5   3   0  151.28    9.60
  -5  -3   0  158.88   10.20
  -5  -3   0  149.29   11.00
   5  -3   0  137.29    9.50
   5  -3   0  162.88    9.70
  -5   3  -1    8.30    1.80
  -5   3  -1    6.30    1.90
   5   3   1   10.60    2.40
   5   3   1    4.90    1.50
  -5  -3  -1    7.20    2.00
  -5  -3  -1    8.00    1.70
   5  -3   1    8.00    1.70
   5   3   2  169.28   11.30
  -5   3  -2  165.88   10.60
  -5  -3  -2  155.68   10.60
   5  -3   2  150.38   11.00
   5   3   3   20.50    3.10
  -5   3  -3   13.10    3.10
   5   3   3   12.80    3.00
  -5   3  -3   12.60    2.40
   5   3   3   14.90    3.40
   5   3   3   13.70    2.60
   5   3   3   14.20    2.70
   5  -3   3   15.50    3.10
   5  -3   3   18.00    3.10
  -5  -3  -3   12.60    2.50
   5  -3   3   14.80    3.30
   5  -3   3   14.80    2.90
   5   3   4  100.39    8.30
   5   3   4   96.39    9.00
   5   3   4  116.29    9.30
   5   3   4   99.19    8.20
   5   3   4  105.59    8.80
  -5   3  -4  111.99    8.40
  -5   3  -4  110.29    8.70
   5  -3   4  112.69    8.50
   5  -3   4  114.29    8.90
   5  -3   4  110.29    8.70
  -5  -3  -4  116.09    8.60
   5  -3   4  119.39    9.20
   5  -3   4  101.39    8.50
   5   3   5    0.40    2.20
   5   3   5    1.90    2.20
   5   3   5    1.30    2.20
  -5   3  -5    3.40    2.20
   5   3   5    4.70    2.10
   5  -3   5    0.70    2.10
   5  -3   5    1.20    1.80
   5  -3   5    3.30    2.10
   5  -3   5   -1.00    1.70
  -5  -3  -5    3.80    2.30
   5  -3   5    1.50    2.30
   5   3   6    0.10    1.50
  -5   3  -6    0.80    2.30
   5   3   6   -1.70    2.10
   5   3   6    0.30    2.10
   5   3   6   -2.40    2.00
  -5   3  -6    3.50    2.80
   5  -3   6    0.20    2.00
  -5  -3  -6   -1.30    2.00
   5  -3   6   -3.40    1.70
   5  -3   6    0.80    1.80
   5  -3   6    3.70    2.40
   5   3   7  364.06   23.10
   5   3   7  345.37   24.00
   5   3   7  418.86   23.60
   5   3   7  391.56   23.60
   5  -3   7  377.56   23.30
   5  -3   7  335.97   23.90
   5  -3   7  379.36   23.20
   5  -3   7  380.36   23.20
   5   3   8   72.89    6.20
   5   3   8   69.19    6.60
   5   3   8   69.69    6.20
   5  -3   8   71.79    6.20
   5  -3   8   69.49    6.40
   5  -3   8   66.39    6.10
   5   3   9   36.20    3.60
   5   3   9   32.90    3.40
   5  -3   9   30.10    3.60
   5  -3   9   36.40    3.50
  -5  -4  10    8.90    2.30
  -5   4   9   86.49    7.30
  -5   4   9   67.89    6.10
  -5  -4   9   58.49    6.80
  -5  -4   9   67.49    6.80
  -5  -4   9   65.59    6.80
  -5   4   8  155.18   12.10
   5   4  -8  146.29   17.50
  -5   4   8  183.38   12.20
  -5   4   8  160.98   12.00
  -5   4   8  182.78   12.20
  -5  -4   8  196.28   13.10
  -5  -4   8  188.88   12.60
  -5  -4   8  194.28   13.30
  -5   4   7  102.29    8.60
  -5   4   7  105.09    8.70
   5   4  -7   87.39   10.10
  -5   4   7   97.99    8.70
   5   4  -7  117.19    7.70
  -5   4   7   99.59    8.60
  -5  -4   7  117.19    9.30
  -5  -4   7  105.49    9.40
   5  -4  -7  100.49    7.40
  -5  -4   7  112.89    9.50
  -5   4   6   14.80    3.40
   5   4  -6   13.70    2.50
  -5   4   6   10.30    3.00
  -5   4   6   15.40    3.60
  -5   4   6   11.00    3.00
  -5  -4   6   16.20    4.10
  -5  -4   6   11.00    3.60
   5  -4  -6   17.00    2.90
  -5  -4   6   11.20    3.60
   5   4  -5  386.86   22.20
  -5   4   5  288.27   21.60
  -5   4   5  336.57   20.20
  -5   4   5  309.07   20.80
  -5   4   5  321.07   20.90
  -5   4   5  338.47   21.60
   5   4  -5  357.16   20.30
  -5   4   5  332.07   21.20
  -5  -4   5  345.27   21.60
  -5  -4   5  351.76   21.70
  -5  -4   5  342.57   22.00
  -5  -4   5  343.87   20.50
   5  -4  -5  353.56   20.10
   5   4  -4   46.00    4.40
   5   4  -4   47.20    5.90
  -5   4   4   43.40    5.50
  -5   4   4   33.30    5.40
  -5   4   4   37.00    4.70
  -5   4   4   33.40    6.40
  -5  -4   4   35.30    5.40
  -5  -4   4   41.30    5.60
   5  -4  -4   49.20    4.20
  -5  -4   4   40.00    5.30
   5   4  -3  315.37   18.90
   5   4  -3  324.97   18.00
  -5   4   3  276.57   18.50
  -5   4   3  314.57   18.10
  -5   4   3  281.87   18.60
  -5   4   3  284.17   18.30
   5  -4  -3  311.27   17.80
  -5  -4   3  280.37   18.60
  -5  -4   3  282.27   18.80
  -5  -4   3  271.27   18.60
  -5  -4   3  310.87   18.20
   5   4  -2  775.52   44.20
  -5   4   2  796.62   44.60
  -5  -4   2  798.02   44.70
   5  -4  -2  754.82   44.20
   5   4  -1   17.20    2.70
  -5   4   1   21.20    3.00
  -5  -4   1   19.40    3.30
   5  -4  -1   13.30    2.30
   5   4   0  746.53   40.40
  -5   4   0  640.54   39.70
  -5   4   0  607.64   39.00
  -5  -4   0  740.23   40.90
   5  -4   0  724.93   39.30
   5   4   1  108.49    7.80
   5   4   1   81.49    6.50
  -5   4  -1   87.49    6.90
  -5   4  -1   94.69    6.70
   5  -4   1  100.29    6.90
  -5  -4  -1   88.29    7.10
  -5  -4  -1   90.99    6.80
   5  -4   1   92.99    6.60
   5   4   2  159.28   10.90
   5   4   2  134.09   11.20
  -5   4  -2  151.78   10.10
   5  -4   2  157.58   11.70
  -5  -4  -2  147.19   10.10
   5   4   3   30.50    4.70
   5   4   3   29.90    4.70
   5   4   3   23.70    3.80
  -5   4  -3   33.70    4.00
   5   4   3   35.00    6.30
  -5   4  -3   37.40    5.00
   5   4   3   37.90    4.70
   5  -4   3   38.70    4.70
   5  -4   3   37.90    4.10
  -5  -4  -3   30.10    4.10
   5  -4   3   30.20    4.60
   5  -4   3   37.80    4.70
   5   4   4  488.15   30.30
   5   4   4  503.55   30.70
  -5   4  -4  541.25   30.60
   5   4   4  447.16   30.40
   5   4   4  517.65   30.20
  -5   4  -4  474.05   30.00
   5   4   4  554.54   31.50
   5  -4   4  539.35   30.60
   5  -4   4  496.65   30.30
  -5  -4  -4  550.84   30.70
   5  -4   4  539.45   31.00
   5  -4   4  454.55   30.60
   5  -4   4  541.55   31.30
   5   4   5   38.10    5.20
  -5   4  -5   47.10    5.40
   5   4   5   44.90    5.30
   5   4   5   46.30    6.00
   5   4   5   46.70    6.30
   5  -4   5   46.60    5.60
  -5  -4  -5   50.59    5.50
   5  -4   5   43.90    6.40
   5  -4   5   46.50    5.30
   5  -4   5   51.89    5.80
   5   4   6   83.59    8.00
   5   4   6   89.29    7.80
  -5   4  -6   66.09    7.20
   5   4   6   85.19    7.30
   5   4   6   89.19    7.40
   5  -4   6   81.99    7.10
  -5  -4  -6   73.49    7.50
   5  -4   6   90.89    7.60
   5  -4   6   84.69    7.60
   5  -4   6   70.79    8.10
   5   4   7   28.00    4.30
   5   4   7   34.20    5.10
   5   4   7   26.90    4.70
   5   4   7   29.10    4.30
   5  -4   7   33.20    4.70
   5  -4   7   27.80    4.40
   5  -4   7   32.80    4.40
   5  -4   7   22.90    4.70
   5   4   8   66.69    5.80
   5   4   8   66.29    6.30
   5   4   8   76.29    7.70
   5  -4   8   49.40    7.00
   5  -4   8   62.49    6.00
   5  -4   8   63.79    5.80
  -5   4  -9   18.00    2.70
   5   4   9   25.90    2.90
   5   4   9   28.70    3.20
   5  -4   9   25.90    2.90
   5  -4   9   26.00    3.20
  -5  -5  10    5.90    2.20
  -5  -5  10    6.30    2.20
  -5   5   9   59.79    5.40
  -5   5   9   64.29    5.40
  -5   5   9   43.20    6.40
  -5  -5   9   56.89    5.80
  -5  -5   9   63.49    8.60
   5   5  -8    9.10    5.60
  -5   5   8    9.50    2.80
  -5   5   8   13.70    2.80
  -5   5   8   13.10    3.00
  -5  -5   8    7.90    3.10
  -5  -5   8   11.00    3.30
  -5  -5   8   12.70    3.70
   5   5  -7  339.47   23.00
   5   5  -7  349.87   21.10
  -5   5   7  329.87   22.10
  -5   5   7  357.36   22.10
  -5   5   7  339.37   21.90
  -5   5   7  357.16   22.20
  -5  -5   7  374.66   23.00
  -5  -5   7  373.76   22.70
  -5  -5   7  363.96   23.20
   5  -5  -7  351.46   20.90
  -5   5   6  152.18   11.40
  -5   5   6  154.78   11.40
   5   5  -6  159.68   10.50
   5   5  -6  142.09   12.50
  -5   5   6  155.08   11.60
  -5   5   6  156.78   11.70
  -5  -5   6  153.78   10.60
   5  -5  -6  159.98   10.30
  -5  -5   6  165.18   12.40
  -5  -5   6  161.28   12.30
  -5  -5   6  157.08   12.10
  -5   5   5  246.28   16.70
  -5   5   5  242.38   16.70
   5   5  -5  277.37   18.10
  -5   5   5  266.47   17.40
  -5   5   5  247.48   17.30
   5   5  -5  267.67   16.20
  -5   5   5  240.98   15.90
  -5  -5   5  285.57   18.50
   5  -5  -5  268.57   16.00
  -5  -5   5  261.37   16.40
  -5  -5   5  267.47   18.50
  -5  -5   5  259.77   18.00
  -5   5   4    4.40    2.30
   5   5  -4    7.20    3.00
  -5   5   4   10.00    2.20
  -5   5   4    9.80    2.70
  -5   5   4   10.70    3.00
   5   5  -4    7.70    2.30
  -5   5   4   10.30    2.70
  -5  -5   4    9.20    3.00
  -5  -5   4    8.70    2.40
  -5  -5   4    6.90    2.90
   5  -5  -4    8.20    2.00
  -5  -5   4    9.70    2.80
   5   5  -3  143.69    9.20
   5   5  -3  140.29   10.30
  -5   5   3  138.79    9.30
  -5   5   3  126.89    9.70
  -5   5   3  139.39   11.10
  -5   5   3  124.59   10.00
  -5   5   3  112.19    9.10
  -5  -5   3  122.79   10.00
  -5  -5   3  137.69    9.50
  -5  -5   3  123.19    9.90
   5  -5  -3  139.59    9.00
  -5   5   2    4.60    2.00
  -5   5   2    7.00    2.50
   5   5  -2    4.90    1.90
  -5   5   2    3.40    1.90
  -5   5   2    4.60    2.10
   5   5  -2    2.20    2.10
  -5   5   2    1.30    2.90
  -5  -5   2    5.30    2.20
  -5  -5   2    4.00    2.50
   5  -5  -2    3.50    1.60
  -5  -5   2    3.20    3.50
   5   5  -1  284.37   17.20
  -5   5   1  296.37   17.50
   5   5  -1  290.47   18.10
  -5   5   1  250.07   20.70
  -5  -5   1  290.97   17.70
   5  -5  -1  282.67   17.10
  -5   5   0    0.60    1.30
  -5   5   0    1.80    1.80
   5   5   0    2.50    1.70
  -5  -5   0   -3.10    2.60
   5  -5   0    0.70    1.10
  -5  -5   0    1.90    1.30
   5   5   1 2400.16  124.79
   5   5   1 1991.80  123.49
  -5   5  -1 2194.48  124.09
  -5   5  -1 2218.88  123.79
   5  -5   1 2260.67  124.29
  -5  -5  -1 2395.46  126.09
  -5  -5  -1 2228.68  124.29
   5  -5   1 2139.29  123.59
   5  -5   1 2249.68  123.69
   5   5   2  161.48   11.30
   5   5   2  148.39   10.80
  -5   5  -2  152.98   10.40
   5  -5   2  151.48   10.80
   5  -5   2  165.48   10.70
   5  -5   2  146.49   10.50
  -5  -5  -2  154.28   10.60
  -5   5  -3   60.19    6.50
   5   5   3   55.89    6.10
   5   5   3   74.59    7.00
   5   5   3   57.79    5.80
  -5   5  -3   72.39    6.30
   5   5   3   52.19    7.40
   5   5   3   78.29    6.30
   5  -5   3   74.19    6.50
   5  -5   3   71.09    6.40
   5  -5   3   64.09    6.00
   5  -5   3   61.39    6.60
   5   5   4    3.90    3.60
  -5   5  -4    0.10    1.80
   5   5   4    5.70    3.30
   5   5   4    5.20    2.40
   5   5   4    2.40    1.90
   5  -5   4   -0.80    2.30
  -5  -5  -4    0.10    1.90
   5  -5   4    1.10    2.10
   5  -5   4    5.20    2.20
   5  -5   4    1.30    2.90
   5   5   5   17.60    4.10
   5   5   5   25.40    4.10
   5   5   5   18.40    3.30
   5   5   5   20.00    3.60
   5  -5   5   15.80    3.50
   5  -5   5   17.70    3.60
   5  -5   5   16.50    3.70
   5  -5   5   12.20    2.90
   5  -5   5   15.70    4.30
   5   5   6  112.29   10.00
   5   5   6  121.09    9.00
   5   5   6  131.59    9.80
   5   5   6  118.29    9.00
  -5   5  -6   91.59    9.20
  -5  -5  -6  106.29    9.40
   5  -5   6  119.99    9.70
   5  -5   6  124.99    9.50
   5  -5   6  108.99    9.00
   5  -5   6  103.49    9.70
   5   5   7  463.25   29.80
   5   5   7  479.45   28.60
   5   5   7  512.65   29.30
   5  -5   7  483.45   28.80
   5  -5   7  443.96   29.60
   5  -5   7  485.75   28.80
   5  -5   7  486.85   29.10
   5   5   8    0.60    1.50
   5   5   8   -0.50    1.50
   5   5   8    0.60    3.00
   5  -5   8    0.50    2.30
   5  -5   8    0.20    1.70
   5  -5   8    2.30    1.80
   5   5   9  115.49    7.40
   5   5   9  116.09    7.70
   5  -5   9  113.19    7.50
  -5   6  10   17.00    3.90
  -5  -6  10   24.70    3.30
  -5  -6  10   22.80    3.50
  -5   6   9   12.00    2.40
  -5   6   9    4.10    2.60
  -5   6   9    9.80    2.30
  -5  -6   9   10.00    2.50
  -5  -6   9   12.70    3.20
  -5  -6   9   11.00    3.20
   5   6  -8  210.58   24.40
  -5   6   8  272.27   17.10
  -5   6   8  275.37   17.30
  -5   6   8  252.67   17.00
  -5  -6   8  290.57   18.10
  -5  -6   8  278.77   17.50
  -5  -6   8  288.37   18.40
   5   6  -7    5.60    2.20
   5   6  -7    7.70    4.10
  -5   6   7    7.10    2.50
  -5   6   7    8.90    2.90
  -5   6   7   10.10    2.60
  -5  -6   7    6.40    3.10
   5  -6  -7    3.40    2.20
  -5  -6   7    6.80    3.30
  -5  -6   7    2.40    2.80
   5   6  -6    0.60    1.80
  -5   6   6   -1.20    2.30
  -5   6   6    1.90    2.60
   5   6  -6   -1.60    3.60
  -5   6   6    3.90    2.10
  -5   6   6    2.90    2.30
  -5  -6   6   -3.30    2.70
  -5  -6   6   -4.00    2.70
  -5  -6   6    2.80    2.50
   5   6  -5  132.99   11.50
   5   6  -5  142.59    9.30
  -5   6   5  133.09   10.10
  -5   6   5  111.99    8.80
  -5   6   5  120.89    9.50
   5  -6  -5  137.39    9.00
  -5  -6   5  121.69    9.30
  -5  -6   5  124.09   10.40
  -5  -6   5  140.09   10.80
  -5  -6   5  115.69   10.40
   5   6  -4  278.37   16.60
  -5   6   4  255.07   17.00
  -5   6   4  252.27   16.80
  -5   6   4  261.17   17.20
  -5   6   4  259.47   17.60
   5   6  -4  285.27   18.30
  -5   6   4  275.87   16.70
  -5  -6   4  244.48   17.70
  -5  -6   4  266.77   17.60
  -5  -6   4  263.77   16.80
   5  -6  -4  265.47   16.30
  -5  -6   4  262.17   17.60
   5   6  -3  187.58   12.00
  -5   6   3  178.48   12.60
  -5   6   3  191.08   12.60
  -5   6   3  189.98   12.20
   5   6  -3  183.18   13.20
  -5   6   3  183.08   12.90
  -5   6   3  175.48   12.30
  -5  -6   3  169.68   12.90
  -5  -6   3  181.58   12.80
  -5  -6   3  175.18   12.90
   5  -6  -3  191.78   12.00
  -5  -6   3  198.58   12.60
   5   6  -2  916.71   51.89
  -5   6   2  893.71   51.59
  -5   6   2  963.50   54.09
  -5   6   2  982.80   55.59
  -5   6   2  890.91   51.19
   5   6  -2  893.01   50.79
  -5  -6   2  918.31   51.39
  -5  -6   2  908.11   52.19
  -5  -6   2  776.72   52.09
   5  -6  -2  875.51   50.79
  -5  -6   2  865.11   51.79
  -5   6   1   97.29    8.20
  -5   6   1   87.19    7.60
   5   6  -1  106.29    7.50
  -5   6   1  108.59    7.80
   5   6  -1  106.79    8.50
   5  -6  -1  102.69    7.30
  -5  -6   1  100.19    7.80
   5   6   0  187.98   12.20
  -5   6   0  165.58   11.60
  -5   6   0  193.58   12.40
   5   6   0  182.38   11.40
   5  -6   0  176.18   11.30
  -5  -6   0  149.99   11.70
   5  -6   0  179.48   12.10
  -5   6  -1  389.86   22.90
  -5   6  -1  357.16   22.40
  -5   6  -1  363.66   22.60
   5   6   1  344.67   22.50
   5   6   1  390.76   22.60
   5   6   1  410.06   23.40
  -5  -6  -1  396.06   25.10
   5  -6   1  365.06   22.30
  -5   6  -2  145.69   12.60
  -5   6  -2  192.68   12.10
   5   6   2  173.38   12.10
   5   6   2  181.38   11.90
   5   6   2  195.38   12.80
  -5  -6  -2  181.38   12.10
   5  -6   2  171.48   12.30
   5  -6   2  180.98   11.90
   5  -6   2  191.78   12.40
   5  -6   2  166.78   11.80
   5   6   3   -3.40    2.30
   5   6   3    3.40    2.00
  -5   6  -3    2.20    1.90
   5   6   3   -0.20    1.70
   5   6   3   -2.30    1.60
  -5  -6  -3    0.30    1.80
   5  -6   3    0.50    1.60
   5  -6   3   -1.10    1.70
   5  -6   3   -0.90    1.80
   5  -6   3   -0.10    2.10
  -5   6  -4  227.08   14.80
   5   6   4  223.68   14.70
   5   6   4  227.28   17.80
   5   6   4  217.38   14.80
   5   6   4  233.18   15.70
  -5  -6  -4  211.48   14.60
   5  -6   4  226.08   15.00
   5  -6   4  190.28   15.20
   5  -6   4  216.18   14.60
   5   6   5  162.48   12.50
  -5   6  -5  163.28   11.70
   5   6   5  131.89   10.80
   5   6   5  168.38   11.60
   5   6   5  171.68   11.90
   5  -6   5  145.69   11.70
   5  -6   5  142.69   11.20
   5  -6   5  166.48   11.90
  -5  -6  -5  161.88   11.80
   5  -6   5  163.38   12.50
   5  -6   5  168.58   11.60
   5   6   6  223.88   14.60
   5   6   6  209.88   13.70
   5   6   6  222.58   16.20
  -5   6  -6  171.08   14.80
   5   6   6  205.48   13.90
  -5  -6  -6  187.68   16.30
   5  -6   6  200.68   14.70
   5  -6   6  191.28   13.80
   5  -6   6  216.68   14.20
   5   6   7    2.40    1.70
   5   6   7    2.20    2.10
   5   6   7    5.50    2.40
   5   6   7    3.80    2.90
   5  -6   7    1.80    2.10
   5  -6   7    1.80    2.20
   5  -6   7    7.90    2.90
   5  -6   7    4.70    2.30
   5   6   8  170.98   11.20
   5   6   8  160.78   11.00
   5   6   8  167.38   10.80
  -5   6  -8  138.89   10.50
   5  -6   8  169.68   11.00
   5  -6   8  174.58   11.00
   5  -6   8  171.38   11.20
  -5  -7  10   13.20    3.60
  -5  -7  10   18.70    3.00
  -5   7   9   39.10    4.30
  -5   7   9   44.30    4.70
  -5   7   9   39.80    4.80
  -5  -7   9   44.10    5.30
  -5  -7   9   48.50    5.50
  -5  -7   9   43.80    4.70
  -5   7   8   86.89    7.20
  -5   7   8   84.59    7.20
  -5   7   8   71.59    6.90
   5   7  -8   67.29   10.30
  -5  -7   8   78.49    7.50
  -5  -7   8   84.39    8.10
  -5  -7   8   88.39    8.00
  -5   7   7   50.39    5.20
  -5   7   7   33.20    4.90
  -5   7   7   44.90    5.40
  -5  -7   7   43.20    6.40
  -5  -7   7   44.40    5.90
  -5  -7   7   36.40    6.00
  -5   7   6   17.10    3.40
   5   7  -6   16.30    2.90
  -5   7   6   16.30    3.60
  -5   7   6   20.90    3.50
  -5   7   6   14.20    3.20
   5   7  -6   18.00    5.00
  -5  -7   6   18.10    3.30
  -5  -7   6   21.40    4.40
  -5  -7   6   17.70    4.10
   5  -7  -6   14.40    2.60
  -5  -7   6   13.70    4.10
   5   7  -5   14.30    4.50
  -5   7   5   13.60    3.10
  -5   7   5   14.70    2.80
  -5   7   5   15.70    3.10
  -5   7   5   11.70    3.40
   5   7  -5   14.10    2.80
  -5   7   5   13.00    3.60
  -5  -7   5   16.40    4.10
  -5  -7   5   11.00    3.50
   5  -7  -5   12.20    2.50
  -5  -7   5   16.20    4.00
  -5  -7   5   14.00    3.10
   5   7  -4  103.49    9.50
  -5   7   4  104.29    8.10
  -5   7   4   75.19    9.60
  -5   7   4   97.09    8.40
  -5   7   4   98.39    7.80
   5   7  -4   99.89    7.80
  -5   7   4   93.59    8.90
  -5   7   4  104.69    8.80
   5  -7  -4  104.89    7.60
  -5  -7   4   97.09    8.30
  -5  -7   4  102.19    8.70
  -5  -7   4  105.59    9.00
  -5  -7   4  100.59    9.10
   5   7  -3 1028.40   55.39
  -5   7   3  974.20   55.39
  -5   7   3  992.20   56.19
  -5   7   3 1016.30   55.99
  -5   7   3  912.21   55.39
  -5   7   3  872.51   55.09
  -5   7   3 1011.50   55.89
   5   7  -3 1018.00   56.59
  -5  -7   3  864.11   55.99
  -5  -7   3  950.60   55.99
  -5  -7   3  976.80   56.19
  -5  -7   3 1020.50   55.89
   5  -7  -3 1011.20   55.19
   5   7  -2    1.30    1.60
   5   7  -2    0.60    2.10
  -5   7   2    2.70    1.80
  -5   7   2   -3.50    2.00
  -5   7   2    0.30    1.60
  -5   7   2    0.70    2.30
  -5   7   2    0.20    1.50
   5   7  -2    2.30    2.50
  -5  -7   2    2.00    2.20
  -5  -7   2   -0.20    2.10
   5  -7  -2   -0.80    1.40
  -5  -7   2    4.80    2.20
  -5  -7   2    0.00    3.00
  -5   7   1  535.45   31.50
   5   7  -1  502.15   31.10
  -5   7   1  512.25   31.30
  -5   7   1  576.94   31.90
  -5   7   1  519.55   31.40
   5   7  -1  526.75   31.00
   5   7  -1  560.74   32.20
  -5  -7   1  516.05   31.70
  -5  -7   1  522.35   31.70
  -5  -7   1  556.34   31.70
   5  -7  -1  537.85   31.00
   5   7   0  405.56   24.60
  -5   7   0  415.76   24.40
  -5   7   0  410.76   24.00
  -5   7   0  384.66   24.00
   5   7   0  395.76   23.90
   5   7   0  403.76   23.70
   5  -7   0  385.16   24.00
   5  -7   0  385.16   23.70
  -5  -7   0  421.16   24.60
  -5   7  -1  214.78   14.70
  -5   7  -1  210.68   14.20
   5   7   1  245.58   15.20
   5   7   1  222.88   14.20
  -5   7  -1  208.08   14.30
  -5  -7  -1  214.78   15.40
   5  -7   1  231.58   14.50
   5   7   2   97.69    7.90
  -5   7  -2  102.39    7.90
   5   7   2   78.99    8.30
   5   7   2  109.59    8.70
   5  -7   2  102.49    8.30
   5  -7   2  109.59    8.20
  -5  -7  -2  105.39    8.10
   5  -7   2   97.89    7.70
   5   7   3  123.09   10.20
   5   7   3  120.19    9.50
   5   7   3  123.59    9.20
   5   7   3  130.89    9.50
  -5   7  -3  133.19    9.70
   5  -7   3  114.29    9.20
   5  -7   3  142.89    9.90
   5  -7   3  114.29    9.50
  -5  -7  -3  131.39    9.80
   5  -7   3  127.99    9.40
   5   7   4   -1.50    2.00
   5   7   4    1.90    2.00
   5   7   4    0.30    2.30
   5   7   4    0.60    1.60
  -5   7  -4    3.10    2.50
   5  -7   4    4.60    2.30
   5  -7   4   -2.70    1.80
   5  -7   4   -0.10    2.20
   5  -7   4   -0.50    2.00
  -5  -7  -4    1.40    2.20
   5  -7   4    0.80    1.90
  -5   7  -5  156.38   12.60
   5   7   5  183.28   12.40
   5   7   5  180.28   12.20
   5   7   5  172.08   13.00
   5   7   5  178.08   11.70
   5  -7   5  171.28   12.40
   5  -7   5  138.69   12.20
   5  -7   5  188.98   12.50
  -5  -7  -5  159.88   12.60
   5  -7   5  173.18   12.00
   5  -7   5  156.88   12.10
   5   7   6   17.00    3.70
   5   7   6   19.10    3.90
   5   7   6   14.40    3.00
   5   7   6   16.70    3.10
   5  -7   6   14.30    3.60
   5  -7   6   18.30    3.30
   5  -7   6   13.20    4.10
   5  -7   6   19.40    3.30
   5  -7   6   20.30    3.80
   5   7   7  309.77   18.60
   5   7   7  297.37   18.00
   5   7   7  304.07   18.40
   5   7   7  255.27   19.10
   5  -7   7  294.57   18.30
   5  -7   7  260.77   19.30
   5  -7   7  298.37   18.70
   5  -7   7  289.17   18.30
   5   7   8   19.50    3.50
  -5   7  -8   14.80    2.60
   5   7   8   20.00    3.00
   5   7   8   21.40    3.10
   5  -7   8   21.40    3.40
   5  -7   8   16.20    2.60
  -5   8   9   10.70    2.60
  -5   8   9   14.10    2.50
  -5  -8   9   17.30    3.60
  -5  -8   9   15.30    3.00
  -5  -8   9   14.30    3.00
  -5   8   8   12.40    2.80
  -5   8   8   10.50    2.60
  -5   8   8   12.40    2.70
  -5  -8   8   13.20    3.30
  -5  -8   8   11.20    3.20
  -5  -8   8   12.50    3.50
  -5   8   7   98.39    8.00
  -5   8   7   98.29    7.90
   5   8  -7  105.09   10.30
   5   8  -7   72.19    8.70
  -5   8   7   98.99    8.10
  -5  -8   7  101.29    9.10
  -5  -8   7   93.29    8.90
  -5  -8   7   96.79    8.70
  -5  -8   7   86.49    7.90
  -5   8   6  205.48   15.60
  -5   8   6  226.98   15.40
  -5   8   6  234.18   15.40
   5   8  -6  227.08   14.80
   5   8  -6  237.08   17.30
  -5   8   6  229.18   15.20
   5  -8  -6  213.48   14.50
  -5  -8   6  228.58   16.00
  -5  -8   6  244.68   16.40
  -5  -8   6  220.28   15.00
  -5  -8   6  232.68   16.30
   5   8  -5   34.40    7.00
  -5   8   5   35.00    5.40
  -5   8   5   38.40    5.30
  -5   8   5   23.80    4.00
  -5   8   5   19.40    4.40
  -5   8   5   32.80    4.90
  -5  -8   5   29.80    5.50
  -5  -8   5   25.60    4.60
  -5  -8   5   43.70    5.80
  -5  -8   5   27.40    4.90
  -5   8   4   70.19    7.10
  -5   8   4   49.90    6.90
   5   8  -4   74.59    6.40
  -5   8   4   63.89    6.20
  -5   8   4   73.19    6.60
  -5   8   4   65.19    7.00
   5   8  -4   75.59    8.50
   5  -8  -4   64.39    5.90
  -5  -8   4   68.19    7.10
  -5  -8   4   60.39    7.70
  -5  -8   4   70.89    6.80
  -5  -8   4   77.99    7.70
  -5   8   3    0.30    3.00
  -5   8   3    4.50    2.40
   5   8  -3    0.90    1.90
   5   8  -3   -0.30    2.60
  -5   8   3   -0.90    1.80
  -5   8   3   -0.30    1.70
  -5   8   3    0.60    1.80
  -5  -8   3    0.90    2.80
  -5  -8   3   -4.00    2.40
  -5  -8   3   -2.50    2.20
   5  -8  -3    1.40    1.50
  -5  -8   3    2.20    2.30
   5   8  -2  979.70   57.79
  -5   8   2 1009.60   57.89
   5   8  -2 1091.99   59.19
  -5   8   2 1073.39   59.59
  -5   8   2 1005.00   58.19
   5   8  -2 1051.99   57.89
  -5   8   2 1046.40   58.29
  -5   8   2  936.71   57.89
  -5  -8   2  977.40   58.89
   5  -8  -2 1081.99   57.89
  -5  -8   2 1029.90   58.69
  -5  -8   2  994.30   58.49
  -5  -8   2  970.90   58.39
  -5   8   1   19.60    3.70
   5   8  -1   17.60    3.10
  -5   8   1   17.00    3.00
  -5   8   1   30.60    4.70
   5   8  -1   23.40    4.80
  -5   8   1   23.40    3.90
   5   8  -1   15.90    3.20
  -5   8   1   26.50    3.90
  -5  -8   1   24.90    4.40
  -5  -8   1   28.80    4.70
  -5  -8   1   25.40    4.50
   5  -8  -1   22.80    3.50
  -5  -8   1   26.30    4.60
   5   8   0  194.28   12.60
  -5   8   0  199.68   13.00
   5   8   0  179.68   12.40
   5   8   0  194.58   13.30
  -5   8   0  189.48   12.90
   5  -8   0  186.28   12.60
  -5  -8   0  181.08   13.60
  -5  -8   0  190.08   13.00
  -5  -8   0  198.18   13.10
   5  -8   0  177.28   12.20
  -5   8  -1   64.39    7.20
   5   8   1   75.39    7.00
   5   8   1   68.99    6.40
   5  -8   1   68.59    6.30
   5   8   2  116.99    8.90
   5   8   2  130.59   10.00
  -5   8  -2   94.69    9.40
  -5   8  -2  124.19    9.30
  -5  -8  -2  112.09    9.60
   5  -8   2  117.59    9.00
   5  -8   2  124.99    8.70
   5  -8   2  125.59    9.70
   5   8   3    0.70    2.60
  -5   8  -3    2.50    2.30
   5   8   3    7.60    2.20
  -5   8  -3    6.90    2.80
   5   8   3    2.40    1.80
   5   8   3    3.80    2.50
   5  -8   3    6.00    2.40
   5  -8   3    4.10    2.40
   5  -8   3    3.90    2.20
  -5  -8  -3    1.20    2.50
   5  -8   3    2.10    2.50
   5   8   4  150.78   11.00
  -5   8  -4  126.69   11.70
   5   8   4  151.78   11.90
   5   8   4  170.88   11.10
   5   8   4  146.89   10.40
   5  -8   4  150.08   11.30
  -5  -8  -4  130.19   12.80
   5  -8   4  158.38   11.10
   5  -8   4  154.68   10.90
   5  -8   4  143.79   11.70
   5  -8   4  161.88   11.50
   5   8   5  165.58   12.70
   5   8   5  187.48   12.10
   5   8   5  170.68   11.50
   5   8   5  165.08   11.70
  -5   8  -5  134.99   12.40
  -5  -8  -5  141.99   12.60
   5  -8   5  159.78   11.50
   5  -8   5  161.88   12.10
   5  -8   5  166.78   12.10
   5  -8   5  163.08   12.40
   5  -8   5  173.68   11.90
  -5   8  -6   17.20    3.40
   5   8   6   10.50    3.30
   5   8   6   11.70    2.70
   5   8   6   16.80    3.20
   5   8   6   12.80    3.20
   5  -8   6   17.80    3.50
   5  -8   6   14.30    3.20
   5  -8   6   14.10    3.00
   5  -8   6    9.90    3.60
   5  -8   6   14.10    3.40
  -5   8  -7    9.60    2.50
   5   8   7   11.50    2.70
   5   8   7   13.30    2.90
   5   8   7   13.60    2.80
   5  -8   7   13.90    2.90
   5  -8   7   16.40    4.10
   5   8   8  219.38   13.50
   5   8   8  232.58   14.00
   5   8   8  230.38   13.90
   5  -8   8  206.08   13.60
   5  -8   8  229.88   14.10
  -5   9   9  118.49    8.90
  -5   9   9  133.99    8.70
  -5  -9   9  141.59    9.40
  -5  -9   9  123.59    9.00
  -5   9   8   13.00    3.80
  -5   9   8    8.70    3.90
  -5   9   8    6.80    2.40
  -5  -9   8   11.20    4.70
  -5  -9   8   10.50    3.10
  -5  -9   8    8.50    3.00
  -5   9   7   38.50    5.00
  -5   9   7   41.10    5.10
  -5   9   7   42.70    5.20
  -5  -9   7   36.40    5.60
  -5  -9   7   40.40    6.00
  -5  -9   7   35.90    6.00
  -5   9   6    2.30    2.40
  -5   9   6    2.80    2.20
   5   9  -6   -3.60    2.40
  -5   9   6    0.20    3.20
   5   9  -6    7.40    4.30
  -5   9   6    0.80    2.30
   5  -9  -6    4.10    2.40
  -5  -9   6    5.90    3.40
  -5  -9   6    1.80    3.20
  -5  -9   6    0.10    3.10
  -5  -9   6    2.30    3.00
  -5   9   5  209.88   14.30
  -5   9   5  231.48   15.40
  -5   9   5  223.58   15.20
   5   9  -5  224.08   16.90
   5   9  -5  206.28   14.60
  -5   9   5  223.18   14.90
  -5  -9   5  207.28   15.00
  -5  -9   5  224.48   15.80
  -5  -9   5  226.28   16.20
  -5  -9   5  227.18   15.90
   5   9  -4   14.90    3.10
  -5   9   4   18.30    4.00
   5   9  -4   19.20    4.70
  -5   9   4   11.20    3.20
  -5   9   4   14.90    3.10
  -5   9   4    9.60    3.10
  -5   9   4   14.80    3.10
  -5  -9   4   15.20    3.70
  -5  -9   4   10.70    3.20
  -5  -9   4   16.30    3.80
   5  -9  -4   22.10    3.70
  -5  -9   4   13.00    4.00
  -5   9   3  633.34   34.60
  -5   9   3  529.25   32.20
  -5   9   3  559.54   33.10
   5   9  -3  568.64   32.80
   5   9  -3  570.04   34.30
  -5   9   3  532.75   32.90
  -5  -9   3  490.25   35.70
   5  -9  -3  544.35   32.50
  -5  -9   3  604.34   34.80
  -5  -9   3  530.75   33.20
  -5  -9   3  501.15   33.70
   5   9  -2  240.08   15.10
   5   9  -2  219.38   15.00
  -5   9   2  237.58   15.40
  -5   9   2  236.58   14.80
   5   9  -2  244.08   16.30
  -5   9   2  228.88   15.40
  -5   9   2  240.38   15.50
  -5   9   2  228.98   15.00
  -5  -9   2  210.38   15.80
   5  -9  -2  250.07   15.10
  -5  -9   2  230.38   15.70
  -5  -9   2  208.08   15.60
  -5  -9   2  232.08   15.50
   5   9  -1  191.18   13.00
   5   9  -1  215.38   14.30
  -5   9   1  202.28   13.00
   5   9  -1  201.58   13.00
  -5   9   1  203.08   13.20
  -5   9   1  186.88   13.10
  -5   9   1  190.98   12.60
  -5   9   1  182.98   13.50
  -5  -9   1  217.58   14.30
  -5  -9   1  205.18   13.60
   5  -9  -1  172.38   13.00
   5  -9  -1  176.18   15.00
  -5  -9   1  180.68   13.30
  -5   9   0  265.77   16.70
  -5   9   0  261.57   16.90
  -5   9   0  290.47   17.80
  -5   9   0  280.17   17.10
   5   9   0  278.07   17.90
   5   9   0  256.67   18.20
  -5   9   0  291.27   17.50
   5   9   0  262.27   17.00
   5  -9   0  252.27   17.00
  -5  -9   0  269.67   17.30
  -5  -9   0  273.37   18.10
   5  -9   0  250.57   16.90
   5   9   1   85.19    7.80
  -5   9  -1  106.89    8.20
   5   9   1  104.99    8.70
   5  -9   1   95.99    7.70
   5  -9   1   98.39    8.30
  -5  -9  -1   85.29    8.30
   5   9   2    6.40    2.30
  -5   9  -2    8.50    2.70
   5   9   2    6.70    3.00
   5   9   2   -0.50    2.60
   5  -9   2   13.80    3.30
   5  -9   2    5.70    3.10
   5   9   3  317.17   19.90
  -5   9  -3  345.97   20.40
   5   9   3  344.37   20.20
  -5   9  -3  291.07   21.10
   5   9   3  327.47   21.10
   5   9   3  319.17   19.50
  -5  -9  -3  313.97   20.90
   5  -9   3  305.27   19.60
   5  -9   3  312.77   20.20
   5  -9   3  300.97   21.40
   5  -9   3  316.87   20.60
   5   9   4    1.00    1.90
   5   9   4    0.60    2.00
   5   9   4    2.10    2.00
   5   9   4   -0.90    2.20
  -5   9  -4    0.10    4.00
  -5   9  -4    2.30    1.80
   5  -9   4    0.70    1.60
  -5  -9  -4   -2.00    3.80
   5  -9   4    7.40    3.10
   5  -9   4    1.80    2.10
   5  -9   4    3.70    2.00
   5   9   5  628.34   36.70
   5   9   5  637.34   37.20
  -5   9  -5  547.25   38.80
  -5   9  -5  616.24   37.00
   5   9   5  660.03   37.20
   5  -9   5  659.63   37.80
  -5  -9  -5  583.64   38.30
   5  -9   5  602.64   36.80
   5  -9   5  710.73   39.30
   5  -9   5  638.44   37.50
   5   9   6   97.39    7.70
   5   9   6   89.69    7.20
   5   9   6   91.89    7.20
  -5   9  -6   82.19    7.00
   5   9   6   66.49    8.00
   5  -9   6   65.89    7.00
   5  -9   6   88.29    7.50
   5  -9   6   85.19    7.10
   5   9   7   47.10    5.50
   5   9   7   37.60    4.10
  -5   9  -7   27.50    4.00
   5   9   7   43.40    4.80
   5  -9   7   29.20    4.20
   5   9   8   23.90    3.60
   5   9   8   24.30    2.90
   5   9   8   23.40    2.70
   5  -9   8   29.50    3.20
  -5  10   9   21.60    3.00
  -5  10   9   15.80    2.90
  -5 -10   9   20.10    3.10
  -5 -10   9   23.10    3.80
  -5  10   8    4.70    2.20
  -5  10   8    5.10    2.00
  -5 -10   8    6.60    3.90
  -5 -10   8    2.90    2.30
  -5 -10   8    6.20    3.00
  -5  10   7    2.50    2.10
  -5  10   7    2.50    2.30
  -5  10   7    0.40    2.10
   5  10  -7   -0.30    4.60
  -5 -10   7    2.30    2.50
  -5 -10   7    4.60    2.80
  -5 -10   7    2.50    2.80
   5  10  -6   12.80    3.50
   5  10  -6   11.60    4.30
  -5  10   6   11.00    3.30
  -5  10   6    8.60    2.90
  -5  10   6    9.90    2.80
  -5  10   6   12.00    2.60
   5 -10  -6   10.80    3.10
  -5 -10   6   13.30    3.70
  -5 -10   6    6.90    3.30
  -5 -10   6   10.40    3.60
  -5  10   5    0.90    2.30
  -5  10   5   -5.40    2.40
   5  10  -5   -3.70    3.20
  -5  10   5    3.10    2.10
  -5  10   5    2.10    2.40
   5  10  -5    2.40    2.60
  -5 -10   5    3.20    3.10
  -5 -10   5   -1.40    2.80
   5 -10  -5    0.40    2.30
  -5 -10   5    1.40    2.80
  -5 -10   5   -0.70    2.90
  -5  10   4  197.18   14.20
  -5  10   4  204.28   14.00
  -5  10   4  214.48   14.60
   5  10  -4  212.88   16.00
   5  10  -4  205.28   14.90
  -5  10   4  210.48   13.70
  -5 -10   4  220.28   14.90
   5 -10  -4  206.78   13.90
  -5 -10   4  211.18   16.10
[truncated: 213,164 more chars]
