# Supplementary material for: Effect of Polymorphism on the Sorption Properties of a Flexible Square-Lattice Topology Coordination Network
Source: ACS Appl Mater Interfaces. 2024 Apr 26;16(18):24132–40. doi: 10.1021/acsami.4c03777 (PMC11082895; doi:10.1021/acsami.4c03777)
Supplement: Supplementary file 4 — am4c03777_si_004.cif [file am4c03777_si_004.cif]

data_solve1_a
_audit_creation_date               2023-08-04
_audit_creation_method
;
Olex2 1.5-alpha
(compiled 2023.03.06 svn.rbb2c1857 for OlexSys, GUI svn.r6804)
;
_shelx_SHELXL_version_number       '2018/3'
_audit_contact_author_address      ?
_audit_contact_author_email        ?
_audit_contact_author_name         ''
_audit_contact_author_phone        ?
_publ_contact_author_id_orcid      ?
_publ_section_references
;
Dolomanov, O.V., Bourhis, L.J., Gildea, R.J, Howard, J.A.K. & Puschmann, H.
 (2009), J. Appl. Cryst. 42, 339-341.

Sheldrick, G.M. (2015). Acta Cryst. C71, 3-8.
;
_chemical_name_common              ?
_chemical_name_systematic          ?
_chemical_formula_moiety           'C17.579 H12.396 Cu0.5 N3.139 O2.073'
_chemical_formula_sum              'C17.58 H12.40 Cu0.50 N3.14 O2.07'
_chemical_formula_weight           332.52
_chemical_melting_point            ?
loop_
  _atom_type_symbol
  _atom_type_description
  _atom_type_scat_dispersion_real
  _atom_type_scat_dispersion_imag
  _atom_type_scat_source
 'C' 'C' 0.0181 0.0091 'International Tables Vol C Tables 4.2.6.8 and 6.1.1.4'
 'H' 'H' 0.0000 0.0000 'International Tables Vol C Tables 4.2.6.8 and 6.1.1.4'
 'Cu' 'Cu' -1.9646 0.5888
 'International Tables Vol C Tables 4.2.6.8 and 6.1.1.4'
 'N' 'N' 0.0311 0.0180 'International Tables Vol C Tables 4.2.6.8 and 6.1.1.4'
 'O' 'O' 0.0492 0.0322 'International Tables Vol C Tables 4.2.6.8 and 6.1.1.4'

_shelx_space_group_comment
;
The symmetry employed for this shelxl refinement is uniquely defined
by the following loop, which should always be used as a source of
symmetry information in preference to the above space-group names.
They are only intended as comments.
;
_space_group_crystal_system        'monoclinic'
_space_group_IT_number             14
_space_group_name_H-M_alt          'P 1 21/c 1'
_space_group_name_Hall             '-P 2ybc'
loop_
  _space_group_symop_operation_xyz
 'x, y, z'
 '-x, y+1/2, -z+1/2'
 '-x, -y, -z'
 'x, -y-1/2, z-1/2'

_cell_length_a                     12.2390(5)
_cell_length_b                     14.8570(4)
_cell_length_c                     8.0244(3)
_cell_angle_alpha                  90
_cell_angle_beta                   95.775(2)
_cell_angle_gamma                  90
_cell_volume                       1451.71(9)
_cell_formula_units_Z              4
_cell_measurement_reflns_used      3330
_cell_measurement_temperature      293(2)
_cell_measurement_theta_max        68.17
_cell_measurement_theta_min        3.63
_shelx_estimated_absorpt_T_max     ?
_shelx_estimated_absorpt_T_min     ?
_exptl_absorpt_coefficient_mu      1.515
_exptl_absorpt_correction_T_max    0.7396
_exptl_absorpt_correction_T_min    0.5984
_exptl_absorpt_correction_type     none
_exptl_absorpt_process_details
;
SADABS-2016/2 (Bruker,2016/2) was used for absorption correction.
wR2(int) was 0.1123 before and 0.0894 after correction.
The Ratio of minimum to maximum transmission is 0.8091.
The \l/2 correction factor is Not present.
;
_exptl_absorpt_special_details     ?
_exptl_crystal_colour              blue
_exptl_crystal_colour_primary      blue
_exptl_crystal_density_diffrn      1.521
_exptl_crystal_density_meas        ?
_exptl_crystal_density_method      ?
_exptl_crystal_description         needle
_exptl_crystal_F_000               684
_exptl_crystal_size_max            ?
_exptl_crystal_size_mid            ?
_exptl_crystal_size_min            ?
_exptl_transmission_factor_max     ?
_exptl_transmission_factor_min     ?
_diffrn_reflns_av_R_equivalents    0.1304
_diffrn_reflns_av_unetI/netI       0.0500
_diffrn_reflns_Laue_measured_fraction_full  1.000
_diffrn_reflns_Laue_measured_fraction_max  0.997
_diffrn_reflns_limit_h_max         14
_diffrn_reflns_limit_h_min         -14
_diffrn_reflns_limit_k_max         18
_diffrn_reflns_limit_k_min         -18
_diffrn_reflns_limit_l_max         9
_diffrn_reflns_limit_l_min         -9
_diffrn_reflns_number              25917
_diffrn_reflns_point_group_measured_fraction_full  1.000
_diffrn_reflns_point_group_measured_fraction_max  0.997
_diffrn_reflns_theta_full          67.679
_diffrn_reflns_theta_max           70.114
_diffrn_reflns_theta_min           3.630
_diffrn_ambient_temperature        293(2)
_diffrn_detector_area_resol_mean   ?
_diffrn_measured_fraction_theta_full  1.000
_diffrn_measured_fraction_theta_max  0.997
_diffrn_measurement_device_type    'Bruker APEX-II CCD'
_diffrn_measurement_method         '\f and \w scans'
_diffrn_radiation_type             CuK\a
_diffrn_radiation_wavelength       1.54178
_diffrn_source                     ?
_diffrn_source_current             1.0
_diffrn_source_power               0.05
_diffrn_source_voltage             50.0
_diffrn_standards_number           0
_reflns_Friedel_coverage           0.000
_reflns_Friedel_fraction_full      .
_reflns_Friedel_fraction_max       .
_reflns_number_gt                  1780
_reflns_number_total               2750
_reflns_special_details
;
 Reflections were merged by SHELXL according to the crystal
 class for the calculation of statistics and refinement.
 
 _reflns_Friedel_fraction is defined as the number of unique
 Friedel pairs measured divided by the number that would be
 possible theoretically, ignoring centric projections and
 systematic absences.
;
_reflns_threshold_expression       'I > 2\s(I)'
_computing_cell_refinement         'SAINT V8.40B (?, 2016)'
_computing_data_collection         ?
_computing_data_reduction          'SAINT V8.40B (?, 2016)'
_computing_molecular_graphics      'Olex2 1.5-alpha (Dolomanov et al., 2009)'
_computing_publication_material    'Olex2 1.5-alpha (Dolomanov et al., 2009)'
_computing_structure_refinement    'SHELXL 2018/3 (Sheldrick, 2015)'
_computing_structure_solution      'SHELXT 2014/5 (Sheldrick, 2014)'
_refine_diff_density_max           0.373
_refine_diff_density_min           -0.679
_refine_diff_density_rms           0.065
_refine_ls_extinction_coef         .
_refine_ls_extinction_method       none
_refine_ls_goodness_of_fit_ref     1.070
_refine_ls_hydrogen_treatment      constr
_refine_ls_matrix_type             full
_refine_ls_number_parameters       358
_refine_ls_number_reflns           2750
_refine_ls_number_restraints       273
_refine_ls_R_factor_all            0.1035
_refine_ls_R_factor_gt             0.0600
_refine_ls_restrained_S_all        1.022
_refine_ls_shift/su_max            0.000
_refine_ls_shift/su_mean           0.000
_refine_ls_structure_factor_coef   Fsqd
_refine_ls_weighting_details      
 'w=1/[\s^2^(Fo^2^)+(0.0668P)^2^+1.6987P] where P=(Fo^2^+2Fc^2^)/3'
_refine_ls_weighting_scheme        calc
_refine_ls_wR_factor_gt            0.1366
_refine_ls_wR_factor_ref           0.1634
_refine_special_details            ?
_olex2_refinement_description
;
1. Fixed Uiso
 At 1.2 times of:
  All C(H) groups
2. Uiso/Uaniso restraints and constraints
C6A \\sim C5A \\sim C16A \\sim C17A \\sim C2A \\sim C3A \\sim C4A: within 2A
with sigma of 0.04 and sigma for terminal atoms of 0.08 within 2A
C6A \\sim N3: within 2A with sigma of 0.04 and sigma for terminal atoms of 0.08
within 2A
N3 \\sim C7 \\sim C15 \\sim C8 \\sim C9 \\sim C10 \\sim C14: within 2A with
sigma of 0.04 and sigma for terminal atoms of 0.08 within 2A
C13A \\sim C12A \\sim N3A \\sim C11A \\sim N2A: within 2A with sigma of 0.04
and sigma for terminal atoms of 0.08 within 2A
C12 \\sim C13 \\sim N2 \\sim C11 \\sim N1: within 2A with sigma of 0.04 and
sigma for terminal atoms of 0.08 within 2A
3. Rigid body (RIGU) restrains
 C2A, C17A, C16A, C5A, C6A, C4A, C3A
 with sigma for 1-2 distances of 0.004 and sigma for 1-3 distances of 0.004
 N3, C6A
 with sigma for 1-2 distances of 0.004 and sigma for 1-3 distances of 0.004
 N3, C7, C8, C15, C14, C10, C9
 with sigma for 1-2 distances of 0.004 and sigma for 1-3 distances of 0.004
 C12A, N3A, C11A, N2A, C13A
 with sigma for 1-2 distances of 0.004 and sigma for 1-3 distances of 0.004
4. Others
 Sof(C13A)=Sof(H13A)=Sof(C11A)=Sof(H11A)=Sof(C12A)=Sof(H12A)=FVAR(1)
 Sof(N2)=Sof(N1)=Sof(C12)=Sof(H12)=Sof(C11)=Sof(H11)=Sof(C13)=Sof(H13)=FVAR(2)
 Sof(C6A)=Sof(H6A)=FVAR(3)
 Fixed Sof: N3(0.50127) C7(0.50127) C8(0.50127) H8(0.50127) C9(0.50127)
 H9(0.50127) C10(0.50127) C14(0.50127) H14(0.50127) C15(0.50127) H15(0.50127)
 C7A(0.53538) C8A(0.53538) H8A(0.53538) C9A(0.53538) H9A(0.53538) C10A(0.53538)
 C14A(0.53538) H14A(0.53538) C15A(0.53538) H15A(0.53538) C2(0.53538)
 C3(0.53538) H3(0.53538) C4(0.53538) H4(0.53538) C5(0.53538) C16(0.53538)
 H16(0.53538) C17(0.53538) H17(0.53538) C2A(0.50127) C3A(0.50127) H3A(0.50127)
 C4A(0.50127) H4A(0.50127) C5A(0.50127) C16A(0.50127) H16A(0.50127)
 C17A(0.50127) H17A(0.50127) O1A(0.50127) C1A(0.50127) O2A(0.50127) O2(0.53538)
 C1(0.53538) N3A(0.53538) O1(0.53538) N2A(0.53538) N1A(0.53538) C6(0.53538)
 H6(0.53538)
5.a Aromatic/amide H refined with riding coordinates:
 C12(H12), C13A(H13A), C8(H8), C9(H9), C14(H14), C15(H15), C8A(H8A), C9A(H9A),
 C14A(H14A), C15A(H15A), C6A(H6A), C3(H3), C4(H4), C16(H16), C17(H17), C3A(H3A),
  C4A(H4A), C16A(H16A), C17A(H17A), C11A(H11A), C11(H11), C6(H6), C13(H13),
 C12A(H12A)
5.b Fitted hexagon refined as free rotating group:
 C7(C8,C9,C10,C14,C15), C7A(C8A,C9A,C10A,C14A,C15A), C2(C3,C4,C5,C16,C17),
 C2A(C3A,C4A,C5A,C16A,C17A)
;
_atom_sites_solution_hydrogens     geom
_atom_sites_solution_primary       ?
_atom_sites_solution_secondary     ?
loop_
  _atom_site_label
  _atom_site_type_symbol
  _atom_site_fract_x
  _atom_site_fract_y
  _atom_site_fract_z
  _atom_site_U_iso_or_equiv
  _atom_site_adp_type
  _atom_site_occupancy
  _atom_site_site_symmetry_order
  _atom_site_calc_flag
  _atom_site_refinement_flags_posn
  _atom_site_refinement_flags_adp
  _atom_site_refinement_flags_occupancy
  _atom_site_disorder_assembly
  _atom_site_disorder_group
 Cu01 Cu 1.000000 1.000000 1.500000 0.0738(5) Uani 1 2 d S . P . .
 N2 N 0.153(2) 0.7356(17) 0.195(4) 0.036(5) Uani 0.516(9) 1 d . U P A 2
 N3 N 0.491(2) 0.884(2) 0.654(4) 0.041(4) Uani 0.5013 1 d . U P A 2
 N1 N 0.0313(11) 0.6231(17) 0.087(3) 0.045(5) Uani 0.516(9) 1 d . U P A 2
 C12 C 0.0005(17) 0.7017(19) 0.042(3) 0.034(5) Uani 0.516(9) 1 d . U P A 2
 H12 H -0.057923 0.712230 -0.038805 0.041 Uiso 0.516(9) 1 calc R U P A 2
 C13A C 0.068(2) 0.7738(19) 0.110(3) 0.032(4) Uani 0.514(13) 1 d . U P B 1
 H13A H 0.060346 0.835930 0.101941 0.038 Uiso 0.514(13) 1 calc R U P B 1
 C7 C 0.3999(12) 0.8438(10) 0.5354(19) 0.026(3) Uani 0.5013 1 d G U P A 2
 C8 C 0.3959(18) 0.7511(10) 0.512(3) 0.036(4) Uani 0.5013 1 d G U P A 2
 H8 H 0.448737 0.714405 0.568814 0.043 Uiso 0.5013 1 calc R U P A 2
 C9 C 0.313(2) 0.7132(9) 0.403(3) 0.038(4) Uani 0.5013 1 d G U P A 2
 H9 H 0.310389 0.651237 0.386845 0.046 Uiso 0.5013 1 calc R U P A 2
 C10 C 0.2341(18) 0.7681(12) 0.317(3) 0.030(3) Uani 0.5013 1 d G U P A 2
 C14 C 0.2381(12) 0.8607(12) 0.3410(17) 0.043(4) Uani 0.5013 1 d G U P A 2
 H14 H 0.185297 0.897404 0.283950 0.051 Uiso 0.5013 1 calc R U P A 2
 C15 C 0.3210(12) 0.8986(8) 0.4501(14) 0.031(3) Uani 0.5013 1 d G U P A 2
 H15 H 0.323644 0.960573 0.465918 0.037 Uiso 0.5013 1 calc R U P A 2
 C7A C 0.4114(13) 0.8544(12) 0.4988(18) 0.040(4) Uani 0.5354 1 d G . P B 1
 C8A C 0.4024(17) 0.7611(11) 0.496(3) 0.045(5) Uani 0.5354 1 d G . P B 1
 H8A H 0.451796 0.726318 0.564723 0.054 Uiso 0.5354 1 calc R U P B 1
 C9A C 0.320(2) 0.7198(9) 0.392(3) 0.042(6) Uani 0.5354 1 d G . P B 1
 H9A H 0.313685 0.657381 0.390643 0.050 Uiso 0.5354 1 calc R U P B 1
 C10A C 0.2459(17) 0.7717(12) 0.290(2) 0.041(5) Uani 0.5354 1 d G . P B 1
 C14A C 0.2549(12) 0.8650(11) 0.2925(16) 0.040(4) Uani 0.5354 1 d G . P B 1
 H14A H 0.205561 0.899779 0.224287 0.048 Uiso 0.5354 1 calc R U P B 1
 C15A C 0.3377(13) 0.9063(9) 0.3968(14) 0.047(4) Uani 0.5354 1 d G . P B 1
 H15A H 0.343672 0.968718 0.398367 0.056 Uiso 0.5354 1 calc R U P B 1
 C6A C 0.5793(19) 0.8621(11) 0.661(3) 0.037(5) Uani 0.478(17) 1 d . U P A 2
 H6A H 0.602251 0.829843 0.571107 0.044 Uiso 0.478(17) 1 calc R U P A 2
 C2 C 0.7799(10) 0.9202(11) 1.1057(16) 0.038(3) Uani 0.5354 1 d G . P B 1
 C3 C 0.8259(10) 0.9030(13) 0.957(2) 0.044(3) Uani 0.5354 1 d G . P B 1
 H3 H 0.901752 0.898702 0.957812 0.053 Uiso 0.5354 1 calc R U P B 1
 C4 C 0.7586(15) 0.8924(14) 0.8086(16) 0.044(4) Uani 0.5354 1 d G . P B 1
 H4 H 0.789384 0.880898 0.709425 0.053 Uiso 0.5354 1 calc R U P B 1
 C5 C 0.6453(14) 0.8988(14) 0.8081(18) 0.039(5) Uani 0.5354 1 d G . P B 1
 C16 C 0.5993(9) 0.9160(12) 0.956(2) 0.036(3) Uani 0.5354 1 d G . P B 1
 H16 H 0.523423 0.920317 0.955929 0.043 Uiso 0.5354 1 calc R U P B 1
 C17 C 0.6666(10) 0.9267(10) 1.1051(18) 0.045(4) Uani 0.5354 1 d G . P B 1
 H17 H 0.635789 0.938120 1.204319 0.054 Uiso 0.5354 1 calc R U P B 1
 C2A C 0.8150(10) 0.9330(11) 1.0751(17) 0.036(3) Uani 0.5013 1 d G U P A 2
 C3A C 0.8512(10) 0.9052(13) 0.9247(19) 0.038(3) Uani 0.5013 1 d G U P A 2
 H3A H 0.926040 0.903328 0.913009 0.045 Uiso 0.5013 1 calc R U P A 2
 C4A C 0.7757(15) 0.8804(14) 0.7917(16) 0.029(3) Uani 0.5013 1 d G U P A 2
 H4A H 0.799961 0.861799 0.690996 0.035 Uiso 0.5013 1 calc R U P A 2
 C5A C 0.6639(14) 0.8832(13) 0.8091(17) 0.024(3) Uani 0.5013 1 d G U P A 2
 C16A C 0.6276(9) 0.9110(13) 0.960(2) 0.034(3) Uani 0.5013 1 d G U P A 2
 H16A H 0.552844 0.912905 0.971178 0.041 Uiso 0.5013 1 calc R U P A 2
 C17A C 0.7032(11) 0.9359(11) 1.0925(17) 0.033(3) Uani 0.5013 1 d G U P A 2
 H17A H 0.678922 0.954434 1.193193 0.039 Uiso 0.5013 1 calc R U P A 2
 C11A C 0.1538(15) 0.6435(15) 0.156(3) 0.041(4) Uani 0.514(13) 1 d . U P B 1
 H11A H 0.212641 0.604493 0.181126 0.049 Uiso 0.514(13) 1 calc R U P B 1
 O1A O 0.9976(6) 0.9661(5) 1.1940(10) 0.0392(18) Uani 0.5013 1 d . . P A 2
 C1A C 0.9039(15) 0.9507(7) 1.2178(15) 0.030(2) Uani 0.5013 1 d . . P A 2
 O2A O 0.8664(6) 0.9540(4) 1.3670(11) 0.0333(14) Uani 0.5013 1 d . . P A 2
 O2 O 0.8042(6) 0.9301(5) 1.4058(8) 0.0499(16) Uani 0.5354 1 d . . P B 1
 C1 C 0.8499(11) 0.9337(6) 1.2715(19) 0.041(3) Uani 0.5354 1 d . . P B 1
 N3A N 0.0633(11) 0.6222(14) 0.064(3) 0.033(3) Uani 0.5354 1 d . U P B 1
 C11 C 0.1223(15) 0.6368(14) 0.194(3) 0.048(5) Uani 0.516(9) 1 d . U P A 2
 H11 H 0.160321 0.592308 0.257125 0.057 Uiso 0.516(9) 1 calc R U P A 2
 O1 O 0.9507(9) 0.9491(6) 1.2645(14) 0.051(3) Uani 0.5354 1 d . . P B 1
 N2A N 0.151(2) 0.7217(18) 0.205(3) 0.039(4) Uani 0.5354 1 d . U P B 1
 N1A N 0.4704(14) 0.8937(19) 0.638(3) 0.032(3) Uani 0.5354 1 d . . P B 1
 C6 C 0.5811(18) 0.8676(16) 0.662(3) 0.055(8) Uani 0.5354 1 d . . P B 1
 H6 H 0.611510 0.830920 0.585114 0.066 Uiso 0.5354 1 calc R U P B 1
 C13 C 0.057(2) 0.7655(18) 0.117(4) 0.047(7) Uani 0.516(9) 1 d . U P A 2
 H13 H 0.033569 0.825179 0.118561 0.056 Uiso 0.516(9) 1 calc R U P A 2
 C12A C 0.0014(16) 0.7060(17) 0.031(3) 0.040(6) Uani 0.514(13) 1 d . U P B 1
 H12A H -0.067219 0.712719 -0.028470 0.048 Uiso 0.514(13) 1 calc R U P B 1

loop_
  _atom_site_aniso_label
  _atom_site_aniso_U_11
  _atom_site_aniso_U_22
  _atom_site_aniso_U_33
  _atom_site_aniso_U_23
  _atom_site_aniso_U_13
  _atom_site_aniso_U_12
 Cu01 0.0889(8) 0.0334(5) 0.0826(8) 0.0157(5) -0.0723(6) -0.0158(5)
 N2 0.044(7) 0.015(6) 0.049(9) -0.006(5) -0.002(6) 0.006(4)
 N3 0.046(9) 0.031(6) 0.041(7) -0.014(5) -0.019(6) 0.010(6)
 N1 0.021(8) 0.048(5) 0.062(9) -0.015(5) -0.023(7) 0.011(7)
 C12 0.042(9) 0.037(9) 0.026(8) 0.006(6) 0.019(6) 0.007(6)
 C13A 0.025(7) 0.037(6) 0.029(7) -0.003(6) -0.016(6) -0.006(5)
 C7 0.025(5) 0.033(6) 0.019(6) -0.004(4) 0.000(4) 0.001(4)
 C8 0.032(7) 0.030(6) 0.045(8) -0.012(6) 0.001(5) 0.004(5)
 C9 0.033(8) 0.047(8) 0.033(9) -0.010(7) -0.010(6) 0.000(6)
 C10 0.024(5) 0.037(6) 0.029(6) -0.014(5) 0.003(4) 0.004(5)
 C14 0.046(7) 0.041(5) 0.037(8) -0.002(6) -0.017(6) 0.002(5)
 C15 0.042(5) 0.025(4) 0.024(7) -0.008(4) -0.008(5) 0.000(4)
 C7A 0.043(7) 0.042(6) 0.034(8) -0.001(5) 0.002(5) -0.015(5)
 C8A 0.034(8) 0.053(8) 0.042(8) 0.009(6) -0.021(6) -0.002(6)
 C9A 0.035(9) 0.026(6) 0.061(13) -0.007(6) -0.007(8) 0.003(5)
 C10A 0.040(9) 0.041(6) 0.038(8) -0.008(5) -0.013(7) -0.006(5)
 C14A 0.050(6) 0.034(5) 0.032(8) -0.008(5) -0.013(6) 0.002(5)
 C15A 0.064(8) 0.045(5) 0.028(8) 0.002(5) -0.006(6) -0.007(5)
 C6A 0.042(9) 0.019(6) 0.042(9) -0.009(6) -0.033(6) 0.001(6)
 C2 0.059(11) 0.021(5) 0.031(5) 0.004(4) -0.019(6) -0.001(6)
 C3 0.025(6) 0.053(7) 0.052(9) -0.011(6) -0.012(5) 0.012(5)
 C4 0.048(10) 0.048(8) 0.034(6) -0.006(5) -0.008(5) 0.011(6)
 C5 0.029(6) 0.037(10) 0.046(7) 0.001(5) -0.018(4) 0.012(5)
 C16 0.036(6) 0.029(5) 0.040(6) 0.006(4) -0.010(5) 0.001(5)
 C17 0.055(10) 0.032(5) 0.045(7) 0.000(4) -0.008(6) -0.005(6)
 C2A 0.036(6) 0.026(6) 0.043(7) 0.002(5) -0.014(5) -0.002(5)
 C3A 0.037(6) 0.037(6) 0.037(6) 0.005(5) -0.013(5) 0.000(5)
 C4A 0.025(5) 0.028(6) 0.032(6) -0.004(4) -0.008(4) 0.010(4)
 C5A 0.029(7) 0.016(5) 0.023(4) -0.001(3) -0.010(4) 0.009(5)
 C16A 0.027(6) 0.045(7) 0.030(5) -0.003(4) -0.003(5) -0.003(5)
 C17A 0.037(8) 0.034(6) 0.025(5) 0.004(4) -0.012(5) -0.001(5)
 C11A 0.030(7) 0.036(5) 0.050(8) -0.002(5) -0.027(6) -0.006(5)
 O1A 0.032(4) 0.038(3) 0.045(5) -0.003(3) -0.010(3) -0.001(3)
 C1A 0.040(8) 0.027(4) 0.024(7) -0.003(4) 0.003(5) -0.006(5)
 O2A 0.032(4) 0.035(3) 0.032(4) 0.001(3) -0.001(4) 0.002(3)
 O2 0.052(4) 0.055(4) 0.038(4) -0.002(3) -0.015(3) 0.022(3)
 C1 0.051(7) 0.033(5) 0.036(7) -0.003(5) -0.011(7) 0.023(5)
 N3A 0.017(6) 0.030(4) 0.046(6) -0.005(4) -0.016(6) 0.009(5)
 C11 0.043(10) 0.024(6) 0.069(12) -0.007(6) -0.026(7) 0.009(7)
 O1 0.057(9) 0.040(4) 0.050(6) -0.003(4) -0.032(5) 0.007(4)
 N2A 0.041(7) 0.035(8) 0.033(6) 0.001(5) -0.030(6) -0.001(5)
 N1A 0.017(6) 0.044(8) 0.031(6) -0.004(4) -0.013(4) 0.004(5)
 C6 0.028(9) 0.096(17) 0.042(10) -0.013(9) 0.014(7) -0.001(8)
 C13 0.026(9) 0.028(7) 0.085(14) 0.019(7) -0.007(7) 0.011(7)
 C12A 0.040(8) 0.021(7) 0.052(10) -0.004(7) -0.036(7) 0.003(6)

_geom_special_details
;
 All esds (except the esd in the dihedral angle between two l.s. planes)
 are estimated using the full covariance matrix.  The cell esds are taken
 into account individually in the estimation of esds in distances, angles
 and torsion angles; correlations between esds in cell parameters are only
 used when they are defined by crystal symmetry.  An approximate (isotropic)
 treatment of cell esds is used for estimating esds involving l.s. planes.
;
loop_
  _geom_bond_atom_site_label_1
  _geom_bond_atom_site_label_2
  _geom_bond_distance
  _geom_bond_site_symmetry_2
  _geom_bond_publ_flag
 Cu01 N1 1.98(2) 4_677 ?
 Cu01 N1 1.98(2) 2_656 ?
 Cu01 O2A 1.982(7) 3_778 ?
 Cu01 O2A 1.982(7) . ?
 Cu01 N3A 2.02(2) 2_656 ?
 Cu01 N3A 2.02(2) 4_677 ?
 Cu01 O1 2.068(10) . ?
 Cu01 O1 2.068(10) 3_778 ?
 N2 C10 1.41(3) . ?
 N2 C11 1.52(3) . ?
 N2 C13 1.36(4) . ?
 N3 C7 1.51(3) . ?
 N3 C6A 1.13(3) . ?
 N1 C12 1.27(3) . ?
 N1 C11 1.35(3) . ?
 C12 H12 0.9300 . ?
 C12 C13 1.29(3) . ?
 C13A H13A 0.9300 . ?
 C13A N2A 1.43(3) . ?
 C13A C12A 1.40(3) . ?
 C7 C8 1.3900 . ?
 C7 C15 1.3900 . ?
 C8 H8 0.9300 . ?
 C8 C9 1.3900 . ?
 C9 H9 0.9300 . ?
 C9 C10 1.3900 . ?
 C10 C14 1.3900 . ?
 C14 H14 0.9300 . ?
 C14 C15 1.3900 . ?
 C15 H15 0.9300 . ?
 C7A C8A 1.3900 . ?
 C7A C15A 1.3900 . ?
 C7A N1A 1.40(2) . ?
 C8A H8A 0.9300 . ?
 C8A C9A 1.3900 . ?
 C9A H9A 0.9300 . ?
 C9A C10A 1.3900 . ?
 C10A C14A 1.3900 . ?
 C10A N2A 1.49(3) . ?
 C14A H14A 0.9300 . ?
 C14A C15A 1.3900 . ?
 C15A H15A 0.9300 . ?
 C6A H6A 0.9300 . ?
 C6A C5A 1.53(2) . ?
 C2 C3 1.3900 . ?
 C2 C17 1.3900 . ?
 C2 C1 1.521(17) . ?
 C3 H3 0.9300 . ?
 C3 C4 1.3900 . ?
 C4 H4 0.9300 . ?
 C4 C5 1.3900 . ?
 C5 C16 1.3900 . ?
 C5 C6 1.42(3) . ?
 C16 H16 0.9300 . ?
 C16 C17 1.3900 . ?
 C17 H17 0.9300 . ?
 C2A C3A 1.3900 . ?
 C2A C17A 1.3900 . ?
 C2A C1A 1.521(18) . ?
 C3A H3A 0.9300 . ?
 C3A C4A 1.3900 . ?
 C4A H4A 0.9300 . ?
 C4A C5A 1.3900 . ?
 C5A C16A 1.3900 . ?
 C16A H16A 0.9300 . ?
 C16A C17A 1.3900 . ?
 C17A H17A 0.9300 . ?
 C11A H11A 0.9300 . ?
 C11A N3A 1.31(2) . ?
 C11A N2A 1.23(3) . ?
 O1A C1A 1.20(2) . ?
 C1A O2A 1.326(18) . ?
 O2 C1 1.264(18) . ?
 C1 O1 1.262(18) . ?
 N3A C12A 1.47(3) . ?
 C11 H11 0.9300 . ?
 N1A C6 1.40(3) . ?
 C6 H6 0.9300 . ?
 C13 H13 0.9300 . ?
 C12A H12A 0.9300 . ?

loop_
  _geom_angle_atom_site_label_1
  _geom_angle_atom_site_label_2
  _geom_angle_atom_site_label_3
  _geom_angle
  _geom_angle_site_symmetry_1
  _geom_angle_site_symmetry_3
  _geom_angle_publ_flag
 N1 Cu01 O2A 89.5(6) 4_677 . ?
 N1 Cu01 O2A 90.5(6) 2_656 . ?
 N1 Cu01 O1 90.8(8) 2_656 3_778 ?
 N1 Cu01 O1 89.2(8) 4_677 3_778 ?
 O2A Cu01 O1 39.9(4) 3_778 3_778 ?
 O2A Cu01 O1 140.1(4) . 3_778 ?
 N3A Cu01 N3A 180.0 4_677 2_656 ?
 N3A Cu01 O1 91.5(7) 4_677 3_778 ?
 N3A Cu01 O1 88.5(7) 4_677 . ?
 N3A Cu01 O1 91.5(7) 2_656 . ?
 N3A Cu01 O1 88.5(7) 2_656 3_778 ?
 O1 Cu01 O1 180.0 . 3_778 ?
 C10 N2 C11 120(2) . . ?
 C13 N2 C10 137(2) . . ?
 C13 N2 C11 96(2) . . ?
 C6A N3 C7 124(3) . . ?
 C12 N1 C11 104(2) . . ?
 N1 C12 H12 122.7 . . ?
 N1 C12 C13 115(2) . . ?
 C13 C12 H12 122.7 . . ?
 N2A C13A H13A 129.2 . . ?
 C12A C13A H13A 129.2 . . ?
 C12A C13A N2A 102(2) . . ?
 C8 C7 N3 119.2(14) . . ?
 C8 C7 C15 120.0 . . ?
 C15 C7 N3 120.8(14) . . ?
 C7 C8 H8 120.0 . . ?
 C9 C8 C7 120.0 . . ?
 C9 C8 H8 120.0 . . ?
 C8 C9 H9 120.0 . . ?
 C8 C9 C10 120.0 . . ?
 C10 C9 H9 120.0 . . ?
 C9 C10 N2 123.2(16) . . ?
 C14 C10 N2 116.6(16) . . ?
 C14 C10 C9 120.0 . . ?
 C10 C14 H14 120.0 . . ?
 C10 C14 C15 120.0 . . ?
 C15 C14 H14 120.0 . . ?
 C7 C15 H15 120.0 . . ?
 C14 C15 C7 120.0 . . ?
 C14 C15 H15 120.0 . . ?
 C8A C7A C15A 120.0 . . ?
 C8A C7A N1A 117.5(15) . . ?
 C15A C7A N1A 119.4(15) . . ?
 C7A C8A H8A 120.0 . . ?
 C9A C8A C7A 120.0 . . ?
 C9A C8A H8A 120.0 . . ?
 C8A C9A H9A 120.0 . . ?
 C10A C9A C8A 120.0 . . ?
 C10A C9A H9A 120.0 . . ?
 C9A C10A C14A 120.0 . . ?
 C9A C10A N2A 115.1(16) . . ?
 C14A C10A N2A 124.2(16) . . ?
 C10A C14A H14A 120.0 . . ?
 C10A C14A C15A 120.0 . . ?
 C15A C14A H14A 120.0 . . ?
 C7A C15A H15A 120.0 . . ?
 C14A C15A C7A 120.0 . . ?
 C14A C15A H15A 120.0 . . ?
 N3 C6A H6A 118.3 . . ?
 N3 C6A C5A 123(2) . . ?
 C5A C6A H6A 118.3 . . ?
 C3 C2 C17 120.0 . . ?
 C3 C2 C1 122.1(11) . . ?
 C17 C2 C1 117.9(11) . . ?
 C2 C3 H3 120.0 . . ?
 C4 C3 C2 120.0 . . ?
 C4 C3 H3 120.0 . . ?
 C3 C4 H4 120.0 . . ?
 C3 C4 C5 120.0 . . ?
 C5 C4 H4 120.0 . . ?
 C4 C5 C16 120.0 . . ?
 C4 C5 C6 116.7(15) . . ?
 C16 C5 C6 121.8(15) . . ?
 C5 C16 H16 120.0 . . ?
 C17 C16 C5 120.0 . . ?
 C17 C16 H16 120.0 . . ?
 C2 C17 H17 120.0 . . ?
 C16 C17 C2 120.0 . . ?
 C16 C17 H17 120.0 . . ?
 C3A C2A C17A 120.0 . . ?
 C3A C2A C1A 116.0(11) . . ?
 C17A C2A C1A 123.8(11) . . ?
 C2A C3A H3A 120.0 . . ?
 C4A C3A C2A 120.0 . . ?
 C4A C3A H3A 120.0 . . ?
 C3A C4A H4A 120.0 . . ?
 C3A C4A C5A 120.0 . . ?
 C5A C4A H4A 120.0 . . ?
 C4A C5A C6A 120.7(14) . . ?
 C16A C5A C6A 119.1(14) . . ?
 C16A C5A C4A 120.0 . . ?
 C5A C16A H16A 120.0 . . ?
 C5A C16A C17A 120.0 . . ?
 C17A C16A H16A 120.0 . . ?
 C2A C17A H17A 120.0 . . ?
 C16A C17A C2A 120.0 . . ?
 C16A C17A H17A 120.0 . . ?
 N3A C11A H11A 124.5 . . ?
 N2A C11A H11A 124.5 . . ?
 N2A C11A N3A 111(2) . . ?
 O1A C1A C2A 122.3(11) . . ?
 O1A C1A O2A 123.9(13) . . ?
 O2A C1A C2A 113.6(15) . . ?
 C1A O2A Cu01 99.1(8) . . ?
 O2 C1 C2 118.8(11) . . ?
 O1 C1 C2 116.9(15) . . ?
 O1 C1 O2 124.3(12) . . ?
 C11A N3A Cu01 130.0(16) . 2_646 ?
 C11A N3A C12A 106.9(18) . . ?
 C12A N3A Cu01 122.6(12) . 2_646 ?
 N2 C11 H11 125.0 . . ?
 N1 C11 N2 110(2) . . ?
 N1 C11 H11 125.0 . . ?
 C1 O1 Cu01 102.9(9) . . ?
 C13A N2A C10A 117(2) . . ?
 C11A N2A C13A 112.5(18) . . ?
 C11A N2A C10A 125(2) . . ?
 C7A N1A C6 114(2) . . ?
 C5 C6 H6 121.0 . . ?
 N1A C6 C5 117.9(19) . . ?
 N1A C6 H6 121.0 . . ?
 N2 C13 H13 124.1 . . ?
 C12 C13 N2 112(2) . . ?
 C12 C13 H13 124.1 . . ?
 C13A C12A N3A 105.2(17) . . ?
 C13A C12A H12A 127.4 . . ?
 N3A C12A H12A 127.4 . . ?

loop_
  _geom_torsion_atom_site_label_1
  _geom_torsion_atom_site_label_2
  _geom_torsion_atom_site_label_3
  _geom_torsion_atom_site_label_4
  _geom_torsion
  _geom_torsion_site_symmetry_1
  _geom_torsion_site_symmetry_2
  _geom_torsion_site_symmetry_3
  _geom_torsion_site_symmetry_4
  _geom_torsion_publ_flag
 Cu01 N1 C12 C13 -168(2) 2_646 . . . ?
 Cu01 N1 C11 N2 159.4(18) 2_646 . . . ?
 Cu01 N3A C12A C13A 173.9(17) 2_646 . . . ?
 N2 C10 C14 C15 -175(2) . . . . ?
 N3 C7 C8 C9 -180(2) . . . . ?
 N3 C7 C15 C14 180(2) . . . . ?
 N3 C6A C5A C4A -160(2) . . . . ?
 N3 C6A C5A C16A 16(3) . . . . ?
 N1 C12 C13 N2 16(4) . . . . ?
 C12 N1 C11 N2 -7(2) . . . . ?
 C7 N3 C6A C5A -163(2) . . . . ?
 C7 C8 C9 C10 0.0 . . . . ?
 C8 C7 C15 C14 0.0 . . . . ?
 C8 C9 C10 N2 175(3) . . . . ?
 C8 C9 C10 C14 0.0 . . . . ?
 C9 C10 C14 C15 0.0 . . . . ?
 C10 N2 C11 N1 169(2) . . . . ?
 C10 N2 C13 C12 -165(4) . . . . ?
 C10 C14 C15 C7 0.0 . . . . ?
 C15 C7 C8 C9 0.0 . . . . ?
 C7A C8A C9A C10A 0.0 . . . . ?
 C7A N1A C6 C5 -175(2) . . . . ?
 C8A C7A C15A C14A 0.0 . . . . ?
 C8A C7A N1A C6 61(3) . . . . ?
 C8A C9A C10A C14A 0.0 . . . . ?
 C8A C9A C10A N2A -171(2) . . . . ?
 C9A C10A C14A C15A 0.0 . . . . ?
 C9A C10A N2A C13A 175(2) . . . . ?
 C9A C10A N2A C11A -33(4) . . . . ?
 C10A C14A C15A C7A 0.0 . . . . ?
 C14A C10A N2A C13A 4(4) . . . . ?
 C14A C10A N2A C11A 156(2) . . . . ?
 C15A C7A C8A C9A 0.0 . . . . ?
 C15A C7A N1A C6 -138.4(19) . . . . ?
 C6A N3 C7 C8 43(4) . . . . ?
 C6A N3 C7 C15 -137(3) . . . . ?
 C6A C5A C16A C17A -176.0(16) . . . . ?
 C2 C3 C4 C5 0.0 . . . . ?
 C2 C1 O1 Cu01 163.4(9) . . . . ?
 C3 C2 C17 C16 0.0 . . . . ?
 C3 C2 C1 O2 -165.3(9) . . . . ?
 C3 C2 C1 O1 15.7(14) . . . . ?
 C3 C4 C5 C16 0.0 . . . . ?
 C3 C4 C5 C6 -166.2(18) . . . . ?
 C4 C5 C16 C17 0.0 . . . . ?
 C4 C5 C6 N1A -163.9(18) . . . . ?
 C5 C16 C17 C2 0.0 . . . . ?
 C16 C5 C6 N1A 30(3) . . . . ?
 C17 C2 C3 C4 0.0 . . . . ?
 C17 C2 C1 O2 15.5(14) . . . . ?
 C17 C2 C1 O1 -163.5(9) . . . . ?
 C2A C3A C4A C5A 0.0 . . . . ?
 C2A C1A O2A Cu01 -169.9(9) . . . . ?
 C3A C2A C17A C16A 0.0 . . . . ?
 C3A C2A C1A O1A 21.2(15) . . . . ?
 C3A C2A C1A O2A -163.5(9) . . . . ?
 C3A C4A C5A C6A 176.0(16) . . . . ?
 C3A C4A C5A C16A 0.0 . . . . ?
 C4A C5A C16A C17A 0.0 . . . . ?
 C5A C16A C17A C2A 0.0 . . . . ?
 C17A C2A C3A C4A 0.0 . . . . ?
 C17A C2A C1A O1A -164.4(11) . . . . ?
 C17A C2A C1A O2A 11.0(15) . . . . ?
 C11A N3A C12A C13A 1(3) . . . . ?
 O1A C1A O2A Cu01 5.3(12) . . . . ?
 C1A C2A C3A C4A 174.7(12) . . . . ?
 C1A C2A C17A C16A -174.3(13) . . . . ?
 O2 C1 O1 Cu01 -15.5(11) . . . . ?
 C1 C2 C3 C4 -179.1(13) . . . . ?
 C1 C2 C17 C16 179.2(12) . . . . ?
 N3A C11A N2A C13A -18(4) . . . . ?
 N3A C11A N2A C10A -171(2) . . . . ?
 C11 N2 C10 C9 22(3) . . . . ?
 C11 N2 C10 C14 -163.1(17) . . . . ?
 C11 N2 C13 C12 -17(3) . . . . ?
 C11 N1 C12 C13 -5(3) . . . . ?
 N2A C13A C12A N3A -10(3) . . . . ?
 N2A C10A C14A C15A 170(2) . . . . ?
 N2A C11A N3A Cu01 -162(2) . . . 2_646 ?
 N2A C11A N3A C12A 10(3) . . . . ?
 N1A C7A C8A C9A 160.1(18) . . . . ?
 N1A C7A C15A C14A -159.7(18) . . . . ?
 C6 C5 C16 C17 165.5(19) . . . . ?
 C13 N2 C10 C9 164(4) . . . . ?
 C13 N2 C10 C14 -21(5) . . . . ?
 C13 N2 C11 N1 15(3) . . . . ?
 C12A C13A N2A C10A 173(2) . . . . ?
 C12A C13A N2A C11A 17(4) . . . . ?

_shelx_res_file
;
TITL C:\frames\guest\Jama\sql\AZS_1_~1\AZS_1_~1\work\Solve1_a.res in P2(1)/c
    solve1_a.res
    created by SHELXL-2018/3 at 17:19:26 on 04-Aug-2023
CELL 1.54178 12.239 14.857 8.0244 90 95.775 90
ZERR 4 0.0005 0.0004 0.0003 0 0.002 0
LATT 1
SYMM -X,0.5+Y,0.5-Z
SFAC C H Cu N O
UNIT 70.31 49.58 2 12.56 8.29
SIMU C6A C5A C16A C17A C2A C3A C4A
RIGU C2A C17A C16A C5A C6A C4A C3A
SIMU C6A N3
RIGU N3 C6A
SIMU N3 C7 C15 C8 C9 C10 C14
RIGU N3 C7 C8 C15 C14 C10 C9
SIMU C13A C12A N3A C11A N2A
RIGU C12A N3A C11A N2A C13A
SIMU C12 C13 N2 C11 N1

L.S. 10
PLAN  1 0 0
CONF
BOND $H
LIST 6 1
MORE -1
fmap 2 1 53
acta
OMIT -2 6 5
REM <olex2.extras>
REM <HklSrc "%.\\Solve1_a.hkl">
REM </olex2.extras>

WGHT    0.066800    1.698700
FVAR       0.57604   0.51361   0.51593   0.47833
CU01  3    1.000000    1.000000    1.500000    10.50000    0.08885    0.03344 =
         0.08260    0.01571   -0.07227   -0.01577
PART 2
N2    4    0.153287    0.735566    0.194861    31.00000    0.04415    0.01482 =
         0.04887   -0.00569   -0.00236    0.00640
N3    4    0.490701    0.883524    0.654381    10.50127    0.04578    0.03127 =
         0.04087   -0.01373   -0.01896    0.01002
N1    4    0.031310    0.623052    0.087108    31.00000    0.02083    0.04796 =
         0.06170   -0.01464   -0.02323    0.01107
C12   1    0.000530    0.701651    0.042141    31.00000    0.04221    0.03690 =
         0.02606    0.00553    0.01874    0.00691
AFIX  43
H12   2   -0.057923    0.712230   -0.038805    31.00000   -1.20000
AFIX   0
PART 1
C13A  1    0.068035    0.773751    0.109639    21.00000    0.02521    0.03664 =
         0.02945   -0.00320   -0.01557   -0.00558
AFIX  43
H13A  2    0.060346    0.835930    0.101941    21.00000   -1.20000
AFIX  66
PART 2
C7    1    0.399907    0.843751    0.535408    10.50127    0.02505    0.03317 =
         0.01857   -0.00398   -0.00033    0.00097
C8    1    0.395935    0.751084    0.511718    10.50127    0.03225    0.03007 =
         0.04489   -0.01168    0.00087    0.00443
AFIX  43
H8    2    0.448737    0.714405    0.568814    10.50127   -1.20000
AFIX  65
C9    1    0.313046    0.713238    0.402694    10.50127    0.03298    0.04658 =
         0.03321   -0.01048   -0.00972    0.00003
AFIX  43
H9    2    0.310389    0.651237    0.386845    10.50127   -1.20000
AFIX  65
C10   1    0.234128    0.768058    0.317358    10.50127    0.02391    0.03666 =
         0.02868   -0.01378    0.00284    0.00397
C14   1    0.238099    0.860725    0.341046    10.50127    0.04625    0.04114 =
         0.03685   -0.00244   -0.01667    0.00167
AFIX  43
H14   2    0.185297    0.897404    0.283950    10.50127   -1.20000
AFIX  65
C15   1    0.320987    0.898573    0.450070    10.50127    0.04225    0.02519 =
         0.02373   -0.00792   -0.00846    0.00035
AFIX  43
H15   2    0.323644    0.960573    0.465918    10.50127   -1.20000
AFIX  66
PART 1
C7A   1    0.411427    0.854352    0.498805    10.53538    0.04340    0.04239 =
         0.03365   -0.00065    0.00152   -0.01539
C8A   1    0.402443    0.761085    0.496490    10.53538    0.03401    0.05266 =
         0.04250    0.00913   -0.02140   -0.00171
AFIX  43
H8A   2    0.451796    0.726318    0.564723    10.53538   -1.20000
AFIX  65
C9A   1    0.319696    0.719782    0.392192    10.53538    0.03543    0.02590 =
         0.06105   -0.00678   -0.00685    0.00288
AFIX  43
H9A   2    0.313685    0.657381    0.390643    10.53538   -1.20000
AFIX  65
C10A  1    0.245932    0.771745    0.290208    10.53538    0.04017    0.04053 =
         0.03832   -0.00819   -0.01274   -0.00572
C14A  1    0.254915    0.865012    0.292521    10.53538    0.05045    0.03378 =
         0.03213   -0.00790   -0.01337    0.00247
AFIX  43
H14A  2    0.205561    0.899779    0.224287    10.53538   -1.20000
AFIX  65
C15A  1    0.337662    0.906316    0.396819    10.53538    0.06378    0.04504 =
         0.02847    0.00233   -0.00650   -0.00693
AFIX  43
H15A  2    0.343672    0.968718    0.398367    10.53538   -1.20000
AFIX   0
PART 2
C6A   1    0.579349    0.862062    0.660681    41.00000    0.04233    0.01942 =
         0.04163   -0.00865   -0.03255    0.00087
AFIX  43
H6A   2    0.602251    0.829843    0.571107    41.00000   -1.20000
AFIX  66
PART 1
C2    1    0.779912    0.920176    1.105691    10.53538    0.05920    0.02053 =
         0.03078    0.00398   -0.01946   -0.00108
C3    1    0.825923    0.903034    0.957435    10.53538    0.02543    0.05267 =
         0.05178   -0.01096   -0.01158    0.01196
AFIX  43
H3    2    0.901752    0.898702    0.957812    10.53538   -1.20000
AFIX  65
C4    1    0.758600    0.892367    0.808617    10.53538    0.04798    0.04760 =
         0.03442   -0.00555   -0.00784    0.01078
AFIX  43
H4    2    0.789384    0.880898    0.709425    10.53538   -1.20000
AFIX  65
C5    1    0.645264    0.898843    0.808053    10.53538    0.02923    0.03655 =
         0.04569    0.00136   -0.01783    0.01231
C16   1    0.599252    0.915985    0.956307    10.53538    0.03584    0.02888 =
         0.04035    0.00567   -0.00958    0.00091
AFIX  43
H16   2    0.523423    0.920317    0.955929    10.53538   -1.20000
AFIX  65
C17   1    0.666574    0.926651    1.105127    10.53538    0.05538    0.03240 =
         0.04477    0.00021   -0.00839   -0.00453
AFIX  43
H17   2    0.635789    0.938120    1.204319    10.53538   -1.20000
AFIX  66
PART 2
C2A   1    0.814982    0.932998    1.075111    10.50127    0.03608    0.02556 =
         0.04293    0.00215   -0.01404   -0.00207
C3A   1    0.851240    0.905248    0.924668    10.50127    0.03683    0.03658 =
         0.03653    0.00535   -0.01339    0.00008
AFIX  43
H3A   2    0.926040    0.903328    0.913009    10.50127   -1.20000
AFIX  65
C4A   1    0.775701    0.880366    0.791652    10.50127    0.02499    0.02795 =
         0.03237   -0.00385   -0.00785    0.01029
AFIX  43
H4A   2    0.799961    0.861799    0.690996    10.50127   -1.20000
AFIX  65
C5A   1    0.663904    0.883235    0.809078    10.50127    0.02918    0.01624 =
         0.02329   -0.00131   -0.00958    0.00855
C16A  1    0.627644    0.910986    0.959520    10.50127    0.02708    0.04539 =
         0.02974   -0.00321   -0.00284   -0.00328
AFIX  43
H16A  2    0.552844    0.912905    0.971178    10.50127   -1.20000
AFIX  65
C17A  1    0.703182    0.935867    1.092538    10.50127    0.03677    0.03365 =
         0.02459    0.00387   -0.01170   -0.00088
AFIX  43
H17A  2    0.678922    0.954434    1.193193    10.50127   -1.20000
AFIX   0
PART 1
C11A  1    0.153842    0.643487    0.156027    21.00000    0.03033    0.03556 =
         0.04982   -0.00244   -0.02733   -0.00561
AFIX  43
H11A  2    0.212641    0.604493    0.181126    21.00000   -1.20000
AFIX   0
PART 2
O1A   5    0.997568    0.966128    1.193969    10.50127    0.03175    0.03829 =
         0.04461   -0.00312   -0.01046   -0.00150
C1A   1    0.903868    0.950736    1.217778    10.50127    0.04007    0.02711 =
         0.02425   -0.00320    0.00298   -0.00572
O2A   5    0.866403    0.954045    1.367031    10.50127    0.03186    0.03469 =
         0.03249    0.00071   -0.00074    0.00210
PART 1
O2    5    0.804187    0.930146    1.405799    10.53538    0.05192    0.05550 =
         0.03833   -0.00200   -0.01510    0.02172
C1    1    0.849869    0.933671    1.271530    10.53538    0.05132    0.03321 =
         0.03599   -0.00317   -0.01104    0.02278
N3A   4    0.063275    0.622230    0.064424    10.53538    0.01732    0.03038 =
         0.04628   -0.00490   -0.01580    0.00922
PART 2
C11   1    0.122304    0.636824    0.193753    31.00000    0.04303    0.02448 =
         0.06934   -0.00736   -0.02620    0.00904
AFIX  43
H11   2    0.160321    0.592308    0.257125    31.00000   -1.20000
AFIX   0
PART 1
O1    5    0.950724    0.949118    1.264545    10.53538    0.05722    0.03986 =
         0.04982   -0.00333   -0.03159    0.00718
N2A   4    0.151159    0.721678    0.204632    10.53538    0.04088    0.03489 =
         0.03333    0.00071   -0.02958   -0.00127
N1A   4    0.470368    0.893704    0.638351    10.53538    0.01668    0.04381 =
         0.03092   -0.00412   -0.01347    0.00369
C6    1    0.581137    0.867571    0.662324    10.53538    0.02788    0.09646 =
         0.04191   -0.01260    0.01357   -0.00056
AFIX  43
H6    2    0.611510    0.830920    0.585114    10.53538   -1.20000
AFIX   0
PART 2
C13   1    0.056598    0.765549    0.117408    31.00000    0.02572    0.02755 =
         0.08547    0.01886   -0.00666    0.01092
AFIX  43
H13   2    0.033569    0.825179    0.118561    31.00000   -1.20000
AFIX   0
PART 1
C12A  1    0.001396    0.705977    0.031407    21.00000    0.04017    0.02092 =
         0.05156   -0.00408   -0.03638    0.00316
AFIX  43
H12A  2   -0.067219    0.712719   -0.028470    21.00000   -1.20000
AFIX   0
HKLF 4


REM  C:\frames\guest\Jama\sql\AZS_1_~1\AZS_1_~1\work\Solve1_a.res in P2(1)/c
REM wR2 = 0.1634, GooF = S = 1.070, Restrained GooF = 1.022 for all data
REM R1 = 0.0600 for 1780 Fo > 4sig(Fo) and 0.1035 for all 2750 data
REM 358 parameters refined using 273 restraints

END

WGHT      0.0669      1.6949

REM Highest difference peak  0.373,  deepest hole -0.679,  1-sigma level  0.065
Q1    1   1.0320  1.0008  1.4663  11.00000  0.05    0.37
;
_shelx_res_checksum                80645
_shelx_hkl_file
;
   0   0  -1   -1.30    2.10
   0   0  -1   -2.00    2.00
   0   0  -1   -1.60    1.80
   0   0  -2  431.06   23.00
   0   0  -2  494.45   21.40
   0   0  -2  490.85   23.30
   0   0  -3    3.70    4.30
   0   0  -3   -9.50    5.20
   0   0  -3    3.50    4.60
   0   0  -4   45.90   13.90
   0   0  -4   39.00   10.60
   0   0  -4   38.00   14.40
   0   0  -4   44.80    8.60
   0   0   5   -1.60   10.40
   0   0   5   14.10   10.00
   0   0  -5   -5.60    6.60
   0   0  -5   -2.70    5.20
   0   0   5  -22.60   12.20
   0   0   6   56.99   15.30
   0   0  -6   43.70   12.90
   0   0   6   78.79   16.90
   0   0  -6   52.49   12.60
   0   0   6   39.40   17.40
   0   0   6   74.59   17.10
   0   0   6   26.10   16.10
   0   0  -6   49.70   17.10
   0   0  -6   57.89   12.10
   0   0  -7   -1.80   18.10
   0   0   7   22.90   14.50
   0   0   7   22.90   11.50
   0   0  -7    0.70    6.70
   0   0   7    7.50   11.50
   0   0  -7   -4.80    9.30
   0   0   7    6.90   14.90
   0   0   7   -9.50   15.50
   0   0  -7    3.70   13.40
   0   0   7    6.60   15.20
   0   0  -8   26.00   23.30
   0   0  -8    4.70   11.20
   0   0   8   -9.70   14.90
   0   0  -8   10.70    9.10
   0   0   8   31.60   10.20
   0   0   8    5.30   10.70
   0   0  -8   14.50    7.40
   0   0   9   -2.80    9.20
   0   0  -9   -3.10   11.20
   0   0   9   -1.90   23.00
   0   0  -9   -0.30    5.40
   0   1   0   -1.20    1.20
   0  -1   0    0.30    0.90
   0  -1   0   -0.50    1.00
   0   1  -1 1444.36   54.99
   0   1   1 1370.46   54.99
   0   1  -1 1375.16   54.79
   0   1  -1 1405.66   53.89
   0  -1  -1 1467.35   54.39
   0  -1  -1 1530.95   55.09
   0  -1  -1 1439.96   53.59
   0   1  -2  265.17   16.30
   0   1  -2  259.77   16.30
   0   1  -2  255.47   14.30
   0  -1  -2  260.17   14.10
   0  -1  -2  265.57   15.70
   0  -1  -2  251.27   15.70
   0   1  -3  102.69   12.40
   0   1  -3  120.49   10.80
   0   1  -3  110.39   12.00
   0  -1  -3  110.49   10.50
   0  -1  -3  120.19   13.10
   0   1  -4   14.90    7.30
   0   1   4    1.20    9.00
   0   1  -4   -8.40    8.60
   0   1  -4   13.70    7.70
   0   1  -4   14.30    6.20
   0  -1  -4   13.30    7.10
   0  -1  -4    5.20    5.10
   0  -1  -4    2.50   11.30
   0   1   5   80.59   17.10
   0   1   5  112.39   17.90
   0   1   5   80.19   18.60
   0   1  -5   66.39   13.00
   0   1   5   59.69   15.30
   0   1  -5   59.99   13.90
   0  -1  -5   76.99   13.10
   0  -1  -5   67.89   12.90
   0  -1   5   84.69   17.40
   0  -1  -5   80.19   11.90
   0  -1   5   88.79   19.80
   0  -1   5   61.69   15.00
   0   1   6   50.09   14.70
   0   1  -6   24.00   14.60
   0   1   6    3.00   14.40
   0   1  -6    7.40    6.30
   0   1   6   30.80   13.20
   0   1  -6   20.70   10.50
   0   1  -6   15.70   12.20
   0   1   6   32.00   13.30
   0   1   6   25.60   14.00
   0  -1   6   19.90   16.10
   0  -1   6   10.00   14.50
   0  -1  -6   23.00    9.80
   0  -1   6   13.70   10.90
   0  -1   6   22.90   15.00
   0  -1  -6   11.10   12.20
   0  -1  -6   21.40    8.80
   0  -1   6   27.60   13.80
   0  -1  -6   22.50   10.50
   0  -1   6    7.30   13.60
   0   1   7  236.68   26.70
   0   1   7  163.48   21.90
   0   1   7  205.38   27.10
   0   1  -7  184.98   20.90
   0   1   7  129.99   22.10
   0   1   7  177.18   23.40
   0   1  -7  136.39   24.70
   0   1  -7  180.58   18.20
   0  -1   7  142.69   21.50
   0  -1   7  207.58   25.00
   0  -1   7  206.78   26.40
   0  -1  -7  206.18   23.00
   0  -1  -7  149.49   19.30
   0  -1   7  204.38   26.60
   0  -1  -7  192.28   29.20
   0  -1  -7  117.59   22.40
   0  -1   7  154.08   26.40
   0   1  -8   22.90   12.10
   0   1   8   22.40   14.40
   0   1   8    6.40   10.80
   0   1  -8   16.90    9.40
   0   1  -8   11.40    8.10
   0   1   8   11.70   13.70
   0   1   8  -12.50   16.90
   0  -1  -8   21.60    8.80
   0  -1  -8   10.00   11.30
   0  -1   8  -19.70   12.90
   0  -1   8    7.90   13.20
   0  -1  -8   21.00    9.60
   0  -1   8    9.30   10.20
   0   1   9   23.10   12.40
   0   1   9    4.10    8.30
   0   1  -9  -11.50    8.30
   0  -1   9  -13.50   11.30
   0  -1  -9   11.40    6.10
   0  -1  -9   -8.50    9.90
   0   2   0  466.25   19.00
   0   2   0  476.95   20.00
   0   2   0  459.65   17.90
   0  -2   0  462.65   19.10
   0   2  -1  494.95   22.40
   0   2  -1  500.95   21.10
   0   2  -1  480.65   21.60
   0  -2  -1  494.35   20.50
   0  -2  -1  453.75   20.10
   0   2  -2  106.09    9.70
   0   2  -2   93.69   10.50
   0   2  -2  105.59   11.30
   0   2   2  104.19    8.20
   0  -2  -2  108.89    9.30
   0  -2  -2   96.39    9.70
   0  -2  -2   99.59   10.40
   0   2  -3   88.89   11.60
   0   2  -3   81.29   12.40
   0   2  -3   71.49   10.00
   0  -2  -3   87.69   11.30
   0  -2  -3   80.29   10.50
   0  -2  -3  107.59   12.70
   0   2  -4  103.29   14.60
   0   2  -4   93.29   12.10
   0   2  -4   72.09   13.30
   0   2  -4   82.99   10.80
   0   2   4   64.39   14.60
   0  -2  -4   85.89   13.10
   0  -2  -4   89.99   11.90
   0  -2  -4  107.29   13.50
   0   2   5    4.00   13.10
   0   2  -5   11.40   10.20
   0   2   5    1.00   12.10
   0   2  -5    5.90    6.10
   0   2  -5    1.50    7.50
   0  -2  -5   -0.70    9.40
   0  -2  -5   -6.30    7.80
   0  -2   5   -9.40   11.20
   0  -2  -5   15.50    7.80
   0   2  -6    1.40   10.80
   0   2  -6    8.20    6.80
   0   2   6    8.60   13.40
   0   2  -6    8.80    9.70
   0   2   6  -14.60   13.30
   0   2   6   24.80   12.50
   0   2   6   10.60   14.10
   0   2   6    1.10   12.30
   0   2   6    0.40   12.10
   0  -2  -6    5.50    9.40
   0  -2   6   21.10   11.00
   0  -2  -6   -4.50    8.90
   0  -2   6    0.60   16.80
   0  -2   6    5.00   14.70
   0  -2  -6   -0.10   10.40
   0  -2   6   20.50   12.90
   0  -2   6   20.40   16.20
   0  -2  -6    7.10    7.20
   0  -2   6    3.70   12.80
   0   2  -7  271.47   25.00
   0   2   7  260.77   31.00
   0   2   7  306.77   30.80
   0   2   7  212.78   28.70
   0   2  -7  257.97   21.40
   0   2   7  297.37   32.00
   0   2  -7  291.27   34.20
   0  -2  -7  264.97   25.60
   0  -2   7  196.38   30.40
   0  -2   7  223.08   31.80
   0  -2   7  296.67   30.20
   0  -2   7  224.48   32.30
   0  -2   7  333.77   30.50
   0  -2  -7  285.57   30.30
   0  -2  -7  289.67   24.30
   0  -2  -7  308.67   33.00
   0   2  -8   12.50   10.20
   0   2   8   27.40   12.20
   0   2  -8    3.90    7.80
   0   2   8    6.30   15.20
   0   2   8    8.10   10.50
   0   2   8   12.30   16.00
   0   2   8   32.90   21.70
   0   2  -8   12.30    7.70
   0  -2  -8   25.10   11.90
   0  -2  -8    4.70    8.00
   0  -2   8    3.70    9.20
   0  -2   8    8.70   14.80
   0  -2   8   -3.00   13.50
   0  -2  -8   14.70    9.50
   0   2  -9    6.40   10.40
   0   2   9   11.60   10.10
   0   2   9    3.60    6.90
   0  -2  -9   -0.20   10.10
   0  -2   9   10.20    9.80
   0  -2  -9    7.80    5.90
   0   3   0    2.80    3.30
   0   3   0   -0.30    4.40
   0  -3   0    0.40    3.30
   0   3  -1   67.29   14.10
   0   3  -1   64.89    8.80
   0   3  -1   61.09    8.00
   0  -3  -1   60.59    9.40
   0  -3  -1   63.99    7.50
   0  -3  -1   63.19    5.80
   0   3  -2   23.20    6.50
   0   3  -2   32.00    9.10
   0   3  -2   42.50    6.60
   0  -3  -2   43.70    6.60
   0  -3  -2   41.10    6.80
   0  -3  -2   36.00    5.90
   0   3  -3  601.34   29.00
   0   3  -3  561.44   33.80
   0  -3  -3  590.64   29.70
   0   3  -4   32.30   10.50
   0   3   4   28.60   10.60
   0   3  -4   31.90    7.70
   0   3  -4   50.59    9.10
   0   3  -4   23.80   10.00
   0  -3  -4   29.90    7.90
   0  -3  -4   25.40    7.30
   0  -3  -4   37.50    9.70
   0   3   5   37.40   12.00
   0   3   5   30.70   14.60
   0   3  -5    5.00    8.00
   0   3  -5   17.30    9.50
   0   3   5   16.90   10.60
   0   3   5   11.30   11.90
   0   3   5   25.30   15.60
   0  -3   5  -11.30   11.60
   0  -3  -5    9.30   10.10
   0  -3   5  -11.10   13.10
   0  -3   5   25.10   12.10
   0  -3  -5   15.60    7.70
   0  -3  -5    1.10    7.10
   0   3   6  217.68   27.90
   0   3   6  220.78   25.80
   0   3   6  209.28   28.80
   0   3  -6  227.48   27.40
   0   3   6  371.06   66.39
   0   3   6  258.37   31.30
   0   3  -6  239.68   19.90
   0  -3  -6  199.58   22.60
   0  -3  -6  199.38   23.90
   0  -3   6  262.47   26.20
   0  -3   6  198.48   28.80
   0  -3   6  170.28   31.60
   0  -3  -6  220.48   20.60
   0  -3   6  171.28   25.30
   0  -3  -6  200.58   25.90
   0  -3   6  205.78   27.30
   0   3   7  -10.10   11.90
   0   3   7  -19.90   14.60
   0   3   7    4.10   13.10
   0   3  -7   12.70    7.70
   0   3  -7    6.80    9.30
   0   3  -7  -32.50   15.50
   0   3   7   22.10   12.50
   0   3   7   20.50   11.70
   0  -3  -7   29.30   14.10
   0  -3   7   32.20   13.20
   0  -3  -7   23.30   16.80
   0  -3  -7   19.00   11.80
   0  -3   7  -12.40   14.90
   0  -3  -7   15.90    8.00
   0  -3   7   -6.80   16.20
   0  -3  -7   25.60   17.20
   0   3   8  -21.10   14.20
   0   3   8    9.70   14.10
   0   3   8   -4.40    8.80
   0   3  -8  -12.30    9.20
   0   3  -8    9.80    7.20
   0   3   8  -27.40   18.10
   0  -3  -8    2.40   11.00
   0  -3   8    6.00    7.90
   0  -3  -8   12.90    9.00
   0  -3   8   11.50   15.10
   0  -3  -8    1.80    9.90
   0   3  -9   20.40   10.80
   0   3   9    5.00   10.00
   0   3   9   18.10   11.30
   0  -3  -9   15.10    9.90
   0  -3   9   20.40    8.30
   0  -3  -9   15.30    7.10
   0   4   0  647.64   29.10
   0   4   0  611.44   26.30
   0  -4   0  610.74   27.30
   0   4  -1 1542.75   62.39
   0   4  -1 1500.85   59.19
   0   4  -1 1478.65   59.19
   0  -4  -1 1528.35   59.39
   0   4  -2  403.46   21.90
   0   4  -2  398.76   20.70
   0   4  -2  391.76   23.60
   0  -4  -2  427.96   20.80
   0  -4  -2  360.66   19.10
   0   4  -3  106.69   11.80
   0   4  -3   80.09   12.30
   0   4  -3   86.59   10.80
   0   4  -3  115.49   13.60
   0   4   3   84.49   15.80
   0  -4  -3   74.19   10.30
   0  -4  -3   97.19   11.60
   0  -4   3   80.39   10.80
   0   4   4  482.35   33.60
   0   4  -4  533.15   33.00
   0   4  -4  512.45   27.30
   0   4  -4  540.05   30.40
   0   4  -4  546.55   34.60
   0  -4  -4  496.55   28.90
   0  -4   4  502.15   24.80
   0  -4  -4  520.95   29.20
   0  -4  -4  466.05   28.70
   0  -4   4  510.65   30.70
   0   4   5   38.90   13.40
   0   4  -5   47.70   11.60
   0   4   5   27.70   16.70
   0   4   5   27.50   12.40
   0   4   5   48.80   15.50
   0   4  -5   25.50    9.40
   0   4   5   40.10   12.80
   0  -4   5   52.09   16.00
   0  -4  -5   36.00    9.50
   0  -4   5   41.70   10.30
   0  -4  -5   34.10   11.40
   0  -4  -5   46.20   14.80
   0  -4   5   37.50   12.60
   0  -4   5   31.50   15.10
   0  -4  -5   32.70   10.30
   0   4  -6   29.60   10.00
   0   4  -6   17.70   14.20
   0   4  -6   14.60    7.60
   0   4   6   14.20   13.50
   0   4   6   -7.20   12.00
   0   4   6   33.90   16.40
   0   4   6   49.90   16.20
   0   4   6   22.40   26.00
   0  -4  -6    6.80    8.60
   0  -4  -6   37.80   18.00
   0  -4   6   -4.50   20.20
   0  -4  -6   19.00   10.20
   0  -4  -6   16.10   15.10
   0  -4   6   26.60   12.60
   0  -4  -6   37.30   11.70
   0  -4   6  -13.40   15.80
   0   4   7   31.70   13.10
   0   4   7   51.29   15.90
   0   4  -7   43.60   10.80
   0   4  -7   62.19   10.30
   0   4  -7   50.69   19.90
   0   4   7   41.10   19.10
   0   4   7   55.39   18.60
   0  -4  -7   51.79   19.30
   0  -4  -7   58.69   15.60
   0  -4   7   72.59   17.50
   0  -4  -7   44.80   11.90
   0  -4   7   43.00   14.30
   0  -4  -7   46.00   17.00
   0  -4  -7   38.00   14.60
   0  -4   7   15.20   22.20
   0   4   8   95.59   22.00
   0   4   8   49.10   12.30
   0   4   8   63.29   17.00
   0   4   8   70.99   19.50
   0   4  -8   59.99   10.20
   0   4  -8   81.89   18.20
   0  -4  -8   54.79   11.80
   0  -4  -8   83.19   14.20
   0  -4  -8   35.50   17.10
   0  -4   8   51.39   13.30
   0   4   9   -3.30    8.00
   0   4   9    1.00   10.30
   0   4  -9    3.00    7.60
   0  -4  -9  -22.20    9.00
   0  -4  -9   -0.60    5.40
   0  -4   9   -1.00    6.90
   0   5   0    1.90    4.20
   0   5   0    2.50    3.20
   0  -5   0   -2.20    3.70
   0   5  -1  834.52   38.40
   0   5  -1  841.62   34.60
   0   5  -1  795.02   34.80
   0  -5  -1  798.32   35.40
   0   5  -2  101.29   11.00
   0   5  -2  106.19   10.50
   0   5  -2  119.19   13.30
   0  -5  -2  102.69   13.00
   0   5  -3  977.40   45.40
   0   5   3  948.71   48.30
   0   5  -3  925.61   40.80
   0   5  -3  900.41   41.80
   0   5  -3  836.72   45.10
   0  -5  -3  929.71   42.30
   0  -5  -3  796.02   40.10
   0  -5  -3  955.80   42.60
   0  -5   3  968.40   43.10
   0   5   4   84.59   16.80
   0   5   4   64.39   14.50
   0   5  -4   75.59   13.40
   0   5  -4   74.39   12.60
   0   5   4   53.49   18.90
   0   5  -4   69.29   10.30
   0   5  -4   63.79   12.10
   0   5   4   86.89   25.10
   0   5  -4   99.99   18.90
   0  -5   4   49.00    8.10
   0  -5   4   67.79   14.10
   0  -5  -4   54.99   10.20
   0  -5  -4   67.79   11.30
   0   5   5  595.04   40.80
   0   5  -5  645.44   40.70
   0   5   5  592.44   44.60
   0   5  -5  551.44   36.60
   0   5   5  602.84   47.60
   0   5   5  586.14   43.90
   0   5   5  601.34   41.90
   0   5   5  529.05   45.50
   0   5  -5  628.84   34.90
   0  -5  -5  665.53   36.40
   0  -5  -5  598.34   39.30
   0  -5   5  648.04   37.20
   0  -5  -5  696.83   43.20
   0  -5   5  615.54   42.60
   0  -5  -5  570.74   37.70
   0  -5   5  598.94   42.70
   0   5  -6  -19.60    8.70
   0   5  -6   -0.30    6.10
   0   5   6  -17.10   10.90
   0   5   6  -18.60   10.70
   0   5   6  -29.50   13.90
   0   5   6    6.20   13.30
   0   5   6   13.10   11.50
   0   5  -6   18.50   13.70
   0  -5  -6    9.90   10.00
   0  -5  -6   -4.60    6.30
   0  -5  -6    8.40   11.00
   0  -5  -6  -51.59   21.10
   0  -5   6   18.20   12.40
   0  -5   6   34.90   14.60
   0  -5   6  -51.79   36.40
   0  -5  -6   -1.10   13.70
   0  -5   6  -11.80   16.30
   0   5  -7   11.40    8.00
   0   5   7   16.30   14.40
   0   5   7   -3.20    9.90
   0   5   7   -4.70   14.50
   0   5  -7    6.90    7.40
   0   5   7   -6.70    8.70
   0   5  -7  -22.80   14.50
   0   5   7    3.10   12.70
   0  -5  -7   -3.70   11.10
   0  -5  -7   22.60   16.70
   0  -5  -7   16.90    8.90
   0  -5   7   -0.10    9.30
   0  -5   7   38.90   14.10
   0  -5  -7   -9.10   18.50
   0   5  -8   53.29   15.30
   0   5   8   60.09   16.50
   0   5   8   55.59   15.20
   0   5   8   61.69   22.10
   0   5   8   27.30   12.80
   0  -5  -8   33.00    9.90
   0  -5  -8   27.60   23.90
   0  -5   8   43.40   13.60
   0  -5  -8   34.90   11.30
   0  -5   8   58.39   17.00
   0   5  -9   -1.00    8.70
   0   5   9    6.10    7.90
   0   5   9    4.90    8.10
   0  -5  -9    1.20    5.10
   0  -5   9    5.50    7.10
   0  -5  -9    6.70    7.50
   0   6   0 2178.18   88.29
   0  -6   0 2168.78   85.49
   0   6  -1 2477.55  101.29
   0   6  -1 2541.65   95.89
   0   6  -1 2447.26   96.79
   0  -6  -1 2617.84  101.09
   0   6  -2  146.99   15.50
   0   6  -2  166.38   14.00
   0   6  -2  156.48   13.20
   0   6   2  135.69   18.60
   0  -6   2  161.78   14.10
   0  -6  -2  189.28   14.80
   0   6   3    5.70   10.20
   0   6  -3   12.70    7.80
   0   6  -3    9.00    6.10
   0   6  -3   13.40    6.70
   0   6  -3    6.40    6.90
   0  -6  -3   11.30    6.40
   0  -6  -3    3.40    4.40
   0  -6  -3    6.00    5.80
   0  -6   3   14.10    6.10
   0  -6   3   25.10    8.90
   0   6  -4  262.07   25.20
   0   6   4  300.07   27.30
   0   6   4  330.87   30.10
   0   6  -4  306.17   23.30
   0   6  -4  283.67   24.50
   0   6  -4  261.37   21.90
   0   6   4  288.47   28.70
   0   6  -4  269.27   19.00
   0  -6  -4  234.28   19.00
   0  -6  -4  291.87   21.00
   0  -6   4  301.07   29.30
   0  -6   4  258.07   16.80
   0  -6  -4  287.47   22.40
   0  -6   4  252.67   24.40
   0   6   5   15.70   13.40
   0   6  -5    8.90    6.00
   0   6  -5    9.00    8.30
   0   6   5   13.10   13.40
   0   6  -5   15.00   10.30
   0   6   5  -17.00   12.20
   0  -6  -5    5.50    6.70
   0  -6   5   25.50   11.70
   0  -6  -5   20.70   10.00
   0  -6  -5   -0.50   12.30
   0  -6   5   -1.20   11.00
   0  -6  -5  -14.00   12.30
   0  -6   5   35.80   13.10
   0   6   6  234.08   30.80
   0   6   6  272.57   36.60
   0   6  -6  230.18   30.50
   0   6  -6  227.38   20.10
   0   6  -6  185.88   16.30
   0   6   6  177.48   26.50
   0   6   6  268.37   29.20
   0   6   6  193.38   30.30
   0  -6   6  238.38   29.30
   0  -6   6  208.08   38.70
   0  -6  -6  169.38   26.70
   0  -6  -6  241.18   28.20
   0  -6  -6  259.07   23.00
   0  -6  -6  233.28   32.40
   0  -6   6  256.87   29.60
   0  -6  -6  190.68   25.00
   0   6   7   24.70   12.60
   0   6   7    5.60   13.80
   0   6   7   -0.70   11.30
   0   6  -7  -18.30   17.50
   0   6   7  -28.30   12.90
   0   6   7    2.10   10.20
   0   6  -7   -6.10    5.90
   0  -6   7   -9.70    8.40
   0  -6  -7   -3.60   10.00
   0  -6  -7    4.20    8.00
   0  -6  -7   38.10   17.70
   0  -6   7   26.50   12.30
   0   6   8   18.10   15.80
   0   6  -8   -0.50   10.00
   0   6   8    4.00   10.40
   0   6   8    7.40   10.10
   0   6   8   -5.70   14.20
   0  -6   8   25.30   20.70
   0  -6   8   -2.90    9.30
   0  -6  -8   12.20    8.30
   0  -6  -8   11.30    7.90
   0   6   9    8.60   12.50
   0   6   9   -7.50    8.00
   0   6  -9   -0.30    7.60
   0  -6  -9    4.30    7.50
   0  -6  -9    5.60    6.60
   0  -6   9    4.70    6.00
   0   7   0   -5.30    6.10
   0  -7   0    4.30    5.80
   0  -7   0    1.40    4.80
   0   7  -1 2012.80   81.39
   0   7   1 2131.19   87.09
   0   7  -1 1996.30   78.59
   0   7  -1 2114.89   86.89
   0  -7  -1 2112.19   83.49
   0  -7   1 1947.01   86.59
   0  -7  -1 2020.40   82.99
   0  -7   1 2055.59   93.89
   0   7  -2   10.20    6.70
   0   7  -2   -0.80    6.00
   0   7  -2    5.00    4.80
   0  -7   2    3.80    9.00
   0  -7  -2   -1.50    4.90
   0  -7  -2   -5.40    6.70
   0  -7   2   -4.60    4.50
   0   7   3   91.19   17.90
   0   7   3  104.49   16.80
   0   7  -3  110.59   17.20
   0   7  -3  100.89   13.50
   0   7  -3  107.49   11.80
   0   7  -3  118.99   13.90
   0   7  -3   94.99   11.90
   0  -7  -3  125.29   14.60
   0  -7   3  101.29   11.90
   0  -7   3  135.89   17.30
   0  -7   3   92.29   20.90
   0  -7  -3  125.99   13.80
   0   7  -4  -14.30    8.00
   0   7  -4    3.50    7.50
   0   7  -4   20.70   11.90
   0   7   4   -3.20   14.80
   0   7   4   18.20   12.50
   0   7  -4   -9.10   12.20
   0   7   4    1.00   12.60
   0   7   4  -11.50   12.70
   0  -7   4    7.80    6.00
   0  -7  -4    1.90    6.80
   0  -7   4   -8.10   12.00
   0  -7   4    9.20    9.70
   0  -7  -4  -20.80   12.20
   0  -7  -4    9.30    7.40
   0   7   5  -14.20   10.20
   0   7  -5   -1.50    6.30
   0   7  -5  -15.80   14.10
   0   7   5    4.60   12.60
   0   7   5   -7.00   13.40
   0   7  -5   -2.30   10.20
   0   7   5   -3.60   10.20
   0   7  -5   11.90    9.30
   0   7   5   -6.40   11.00
   0  -7  -5    6.50    9.40
   0  -7   5  -13.10   18.10
   0  -7  -5  -11.30    7.10
   0  -7   5   -7.10   12.40
   0  -7   5    1.50   16.20
   0  -7  -5    1.20   10.60
   0   7   6  211.38   31.60
   0   7   6  207.08   27.00
   0   7   6  216.88   30.10
   0   7   6  226.98   29.50
   0   7   6  256.57   30.20
   0   7  -6  225.88   18.20
   0  -7   6  174.48   26.00
   0  -7  -6  234.18   22.80
   0  -7  -6  167.08   27.70
   0   7   7   32.20   16.00
   0   7   7   31.00   13.10
   0   7  -7   41.90   14.80
   0   7  -7   12.50   20.00
   0   7   7   13.80   15.90
   0   7   7   55.69   17.20
   0  -7   7   32.30   12.90
   0  -7  -7   33.00   11.20
   0  -7  -7   41.20   11.80
   0  -7   7   42.80   14.20
   0   7   8   20.00   11.70
   0   7   8   -0.50    9.90
   0   7  -8    9.10   12.00
   0  -7   8   -6.40    9.10
   0  -7  -8    2.30    6.90
   0  -7  -8    7.90    6.50
   0  -7   8  -12.20   10.60
   0   8   0 1278.47   60.59
   0  -8   0 1251.27   56.79
   0  -8   0 1307.67   56.99
   0   8  -1  285.77   22.90
   0   8   1  273.87   22.30
   0  -8   1  236.98   22.00
   0  -8   1  255.97   18.70
   0  -8  -1  241.68   18.70
   0  -8  -1  249.68   19.50
   0   8  -2   42.40    8.10
   0   8  -2   25.80    8.30
   0   8   2   35.20    9.80
   0  -8  -2   24.30    8.30
   0  -8  -2   29.20    8.80
   0  -8   2   40.40   10.90
   0  -8   2   42.20    8.20
   0   8   3    6.70   17.60
   0   8   3  -13.90   11.80
   0   8   3    9.90   12.90
   0   8  -3   11.10   10.10
   0   8  -3   23.90    8.90
   0   8   3    8.50    9.90
   0   8   3   23.00   13.20
   0   8  -3   12.60    7.20
   0  -8   3    2.20    9.70
   0  -8  -3   18.50    7.80
   0  -8   3   15.80    6.00
   0  -8   3   10.30   12.40
   0  -8  -3   15.30   14.30
   0   8   4   82.09   17.30
   0   8   4   55.39   15.30
   0   8   4   97.19   18.10
   0   8  -4   84.09   11.70
   0   8  -4   75.99   14.40
   0   8   4   95.89   20.10
   0   8  -4   76.59   15.10
   0   8   4   90.89   16.70
   0  -8   4  105.39   18.70
   0  -8  -4   53.09   15.90
   0  -8  -4   65.29   13.70
   0  -8   4   65.39    9.30
   0  -8  -4  117.99   15.90
   0  -8   4   88.59   14.90
   0   8   5   16.20   12.80
   0   8  -5   -5.20   12.30
   0   8   5    6.50   14.40
   0   8   5   15.60   14.40
   0   8  -5   21.60    8.20
   0   8   5   21.30   13.40
   0   8   5   18.90   11.20
   0  -8   5   -5.10   12.70
   0  -8   5    7.30   13.70
   0  -8  -5   17.30    9.70
   0  -8   5    7.40   10.70
   0  -8  -5   -0.60   10.00
   0  -8  -5  -10.00   11.80
   0   8   6  423.56   39.60
   0   8   6  502.25   44.50
   0   8  -6  370.26   38.00
   0   8   6  504.75   41.40
   0   8   6  495.25   37.80
   0   8  -6  449.16   23.40
   0  -8   6  480.75   38.40
   0  -8   6  453.65   38.50
   0  -8  -6  484.45   32.80
   0  -8  -6  471.65   35.20
   0  -8  -6  405.86   38.50
   0   8   7   33.80   18.20
   0   8  -7   32.70   12.50
   0   8   7   18.20   13.10
   0   8   7   30.60   12.10
   0   8   7   49.10   17.60
   0  -8   7   19.50   13.80
   0  -8  -7    4.40   10.60
   0  -8  -7   19.80   10.70
   0  -8   7    9.00   10.50
   0   8   8   -4.60    7.60
   0   8  -8    2.20    9.10
   0   8   8   -8.10    8.60
   0  -8   8   10.30   10.70
   0  -8  -8    7.30    6.40
   0  -8   8    5.30    8.10
   0  -8  -8    5.70    6.90
   0  -8  -8    5.70    9.60
   0   9   0    8.90   11.90
   0   9   0   -3.10    6.30
   0  -9   0   -5.60    5.80
   0  -9   0    2.80    5.80
   0  -9   0    3.70    8.40
   0   9   1  345.77   33.20
   0   9  -1  285.67   30.10
   0   9  -1  372.86   28.10
   0   9   1  398.46   29.10
   0  -9  -1  354.26   23.30
   0  -9   1  372.86   23.50
   0  -9  -1  329.67   24.40
   0  -9   1  345.77   27.00
   0   9  -2   90.59   15.80
   0   9   2   93.99   19.80
   0   9   2   78.69   19.40
   0   9  -2   77.19   16.30
   0   9   2   59.69   23.80
   0   9   2   96.19   18.50
   0   9  -2   82.59   15.80
   0  -9   2   76.59   14.40
   0  -9  -2   96.49   14.30
   0  -9  -2   87.19   14.10
   0  -9   2   84.29   12.20
   0   9  -3  122.19   13.20
   0   9  -3  126.39   19.00
   0   9   3  153.98   22.00
   0   9  -3  126.59   18.80
   0   9   3   97.49   23.20
   0   9   3   79.19   16.90
   0   9   3  136.29   20.20
   0   9  -3  129.49   16.60
   0  -9   3  116.49   13.20
   0  -9   3  103.39   18.90
   0  -9  -3  120.29   16.10
   0  -9   3  101.99   16.80
   0  -9  -3  102.19   15.80
   0  -9  -3  134.79   20.00
   0   9   4    1.70   12.30
   0   9   4   18.90   12.80
   0   9  -4   -9.40   10.70
   0   9  -4  -11.90    6.00
   0   9   4    1.30   12.60
   0   9  -4    2.40    8.50
   0   9   4   24.60   13.10
   0  -9  -4   -3.40    9.40
   0  -9  -4    4.70    8.90
   0  -9   4   -1.50    5.70
   0  -9   4    2.70   10.20
   0  -9   4   -5.60   13.70
   0   9   5  102.09   19.60
   0   9  -5   68.59   17.70
   0   9  -5   84.39   15.50
   0   9   5  121.19   23.00
   0   9   5   88.09   17.90
   0   9  -5   63.09    7.80
   0   9   5   54.39   14.40
   0  -9  -5   71.89   15.00
   0  -9  -5   70.69   15.90
   0  -9  -5   81.29   16.30
   0  -9   5  111.29   20.80
   0  -9   5   72.19   15.90
   0   9  -6   39.20   13.40
   0   9   6   21.40   14.50
   0   9   6   29.80   10.30
   0   9  -6  -11.70   32.30
   0   9   6   16.30   15.30
   0   9   6   29.70   14.30
   0  -9  -6   10.30    9.50
   0  -9  -6   19.10   12.40
   0  -9   6   14.00   13.40
   0  -9   6   27.10   14.10
   0   9   7   -4.70   11.10
   0   9   7   38.00   21.10
   0   9   7   21.20   11.90
   0   9  -7    8.90   11.40
   0  -9  -7   -4.70    7.80
   0  -9  -7   -3.00    6.40
   0  -9  -7    7.90   11.80
   0  -9   7    1.00   11.00
   0  -9   7    2.60   10.30
   0   9   8  -12.30    8.30
   0   9  -8  -22.40   10.00
   0   9   8   16.90   11.30
   0  -9   8    5.40    7.60
   0  -9  -8    2.20    5.90
   0  -9   8   -4.50    9.30
   0  10   0   63.49   16.60
   0  10   0   44.30   16.40
   0  10   0   47.60   14.10
   0  10   0   59.79   17.20
   0  10   0   71.89   16.40
   0 -10   0   35.50   11.20
   0 -10   0   45.80    9.90
   0  10   1  171.38   23.00
   0  10  -1  233.78   24.60
   0  10  -1  230.08   24.20
   0  10   1  219.98   25.80
   0  10   1  219.28   24.00
   0  10   1  221.28   28.10
   0  10  -1  243.38   32.60
   0 -10   1  182.68   17.60
   0 -10   1  211.18   23.00
   0 -10  -1  225.38   20.00
   0 -10   1  194.58   26.40
   0 -10   1  207.28   22.00
   0 -10  -1  221.38   21.60
   0  10   2  570.84   40.10
   0  10  -2  584.44   40.50
   0  10  -2  552.44   39.70
   0  10  -2  568.54   39.20
   0  10   2  499.95   41.90
   0  10   2  488.45   39.80
   0  10   2  517.35   39.50
   0 -10  -2  517.55   35.60
   0 -10  -2  519.25   34.90
   0 -10   2  534.05   31.30
   0 -10  -2  586.64   33.00
   0  10   3   24.30   12.50
   0  10   3   15.30   14.10
   0  10  -3   40.30   16.50
   0  10  -3   15.70   12.00
   0  10   3   22.00   11.70
   0  10   3   12.10   14.70
   0 -10  -3   10.20    9.10
   0 -10   3   14.90    6.20
   0 -10   3   40.70   23.80
   0 -10  -3   -6.00   15.60
   0 -10   3   38.90   11.80
   0 -10   3   12.60   14.50
   0 -10  -3   37.40   11.10
   0 -10  -3    7.60    7.80
   0  10   4   57.19   15.50
   0  10   4   33.30   14.60
   0  10   4   28.90   11.90
   0  10   4    9.10   15.60
   0  10   4   58.99   15.80
   0  10  -4   23.20   11.80
   0 -10  -4   14.00   13.70
   0 -10  -4   14.60   11.00
   0 -10  -4   27.20   15.00
   0 -10   4   32.60   14.00
   0 -10   4   29.20    8.00
   0 -10  -4   35.00   13.60
   0 -10   4   20.40   13.70
   0  10  -5   26.30   10.10
   0  10   5  -30.70   15.90
   0  10  -5   10.90   17.80
   0  10   5    2.50   15.10
   0  10   5   24.20   12.30
   0  10   5    1.90   11.70
   0  10   5   28.30   16.20
   0 -10   5   24.50   13.10
   0 -10   5  -52.89   23.30
   0 -10  -5   20.30   14.70
   0 -10  -5  -14.80   12.90
   0 -10  -5   -1.20    8.80
   0 -10  -5   27.20   11.60
   0 -10   5   11.70   13.60
   0  10   6    1.50   10.10
   0  10   6    6.90   12.70
   0  10   6    6.20   10.50
   0  10  -6   -6.00   13.70
   0  10  -6   11.00   14.50
   0 -10  -6   -6.40    8.50
   0 -10   6   14.50   12.20
   0 -10   6   -4.50    9.20
   0 -10  -6   21.40   12.10
   0 -10  -6    4.60    8.00
   0  10   7   -0.70   15.40
   0  10  -7   34.40   15.00
   0  10   7   20.80   12.40
   0  10   7   22.50   12.30
   0 -10   7   17.20   13.10
   0 -10  -7   34.30   15.20
   0 -10  -7   30.90    9.70
   0 -10  -7   16.90    7.60
   0 -10   7   27.60   11.50
   0  10   8    3.30    6.70
   0 -10  -8    2.00    4.50
   0 -10   8    2.60    8.30
   0 -10  -8   18.10   12.90
   0  11   0    0.10   11.10
   0  11   0   33.90   13.40
   0  11   0  -23.40   13.50
   0  11   0   -1.70   13.80
   0 -11   0   -9.00    8.50
   0 -11   0    3.40    6.40
   0 -11   0    3.30   14.30
   0 -11   0    3.40    9.60
   0  11   1   -8.20   11.40
   0  11  -1    3.20   12.80
   0  11   1   -2.60    9.50
   0  11   1  -19.50   10.60
   0  11   1   -6.40    9.70
   0  11  -1  -42.70   18.20
   0  11  -1   -0.70   12.40
   0  11   1    3.40   13.70
   0  11  -1   17.90   10.30
   0 -11  -1   12.40   10.40
   0 -11  -1   -0.40   10.00
   0 -11  -1   -9.90    7.40
   0 -11   1    2.30    8.90
   0 -11   1    8.50   13.10
   0 -11  -1    4.10    6.90
   0 -11   1   -2.10    5.50
   0  11   2   24.70   13.10
   0  11   2   13.20   12.70
   0  11  -2   39.90   19.10
   0  11   2    4.10   11.30
   0  11  -2    9.50   10.10
   0  11  -2   25.70   12.20
   0  11   2   16.90   12.20
   0 -11  -2  -16.60    9.30
   0 -11   2    7.20    9.50
   0 -11  -2   27.00   12.20
   0 -11  -2    5.90    7.40
   0 -11   2   18.80   15.90
   0 -11   2    8.40    6.60
   0  11   3  150.98   21.40
   0  11   3  195.18   29.10
   0  11   3  197.98   27.60
   0  11   3  224.08   32.70
   0 -11  -3  168.18   24.10
   0 -11  -3  196.18   21.70
   0 -11   3  261.87   30.40
   0 -11  -3  158.08   21.50
   0 -11   3  183.48   31.40
   0 -11   3  226.88   23.60
   0 -11   3  187.48   16.60
   0  11   4    7.80   13.00
   0  11   4    6.50   13.00
   0  11   4   25.70   14.60
   0  11  -4   18.20    8.60
   0 -11  -4  -13.00   12.30
   0 -11  -4    8.00    7.70
   0 -11   4    4.40   11.60
   0 -11  -4   16.60   15.40
   0 -11   4   -4.30   11.40
   0 -11  -4   -2.60    8.90
   0  11   5   39.20   23.60
   0  11   5   56.49   17.70
   0  11   5   38.90   14.70
   0  11   5   23.80   14.30
   0  11  -5   22.10    9.80
   0 -11   5   27.40   12.90
   0 -11  -5   24.50   11.40
   0 -11   5   19.20   12.10
   0 -11  -5   23.70   13.30
   0 -11  -5   26.00   10.10
   0 -11  -5   21.50   24.30
   0  11   6   12.70   15.80
   0  11   6    9.30   11.60
   0  11  -6   19.70   11.60
   0 -11   6   11.00   12.20
   0 -11   6    6.60   10.30
   0 -11  -6   10.80    9.80
   0 -11  -6   21.40   13.50
   0 -11  -6    2.70    7.80
   0  11   7   18.20   10.70
   0  11   7   27.00   16.20
   0  11   7   11.40   12.70
   0 -11   7    8.60    8.90
   0 -11  -7    3.90    6.70
   0 -11  -7    9.50   10.60
   0 -11  -7   10.50    6.70
   0 -11   7   19.90    8.70
   0  12   0   24.00   13.60
   0  12   0    3.70    8.10
   0  12   0    0.00   13.80
   0 -12   0   17.80   11.20
   0 -12   0    5.60    9.80
   0 -12   0   -0.60    6.00
   0  12   1  112.69   18.20
   0  12   1  110.99   20.30
   0  12  -1  118.09   21.50
   0  12  -1  105.79   22.60
   0  12   1   92.09   19.20
   0  12  -1   98.39   20.90
   0  12   1  113.59   24.20
   0  12  -1   95.89   19.90
   0 -12  -1   63.49   15.80
   0 -12  -1  131.09   16.70
   0 -12   1   92.99   20.20
   0 -12   1  100.09   19.70
   0 -12   1   70.49   12.90
   0 -12  -1   96.09   16.30
   0  12  -2  537.55   40.30
   0  12   2  526.95   45.10
   0  12   2  529.65   38.40
   0  12  -2  559.64   41.00
   0  12   2  442.26   36.00
   0  12  -2  459.75   46.60
   0  12   2  552.34   43.70
   0  12   2  486.55   40.80
   0 -12   2  523.25   36.20
   0 -12   2  572.84   40.30
   0 -12   2  492.25   39.50
   0 -12  -2  518.05   35.40
   0 -12  -2  521.35   34.90
   0 -12  -2  513.05   38.50
   0  12   3    5.10   14.00
   0  12   3   -4.90   11.30
   0  12   3  -16.20   20.30
   0  12  -3   -8.80    7.60
   0  12   3    0.90   17.50
   0  12   3   17.40   12.00
   0 -12   3   -5.20   10.20
   0 -12  -3   11.10   10.10
   0 -12   3    5.10   11.10
   0 -12  -3    5.80    7.90
   0 -12  -3   13.50   14.00
   0 -12   3    2.40    6.20
   0  12   4   34.80   19.70
   0  12   4   24.40   19.50
   0  12  -4   28.00   16.80
   0  12   4   31.60   19.10
   0 -12   4   20.30   18.60
   0 -12  -4   45.00   11.90
   0 -12  -4   32.90   19.90
   0 -12   4   29.80   15.70
   0 -12  -4   37.90   17.80
   0 -12  -4   53.09   20.80
   0  12  -5  -10.40    8.10
   0  12   5   16.40   14.60
   0  12   5   29.30   14.10
   0  12   5   -9.60   11.00
   0 -12   5  -13.90   10.00
   0 -12   5  -16.60   10.30
   0 -12  -5    7.20    7.80
   0 -12  -5    2.90   10.00
   0 -12  -5   24.80   15.60
   0  12   6   -8.50   11.10
   0  12   6   11.40   13.60
   0  12   6    3.60   10.10
   0  12  -6  -10.50   13.40
   0 -12   6    5.00   10.80
   0 -12   6    0.90   15.20
   0 -12  -6   19.80   11.40
   0 -12  -6    0.60    8.20
   0 -12  -6    7.60    7.00
   0  12   7   16.20    8.60
   0 -12   7   -2.30   11.20
   0 -12  -7   13.70    5.50
   0 -12  -7  -21.70    8.70
   0 -12  -7    9.50    9.00
   0 -12   7    0.50    7.90
   0  13   0   19.70   13.30
   0  13   0    2.10    9.10
   0  13   0    2.80   20.60
   0  13   0  -23.20   13.00
   0 -13   0   21.60   13.40
   0 -13   0   -4.90   11.30
   0 -13   0    4.30    6.50
   0  13  -1   -4.80    7.50
   0  13   1   -4.30   18.90
   0  13  -1   23.90   20.30
   0  13   1   -4.60    9.50
   0  13  -1   13.00   12.30
   0  13   1    7.00   14.80
   0  13  -1   19.60   29.20
   0  13   1    9.80   12.40
   0 -13  -1    2.70    7.00
   0 -13  -1   16.60   13.50
   0 -13   1    6.40    9.00
   0 -13   1    3.60    7.10
   0 -13   1  -13.60   12.10
   0 -13  -1   15.70   10.20
   0 -13  -1   -1.40   11.90
   0  13   2    8.20   15.70
   0  13   2   35.60   13.10
   0  13   2   55.89   13.20
   0  13   2   57.09   16.10
   0  13   2   59.59   20.80
   0  13  -2   26.90   12.60
   0 -13   2   24.60   13.30
   0 -13  -2   22.60    8.90
   0 -13   2   23.10    8.30
   0 -13   2   43.20   15.80
   0 -13  -2   41.10   13.30
   0 -13  -2   26.10   15.20
   0  13  -3    9.90   11.20
   0  13   3    5.90   15.10
   0  13   3   -3.50   12.10
   0  13   3   11.30   13.60
   0  13   3   -1.80   15.50
   0 -13   3   22.70   15.20
   0 -13   3  -10.50   13.20
   0 -13  -3    5.10    8.20
   0 -13  -3    1.30   14.20
   0 -13  -3    4.10   10.90
   0  13  -4   40.90   14.70
   0  13   4   24.10   14.90
   0  13   4   27.40   12.70
   0  13   4   28.70   13.70
   0 -13  -4   38.80   10.20
   0 -13   4   51.59   15.10
   0 -13  -4   33.90   10.60
   0 -13   4   59.29   24.00
   0  13   5  519.25   38.00
   0  13  -5  410.66   32.00
   0  13   5  443.16   39.30
   0  13   5  421.66   38.80
   0 -13  -5  343.67   45.60
   0 -13   5  523.55   36.20
   0 -13  -5  483.05   30.90
   0 -13  -5  429.96   34.20
   0 -13   5  469.75   33.40
   0 -13  -5  438.76   28.90
   0  13   6   58.39   13.10
   0  13   6   31.10   11.60
   0 -13   6   26.20   10.70
   0 -13  -6   22.30    7.20
   0 -13  -6   33.60   15.20
   0 -13  -6   33.00    7.90
   0 -13   6   47.20   12.20
   0  14   0  224.58   25.80
   0  14   0  166.98   30.60
   0  14   0  165.48   41.00
   0 -14   0  249.78   28.40
   0 -14   0  208.28   19.90
   0 -14   0  204.68   28.10
   0  14   1   -9.20   18.10
   0  14   1  -23.00   18.50
   0  14  -1    2.10    7.60
   0  14  -1   33.40   21.70
   0 -14  -1   27.00   21.40
   0 -14  -1    4.60   12.80
   0 -14  -1   -5.20   10.90
   0 -14   1   -7.00   15.20
   0 -14  -1   -1.10    6.70
   0 -14   1   -9.10   10.80
   0 -14   1    1.80    6.50
   0  14   2  120.39   26.10
   0  14   2  100.69   18.40
   0  14   2   83.39   20.80
   0  14   2   59.49   15.10
   0 -14  -2   83.69   15.90
   0 -14   2  100.49   19.00
   0 -14   2   85.29   11.70
   0 -14  -2  104.59   23.30
   0 -14   2  123.89   21.10
   0 -14   2   85.39   18.50
   0 -14  -2  144.39   24.80
   0 -14  -2   92.99   14.70
   0  14  -3   23.40   10.10
   0  14   3   50.09   15.40
   0  14   3   46.00   13.90
   0  14   3   26.60   16.40
   0 -14  -3   16.80   10.70
   0 -14  -3   35.40   11.00
   0 -14   3   -6.00   15.40
   0 -14  -3   27.60   16.10
   0 -14   3   35.30   11.70
   0  14   4   -8.30   11.00
   0  14  -4    0.30    7.60
   0  14   4   15.40   16.60
   0  14   4   36.30   17.10
   0 -14  -4   19.60    9.40
   0 -14  -4    4.70    7.40
   0 -14   4    6.60   10.50
   0 -14  -4   10.30   12.40
   0 -14   4   19.50   10.90
   0  14  -5   10.60    8.00
   0  14   5   -4.00    9.00
   0  14   5    6.30   15.30
   0 -14  -5   -5.70    8.60
   0 -14  -5    7.90    8.10
   0 -14  -5   -1.00    8.50
   0 -14   5  -10.30   10.40
   0 -14   5    0.80    9.80
   0  14   6   10.00    7.60
   0 -14  -6   -9.70    8.00
   0 -14   6   42.40   15.10
   0 -14   6    8.80    8.10
   0 -14  -6    0.60    4.90
   0  15   0   60.79   26.30
   0  15   0   37.30   14.30
   0 -15   0   26.30   13.20
   0 -15   0   28.20   12.90
   0  15   1   77.69   16.60
   0  15   1  107.89   21.90
   0  15  -1   59.79   12.90
   0  15   1   84.79   16.50
   0 -15  -1   84.89   17.40
   0 -15   1  131.29   25.80
   0 -15  -1   88.59   18.00
   0 -15  -1   70.69   12.80
   0 -15   1   73.29   12.00
   0 -15   1   61.09   19.70
   0  15  -2  -11.60    7.30
   0  15   2    2.20   12.50
   0  15   2    5.60   10.10
   0  15   2  -14.00   12.20
   0 -15  -2   -9.20    8.00
   0 -15  -2   13.40   14.10
   0 -15  -2    2.50    6.50
   0 -15  -2    2.10   11.60
   0 -15   2    4.60   10.70
   0 -15   2   22.80   13.00
   0  15  -3   23.90   11.40
   0  15   3   15.90   11.30
   0  15   3   34.40   16.00
   0 -15   3   10.10   11.50
   0 -15  -3   15.70    9.20
   0 -15  -3   16.40   13.10
   0 -15  -3  -10.70   10.50
   0 -15  -3   12.80    7.50
   0 -15   3   24.70   20.80
   0  15   4   40.60   13.60
   0  15  -4   43.50   11.60
   0 -15  -4   18.10   11.50
   0 -15  -4   36.40    9.60
   0 -15  -4   37.00   18.40
   0 -15   4   32.60   13.00
   0 -15  -4   57.39   16.40
   0 -15   4   35.20   17.10
   0  15  -5   50.59    9.30
   0  15   5   30.60   11.40
   0 -15  -5   33.90    7.60
   0 -15  -5   20.90    9.70
   0 -15  -5   41.60   11.20
   0 -15   5   34.70   10.20
   0  16   0   25.50   11.00
   0 -16   0   46.20   17.30
   0 -16   0   32.30   13.70
   0 -16   0   12.60   10.60
   0  16  -1    5.70    9.30
   0  16   1   14.10   19.50
   0  16   1    6.30    8.70
   0  16   1  -12.50   15.10
   0 -16   1   39.50   15.70
   0 -16  -1   -0.30    6.00
   0 -16   1   -3.00   10.00
   0 -16  -1    1.40   10.20
   0 -16   1  -13.90    9.40
   0 -16  -1   18.80   12.80
   0  16   2   30.00   16.00
   0  16   2    8.60   10.70
   0  16  -2   13.20    9.30
   0 -16   2    5.60   10.70
   0 -16   2   -6.80   13.20
   0 -16  -2   13.70    6.70
   0 -16  -2  -27.30   14.90
   0 -16  -2    0.60   10.00
   0  16   3    3.50   10.80
   0  16  -3   -0.10    6.30
   0 -16  -3  -14.80    7.60
   0 -16   3   -4.80    9.10
   0 -16   3   19.10   17.40
   0 -16  -3    4.10    8.00
   0 -16  -3  -10.90    8.00
   0  16   4   23.20   11.40
   0  16  -4   21.50    7.30
   0 -16  -4   16.60    8.00
   0 -16  -4   13.60    9.20
   0 -16   4   19.30    7.90
   0  17   0   -0.50    5.90
   0 -17   0  -26.70   12.50
   0 -17   0   -2.40   10.90
   0 -17   0   -1.80    8.30
   0  17   1   14.40    9.10
   0  17  -1   19.80    7.90
   0 -17   1   47.60   11.80
   0 -17  -1   44.70   13.60
   0 -17   1  -13.10   11.90
   0 -17  -1   42.70   11.80
   0 -17   2   19.40    9.90
   0 -17  -2   29.40   11.00
   0 -17  -2   28.30    9.90
   0  17  -3   17.10    6.90
   0 -17  -3    4.20   10.30
   0 -17   3   17.20    9.00
   0 -17  -3    9.30    8.60
   0  18   0   21.70    7.30
   0 -18   0   19.60    7.90
   0  18  -1    0.70    5.60
  -1   0   9  -15.40   10.20
   1   0  -9  -12.20   15.60
   1   0  -9   -5.70    8.00
   1   0  -8   -6.20   12.00
  -1   0   8   45.00   18.90
  -1   0   8   11.00    9.20
   1   0  -8    0.10    7.90
  -1   0   8   12.60   10.90
   1   0  -8    3.20   11.00
   1   0  -7   16.80   15.10
   1   0  -7   -0.20    8.00
   1   0  -7   -1.10    6.40
   1   0  -7    6.30   13.40
  -1   0   7   12.00   12.50
  -1   0   7    6.60   11.20
  -1   0   6   45.10   17.70
   1   0  -6   -6.70   10.40
   1   0  -6    9.00    8.60
   1   0  -6  -13.60   10.30
  -1   0   6   18.50   19.40
  -1   0   6   -7.00   13.10
  -1   0   6   11.70   14.30
   1   0  -6    2.00    6.20
  -1   0   6    6.10   12.30
  -1   0   5  -14.90   12.90
  -1   0   5   18.80   13.60
   1   0  -5    2.70    9.30
   1   0  -5   -7.50    9.50
   1   0  -5    8.30    5.80
  -1   0   5    9.30   11.40
   1   0  -5    3.10    6.30
  -1   0   5    2.50   13.50
   1   0  -4  114.59   15.40
   1   0  -4  100.09   12.50
   1   0  -4  100.49   14.80
   1   0  -4  105.89   12.50
   1   0  -3    3.40    5.70
   1   0  -3    1.70    4.40
   1   0  -3   -1.80    3.90
   1   0  -2    6.10    4.10
   1   0  -2    0.60    4.70
   1   0  -2    2.90    4.20
   1   0  -1   -3.40    3.60
   1   0  -1   -2.50    2.30
   1   0  -1   -1.90    2.20
   1   0   0 2999.50  109.79
  -1   0  -1    0.20    1.50
   1   0   1    5.60    2.40
  -1   0  -2    6.50    4.70
  -1   0  -2    4.80    3.60
  -1   0  -3    0.10    5.30
  -1   0  -3    4.20    3.90
  -1   0  -4  773.02   36.60
  -1   0  -4  767.32   40.30
  -1   0  -4  720.83   36.00
   1   0   4  777.92   41.40
  -1   0  -5    2.70    6.60
   1   0   5    0.70   10.10
  -1   0  -5    4.00    6.20
   1   0   5    5.30   11.20
  -1   0  -5   -4.20    6.50
   1   0   5   20.30   19.70
   1   0   5  -29.00   14.20
   1   0   5    0.10    8.00
   1   0   6  232.88   27.20
   1   0   6  180.68   24.80
   1   0   6  187.48   25.20
   1   0   6  180.18   26.60
  -1   0  -6  221.08   25.20
  -1   0  -6  169.68   22.30
  -1   0  -6  155.98   20.30
   1   0   6  216.58   29.60
  -1   0  -6  196.58   19.40
   1   0   6  147.39   22.20
   1   0   7  -14.10   12.50
  -1   0  -7   -1.60    8.70
  -1   0  -7  -21.30   13.30
   1   0   7    7.60   15.40
  -1   0  -7  -37.70   14.60
   1   0   7    8.80   10.10
   1   0   7   -0.70   11.90
   1   0   7   20.80   12.60
  -1   0  -7    2.50    6.90
   1   0   7    1.00   14.50
   1   0   8    4.10   15.20
   1   0   8  -15.70   19.30
  -1   0  -8    5.40    7.10
  -1   0  -8    9.60    8.20
   1   0   8   14.40   13.40
  -1   0  -8   15.60   12.50
   1   0   8   19.60   12.60
   1   0   9  -18.40   14.70
  -1   0  -9    9.80    6.20
  -1   0  -9   12.00    9.60
   1   0   9   -3.70    7.30
  -1   1   9  -12.40    9.40
   1   1  -9    5.10    9.30
  -1   1   9  -18.10    8.40
  -1  -1   9   -6.30   12.40
   1  -1  -9   -5.20    9.80
   1   1  -8   11.50   12.10
   1   1  -8   20.90    8.80
  -1   1   8    0.50   11.20
   1   1  -8    1.60   18.90
  -1   1   8   56.59   21.00
   1  -1  -8   15.80   12.30
   1  -1  -8   -1.10   11.60
   1  -1  -8   19.50    8.40
  -1  -1   8   11.30    9.70
  -1  -1   8   15.70   11.50
  -1  -1   8   43.60   19.90
   1  -1  -8    6.60   19.00
   1   1  -7  120.79   14.60
   1   1  -7  138.19   17.30
   1   1  -7  104.09   21.60
  -1   1   7  150.48   24.50
  -1   1   7  121.99   21.40
  -1   1   7  134.29   22.70
  -1   1   7   99.99   21.50
   1   1  -7  128.29   25.20
  -1  -1   7  114.19   20.60
   1  -1  -7  117.19   17.70
  -1  -1   7  119.19   22.00
   1  -1  -7  136.29   15.90
   1  -1  -7  154.58   25.70
   1  -1  -7  144.49   29.00
   1   1  -6    3.20    6.30
   1   1  -6   15.60   10.90
   1   1  -6   27.10    9.80
  -1   1   6  -12.00   17.30
  -1   1   6    1.30   11.50
   1   1  -6   15.70   10.20
  -1   1   6    0.10   12.00
  -1   1   6   44.20   16.20
  -1   1   6   15.70   14.20
   1  -1  -6   14.20   10.20
   1  -1  -6   -5.60    9.60
   1  -1  -6   -1.20    6.40
  -1  -1   6    9.80   12.80
  -1  -1   6   16.50   13.90
  -1  -1   6    8.80   12.70
   1  -1  -6   11.80    8.60
  -1  -1   6   34.00   11.00
  -1   1   5   23.10   13.50
   1   1  -5   30.80    9.60
  -1   1   5   54.29   15.30
  -1   1   5   24.70   12.70
   1   1  -5   16.30    7.40
   1   1  -5    8.00    5.70
   1   1  -5   14.80    9.80
  -1  -1   5   28.90   11.30
   1  -1  -5   10.20    7.40
  -1  -1   5   24.10    6.70
   1  -1  -5   -5.30    9.80
   1  -1  -5   12.60    7.20
  -1  -1   5   48.00   14.20
   1  -1  -5   12.30    9.60
   1   1  -4   15.30    8.20
   1   1  -4   13.00    6.20
   1   1  -4   20.70    7.80
   1   1  -4   16.10    6.40
   1  -1  -4   15.30    6.40
   1  -1  -4   26.90    7.80
  -1  -1   4   14.50    6.30
   1  -1  -4    6.80    6.20
   1  -1  -4   18.30    8.70
   1   1  -3 1347.47   57.69
   1   1  -3 1350.96   57.89
   1   1  -3 1322.87   54.39
   1  -1  -3 1312.77   54.39
   1  -1  -3 1278.67   57.29
   1  -1  -3 1322.07   56.79
   1   1  -2  369.06   19.30
   1   1  -2  393.86   20.90
   1  -1  -2  370.36   21.00
   1  -1  -2  383.86   18.90
   1  -1  -2  387.06   20.50
   1   1  -1 1171.88   45.80
   1   1  -1 1135.39   44.40
   1   1  -1 1144.99   45.90
   1  -1  -1 1165.18   44.90
   1  -1  -1 1173.08   45.70
   1  -1  -1 1228.58   46.40
  -1   1   0 1098.09   43.50
   1   1   0 1204.28   43.70
   1  -1   0 1173.18   44.10
   1  -1   0 1199.18   44.40
  -1   1  -1  745.93   29.90
   1   1   1  735.23   28.50
   1  -1   1  722.83   30.40
  -1   1  -2  162.68   10.90
  -1   1  -2  163.78   12.90
  -1   1  -2  169.18   12.20
  -1  -1  -2  159.18   12.30
  -1  -1  -2  175.08   10.00
  -1   1  -3  281.27   22.50
  -1   1  -3  245.58   18.60
  -1   1  -3  249.08   15.90
  -1  -1  -3  245.18   15.10
  -1  -1  -3  264.87   18.10
   1   1   4   69.69   22.00
  -1   1  -4   62.49   16.30
  -1   1  -4   56.39   11.90
  -1   1  -4   53.29    9.00
   1  -1   4   55.79   12.90
  -1  -1  -4   63.69   11.70
  -1  -1  -4   70.19   10.10
  -1  -1  -4   73.79   11.20
   1   1   5  135.49   19.20
  -1   1  -5  121.89   16.90
   1   1   5  143.39   23.90
   1   1   5  122.09   21.00
  -1   1  -5  122.69   18.90
   1   1   5  132.09   19.80
   1   1   5  101.19   23.20
   1  -1   5  150.48   19.90
   1  -1   5  120.59   19.90
  -1  -1  -5  127.59   15.30
   1  -1   5  115.99   20.80
   1  -1   5  108.19   18.50
  -1  -1  -5  101.49   14.70
  -1  -1  -5  137.49   19.40
   1   1   6  108.09   17.60
  -1   1  -6   91.19   16.50
   1   1   6  121.99   21.60
   1   1   6  160.48   23.30
   1   1   6  123.59   22.20
   1   1   6  109.19   18.80
  -1   1  -6  122.29   20.40
  -1   1  -6   92.99   16.30
   1   1   6   79.39   19.60
  -1  -1  -6  128.09   17.90
   1  -1   6  111.39   19.40
  -1  -1  -6  138.69   22.30
   1  -1   6  147.29   21.30
  -1  -1  -6  148.59   16.80
   1  -1   6   80.29   18.40
   1  -1   6  108.49   19.90
  -1  -1  -6  117.39   17.60
   1  -1   6   98.19   18.50
  -1   1  -7  150.88   18.00
  -1   1  -7  141.39   28.50
   1   1   7  119.49   21.50
   1   1   7  156.08   22.80
  -1   1  -7  144.49   21.70
   1   1   7  151.18   24.90
   1   1   7  215.88   32.50
   1   1   7  142.99   21.80
   1  -1   7  136.69   21.10
  -1  -1  -7  177.98   21.30
  -1  -1  -7  114.29   20.40
   1  -1   7  160.08   25.50
  -1  -1  -7  205.08   29.30
   1  -1   7  129.89   22.70
   1  -1   7  149.79   24.00
  -1  -1  -7  170.28   19.20
   1  -1   7  151.88   22.30
   1  -1   7  127.19   20.10
   1   1   8   -2.80   14.30
   1   1   8  -14.80   17.20
   1   1   8    4.90    9.90
  -1   1  -8    8.00    7.50
  -1   1  -8    3.40    7.10
   1   1   8  -18.70   11.00
  -1   1  -8    0.40   10.20
   1   1   8   -5.60   11.70
  -1  -1  -8    2.60    7.20
   1  -1   8   26.00   18.00
   1  -1   8  -24.40   19.40
  -1  -1  -8    4.10    8.20
   1  -1   8   47.90   28.10
   1  -1   8   -7.70   11.00
   1  -1   8   -2.20    8.70
  -1  -1  -8    5.40   10.60
  -1   1  -9    4.80    9.50
  -1   1  -9    2.20    5.60
   1   1   9    5.10    7.50
   1   1   9  -22.90   13.70
   1  -1   9    6.60    7.00
  -1  -1  -9    4.80    6.00
  -1  -1  -9   10.50   11.00
   1  -1   9   -9.60   14.70
   1   2  -9   11.10   12.60
   1   2  -9    0.00   11.10
  -1   2   9    8.70    9.10
   1  -2  -9    5.20    8.60
  -1  -2   9    3.00   11.40
   1  -2  -9   11.20   11.10
   1   2  -8   55.79   21.70
   1   2  -8   31.90   12.50
  -1   2   8   25.60   13.80
   1   2  -8   24.00    8.60
  -1   2   8   20.10   11.30
  -1   2   8   70.79   31.20
   1  -2  -8   21.00   11.10
   1  -2  -8   26.80   13.70
   1  -2  -8   18.90   10.20
  -1  -2   8   33.40   19.10
  -1  -2   8   11.80    9.00
  -1  -2   8    5.60   13.10
  -1   2   7   41.30   12.80
  -1   2   7   52.29   19.00
  -1   2   7   12.50   12.80
  -1   2   7   34.20   16.70
  -1   2   7   31.60   16.70
   1   2  -7   39.30   24.10
   1   2  -7   31.50    9.40
   1  -2  -7   44.20   12.80
   1  -2  -7   44.10   18.70
   1  -2  -7    9.90   14.40
  -1  -2   7   47.80   17.50
  -1  -2   7   28.70   13.30
  -1  -2   7    7.70   14.00
   1  -2  -7   34.80   10.20
   1   2  -6   22.90    8.10
   1   2  -6   31.40   19.90
  -1   2   6   -4.10   12.20
  -1   2   6   16.10   13.50
  -1   2   6   30.70   13.40
   1   2  -6   41.90   10.40
   1   2  -6   15.90   13.50
  -1   2   6   14.80   15.10
  -1   2   6  -21.80   18.40
  -1  -2   6   44.10   16.50
  -1  -2   6  -12.50   15.00
   1  -2  -6   30.10   14.60
   1  -2  -6   24.80   15.30
   1  -2  -6    8.90   15.50
   1  -2  -6   17.00    8.10
  -1  -2   6   40.20   15.50
   1  -2  -6   38.40   11.30
  -1  -2   6   28.50   12.70
  -1   2   5  -11.50   13.20
  -1   2   5   17.80   13.20
   1   2  -5   10.00    8.20
  -1   2   5  -11.60   15.20
  -1   2   5    7.50   11.20
   1   2  -5    3.20    6.10
  -1  -2   5   12.80    6.60
   1  -2  -5   11.80    7.70
   1  -2  -5    4.90    6.60
   1  -2  -5   10.40    8.20
   1  -2  -5   18.40    9.50
   1   2  -4  324.57   24.10
   1   2  -4  316.27   20.50
   1   2  -4  308.17   23.90
   1  -2  -4  318.07   25.40
   1  -2  -4  330.07   21.20
   1  -2  -4  325.97   21.20
   1  -2  -4  349.57   23.90
  -1  -2   4  323.97   18.90
  -1   2   3  280.07   16.50
   1   2  -3  294.67   17.40
   1   2  -3  304.87   20.20
   1   2  -3  261.07   19.80
   1  -2  -3  285.67   17.90
   1  -2  -3  294.17   19.80
   1  -2  -3  278.37   19.40
   1   2  -2  380.66   20.90
   1   2  -2  390.16   21.10
   1   2  -2  377.06   19.00
   1  -2  -2  358.06   20.80
   1  -2  -2  393.16   19.20
   1  -2  -2  378.96   19.80
   1   2  -1 5871.81  218.78
   1   2  -1 6030.10  217.38
   1   2  -1 6113.59  219.48
  -1   2   1 5734.73  218.08
   1  -2  -1 5945.91  218.38
   1  -2  -1 6106.79  220.08
   1  -2  -1 6058.89  218.48
  -1   2   0 1121.59   44.40
   1   2   0 1151.78   43.20
  -1   2   0 1184.18   45.90
   1  -2   0 1165.38   44.60
   1  -2   0 1188.58   44.70
  -1  -2   0 1186.78   42.50
   1  -2   0 1170.68   45.60
  -1  -2   0 1132.09   42.50
  -1   2  -1  598.74   25.20
  -1   2  -1  546.95   23.50
   1   2   1  574.84   23.10
  -1  -2  -1  560.54   22.20
  -1  -2  -1  498.15   20.90
  -1  -2  -1  527.05   22.80
  -1   2  -2  115.49   11.60
  -1   2  -2  110.29   11.20
  -1   2  -2  114.79   10.10
  -1  -2  -2  118.79    8.30
  -1  -2  -2  112.29   10.40
  -1   2  -3    6.10    9.40
  -1   2  -3    6.30    4.50
  -1  -2  -3    2.30    4.70
  -1   2  -4  692.73   38.20
   1   2   4  699.03   39.50
  -1   2  -4  683.03   34.50
  -1   2  -4  653.03   34.00
  -1  -2  -4  704.63   34.00
   1  -2   4  692.43   38.30
  -1  -2  -4  717.53   37.70
  -1  -2  -4  675.03   34.60
   1   2   5  340.37   34.00
   1   2   5  363.66   33.30
   1   2   5  366.46   30.10
  -1   2  -5  384.16   24.60
   1   2   5  326.27   32.90
   1   2   5  396.26   34.90
   1   2   5  405.76   34.00
  -1   2  -5  412.16   26.50
  -1   2  -5  346.37   30.80
  -1  -2  -5  385.86   25.50
   1  -2   5  357.76   35.40
   1  -2   5  414.76   28.40
   1  -2   5  477.55   50.99
  -1  -2  -5  418.96   29.60
   1  -2   5  363.26   33.10
  -1   2  -6   44.70   13.60
   1   2   6   64.29   18.30
   1   2   6   61.89   15.20
   1   2   6   57.19   15.80
  -1   2  -6   37.20   12.10
  -1   2  -6   71.19   15.10
   1   2   6   54.49   16.70
   1  -2   6   71.59   17.50
   1  -2   6   46.30   15.40
   1  -2   6   67.29   22.50
  -1  -2  -6   69.29   12.10
   1  -2   6   74.99   16.00
  -1  -2  -6   70.79   18.50
   1  -2   6   61.49   17.50
  -1  -2  -6   66.79   14.00
  -1  -2  -6   61.59   13.40
   1   2   7   49.50   16.60
  -1   2  -7   63.09   23.20
   1   2   7  100.99   23.40
   1   2   7   97.59   17.60
   1   2   7   61.59   15.50
  -1   2  -7   82.09   21.30
   1   2   7   87.89   17.70
  -1   2  -7  110.79   15.10
  -1   2  -7  105.59   17.10
   1  -2   7   65.79   20.90
   1  -2   7  129.29   20.50
  -1  -2  -7   93.79   14.50
   1  -2   7  100.49   18.30
   1  -2   7   75.59   15.20
   1  -2   7   55.59   15.40
  -1  -2  -7  118.89   18.00
  -1  -2  -7   56.89   15.60
   1   2   8   41.10   18.20
   1   2   8   37.20   16.20
   1   2   8   18.00   10.50
  -1   2  -8   16.30    9.80
   1   2   8   37.90   14.90
   1   2   8   29.00   13.80
  -1   2  -8   16.00    8.40
  -1  -2  -8   20.30    8.20
  -1  -2  -8   32.20   11.10
  -1  -2  -8    4.00   11.40
   1  -2   8   21.70   13.30
   1  -2   8   36.20   11.00
   1   2   9   13.90    9.40
  -1   2  -9   22.40   12.20
   1   2   9   15.70   12.90
  -1   2  -9   17.40    5.90
   1  -2   9   -0.60   17.40
  -1  -2  -9   14.60    6.90
  -1  -2  -9   12.50   10.20
   1  -2   9   28.90    8.90
  -1   3   9    5.80    9.40
   1   3  -9    7.60   10.10
   1  -3  -9  -10.80    7.80
  -1  -3   9   12.40    8.30
   1  -3  -9  -10.50    8.10
   1   3  -8   10.80    6.00
  -1   3   8   36.90   19.80
  -1   3   8   16.90   12.40
  -1   3   8   -5.10    9.20
   1   3  -8    4.00    9.10
   1  -3  -8    5.30   12.70
   1  -3  -8    5.80    8.80
  -1  -3   8   15.40   12.20
  -1  -3   8  -10.40   16.70
   1  -3  -8    7.10    8.10
  -1  -3   8    2.20   12.80
   1   3  -7  132.59   15.90
  -1   3   7   84.69   21.70
   1   3  -7  181.48   29.30
  -1   3   7  147.79   23.30
  -1   3   7  152.98   23.60
   1   3  -7   88.09   11.80
  -1   3   7  113.99   21.50
  -1   3   7   98.99   18.20
  -1  -3   7  138.79   21.80
  -1  -3   7  162.38   23.50
   1  -3  -7   99.99   20.10
   1  -3  -7  124.39   18.80
   1  -3  -7  101.89   19.40
  -1  -3   7  118.99   19.90
   1  -3  -7  103.59   15.80
   1   3  -6   18.40   13.20
  -1   3   6   12.00   11.20
  -1   3   6   27.90   15.10
  -1   3   6   51.79   18.10
   1   3  -6   14.60    7.30
  -1   3   6   19.40   13.40
  -1   3   6   -2.40   11.60
   1  -3  -6    8.10    7.20
   1  -3  -6    6.80   10.90
   1  -3  -6   10.50   11.00
  -1  -3   6   35.50   17.30
  -1  -3   6   -0.20   12.90
  -1  -3   6   15.50   14.10
   1  -3  -6    7.80   11.20
   1  -3  -6   13.20   14.00
   1   3  -5    6.40    9.50
  -1   3   5   42.30   16.00
   1   3  -5   16.80    8.30
   1   3  -5    1.90    9.80
  -1   3   5   42.90   11.10
  -1   3   5   26.40   15.20
  -1   3   5    0.00   12.70
   1   3  -5   16.40    7.40
   1  -3  -5   24.30   11.80
  -1  -3   5    5.30   12.70
   1  -3  -5   17.90    7.60
   1  -3  -5   12.20   12.00
  -1  -3   5   12.40   12.00
   1  -3  -5    2.80    8.60
  -1   3   4    5.70    9.50
   1   3  -4    6.60    7.80
   1   3  -4    0.40    5.20
   1   3  -4   15.60    7.20
   1  -3  -4    8.80    7.00
  -1  -3   4    5.50    5.80
   1  -3  -4   17.30    8.20
   1  -3  -4   11.70    6.60
   1  -3  -4    3.10   12.40
  -1   3   3  103.49   10.00
   1   3  -3  102.59   13.20
   1   3  -3   88.89   11.30
   1   3  -3   72.69   10.90
   1  -3  -3   99.09   12.40
   1  -3  -3  103.39   11.80
   1  -3  -3   88.19   12.90
   1   3  -2  684.23   29.20
  -1   3   2  634.64   28.50
   1   3  -2  636.74   31.40
   1   3  -2  697.03   31.60
   1  -3  -2  621.64   30.90
   1  -3  -2  667.63   29.80
   1  -3  -2  651.53   29.70
  -1   3   1 2288.27   87.09
   1   3  -1 2450.55   87.69
   1   3  -1 2353.86   88.89
   1  -3  -1 2285.87   87.49
   1  -3  -1 2325.07   89.19
   1  -3  -1 2192.68   86.69
  -1   3   0 7621.94  284.37
   1   3   0 7883.71  284.57
  -1   3   0 7682.13  286.37
   1  -3   0 7923.21  284.77
  -1  -3   0 7856.31  283.47
   1  -3   0 7753.92  284.07
  -1  -3   0 8011.50  283.27
  -1   3  -1   11.50    4.50
  -1   3  -1    3.50    4.70
   1   3   1   15.60    3.90
  -1  -3  -1    8.20    2.60
  -1  -3  -1    7.10    3.10
  -1  -3  -1    9.20    2.70
  -1   3  -2  128.09   10.90
  -1   3  -2  113.39   11.40
  -1   3  -2  100.59   11.50
  -1  -3  -2  128.29    8.90
  -1  -3  -2  109.19    9.50
  -1   3  -3  612.94   31.90
  -1   3  -3  586.24   32.20
  -1   3  -3  585.04   29.00
  -1  -3  -3  560.24   30.30
  -1  -3  -3  594.74   28.00
  -1   3  -4   67.49   10.40
   1   3   4   79.39   15.50
  -1   3  -4   54.69   10.50
  -1   3  -4   87.39   11.10
   1  -3   4   83.59   14.00
  -1  -3  -4   79.79   11.10
  -1  -3  -4   90.49   13.00
  -1   3  -5   91.09   13.30
   1   3   5  103.99   19.90
   1   3   5   99.39   20.10
  -1   3  -5  101.09   13.30
   1   3   5  141.69   22.10
   1   3   5   95.59   18.50
   1   3   5   79.19   17.30
   1   3   5   85.29   17.20
  -1   3  -5   96.29   18.20
   1  -3   5  109.69   19.70
  -1  -3  -5  105.49   15.00
  -1  -3  -5  133.89   17.70
   1  -3   5  100.79   18.20
   1  -3   5   93.69   15.80
   1  -3   5   89.79   19.30
  -1  -3  -5  128.89   16.40
   1   3   6  122.79   21.10
  -1   3  -6  155.08   21.90
   1   3   6  133.49   27.10
  -1   3  -6  106.79   17.00
   1   3   6  143.99   26.10
   1   3   6   96.79   21.90
  -1   3  -6   94.19   16.20
   1  -3   6  100.59   17.90
  -1  -3  -6  126.79   18.20
   1  -3   6   88.09   17.90
  -1  -3  -6  103.29   17.70
   1  -3   6  129.69   20.30
  -1  -3  -6   88.39   16.60
   1  -3   6  181.18   52.29
   1   3   7  150.28   24.00
   1   3   7  176.28   30.20
   1   3   7  116.79   20.20
  -1   3  -7  132.59   19.10
   1   3   7  113.79   20.40
   1   3   7  169.48   24.60
  -1   3  -7  139.99   16.80
  -1   3  -7  111.89   22.70
   1   3   7  133.39   22.10
   1  -3   7  162.28   23.60
   1  -3   7  158.68   24.90
  -1  -3  -7  109.89   18.60
   1  -3   7  123.69   21.40
  -1  -3  -7  122.79   20.40
   1  -3   7  109.69   21.10
   1  -3   7  172.98   26.30
  -1  -3  -7  150.98   19.70
  -1  -3  -7  134.49   18.70
  -1  -3  -7   95.99   19.60
   1   3   8   -3.00    9.50
   1   3   8   24.20   18.40
   1   3   8    2.50   10.80
  -1   3  -8   11.50    7.20
   1   3   8    8.50   14.30
   1   3   8   -0.10   13.60
  -1  -3  -8    6.40   11.90
   1  -3   8    9.00   11.90
  -1  -3  -8   12.40   11.30
   1  -3   8   -1.90    8.30
  -1   3  -9   19.30   10.80
   1   3   9   34.00   10.50
  -1  -3  -9   14.30    6.90
   1  -3   9   18.00   10.70
  -1  -3  -9   14.60   11.00
   1  -3   9   23.50    9.10
  -1   4   9   17.70   10.50
  -1   4   9    2.10    8.40
   1   4  -9   -1.50   10.20
   1  -4  -9    8.60    9.00
  -1  -4   9    6.20    7.50
   1  -4  -9    3.40    9.60
   1   4  -8   -0.80    9.40
  -1   4   8   -7.50    9.00
  -1   4   8    4.60    9.10
  -1  -4   8   -2.40    8.60
   1  -4  -8    0.90    7.00
  -1  -4   8    2.60   20.70
   1  -4  -8   13.40   14.00
   1  -4  -8   -3.20    6.70
  -1  -4   8   34.30   18.20
   1   4  -7    0.10   17.00
  -1   4   7   -2.30   12.60
  -1   4   7   15.60   15.40
   1   4  -7    4.90    6.90
  -1   4   7   12.80   14.00
  -1   4   7   30.60   12.00
  -1   4   7    5.50   12.10
   1   4  -7   11.70   11.30
   1  -4  -7   35.10   19.60
  -1  -4   7   -6.70    9.50
  -1  -4   7  -20.90   12.40
   1  -4  -7    2.90   10.20
   1  -4  -7    2.10    7.90
   1  -4  -7    7.40   15.50
  -1  -4   7  -18.60   13.80
   1   4  -6   45.10   11.30
   1   4  -6   38.80    8.40
   1   4  -6   24.40   12.20
  -1   4   6    3.30   18.60
  -1   4   6   17.20   15.10
  -1   4   6   26.40   15.00
  -1   4   6   52.59   16.60
  -1   4   6   30.80   14.50
   1  -4  -6   34.00   13.10
   1  -4  -6    9.20   16.70
   1  -4  -6   23.40    9.20
  -1  -4   6   63.49   16.30
  -1  -4   6   46.90   14.60
   1  -4  -6   47.40   14.30
   1  -4  -6   38.60   13.50
   1   4  -5    1.60    9.30
   1   4  -5   47.30   16.10
  -1   4   5   17.80   15.10
   1   4  -5   39.30    9.30
  -1   4   5   59.39   16.00
  -1   4   5   72.39   20.90
  -1   4   5    5.30   10.00
   1   4  -5  -14.10   14.50
  -1  -4   5   52.19   18.00
  -1  -4   5    7.20   13.10
   1  -4  -5   47.10   12.90
   1  -4  -5   32.10   18.00
   1  -4  -5   42.10   12.70
   1  -4  -5   23.30    8.50
  -1  -4   5   23.30    7.20
   1  -4  -5   20.70   10.10
  -1   4   4   94.19   14.90
   1   4  -4   92.89   12.40
   1   4  -4   79.59   13.20
   1   4  -4   83.29   13.90
   1   4  -4   94.99   11.80
   1  -4  -4   82.19   11.30
   1  -4  -4  107.49   14.10
  -1  -4   4   90.09   10.80
   1  -4  -4   73.39   12.50
   1   4  -3   24.50    7.50
   1   4  -3   23.30    7.50
   1   4  -3   22.60    6.10
   1  -4  -3   14.10    6.30
   1  -4  -3   30.20    9.60
   1  -4  -3   24.60    7.40
  -1  -4   3    8.80    5.90
   1  -4  -3   10.50    8.60
   1   4  -2   -1.60    4.30
  -1   4   2    4.60    4.20
   1   4  -2    3.80    3.80
   1   4  -2    6.20    5.40
   1  -4  -2    0.80    4.40
   1  -4  -2    2.80    4.60
   1  -4  -2   -2.50    3.80
  -1   4   1 2063.89   82.59
   1   4  -1 2296.27   85.39
   1   4  -1 2126.79   84.59
   1  -4  -1 2165.88   82.09
   1  -4  -1 2303.97   84.29
   1  -4  -1 2103.39   85.29
   1   4   0 3119.79  115.39
  -1   4   0 3029.50  116.89
  -1  -4   0 3154.28  113.69
   1  -4   0 3039.90  114.69
   1  -4   0 2925.11  113.19
  -1   4  -1    1.50    5.20
  -1   4  -1    3.40    4.30
  -1  -4  -1    0.90    3.20
   1   4   2  158.28   14.40
  -1   4  -2  145.99   14.20
  -1   4  -2  186.28   14.40
  -1   4  -2  175.28   13.20
  -1  -4  -2  180.48   11.40
  -1  -4  -2  183.78   11.90
  -1   4  -3  245.68   17.30
  -1   4  -3  253.87   17.50
   1   4   3  259.97   22.10
  -1   4  -3  244.38   19.90
  -1   4  -3  286.47   20.80
  -1  -4  -3  250.07   17.00
  -1  -4  -3  282.87   17.10
  -1   4  -4   66.89   12.80
   1   4   4   70.19   12.80
  -1   4  -4   72.59   11.60
  -1   4  -4   89.49   11.60
  -1  -4  -4   92.99   12.00
  -1  -4  -4   71.39   11.30
  -1  -4  -4   73.99   10.90
   1  -4   4   67.79   12.10
   1   4   5  285.07   28.10
  -1   4  -5  305.87   23.40
  -1   4  -5  283.67   27.00
   1   4   5  324.37   34.00
  -1   4  -5  307.77   25.90
  -1   4  -5  325.87   21.60
   1   4   5  298.77   29.70
   1   4   5  268.47   30.60
   1   4   5  295.37   33.30
   1   4   5  284.27   31.00
   1  -4   5  273.17   28.70
   1  -4   5  275.17   36.50
   1  -4   5  312.77   30.90
   1  -4   5  333.47   31.60
  -1  -4  -5  289.17   22.60
  -1  -4  -5  305.37   26.30
   1  -4   5  318.67   33.10
  -1  -4  -5  332.47   31.50
   1   4   6  566.74   40.80
   1   4   6  551.34   46.40
  -1   4  -6  483.75   39.30
   1   4   6  575.44   40.30
   1   4   6  497.55   41.50
   1   4   6  511.15   40.50
   1   4   6  507.95   42.20
  -1   4  -6  512.45   34.60
   1  -4   6  514.65   39.00
   1  -4   6  399.06   49.60
  -1  -4  -6  568.34   34.60
   1  -4   6  462.25   36.10
   1  -4   6  547.55   40.40
   1  -4   6  454.15   39.40
  -1  -4  -6  509.95   35.70
  -1   4  -7   72.09   19.80
  -1   4  -7   44.20   10.90
   1   4   7   90.79   18.70
   1   4   7   67.79   18.50
   1   4   7  103.39   19.90
   1   4   7   55.09   15.90
   1   4   7   57.39   15.50
  -1   4  -7   58.89   12.30
  -1  -4  -7   69.69   14.60
   1  -4   7   53.99   17.80
  -1  -4  -7   52.39   11.80
  -1  -4  -7   67.59   16.40
  -1  -4  -7   64.99   17.00
   1  -4   7   36.90   12.90
  -1  -4  -7   22.20   16.80
   1  -4   7   70.39   16.40
   1  -4   7   47.50   20.60
   1   4   8   21.70   15.10
  -1   4  -8    8.80   11.00
  -1   4  -8    7.80    6.60
   1   4   8   -3.30    9.70
   1   4   8   -1.90    9.00
   1   4   8  -14.20   14.40
   1   4   8    7.20   12.00
  -1  -4  -8    4.60    8.90
  -1  -4  -8    4.90    7.30
  -1  -4  -8   17.40   14.90
   1  -4   8   20.50   12.00
   1  -4   8    0.30   10.20
   1   4   9   10.00   10.30
   1   4   9    5.70    7.50
  -1   4  -9    6.30    7.50
   1  -4   9    6.00   10.20
   1  -4   9    7.80    8.70
  -1  -4  -9    1.80    5.60
  -1   5   9    3.90    8.30
   1   5  -9   -3.00    7.30
  -1   5   9   -2.30    7.80
  -1  -5   9   13.90    6.80
   1  -5  -9   10.20    9.30
  -1   5   8   14.50   13.30
  -1   5   8   15.00   10.80
   1   5  -8   19.70   12.20
   1  -5  -8   -0.50    6.80
  -1  -5   8   17.70   10.90
   1  -5  -8   15.70   15.30
   1  -5  -8   13.80    8.40
  -1   5   7  217.68   30.70
  -1   5   7  125.49   21.10
   1   5  -7  191.08   27.70
  -1   5   7  194.98   25.60
   1   5  -7  143.79   26.40
   1   5  -7  182.48   16.50
  -1   5   7  212.78   26.60
  -1  -5   7  198.58   28.10
   1  -5  -7  167.48   26.40
   1  -5  -7  169.28   20.00
   1  -5  -7  189.38   23.70
   1   5  -6   21.10    9.70
  -1   5   6   19.70   13.40
  -1   5   6   30.70   13.10
   1   5  -6   27.60   14.00
  -1   5   6   42.90   15.00
   1   5  -6   20.10    7.60
  -1   5   6   11.00   11.80
   1  -5  -6   39.70   15.00
   1  -5  -6   17.20   15.40
   1  -5  -6   20.80   25.40
   1  -5  -6   14.20    9.10
   1  -5  -6    8.00   11.20
  -1  -5   6   -3.90   12.90
  -1  -5   6   22.90   14.50
  -1   5   5  130.09   21.10
  -1   5   5  135.59   22.40
  -1   5   5  101.49   20.10
   1   5  -5   96.39   15.20
   1   5  -5  122.49   12.70
   1   5  -5  116.59   19.50
  -1   5   5  118.59   20.20
  -1  -5   5  131.09   20.50
   1  -5  -5  127.69   16.20
   1  -5  -5  124.49   18.50
  -1  -5   5  110.29   11.20
  -1  -5   5   98.19   17.90
   1  -5  -5   94.79   26.20
   1  -5  -5  108.39   16.10
   1  -5  -5  103.99   17.90
   1   5  -4  105.99   12.90
   1   5  -4  122.69   15.90
   1   5  -4  155.18   15.90
   1   5  -4  155.38   17.70
  -1   5   4  116.89   19.30
  -1   5   4  133.39   19.60
   1  -5  -4  152.78   14.80
   1  -5  -4  129.79   14.30
   1  -5  -4  166.28   17.10
  -1  -5   4  147.89   13.40
   1   5  -3  161.88   15.90
   1   5  -3  151.88   16.60
   1  -5  -3  151.98   22.50
  -1  -5   3  148.39   13.20
   1  -5  -3  166.98   14.50
   1  -5  -3  123.59   13.10
   1  -5  -3  158.98   15.20
   1   5  -2  166.98   15.40
   1   5  -2  147.19   12.70
   1   5  -2  167.78   13.90
  -1   5   2  174.58   12.60
   1  -5  -2  170.58   14.40
   1  -5  -2  168.78   15.60
   1  -5  -2  166.48   11.90
  -1   5   1 1665.93   66.49
   1   5  -1 1712.23   69.69
   1  -5  -1 1656.73   64.59
   1  -5  -1 1767.12   68.29
   1   5   0  364.96   20.00
  -1   5   0  342.47   21.50
  -1  -5   0  354.16   18.40
   1  -5   0  345.57   19.30
  -1   5  -1  181.38   13.80
  -1   5  -1  192.88   16.60
  -1  -5  -1  206.38   13.50
  -1   5  -2    5.20    4.90
  -1   5  -2   -1.60    4.40
  -1   5  -2    5.80    5.60
  -1  -5  -2    0.80    3.20
  -1  -5  -2   -0.60    3.90
   1   5   3  332.17   26.30
  -1   5  -3  323.67   22.80
  -1   5  -3  352.16   20.70
  -1   5  -3  368.26   21.70
  -1  -5  -3  325.87   20.40
   1  -5   3  352.36   24.70
  -1  -5  -3  313.07   19.00
   1   5   4   -8.20   10.70
  -1   5  -4   10.10    6.30
  -1   5  -4    5.50    6.50
   1   5   4    5.60   13.80
  -1   5  -4   17.40    9.80
   1   5   4   11.90    9.90
   1   5   4   21.50   16.40
   1   5   4  -13.50   11.40
   1   5   4   29.20   12.40
  -1   5  -4   12.70    8.80
   1  -5   4   20.70   13.50
   1  -5   4   -1.50   14.90
   1  -5   4   17.10    8.20
   1  -5   4  -10.90   12.30
  -1  -5  -4   20.70    7.50
  -1  -5  -4    9.70    6.80
  -1  -5  -4   -0.90    5.80
  -1   5  -5   36.50   10.80
   1   5   5   50.09   15.90
   1   5   5   18.30   14.50
   1   5   5   61.49   18.40
  -1   5  -5   25.30   11.00
   1   5   5   24.70   14.40
  -1   5  -5   32.00   10.90
   1   5   5   66.39   19.40
  -1   5  -5   49.10   10.50
   1   5   5   25.80   12.50
   1  -5   5   48.70   15.10
  -1  -5  -5   60.79   25.10
   1  -5   5   71.69   26.20
  -1  -5  -5   33.80   10.60
   1  -5   5   52.39   15.40
  -1  -5  -5   62.29   15.20
  -1  -5  -5   28.20    9.50
  -1   5  -6   65.69   13.70
   1   5   6   78.29   19.70
   1   5   6   38.10   14.70
   1   5   6   49.30   20.50
  -1   5  -6   62.69   16.40
  -1   5  -6   74.39   14.10
   1   5   6   51.89   16.00
  -1   5  -6   14.30   19.60
   1   5   6   56.19   18.40
   1   5   6   53.69   14.70
  -1  -5  -6   47.60   17.90
  -1  -5  -6   54.79   15.00
   1  -5   6   63.09   15.80
  -1  -5  -6   47.40   14.70
   1  -5   6   45.60   15.80
  -1  -5  -6   75.49   14.30
   1  -5   6   49.50   13.80
  -1   5  -7    7.80   16.30
  -1   5  -7    4.30    6.90
   1   5   7   11.80   10.40
  -1   5  -7  -11.60    7.80
   1   5   7   31.50   17.30
   1   5   7   -4.00   13.70
   1   5   7   -4.90   14.40
  -1  -5  -7    5.10    7.60
   1  -5   7   18.40   16.70
   1  -5   7   34.60   18.70
   1  -5   7   -2.40   10.40
  -1  -5  -7   19.30   14.90
  -1  -5  -7  -10.80   16.30
   1  -5   7    8.40   19.80
  -1   5  -8   -8.10    7.50
  -1   5  -8    3.80    5.90
   1   5   8   -2.90   14.70
   1   5   8   -0.20    8.90
   1   5   8  -23.90   11.90
   1   5   8   -5.30    9.80
   1  -5   8   15.40   11.40
   1  -5   8   15.60   14.90
  -1  -5  -8   -1.40    8.20
  -1  -5  -8   -2.80   16.50
  -1  -5  -8    4.60    7.40
   1   5   9    0.90    6.20
   1   5   9   -0.80    9.20
  -1   5  -9    9.80    8.10
  -1  -5  -9    0.10    5.10
   1  -5   9   -2.60    7.00
  -1  -5  -9   -9.40    7.00
  -1   6   9   -6.40    8.60
  -1   6   9    9.20    8.50
   1   6  -9    0.00    7.10
  -1  -6   9   -2.20    5.90
   1  -6  -9   -5.50    7.50
  -1   6   8   13.60   11.90
   1   6  -8   -5.50   10.20
  -1   6   8  -11.70    9.20
   1  -6  -8    3.50    7.00
   1  -6  -8    2.80    6.70
  -1  -6   8    6.50    9.30
  -1  -6   8  -18.40   14.00
  -1   6   7   42.30   14.00
  -1   6   7    7.50   14.00
  -1   6   7   40.30   15.30
  -1   6   7   37.20   18.20
  -1  -6   7   55.29   14.20
  -1  -6   7   46.50   16.10
  -1  -6   7  -21.00   24.10
   1  -6  -7   33.00   12.40
   1  -6  -7   26.60   10.50
  -1   6   6   29.10   14.90
  -1   6   6   19.70   11.70
  -1   6   6   33.40   18.40
  -1   6   6    9.60   13.70
   1   6  -6   22.20   12.80
   1   6  -6   12.70    6.90
  -1   6   6    3.20   22.90
   1  -6  -6   36.90   19.50
  -1  -6   6   16.90   13.90
   1  -6  -6   -6.80   12.90
   1  -6  -6   30.70   16.20
   1  -6  -6   12.20    8.00
  -1  -6   6   -0.80   13.80
   1  -6  -6   18.10   11.90
   1   6  -5   32.60   13.70
   1   6  -5   46.10   16.00
  -1   6   5   64.29   16.20
   1   6  -5   51.59   14.90
   1   6  -5   56.29   10.40
  -1   6   5   53.19   15.00
  -1   6   5   81.09   19.30
  -1   6   5   21.40   14.50
  -1   6   5   58.29   18.80
  -1  -6   5   34.20   15.80
   1  -6  -5   30.30   11.60
   1  -6  -5   88.39   14.80
   1  -6  -5   78.89   13.50
   1  -6  -5   56.29   12.80
  -1  -6   5   49.50    8.70
   1   6  -4  253.67   24.20
  -1   6   4  322.17   38.30
   1   6  -4  209.68   16.00
  -1   6   4  230.58   26.20
  -1   6   4  227.98   25.00
  -1   6   4  250.27   33.40
   1   6  -4  270.97   24.00
  -1  -6   4  262.27   28.70
  -1  -6   4  231.68   18.10
   1  -6  -4  257.37   22.40
  -1  -6   4  193.78   23.80
   1  -6  -4  294.77   25.50
   1  -6  -4  229.08   24.90
  -1   6   3  108.99   16.60
   1   6  -3   76.39   11.40
   1   6  -3   69.39   11.30
   1   6  -3   74.59   19.20
   1  -6  -3  103.79   13.10
   1  -6  -3   77.69    9.80
   1  -6  -3   89.79   12.80
  -1  -6   3   98.49   11.20
   1   6  -2  552.64   27.90
   1   6  -2  571.44   31.60
   1  -6  -2  551.24   29.10
  -1  -6   2  539.85   28.30
   1  -6  -2  556.24   29.40
   1  -6  -2  521.55   25.00
  -1   6   1   46.40    8.80
   1   6  -1   61.79   10.30
   1   6  -1   49.40    6.50
  -1   6   1   36.30    7.00
   1  -6  -1   38.80    7.50
  -1   6   0  458.25   26.80
  -1   6   0  468.65   25.00
   1   6   0  424.46   24.80
  -1  -6   0  444.96   24.80
   1  -6   0  426.86   24.00
  -1   6  -1  803.12   42.70
  -1   6  -1  912.71   39.40
  -1   6  -1  887.91   38.00
  -1  -6  -1  907.91   38.80
  -1   6  -2  753.12   35.40
  -1   6  -2  786.62   36.50
  -1   6  -2  737.33   38.30
  -1   6  -2  705.13   39.20
  -1  -6  -2  788.82   35.10
   1  -6   2  778.62   35.10
   1  -6   2  717.13   39.40
  -1   6  -3   21.60    7.30
  -1   6  -3   21.30    6.70
  -1   6  -3    0.60    7.30
   1   6   3   29.00    9.70
  -1   6  -3   13.10    5.60
  -1  -6  -3   14.50    5.20
   1  -6   3   20.30    9.10
  -1  -6  -3    7.80    7.50
   1  -6   3   23.60    8.10
  -1  -6  -3   11.80    6.10
   1   6   4   48.00   17.10
  -1   6  -4   35.20   11.30
  -1   6  -4   68.29   10.20
   1   6   4   50.89   16.20
   1   6   4   52.19   18.40
  -1   6  -4   55.89   12.10
  -1   6  -4   55.89   11.00
   1  -6   4   72.99   17.00
   1  -6   4   50.79   13.30
  -1  -6  -4   52.89   11.50
   1  -6   4   76.99   13.10
  -1  -6  -4   39.60    9.50
   1   6   5   60.79   17.50
  -1   6  -5   39.30    8.90
   1   6   5   46.00   13.30
   1   6   5   56.19   17.00
  -1   6  -5   22.40    9.60
  -1   6  -5   22.40   10.00
   1   6   5   38.20   17.20
   1   6   5   49.80   13.00
   1   6   5   53.29   16.30
  -1  -6  -5   34.30   16.10
   1  -6   5   25.50   12.80
  -1  -6  -5   44.50   13.30
  -1  -6  -5   32.20   10.00
   1  -6   5   57.49   19.30
   1  -6   5   52.29   13.40
   1  -6   5   62.79   13.50
  -1  -6  -5   44.60   11.50
   1   6   6  328.77   32.60
  -1   6  -6  337.47   22.50
  -1   6  -6  314.17   36.10
  -1   6  -6  363.16   27.80
   1   6   6  346.87   34.00
   1   6   6  349.87   35.80
   1   6   6  351.76   35.60
   1   6   6  340.87   36.30
   1  -6   6  293.67   32.60
   1  -6   6  240.38   34.70
  -1  -6  -6  258.07   28.90
   1  -6   6  300.07   31.10
  -1  -6  -6  306.97   25.80
  -1  -6  -6  290.37   28.30
  -1   6  -7   22.30    8.80
  -1   6  -7   45.20   10.10
   1   6   7   31.40   14.90
   1   6   7   50.49   18.40
   1   6   7   44.40   14.20
   1   6   7   63.39   20.30
   1   6   7   62.69   18.20
  -1   6  -7   78.69   24.90
   1  -6   7   38.50   12.60
  -1  -6  -7   44.70   12.60
  -1  -6  -7   56.99   14.10
  -1  -6  -7   22.90   21.00
   1  -6   7   53.49   14.60
   1   6   8   12.10   10.90
  -1   6  -8   20.80    9.90
   1   6   8   26.40   12.80
   1   6   8    5.10   13.80
   1   6   8   14.90   13.40
   1  -6   8   20.90   10.50
  -1  -6  -8   17.50    9.90
   1  -6   8   20.10   14.40
  -1  -6  -8   13.60    8.10
  -1   6  -9   -0.40    6.70
   1   6   9    9.60    8.50
   1   6   9   -4.30    7.60
   1  -6   9   -0.30    7.20
  -1  -6  -9    6.70    5.00
  -1  -6  -9    2.50    6.30
  -1   7   9   19.00   10.60
   1   7  -9   34.80    9.00
   1  -7  -9   12.70    7.80
  -1  -7   9   15.90    7.40
  -1   7   8   14.70   10.10
   1   7  -8   26.90   15.60
  -1   7   8   13.40   11.40
  -1  -7   8   17.00   10.30
   1  -7  -8   11.40   11.00
  -1  -7   8   -5.80   13.40
   1  -7  -8   30.20   13.10
   1  -7  -8    8.20    7.70
  -1   7   7   51.09   14.10
  -1   7   7   19.90   19.60
   1   7  -7   55.79   21.70
  -1   7   7   54.49   16.10
  -1   7   7   35.30   16.20
   1   7  -7   65.39   17.40
   1  -7  -7   59.59   14.40
  -1  -7   7   39.50   13.60
  -1  -7   7   70.69   15.60
   1  -7  -7   60.09   11.80
   1   7  -6   10.00    6.00
  -1   7   6   35.50   16.40
  -1   7   6   -1.60   11.30
   1   7  -6  -31.00   14.30
  -1   7   6  -19.80   10.40
  -1   7   6  -16.50   12.80
  -1  -7   6    7.50   11.20
   1  -7  -6    8.90    8.20
   1  -7  -6    1.10    9.70
  -1  -7   6    0.70   14.00
  -1   7   5   18.80   14.70
  -1   7   5   -8.30   14.10
   1   7  -5   -2.00    6.00
  -1   7   5   10.80   10.50
   1   7  -5   44.30   12.90
  -1   7   5   17.50   11.70
   1   7  -5    0.40   11.20
   1  -7  -5   16.00    8.90
   1  -7  -5    1.20    7.40
   1  -7  -5    7.70   13.80
  -1  -7   5   11.40    6.70
  -1  -7   5    3.90   13.80
   1   7  -4   60.19   10.30
  -1   7   4   45.40   16.80
   1   7  -4   66.69   15.00
   1   7  -4   67.19   15.10
  -1   7   4   59.29   17.30
  -1   7   4   84.39   18.20
   1   7  -4   29.50   23.00
  -1   7   4   97.79   26.00
  -1   7   4  102.89   23.80
   1  -7  -4   74.39   12.60
  -1  -7   4   76.59   10.90
   1  -7  -4   81.89   11.50
   1  -7  -4   58.99   14.60
  -1  -7   4   76.19   16.00
  -1  -7   4   88.99   18.90
   1  -7  -4   61.59   12.90
   1   7  -3   67.59   12.90
   1   7  -3   78.19   19.50
  -1   7   3   90.89   26.30
  -1   7   3   78.79   15.30
   1   7  -3   95.69   13.60
   1  -7  -3   88.89   10.70
  -1  -7   3   91.99   11.30
   1  -7  -3   68.59   11.40
   1  -7  -3   92.49   12.30
  -1  -7   3   78.79   14.60
   1   7  -2   37.80    9.40
   1   7  -2   65.09    9.30
  -1  -7   2   51.09    9.10
   1  -7  -2   43.60    9.20
   1  -7  -2   74.39   10.80
  -1   7   1  153.58   17.70
   1   7  -1  170.88   16.60
   1  -7  -1  154.38   14.90
   1  -7  -1  155.38   21.10
  -1  -7   1  138.29   14.40
   1   7   0  131.89   14.70
  -1   7   0  115.19   11.90
  -1   7   0  113.29   15.40
   1  -7   0  136.49   13.70
   1  -7   0  111.69   12.80
  -1  -7   0  106.49   12.40
   1  -7   0  142.19   16.60
   1   7   1  672.23   35.40
  -1   7  -1  699.43   38.30
  -1   7  -1  666.73   30.90
  -1   7  -1  647.94   31.90
  -1   7  -1  677.43   30.80
   1  -7   1  657.53   40.10
   1  -7   1  698.23   33.10
  -1  -7  -1  674.13   33.10
  -1   7  -2   -6.00    5.50
  -1   7  -2   -2.60    3.80
  -1   7  -2    2.60    5.30
   1   7   2    5.40    8.00
  -1   7  -2   11.70    5.80
   1  -7   2   -5.40    7.80
  -1  -7  -2   -2.60    4.80
   1  -7   2   -1.30    5.30
  -1   7  -3  224.48   18.70
   1   7   3  213.68   27.30
   1   7   3  182.28   24.50
  -1   7  -3  215.78   21.30
  -1   7  -3  221.88   16.50
   1   7   3  208.78   26.20
   1   7   3  219.78   29.70
  -1   7  -3  190.98   18.00
  -1   7  -3  222.98   18.70
   1   7   3  261.07   25.50
   1  -7   3  202.08   19.80
   1  -7   3  217.88   15.40
   1  -7   3  187.88   25.10
  -1  -7  -3  227.88   19.10
  -1  -7  -3  192.88   17.70
   1   7   4   30.50   11.60
  -1   7  -4   29.90    8.70
   1   7   4   30.40   14.80
  -1   7  -4   33.20   10.60
   1   7   4   44.50   14.30
   1   7   4   12.80   11.90
  -1   7  -4   41.90   21.20
  -1   7  -4   17.70    9.00
   1   7   4   55.89   15.80
   1  -7   4   17.40   13.30
   1  -7   4   50.39   12.80
   1  -7   4   10.50   19.30
  -1  -7  -4   34.90    9.00
  -1  -7  -4   26.60    8.60
   1   7   5   -8.30   21.20
   1   7   5   23.50   13.20
   1   7   5    4.40   12.30
  -1   7  -5  -27.70   14.60
  -1   7  -5   -4.30    6.50
  -1   7  -5    1.00    9.30
   1   7   5  -23.30   10.70
   1   7   5  -10.90   11.50
  -1  -7  -5   16.40    7.70
   1  -7   5  -12.10   11.70
  -1  -7  -5   23.40   13.80
   1  -7   5  -36.50   16.20
  -1  -7  -5    3.20    9.10
   1  -7   5   -2.00   11.40
   1   7   6    3.10   10.70
  -1   7  -6    6.10    6.20
   1   7   6    1.60   11.90
   1   7   6    2.90   13.60
   1   7   6   14.90   11.90
   1   7   6    2.60   13.40
  -1   7  -6    2.80   14.30
  -1  -7  -6  -14.90   11.20
  -1  -7  -6   17.10   12.40
   1  -7   6    0.20   11.00
  -1  -7  -6    7.50    8.10
   1  -7   6   19.40   11.80
   1  -7   6   -8.80   12.30
   1   7   7    6.00   13.70
   1   7   7   24.20   12.60
   1   7   7   29.90   12.30
   1   7   7   15.90   13.50
  -1   7  -7   11.70    6.30
   1   7   7    7.30   10.00
   1  -7   7   17.20   11.40
  -1  -7  -7    0.20    9.60
  -1  -7  -7   10.90    8.90
   1  -7   7   31.50   11.60
   1   7   8   10.20   12.60
   1   7   8  -13.10   12.60
  -1   7  -8    6.70    9.80
   1   7   8    7.40   12.30
   1   7   8    6.40   10.60
   1  -7   8   -4.90    8.90
  -1  -7  -8   11.60    8.40
  -1  -7  -8    9.80    7.20
   1  -7   8    5.40   11.60
  -1   8   8   34.90   12.00
  -1   8   8   21.80   10.40
   1   8  -8   10.80   10.80
   1  -8  -8   19.30    7.30
  -1  -8   8    9.10   15.20
  -1  -8   8    0.80    9.30
   1  -8  -8   27.70   12.60
   1   8  -7   97.29   18.70
  -1   8   7   37.90   12.80
  -1   8   7   67.99   20.20
  -1   8   7   82.69   17.30
  -1  -8   7  108.29   18.70
   1  -8  -7   73.69   16.50
   1  -8  -7   58.99   12.60
  -1  -8   7   58.39   16.90
  -1   8   6   24.90   13.40
  -1   8   6  -14.00   15.10
  -1   8   6   -4.80   11.60
   1   8  -6   23.80   11.90
  -1   8   6   -5.90   13.10
   1   8  -6    5.40   17.30
  -1  -8   6   -1.20   10.50
  -1  -8   6  -10.10   12.40
   1  -8  -6   -7.40   23.20
   1  -8  -6    7.90   10.20
   1  -8  -6    5.00    8.20
  -1   8   5   30.10   13.80
   1   8  -5   15.60   12.90
  -1   8   5    9.00   14.70
  -1   8   5   -9.10   14.20
  -1   8   5   -6.80    9.80
   1   8  -5  -11.90   11.70
  -1  -8   5   -1.40   13.10
   1  -8  -5   18.90   11.20
  -1  -8   5   12.30    7.40
   1  -8  -5   32.90   13.10
   1  -8  -5   -3.70    9.10
   1   8  -4   28.00   39.00
  -1   8   4   11.00   13.40
  -1   8   4   40.80   13.90
  -1   8   4   20.60   14.50
  -1   8   4   -3.50   12.60
   1   8  -4   10.70    9.80
   1   8  -4   -8.40   11.40
   1   8  -4   17.20   14.90
   1  -8  -4   40.40   11.50
  -1  -8   4   10.10   13.40
   1  -8  -4   13.70    8.60
   1  -8  -4    7.60    8.20
  -1  -8   4   12.80    7.30
   1   8  -3   37.70   13.10
   1   8  -3   10.50    7.10
   1   8  -3    9.10    8.90
   1   8  -3   16.10   11.80
  -1   8   3   -5.20   13.30
  -1   8   3    4.80   10.90
   1  -8  -3  -18.10   12.20
  -1  -8   3    9.20    5.50
   1  -8  -3    3.60    6.50
   1   8  -2  549.05   34.30
  -1   8   2  628.44   36.80
   1   8  -2  449.86   46.40
   1   8  -2  537.55   27.50
  -1  -8   2  554.74   33.80
  -1  -8   2  555.54   30.50
   1  -8  -2  588.84   30.70
   1  -8  -2  519.35   31.70
  -1   8   1    8.00    7.40
   1   8  -1   15.20    9.90
   1  -8  -1   13.60    7.00
  -1  -8   1   20.80    7.40
  -1  -8   1   28.10   10.20
   1  -8  -1   22.00    7.60
   1   8   0   22.40    7.70
  -1   8   0   38.80   10.20
  -1   8   0   14.50    8.10
  -1  -8   0   17.90    6.90
   1  -8   0   10.90    9.30
  -1  -8   0   12.50    7.90
   1  -8   0   13.90    6.60
  -1   8  -1  297.37   24.40
  -1   8  -1  318.77   17.60
   1   8   1  342.87   24.70
  -1   8  -1  308.97   17.60
   1  -8   1  324.27   20.60
  -1  -8  -1  304.87   21.80
   1  -8   1  291.57   24.90
  -1  -8  -1  325.07   21.50
   1   8   2  179.48   25.40
   1   8   2  196.78   28.90
  -1   8  -2  187.68   18.90
   1   8   2  178.08   23.80
  -1   8  -2  202.98   18.10
  -1   8  -2  222.88   19.90
  -1   8  -2  168.78   22.80
  -1   8  -2  163.78   14.40
   1   8   2  233.58   22.90
  -1   8  -2  155.28   16.80
  -1  -8  -2  199.88   17.90
   1  -8   2  202.68   15.50
  -1  -8  -2  177.58   17.20
   1  -8   2  200.48   20.50
   1   8   3   23.50   13.50
  -1   8  -3   43.70   17.80
   1   8   3   41.70   12.80
  -1   8  -3   53.39   12.50
   1   8   3   45.70   15.00
   1   8   3   33.90   12.20
   1   8   3   40.10   16.70
  -1   8  -3   49.80   10.60
  -1   8  -3   36.50    9.90
  -1   8  -3   25.60    9.60
  -1   8  -3   48.00    8.90
   1  -8   3   56.39   12.40
  -1  -8  -3   57.59   10.20
   1  -8   3   46.60   14.00
   1  -8   3   34.00    7.20
  -1  -8  -3   35.90    9.20
   1   8   4   21.10   13.60
  -1   8  -4   28.20    7.70
  -1   8  -4   34.40   11.60
   1   8   4   53.79   13.10
  -1   8  -4   44.70    9.70
  -1   8  -4   20.40   12.30
   1   8   4   24.10   10.60
   1   8   4   28.40   12.80
  -1  -8  -4   10.00    7.50
  -1  -8  -4   18.00    8.70
   1  -8   4   25.70   13.70
   1   8   5  155.08   23.40
   1   8   5  130.99   24.60
  -1   8  -5  128.89   16.60
   1   8   5  133.09   22.50
   1   8   5  118.89   30.10
  -1   8  -5  149.69   22.10
  -1   8  -5  118.89   13.10
  -1  -8  -5  138.99   21.00
   1  -8   5  141.69   24.20
  -1  -8  -5  128.99   20.40
   1  -8   5  163.98   21.40
  -1  -8  -5   98.79   17.40
  -1   8  -6    6.30    6.40
  -1   8  -6  -13.80   14.20
   1   8   6   -8.50   10.30
   1   8   6   25.50   13.80
   1   8   6   -6.40   11.70
   1   8   6  -10.60   10.00
   1   8   6  -12.40   10.70
  -1  -8  -6   -3.80    7.00
  -1  -8  -6   18.10   11.20
   1  -8   6  -12.10    9.90
   1  -8   6   -7.10   10.90
   1  -8   6   43.60   16.20
  -1  -8  -6    4.50   12.10
   1   8   7    0.40   10.60
   1   8   7    4.00   12.30
   1   8   7   -3.80   10.10
   1   8   7  -12.90   11.10
  -1  -8  -7   10.00    8.90
   1  -8   7   10.80   11.10
   1  -8   7   -4.40   10.60
  -1  -8  -7   -4.00    8.80
   1   8   8    2.70   10.60
   1   8   8    2.40   15.20
  -1   8  -8   10.60    9.60
   1   8   8    6.00   10.50
  -1  -8  -8   13.70    7.80
  -1  -8  -8   10.60    7.10
  -1  -8  -8    7.60   10.00
   1  -8   8    8.60    9.10
   1  -8   8    6.40    9.40
   1   9  -8    5.90   10.20
  -1   9   8   29.30   10.70
   1  -9  -8   23.60   11.70
   1  -9  -8   11.30    5.70
  -1  -9   8   14.20    9.00
  -1   9   7   32.00   13.40
   1   9  -7   13.70   12.70
  -1   9   7   15.40   10.30
  -1   9   7   76.69   31.20
   1  -9  -7   23.90   10.10
   1  -9  -7    6.30    7.60
   1  -9  -7    6.40   12.40
  -1  -9   7   17.70   10.80
  -1  -9   7   31.80   14.40
  -1   9   6    1.80   15.00
   1   9  -6   -6.60   13.40
   1   9  -6   37.50   47.40
  -1   9   6   20.00   11.00
   1   9  -6   27.70   12.00
  -1   9   6   18.30   16.80
   1  -9  -6   12.20    8.80
   1  -9  -6    2.60   15.20
   1  -9  -6    6.60   10.20
  -1  -9   6  -14.40   12.60
  -1  -9   6   19.90   13.00
   1   9  -5   36.20   17.90
   1   9  -5   52.39   14.50
   1   9  -5   25.00   18.40
  -1   9   5   58.89   20.60
  -1   9   5   55.69   17.80
  -1   9   5   81.99   19.80
   1  -9  -5   48.10   12.30
  -1  -9   5   63.09   17.00
   1  -9  -5   52.99   13.60
   1  -9  -5   31.10   16.50
  -1   9   4   61.69   19.40
  -1   9   4   69.79   14.60
   1   9  -4   40.70   13.60
  -1   9   4   17.10   14.90
  -1   9   4   44.20   16.70
   1   9  -4   45.90   19.30
   1   9  -4   90.79   23.30
   1   9  -4   38.40   14.10
   1  -9  -4   25.00   14.70
   1  -9  -4   48.80   12.20
  -1  -9   4   21.90   13.90
  -1  -9   4   34.90    9.00
   1  -9  -4   80.29   17.10
   1  -9  -4   54.49   11.90
  -1  -9   4   34.50   25.20
   1   9  -3  173.28   23.10
   1   9  -3  132.99   23.80
  -1   9   3  227.88   31.40
  -1   9   3  176.68   25.10
   1   9  -3  206.78   25.80
   1   9  -3  178.08   24.10
  -1   9   3  165.28   24.80
  -1   9   3  209.18   25.00
  -1  -9   3  184.88   22.00
   1  -9  -3  161.88   21.30
   1  -9  -3  163.18   17.50
   1  -9  -3  182.08   25.20
  -1  -9   3  180.48   16.20
   1  -9  -3  191.78   21.30
  -1   9   2   14.10   13.90
  -1   9   2   33.30   14.70
   1   9  -2   21.60    9.80
  -1   9   2   13.20   17.00
   1   9  -2   24.20   20.60
  -1   9   2   12.40   12.70
   1  -9  -2   28.80   11.60
  -1  -9   2   21.50    7.60
   1  -9  -2   20.40    7.70
  -1  -9   2   -0.50    9.90
   1  -9  -2   28.90    9.50
   1   9  -1    6.10   14.30
  -1   9   1    8.60   12.10
  -1   9   1   11.60    7.30
   1   9  -1    5.20    9.40
   1   9  -1    9.30    8.10
  -1   9   1   16.20   13.50
  -1  -9   1    1.30    5.60
  -1  -9   1   -0.90    8.70
   1  -9  -1    6.90    6.80
   1  -9  -1    8.90    6.50
   1   9   0  708.03   45.00
   1   9   0  733.03   41.10
   1   9   0  724.83   45.20
  -1   9   0  637.94   50.29
  -1   9   0  627.64   40.60
  -1   9   0  727.73   44.10
  -1  -9   0  744.33   38.30
   1  -9   0  691.83   36.50
   1  -9   0  794.62   43.90
  -1  -9   0  694.03   37.00
  -1   9  -1 1143.59   56.99
  -1   9  -1 1081.09   48.10
   1   9   1 1034.20   57.99
   1   9   1  975.00   56.79
   1   9   1 1116.89   55.39
  -1   9  -1 1071.79   57.39
   1   9   1 1025.10   61.19
  -1  -9  -1 1127.19   51.89
   1  -9   1 1137.79   49.80
   1  -9   1 1036.10   55.39
  -1  -9  -1 1122.69   50.89
  -1   9  -2   55.59   13.10
  -1   9  -2   45.00   10.10
   1   9   2   30.40   16.00
   1   9   2   74.49   23.20
   1   9   2   50.19   15.50
  -1   9  -2   49.90   15.90
  -1   9  -2   53.89   10.40
   1   9   2   44.10   11.00
  -1   9  -2   32.20   16.00
   1   9   2   40.10   15.80
  -1   9  -2   45.10    9.80
  -1  -9  -2   40.20   10.30
   1  -9   2   51.49    8.70
   1  -9   2   36.30   16.70
  -1  -9  -2   51.59   11.10
   1   9   3  357.16   35.20
  -1   9  -3  354.56   26.60
   1   9   3  304.67   30.50
  -1   9  -3  385.26   24.40
  -1   9  -3  344.27   29.80
   1   9   3  374.96   33.80
   1   9   3  333.17   33.50
  -1  -9  -3  380.36   25.90
   1  -9   3  320.37   32.20
  -1  -9  -3  375.36   27.40
   1  -9   3  313.97   28.20
  -1  -9  -3  322.17   36.70
   1  -9   3  354.96   20.50
   1  -9   3  285.27   35.20
   1   9   4   20.30   17.10
   1   9   4   37.80   15.20
  -1   9  -4   22.70   10.70
  -1   9  -4   11.80    8.00
  -1   9  -4   28.10    9.20
   1   9   4   32.40   14.70
   1   9   4   21.10   12.70
   1   9   4   19.10   12.30
  -1   9  -4   40.90   11.90
   1  -9   4   25.10   11.40
  -1  -9  -4   18.40    9.70
   1  -9   4   -8.00   15.90
  -1  -9  -4   31.70   14.70
  -1  -9  -4   31.00    9.90
  -1   9  -5  246.38   27.00
   1   9   5  333.07   31.00
   1   9   5  283.87   33.80
   1   9   5  325.77   35.30
   1   9   5  305.17   33.60
  -1   9  -5  255.57   20.90
   1  -9   5  294.07   31.60
  -1  -9  -5  250.97   32.00
  -1  -9  -5  281.57   26.00
   1  -9   5  316.37   34.00
  -1  -9  -5  307.67   27.50
   1  -9   5  316.37   27.90
   1   9   6    3.40   12.30
  -1   9  -6   10.20    5.30
   1   9   6    6.50   11.40
   1   9   6    3.00   10.30
   1   9   6    8.00   12.00
  -1   9  -6  -23.80   19.50
   1  -9   6    8.10    9.80
  -1  -9  -6    4.40    9.90
  -1  -9  -6   12.80   10.10
   1  -9   6   -5.10   10.60
  -1  -9  -6   14.60   23.90
   1   9   7   -5.90   14.90
   1   9   7  -17.90   12.60
   1   9   7   -0.10   11.40
  -1   9  -7  -11.40    8.90
   1   9   7    2.50   11.80
   1  -9   7    4.70   11.90
   1  -9   7   -3.80    9.20
  -1  -9  -7    1.90    7.50
  -1  -9  -7   14.30    9.90
  -1   9  -8   47.60   12.70
   1   9   8   59.09   13.00
   1   9   8   43.80   11.40
  -1  -9  -8   36.40   11.10
  -1  -9  -8   54.99    9.00
  -1  -9  -8   49.40    7.50
   1  -9   8   60.69   11.40
   1 -10  -8    2.40    9.40
  -1 -10   8    7.70    7.30
  -1  10   7  -11.90   14.10
  -1  10   7   23.20   11.60
   1  10  -7   51.39   15.80
  -1 -10   7   16.70   10.80
   1 -10  -7   31.30   13.70
  -1 -10   7   21.50   11.70
   1 -10  -7   15.40    7.90
   1 -10  -7   16.90    8.50
  -1  10   6   80.69   17.10
  -1  10   6  125.59   19.30
   1  10  -6  112.79   18.10
  -1  10   6  159.88   26.00
   1 -10  -6  109.69   16.60
  -1 -10   6  108.99   20.40
   1 -10  -6  118.69   22.20
  -1 -10   6  107.29   18.70
   1 -10  -6  145.39   17.40
  -1  10   5   59.69   14.20
   1  10  -5   79.09   14.90
  -1  10   5   62.09   20.10
   1  10  -5   29.50   25.90
  -1  10   5   84.29   18.70
  -1  10   5   57.39   15.50
  -1 -10   5   62.89   16.80
   1 -10  -5   43.30   11.10
   1 -10  -5   40.40   13.40
   1 -10  -5   63.19   17.10
  -1  10   4   83.99   19.50
   1  10  -4   56.19   16.40
  -1  10   4   71.39   18.00
  -1  10   4   54.79   16.40
  -1  10   4   48.40   21.20
  -1 -10   4   79.89   16.20
  -1 -10   4   86.49   18.60
   1 -10  -4   84.69   16.80
  -1 -10   4   87.29   12.20
   1 -10  -4   86.09   17.90
   1 -10  -4   69.69   17.00
  -1  10   3   46.30   15.50
  -1  10   3   71.59   18.80
  -1  10   3   14.10   20.40
  -1  10   3   52.69   17.20
   1  10  -3   59.09   13.30
   1  10  -3   36.70   24.00
  -1  10   3   63.69   16.50
   1 -10  -3   46.20   12.80
  -1 -10   3   49.70   13.30
   1 -10  -3   40.70   13.30
  -1 -10   3   44.90    9.20
   1 -10  -3   42.80   16.90
   1 -10  -3   47.80   11.00
  -1 -10   3   68.99   18.90
  -1  10   2  760.02   46.90
   1  10  -2  756.32   47.80
   1  10  -2  814.52   47.40
  -1  10   2  697.93   49.10
   1  10  -2  716.53   45.60
   1  10  -2  677.23   54.19
  -1  10   2  704.43   48.70
  -1  10   2  760.12   48.90
  -1 -10   2  718.13   43.20
  -1 -10   2  831.22   40.00
   1 -10  -2  666.03   42.90
   1 -10  -2  733.53   42.40
   1 -10  -2  799.42   40.50
   1 -10  -2  681.63   52.39
   1  10  -1   17.70   14.10
  -1  10   1  -10.40    7.30
  -1  10   1   -3.70   12.80
   1  10  -1   -5.80    9.20
  -1  10   1   -6.00   14.60
  -1  10   1   -9.20   14.30
   1  10  -1   -8.90   11.70
  -1  10   1  -13.40    9.50
   1  10  -1   -7.20    7.50
  -1 -10   1    8.20   16.80
  -1 -10   1   -0.90    6.30
   1 -10  -1   -0.50    7.10
   1 -10  -1    2.60    6.50
   1 -10  -1   -9.70    9.00
   1 -10  -1    8.80    9.30
  -1 -10   1    3.40    8.20
  -1  10   0   26.10   10.90
   1  10   0   35.30   12.60
  -1  10   0   39.10   11.60
   1  10   0   34.30   12.70
  -1  10   0   57.29   18.90
   1  10   0   12.60   13.60
   1 -10   0   30.20    8.00
   1 -10   0   27.80   12.30
  -1 -10   0   31.90   11.60
   1 -10   0    5.10   14.70
  -1 -10   0   32.00   13.40
   1 -10   0   38.50   12.80
  -1 -10   0   34.20    8.80
   1  10   1   41.80   14.30
   1  10   1   12.30   10.40
  -1  10  -1   48.60   15.60
   1  10   1   18.70   16.50
  -1  10  -1   26.00   11.00
   1  10   1   33.90   12.90
   1  10   1   11.00   14.30
  -1  10  -1   19.00   12.10
  -1 -10  -1   34.00   17.50
  -1 -10  -1   13.70    8.00
   1 -10   1   25.00    7.90
   1 -10   1    9.20   13.60
   1 -10   1   19.90    9.90
  -1 -10  -1   41.90   15.90
   1  10   2  792.12   46.20
  -1  10  -2  668.83   34.00
   1  10   2  687.53   45.90
  -1  10  -2  759.02   45.70
   1  10   2  748.83   48.90
   1  10   2  686.23   47.70
  -1  10  -2  585.64   46.40
  -1  10  -2  715.43   47.40
   1  10   2  742.83   44.90
  -1 -10  -2  673.33   49.40
  -1 -10  -2  746.33   39.00
  -1 -10  -2  750.22   41.20
   1 -10   2  661.03   45.50
   1 -10   2  695.53   35.60
   1 -10   2  727.13   44.00
  -1  10  -3   93.99   19.50
  -1  10  -3   69.19    9.80
   1  10   3   98.99   19.20
   1  10   3   79.99   24.90
   1  10   3   85.39   29.20
   1  10   3   31.80   13.80
  -1 -10  -3   78.59   13.50
   1 -10   3   69.99   27.90
   1 -10   3   39.00   12.70
  -1 -10  -3   54.59   19.10
  -1 -10  -3   75.29   16.10
   1 -10   3   54.69    9.60
  -1 -10  -3   60.49   13.20
   1 -10   3   69.09   16.40
  -1  10  -4  454.65   33.00
   1  10   4  426.96   37.50
  -1  10  -4  378.86   24.60
   1  10   4  409.06   36.90
   1  10   4  426.46   40.10
   1  10   4  487.55   42.80
   1  10   4  411.26   35.50
   1 -10   4  406.86   32.20
  -1 -10  -4  408.06   33.10
   1 -10   4  389.86   35.70
  -1 -10  -4  338.27   33.00
   1 -10   4  433.56   37.30
  -1 -10  -4  450.65   32.30
   1  10   5  591.44   41.50
  -1  10  -5  479.25   23.90
   1  10   5  666.73   48.80
   1  10   5  494.15   41.00
   1  10   5  592.84   45.20
  -1  10  -5  512.95   38.00
   1  10   5  597.04   47.80
   1 -10   5  587.34   39.60
  -1 -10  -5  590.44   40.90
  -1 -10  -5  521.95   39.50
  -1 -10  -5  620.44   38.30
   1 -10   5  551.04   41.40
   1 -10   5  523.25   43.10
   1  10   6    3.90   10.00
   1  10   6   24.20   15.30
   1  10   6    0.80   10.50
   1  10   6  -16.00   13.50
  -1  10  -6   13.40   11.90
   1 -10   6   14.60   12.20
  -1 -10  -6   -6.40   11.10
   1 -10   6   -9.60    9.90
  -1 -10  -6    5.60    7.90
  -1 -10  -6   -0.10   10.20
   1  10   7   25.40   14.20
   1  10   7   11.80   10.40
  -1  10  -7   19.60   12.40
   1  10   7   19.80   11.80
   1 -10   7   10.00   11.20
   1 -10   7   10.20    9.40
  -1 -10  -7   15.00   10.20
  -1 -10  -7    8.40    6.40
  -1 -10  -7   14.20   10.90
   1  10   8    4.10    7.00
   1  10   8    2.60    6.40
  -1 -10  -8   -4.00   11.60
  -1 -10  -8   11.80    4.90
   1 -10   8    5.30    7.40
  -1  11   7   18.60   11.00
  -1  11   7   13.80   13.10
   1 -11  -7   14.80    6.40
  -1 -11   7   18.40   10.50
  -1 -11   7   18.10    9.30
   1 -11  -7   17.30   11.70
   1 -11  -7   21.90   11.70
  -1  11   6  175.18   24.30
  -1  11   6  193.38   35.70
   1  11  -6  125.69   26.50
  -1  11   6  226.08   29.80
   1 -11  -6  209.38   22.60
  -1 -11   6  191.58   25.10
  -1 -11   6  199.58   27.00
   1 -11  -6  194.98   28.30
   1 -11  -6  180.18   18.20
  -1  11   5    7.00   13.50
  -1  11   5   14.80   14.10
  -1  11   5   -8.70   13.50
  -1  11   5  -10.00   26.90
   1  11  -5   22.90   10.50
   1 -11  -5   10.50    9.30
   1 -11  -5   31.20   13.50
  -1 -11   5   -2.90   13.80
  -1 -11   5   23.50   12.70
   1 -11  -5  -10.30    9.70
  -1  11   4   35.40   18.30
  -1  11   4    7.80   17.80
  -1  11   4   72.49   19.30
   1  11  -4   24.90   13.90
  -1  11   4   52.39   17.10
  -1 -11   4   38.30   15.20
   1 -11  -4   27.80   16.80
   1 -11  -4   18.60   13.40
   1 -11  -4   25.10   11.40
  -1 -11   4   34.80    8.20
   1 -11  -4   44.70   20.20
   1  11  -3   35.60   12.00
   1  11  -3   16.20   16.20
  -1  11   3   18.00   12.40
  -1  11   3   34.10   18.90
  -1  11   3   12.40   13.50
  -1  11   3   41.60   17.80
   1  11  -3   63.79   23.90
   1 -11  -3   33.50   10.90
  -1 -11   3   39.50    9.70
   1 -11  -3   24.60   14.30
  -1 -11   3   58.99   17.30
   1 -11  -3  -11.70   19.60
   1 -11  -3   38.10   14.30
  -1 -11   3   28.70   13.00
   1  11  -2   19.10   10.40
  -1  11   2   24.70   13.70
   1  11  -2   -1.10   12.00
  -1  11   2   34.50   18.30
  -1  11   2   -3.40    9.80
  -1  11   2   15.30   15.10
   1  11  -2   36.90   14.00
  -1  11   2   10.10   12.90
   1  11  -2   32.60   14.70
   1 -11  -2    4.60    7.40
   1 -11  -2    8.70   10.80
  -1 -11   2    2.60   10.00
   1 -11  -2   -7.50   14.70
  -1 -11   2   90.49   34.90
  -1  11   1   33.20   15.10
   1  11  -1   37.10   15.40
  -1  11   1   -9.20   23.00
   1  11  -1   18.20   12.30
   1  11  -1   10.70   10.80
  -1  11   1   36.50   18.50
   1  11  -1   57.59   14.00
  -1  11   1   15.90   12.20
  -1 -11   1   35.80    9.00
   1 -11  -1   48.70   12.00
  -1 -11   1   43.90   13.00
  -1 -11   1   26.20   11.90
   1 -11  -1   30.40    8.40
   1 -11  -1   57.29   16.00
  -1 -11   1   34.40   18.00
   1  11   0   12.20    9.10
  -1  11   0   38.70   19.10
  -1  11   0   10.60   10.50
   1  11   0   18.80   10.50
   1  11   0   -2.30   11.90
   1  11   0   15.60   14.30
  -1  11   0   35.10   15.90
   1 -11   0    9.40   11.30
   1 -11   0   24.80   12.10
  -1 -11   0   16.00    7.90
  -1 -11   0   19.60   11.80
  -1 -11   0   33.70   14.00
   1 -11   0   22.20   13.40
   1 -11   0   21.40    7.30
   1  11   1  256.87   28.20
   1  11   1  296.77   33.70
  -1  11  -1  284.97   30.10
   1  11   1  252.67   27.30
  -1  11  -1  260.37   31.20
  -1  11  -1  271.27   35.20
   1  11   1  242.08   29.30
   1 -11   1  285.57   26.80
   1 -11   1  275.37   20.20
  -1 -11  -1  269.07   27.00
   1 -11   1  252.97   28.30
  -1 -11  -1  307.57   26.70
  -1 -11  -1  307.07   24.50
   1  11   2   66.89   23.60
   1  11   2   34.40   12.30
   1  11   2   59.79   15.60
   1  11   2   61.79   19.00
  -1  11  -2   14.90   32.10
  -1  11  -2   42.40   15.50
   1  11   2   20.20   12.90
   1 -11   2   33.10    8.60
   1 -11   2   29.40   10.80
  -1 -11  -2   51.29   12.80
  -1 -11  -2   40.90   10.50
   1 -11   2   65.99   17.70
  -1 -11  -2   39.80   14.30
   1  11   3  322.97   37.80
  -1  11  -3  291.57   29.50
   1  11   3  358.26   34.10
   1  11   3  268.97   34.30
  -1 -11  -3  299.37   29.10
  -1 -11  -3  262.57   33.20
   1 -11   3  347.67   34.50
   1 -11   3  345.57   28.90
  -1 -11  -3  290.87   28.90
   1 -11   3  272.97   32.60
   1  11   4    5.10   14.60
   1  11   4  -10.50   11.80
   1  11   4   -1.70   13.10
   1  11   4   14.70   13.70
  -1  11  -4    5.50    8.90
   1 -11   4   14.10   16.90
  -1 -11  -4   15.00    7.90
  -1 -11  -4   38.60   11.80
   1 -11   4    7.60   10.00
   1 -11   4   27.90   12.80
  -1 -11  -4   12.40   14.70
  -1  11  -5  222.98   23.10
   1  11   5  154.18   29.70
   1  11   5  201.98   31.30
   1  11   5  255.17   28.00
   1  11   5  250.17   31.60
  -1 -11  -5  221.08   21.90
   1 -11   5  230.18   32.60
  -1 -11  -5  244.38   25.20
   1 -11   5  207.68   25.90
   1 -11   5  184.28   26.20
   1  11   6   35.40   15.20
   1  11   6   30.70   16.00
   1  11   6    9.30   13.40
   1 -11   6   11.90   12.80
  -1 -11  -6   24.80   12.50
   1 -11   6   20.90   12.50
  -1 -11  -6   25.90   12.60
  -1 -11  -6    7.40    7.70
   1  11   7   33.40   10.50
   1  11   7   24.20   10.50
   1  11   7   58.29   19.40
  -1 -11  -7   31.20    8.80
   1 -11   7   50.69   11.70
   1 -11   7   20.60    9.90
  -1 -11  -7   19.30    7.30
  -1 -11  -7   48.90   12.80
  -1  12   7   17.40    8.50
   1 -12  -7   20.90    9.80
   1 -12  -7   10.30    5.30
  -1 -12   7  -11.50    9.50
  -1 -12   7   10.70    8.30
   1 -12  -7  -12.40   11.00
  -1  12   6   48.50   15.10
   1  12  -6   37.40   13.30
  -1  12   6   51.19   20.20
  -1  12   6   43.40   16.70
  -1 -12   6   43.90   19.30
   1 -12  -6   37.10   13.70
   1 -12  -6   32.80   13.70
   1 -12  -6   23.00    8.20
  -1 -12   6   34.20   13.20
   1 -12  -6   45.60    9.70
  -1  12   5   32.70   16.90
  -1  12   5   20.30   15.00
   1  12  -5   44.40   11.90
   1 -12  -5   28.70   10.90
  -1 -12   5   46.40   14.50
   1 -12  -5   35.30   10.90
   1 -12  -5   50.89   15.70
  -1 -12   5   36.40   14.50
  -1  12   4  -33.90   24.90
   1  12  -4   -2.50   11.20
  -1  12   4   -1.40   15.20
  -1  12   4  -11.30   13.30
   1 -12  -4    7.70    8.70
  -1 -12   4   -3.40   12.70
   1 -12  -4  -17.80   16.20
  -1 -12   4   11.70    7.80
   1 -12  -4  -15.50    8.20
  -1  12   3   25.20   17.60
  -1  12   3   15.40   11.80
  -1  12   3   -0.10   12.80
   1  12  -3   14.80    9.30
  -1  12   3    3.90   14.40
   1  12  -3   33.80   25.80
  -1  12   3   -6.90   15.60
  -1 -12   3   -0.50   12.20
  -1 -12   3    1.90    5.60
  -1 -12   3   24.40   13.90
   1 -12  -3    7.00    6.90
   1 -12  -3    5.80    9.60
  -1  12   2   -0.40   13.40
  -1  12   2    9.30   15.70
   1  12  -2    5.20   15.20
   1  12  -2    7.80    8.90
   1  12  -2   26.10   11.40
  -1  12   2   -3.00   13.40
  -1  12   2    4.60   12.50
  -1  12   2  -13.50    9.90
   1 -12  -2    2.40   10.40
   1 -12  -2    4.70    7.10
  -1 -12   2    6.40    6.70
   1 -12  -2  -10.00    8.40
  -1 -12   2   28.00   10.10
   1 -12  -2   20.00   13.80
  -1  12   1   28.20   10.50
  -1  12   1    2.60   21.70
  -1  12   1    2.90   14.20
   1  12  -1    5.90   16.00
   1  12  -1    4.50    9.60
   1  12  -1    5.00   10.90
   1  12  -1   -1.20   13.90
  -1 -12   1    5.40    6.50
  -1 -12   1    8.90   26.30
   1 -12  -1   -2.30   10.50
   1 -12  -1   -0.20    9.00
   1 -12  -1   -0.50    5.90
  -1 -12   1   15.10   10.70
   1 -12  -1    1.10   14.20
  -1  12   0   29.30   16.80
   1  12   0  -14.10   10.00
  -1  12   0  -11.60   11.20
  -1  12   0  -13.70   13.80
   1  12   0  -27.20   11.80
   1  12   0   -9.20    9.30
  -1  12   0   -7.30   16.80
   1  12   0   16.90   13.30
   1  12   0   -9.10   13.40
  -1 -12   0    8.70    8.10
   1 -12   0   -0.70   12.40
   1 -12   0    0.80    6.20
  -1 -12   0   12.60   11.50
  -1 -12   0    2.40    9.70
   1 -12   0    1.10    9.80
  -1 -12   0  -18.10   19.10
   1  12   1   18.00   12.30
   1  12   1  -13.60   11.70
   1  12   1   24.40   11.50
   1  12   1   12.60   11.80
   1  12   1   -8.50   12.00
  -1  12  -1   21.30   14.00
  -1  12  -1    2.50    9.50
  -1  12  -1   31.40   20.10
   1 -12   1    1.40    6.30
   1 -12   1   -2.60   12.00
  -1 -12  -1    1.00    9.90
  -1 -12  -1    4.30    7.50
  -1 -12  -1   -5.00    9.80
   1 -12   1    2.20   11.80
   1  12   2   22.70   17.00
   1  12   2   63.69   17.30
   1  12   2   25.40   14.00
   1  12   2   68.39   14.10
   1  12   2   33.50   14.50
  -1  12  -2   33.00   11.50
  -1 -12  -2   37.50   11.50
   1 -12   2   40.00   10.00
  -1 -12  -2   40.90   13.30
  -1 -12  -2   50.59   14.50
   1 -12   2   54.29   17.50
   1 -12   2   54.49   16.60
   1  12   3   34.30   17.80
  -1  12  -3   11.40   10.30
   1  12   3   34.50   13.60
   1  12   3   20.90   17.30
   1  12   3   -8.60   10.30
   1 -12   3   11.00   10.60
  -1 -12  -3   35.90   13.70
  -1 -12  -3   18.30   10.90
  -1 -12  -3   22.30    9.80
   1 -12   3    8.00   13.10
   1 -12   3   20.80   12.30
   1  12   4  -40.70   17.40
   1  12   4   -3.50   14.60
  -1  12  -4    2.30   10.50
   1  12   4    9.40   13.00
   1 -12   4   -8.30   11.80
   1 -12   4  -17.00   12.50
  -1 -12  -4   25.20   12.20
  -1 -12  -4   15.30   22.40
  -1 -12  -4   12.30   13.60
  -1 -12  -4    1.60    8.10
   1  12   5  -11.00   12.80
   1  12   5  -18.40   11.00
   1  12   5   -1.20    9.50
  -1  12  -5    5.10    8.90
  -1 -12  -5   -1.70    8.40
  -1 -12  -5  -12.90   16.40
   1 -12   5   15.00   13.00
  -1 -12  -5   12.70    8.90
   1 -12   5    8.80    9.90
   1  12   6   27.30   13.20
   1  12   6    3.40    9.50
   1  12   6   27.00   11.30
  -1 -12  -6   20.30   10.50
   1 -12   6   31.40   12.10
  -1 -12  -6   21.60   13.70
   1  12   7   10.30   10.10
   1  12   7   15.50    8.00
   1 -12   7   -1.70    9.90
  -1 -12  -7    2.00    8.70
  -1 -12  -7    9.50    5.70
   1 -12   7    6.40   12.40
  -1  13   6   -2.90    8.50
   1  13  -6  -13.90    9.20
  -1 -13   6    1.00    8.60
   1 -13  -6    6.10    6.30
   1 -13  -6    6.20    9.30
  -1 -13   6   10.20    9.00
   1 -13  -6    4.20   11.00
  -1  13   5   28.20   14.70
  -1  13   5   57.69   25.30
   1  13  -5   39.40   11.40
  -1  13   5   15.20   17.50
   1 -13  -5   39.30    9.50
  -1 -13   5   36.80   13.90
  -1 -13   5   57.39   15.00
   1 -13  -5   31.70   16.30
   1 -13  -5   51.29   11.00
   1 -13  -5   42.90   17.50
  -1  13   4   34.90   13.90
   1  13  -4    8.10    9.30
  -1  13   4   -5.10   17.70
  -1  13   4   22.90   17.00
   1 -13  -4    1.10    8.50
  -1 -13   4    6.00   11.10
   1 -13  -4   37.40   15.00
   1 -13  -4    4.90   17.80
   1 -13  -4   13.20    8.50
  -1  13   3    1.30   18.90
  -1  13   3   -5.70   37.70
   1  13  -3   21.30   13.60
  -1  13   3  -20.60   13.80
  -1 -13   3   -5.40   14.30
   1 -13  -3    5.70    8.40
   1 -13  -3   26.20   13.50
  -1 -13   3   11.80    6.90
  -1 -13   3    6.30   16.30
   1 -13  -3    1.40   12.10
  -1  13   2   47.80   22.90
   1  13  -2   10.00   10.50
   1  13  -2    2.10   11.20
  -1  13   2   -4.30   12.80
  -1  13   2    1.10   11.70
  -1  13   2   18.50   15.10
   1  13  -2    7.80   17.30
   1  13  -2   10.30   21.90
   1 -13  -2    8.50   11.60
  -1 -13   2   -0.30    6.70
   1 -13  -2    6.50    7.00
  -1 -13   2    8.30   11.50
   1 -13  -2   24.80    9.80
  -1  13   1  172.08   24.00
  -1  13   1  123.49   20.60
   1  13  -1  141.79   20.40
  -1  13   1   97.59   19.90
   1  13  -1   74.99   30.90
   1  13  -1  108.09   20.30
  -1 -13   1  123.79   19.50
   1 -13  -1  138.49   20.30
  -1 -13   1  117.49   16.30
   1 -13  -1  115.19   21.60
   1 -13  -1  103.19   14.90
   1  13   0   -4.30   15.50
  -1  13   0   24.80   14.60
  -1  13   0   43.30   38.20
  -1  13   0   -1.50    8.80
   1  13   0   18.30   12.50
  -1  13   0   -2.40   20.40
   1  13   0  -11.80    7.90
   1  13   0  -13.10   11.00
   1 -13   0   -3.40   11.90
  -1 -13   0  -10.80   10.60
   1 -13   0   -0.10    9.50
   1 -13   0    3.20    6.10
  -1 -13   0    1.60   12.90
  -1 -13   0   -0.50   11.00
   1  13   1    8.40   10.30
   1  13   1   16.20   10.10
   1  13   1   -2.60    9.90
  -1  13  -1   -4.50    9.40
   1  13   1  -10.00   15.70
   1  13   1    2.50   10.40
  -1  13  -1  -24.20   12.80
  -1 -13  -1    7.60    7.80
  -1 -13  -1    5.40   12.10
   1 -13   1    2.10    5.50
  -1 -13  -1   -4.60    9.20
   1 -13   1    7.50   10.50
   1  13   2   -1.10   12.20
   1  13   2   20.10   11.30
   1  13   2   47.50   19.20
   1  13   2   13.50   13.00
   1  13   2    7.10   11.80
  -1  13  -2    0.40    7.10
   1 -13   2   -9.30   10.90
   1 -13   2    6.20   10.30
  -1 -13  -2    7.20   11.20
  -1 -13  -2   -8.50    8.60
  -1 -13  -2    0.20    6.90
  -1 -13  -2   -5.00   11.70
   1 -13   2    9.90    7.90
   1 -13   2  -10.30   10.50
   1  13   3  -18.60   15.80
   1  13   3   12.60   16.70
   1  13   3   25.30   19.60
   1  13   3   12.20   13.20
  -1  13  -3    5.60   10.80
  -1 -13  -3   19.20   16.10
   1 -13   3    6.80   10.60
   1 -13   3   -7.60   10.60
  -1 -13  -3   13.70    9.00
   1  13   4   15.90   13.90
  -1  13  -4   -3.60    9.60
   1  13   4   24.80   12.60
   1  13   4   11.40   12.20
   1 -13   4   31.60   14.10
  -1 -13  -4   18.00   10.90
   1 -13   4   22.10   11.20
   1 -13   4  -12.60   15.10
  -1 -13  -4   35.20   10.80
   1  13   5   45.40   16.20
   1  13   5   36.30   13.50
  -1  13  -5   43.50   14.00
   1  13   5   50.99   18.80
   1 -13   5   76.09   15.70
  -1 -13  -5   39.40   12.40
  -1 -13  -5   48.30   10.80
   1 -13   5   63.99   15.90
   1  13   6   32.90   14.50
   1  13   6    3.50   11.90
   1  13   6   11.70    9.10
  -1 -13  -6   12.00    6.90
   1 -13   6    2.40    8.70
   1 -13   6   19.00   12.90
  -1 -13  -6   18.90    7.20
  -1 -13  -6   18.60    9.00
  -1  14   6    7.10    9.00
   1 -14  -6    2.50    9.90
   1 -14  -6   13.70    8.70
  -1 -14   6   15.80    8.30
  -1 -14   6   18.30    8.40
  -1  14   5   35.40   11.90
   1  14  -5   26.10    9.30
   1 -14  -5    8.10   10.60
   1 -14  -5   15.00   12.20
  -1 -14   5   24.60   12.10
  -1 -14   5   36.50   11.40
   1 -14  -5   30.30   14.30
   1  14  -4   40.80   11.50
  -1  14   4   22.80   13.60
   1 -14  -4   24.50   11.80
   1 -14  -4   22.80    8.50
  -1 -14   4   31.00   14.00
   1 -14  -4   50.09   11.50
   1  14  -3   57.29   15.20
  -1  14   3   61.29   16.80
  -1  14   3   52.99   21.70
   1 -14  -3   62.09   16.90
   1 -14  -3   67.69   18.70
  -1 -14   3   46.00    9.40
  -1 -14   3   55.59   15.50
   1 -14  -3   61.29   12.50
   1 -14  -3   64.89   12.20
  -1  14   2  -19.30   15.70
   1  14  -2   -3.60    8.30
  -1  14   2  -12.80    8.30
  -1 -14   2   -4.30    6.40
   1 -14  -2   20.40   15.00
   1 -14  -2   -9.20    8.30
   1 -14  -2    9.00   13.60
  -1 -14   2   24.30   15.00
   1 -14  -2   -1.10    6.50
   1  14  -1    7.20   10.30
  -1  14   1  -10.50   14.40
   1  14  -1   13.00   16.00
  -1  14   1   13.50   13.10
   1  14  -1    7.90   19.30
   1  14  -1    5.20   17.80
   1 -14  -1   14.60   13.70
   1 -14  -1   18.40   19.30
  -1 -14   1   -0.30   14.70
   1 -14  -1   -1.70    7.30
  -1 -14   1   11.60    8.60
  -1 -14   1   43.90   15.00
   1  14   0   84.69   17.50
  -1  14   0  115.59   26.80
   1  14   0   67.19   18.20
  -1  14   0   80.29   16.00
   1  14   0  100.69   20.70
  -1 -14   0   86.29   14.00
  -1 -14   0  104.99   20.00
  -1 -14   0   90.49   24.60
   1 -14   0   71.79   12.20
   1 -14   0  120.29   24.50
   1 -14   0  105.79   21.10
   1  14   1   49.60   21.80
   1  14   1   27.10   13.90
   1  14   1   33.00   16.10
   1  14   1   31.50   19.40
  -1  14  -1   12.90   10.20
   1 -14   1   64.99   16.60
  -1 -14  -1   56.69   12.10
  -1 -14  -1   70.29   23.60
   1 -14   1   28.20    9.20
  -1 -14  -1   35.80   16.30
   1 -14   1   69.09   18.30
   1  14   2  268.67   36.90
  -1  14  -2  224.98   25.80
   1  14   2  244.88   26.80
   1  14   2  234.58   26.90
   1  14   2  165.98   23.90
   1 -14   2  217.28   29.40
  -1 -14  -2  239.88   22.90
  -1 -14  -2  235.68   25.30
  -1 -14  -2  254.37   32.20
   1 -14   2  226.48   27.50
   1 -14   2  202.38   25.60
   1  14   3   34.00   14.80
  -1  14  -3   44.70   13.20
   1  14   3   44.20   13.70
   1  14   3   57.59   18.80
  -1 -14  -3   41.20   12.60
   1 -14   3   31.40   14.30
  -1 -14  -3   44.20   10.60
   1 -14   3   58.79   13.60
  -1 -14  -3   49.70   15.40
  -1  14  -4   19.20   11.00
   1  14   4   22.20   13.00
   1  14   4    1.80   12.00
   1  14   4   37.60   15.90
   1 -14   4   14.20   13.00
  -1 -14  -4    6.60    9.00
  -1 -14  -4   24.60   10.80
   1 -14   4    7.70   13.70
   1 -14   4   29.60   24.90
  -1 -14  -4   20.80    8.30
   1  14   5   27.10   15.30
  -1  14  -5    1.20    7.70
   1  14   5   26.10   12.30
   1  14   5   -2.70    9.70
   1 -14   5    8.10   14.70
  -1 -14  -5    7.70   11.20
  -1 -14  -5    4.80    8.50
  -1 -14  -5   -0.40    6.20
   1 -14   5    4.70    9.20
   1  14   6   17.00    8.70
  -1 -14  -6    3.30    7.10
  -1 -14  -6   10.90    5.30
   1 -14   6    8.70    9.00
  -1 -14  -6    9.80    7.50
   1  15  -5   18.90   10.60
  -1  15   5    5.30   10.70
  -1 -15   5    5.50    8.50
  -1 -15   5   18.40    9.50
   1 -15  -5   21.10    9.70
   1 -15  -5   16.70    9.60
   1  15  -4    0.20    6.60
   1 -15  -4   11.50    9.00
  -1 -15   4    8.20    9.80
  -1 -15   4  -12.30    9.40
  -1  15   3  158.08   25.70
   1  15  -3  193.68   22.20
   1 -15  -3  174.88   24.80
   1 -15  -3  167.38   24.20
  -1 -15   3  170.48   24.70
   1  15  -2   31.70   11.70
  -1  15   2   77.59   19.00
  -1  15   2   79.09   14.30
  -1 -15   2   58.59    9.70
   1 -15  -2   47.10   14.70
   1 -15  -2   32.80    8.80
   1 -15  -2   48.90   18.10
  -1 -15   2   48.10   16.50
  -1  15   1  284.77   40.90
   1  15  -1  417.66   35.20
   1  15  -1  369.06   36.40
  -1  15   1  339.67   28.20
   1  15  -1  341.47   31.90
  -1 -15   1  329.37   30.30
   1 -15  -1  388.16   33.70
   1 -15  -1  269.07   20.60
  -1 -15   1  299.37   25.80
   1 -15  -1  375.76   32.30
  -1 -15   1  270.87   33.70
   1  15   0   53.89   17.50
  -1  15   0    9.20    9.30
   1  15   0    0.80   12.80
   1  15   0   19.60   10.30
   1 -15   0   31.30   12.70
  -1 -15   0   43.10   16.60
  -1 -15   0   15.60   20.70
   1 -15   0   29.20   15.10
  -1 -15   0   15.50    8.30
   1 -15   0   10.90    8.00
   1  15   1  119.79   19.10
  -1  15  -1   79.59   14.90
   1  15   1   70.29   15.40
  -1 -15  -1   76.99   12.50
   1 -15   1  115.79   19.30
  -1 -15  -1   84.99   17.50
  -1 -15  -1  102.09   26.70
   1 -15   1  107.39   20.50
   1  15   2   28.50   13.30
  -1  15  -2   11.50   10.20
   1  15   2   27.10   11.80
   1  15   2   18.80   13.30
   1 -15   2   11.30   10.60
  -1 -15  -2    4.70    7.80
   1 -15   2   -8.20   19.80
  -1 -15  -2   17.60   11.00
  -1 -15  -2   -0.20   11.70
   1 -15   2   18.40   12.30
  -1 -15  -2   39.70   14.10
  -1  15  -3    4.00    7.90
   1  15   3   12.30   14.60
   1  15   3   -8.20   11.30
   1 -15   3   16.00   14.30
  -1 -15  -3   -6.90   11.10
   1 -15   3    6.20   10.90
  -1 -15  -3    2.50    8.60
  -1 -15  -3   -1.60    6.30
   1 -15   3   11.70   19.20
  -1 -15  -3    6.20    8.80
   1  15   4   -4.50   11.90
  -1  15  -4   10.20    7.50
   1  15   4   14.70   10.00
   1 -15   4    3.20   10.30
  -1 -15  -4   -3.40    7.10
  -1 -15  -4    7.30    7.10
  -1 -15  -4    7.80   10.60
  -1 -15  -4   -3.80    8.60
   1  15   5   -5.10    9.80
  -1  15  -5   -2.40    6.70
  -1 -15  -5    8.40    8.30
   1 -15   5   19.90    9.50
  -1 -15  -5   -4.30    9.30
  -1 -15  -5    9.10    5.70
   1  16  -4    9.60    7.20
  -1  16   4   13.00   10.80
  -1 -16   4    1.60    7.30
  -1 -16   4    7.90    9.70
   1 -16  -4   -3.60    8.20
   1 -16  -4   -0.10    8.40
  -1  16   3  -15.80   18.20
   1  16  -3    8.50    7.50
  -1 -16   3    6.00    9.60
   1 -16  -3   25.60   11.70
  -1 -16   3   24.10   10.70
   1 -16  -3   -5.10    9.00
   1  16  -2   42.40   11.00
  -1  16   2   37.20   11.10
   1 -16  -2   29.50   14.50
   1 -16  -2   59.59   18.00
  -1 -16   2   51.89   14.60
  -1  16   1   -6.00    7.90
   1  16  -1   -0.10    8.90
   1 -16  -1   28.60   14.10
  -1 -16   1    6.80    6.90
   1 -16  -1   15.60   11.50
  -1 -16   1   10.60   11.60
  -1 -16   1    8.10   12.00
   1  16   0   60.09   18.10
   1  16   0   79.29   19.70
   1  16   0   37.00   11.90
  -1  16   0   45.90   12.80
   1 -16   0   52.39   14.20
   1 -16   0   47.90   16.70
  -1 -16   0   65.99   14.80
  -1 -16   0   41.70    9.00
  -1 -16   0   58.69   17.80
   1 -16   0   37.40   16.70
  -1  16  -1   39.70   11.70
   1  16   1   43.60   15.00
   1  16   1   31.80   15.00
   1  16   1   53.69   16.30
  -1 -16  -1   32.70    8.50
   1 -16   1   35.20   13.90
  -1 -16  -1   32.30   14.10
   1 -16   1   25.80   15.10
   1 -16   1   17.30   11.90
  -1 -16  -1   33.90   13.20
   1  16   2   65.19   15.80
   1  16   2   69.69   14.30
  -1 -16  -2   48.10    9.70
  -1 -16  -2   47.90   14.90
  -1 -16  -2   75.39   15.90
   1 -16   2   70.69   15.10
   1  16   3    6.70   11.70
   1  16   3    7.40   13.10
   1 -16   3    0.20    8.80
  -1 -16  -3    1.80   10.80
  -1 -16  -3    7.00    6.40
  -1 -16  -3  -10.00    8.70
  -1  16  -4   28.80    8.10
   1  16   4   33.00   12.80
  -1 -16  -4   39.20   10.60
  -1 -16  -4   31.20   10.60
   1 -16   4   31.80    9.50
   1  17  -3   11.90    6.50
   1 -17  -3   11.30    9.00
  -1 -17   3    8.70    7.30
   1 -17  -3    8.10    9.00
   1 -17  -3    4.50    7.00
   1  17  -2    7.00    6.60
  -1 -17   2    2.30   20.20
  -1 -17   2   -5.40    7.60
   1 -17  -2   -5.00    8.50
   1 -17  -2   -7.20    9.40
   1 -17  -2    7.90    8.00
   1  17  -1    8.60    8.00
  -1  17   1    8.70    7.10
   1 -17  -1   24.30   13.70
   1 -17  -1    9.40    9.70
   1 -17  -1    1.30    9.90
  -1 -17   1   14.10    9.50
   1  17   0    6.00    7.90
  -1  17   0    4.60    7.40
   1 -17   0    0.30    8.90
  -1 -17   0    1.80   11.90
   1 -17   0   10.20   10.90
   1 -17   0   12.80    8.50
   1  17   1    5.50    8.00
  -1  17  -1   25.30    9.20
   1 -17   1   11.00    9.50
  -1 -17  -1   11.10   10.30
   1 -17   1   33.80   11.10
  -1 -17  -1   22.30   13.50
   1  17   2    3.10   13.50
  -1 -17  -2   25.60   12.00
  -1 -17  -2   21.10   11.50
   1 -17   2   23.60    9.90
  -1  17  -3   -2.90    5.50
   1  17   3   -8.40   17.90
  -1 -17  -3  -11.70    9.40
  -1 -17  -3    3.90    8.60
   1 -17   3   -1.40    6.20
  -1  18   0   35.30    7.90
  -1 -18   0   44.00   10.30
  -2   0   9   -3.20    8.20
   2   0  -9   -2.20    9.70
   2   0  -9   23.50   16.00
  -2   0   9    4.70    8.10
  -2   0   8    7.00   10.00
   2   0  -8  -46.50   19.80
  -2   0   8    6.70   10.80
   2   0  -8   11.90   14.30
   2   0  -8    2.30    6.20
  -2   0   7    0.30   11.60
  -2   0   7   -6.40   12.00
   2   0  -7   -4.00   10.90
   2   0  -7    0.90    7.80
   2   0  -7   -3.70   15.40
   2   0  -7   -9.00    6.00
   2   0  -6   15.80   12.30
   2   0  -6    4.50   16.30
  -2   0   6   11.60   14.00
   2   0  -6    0.10    8.00
   2   0  -6   46.90   16.20
  -2   0   6    7.10   13.80
   2   0  -6   -1.80    6.10
  -2   0   5    2.20    6.50
   2   0  -5   -0.50    5.10
  -2   0   5   -1.00    6.10
   2   0  -5  -19.20    8.90
   2   0  -5   -0.50   10.50
   2   0  -5   -4.50    7.00
   2   0  -5   -4.00    6.90
   2   0  -4  377.26   26.60
   2   0  -4  434.66   24.40
  -2   0   4  406.96   23.10
   2   0  -4  445.76   24.10
   2   0  -4  440.46   28.30
   2   0  -3   -2.80    3.50
   2   0  -3   -1.30    5.60
   2   0  -3    4.30    6.20
   2   0  -2 9999.00  360.76
   2   0  -2 9574.54  357.36
   2   0  -2 9899.11  360.16
   2   0  -1    0.20    5.10
   2   0  -1    1.40    3.40
   2   0   0  217.68   12.40
   2   0   1    0.30    2.20
   2   0   1    1.10    3.00
   2   0   2   14.10    4.40
  -2   0  -2   23.30    4.20
  -2   0  -3   -3.10    3.10
  -2   0  -4  531.45   29.80
  -2   0  -4  623.54   34.50
   2   0   4  547.25   34.60
  -2   0  -4  585.14   29.50
   2   0   5   -2.50   10.50
  -2   0  -5    6.30    5.90
   2   0   5    4.60   10.20
   2   0   5    9.40   12.20
  -2   0  -5   -4.20    7.10
  -2   0  -5    6.50    7.40
   2   0   5   10.80   11.30
   2   0   6  547.25   40.10
   2   0   6  555.24   51.59
  -2   0  -6  555.74   39.70
   2   0   6  447.86   35.90
  -2   0  -6  519.15   33.80
  -2   0  -6  445.36   34.80
   2   0   6  441.26   41.00
   2   0   6  483.25   38.20
   2   0   7  -13.40   10.80
   2   0   7    8.70   13.50
   2   0   7   18.40   12.20
  -2   0  -7   12.10    9.00
   2   0   7   -3.30    8.30
  -2   0  -7   -0.50   12.40
   2   0   7  -42.70   17.70
  -2   0  -7    5.20    7.70
   2   0   7  -21.80    9.10
  -2   0  -7   -2.80   16.30
   2   0   8  291.77   29.20
  -2   0  -8  268.07   24.60
   2   0   8  352.56   30.60
   2   0   8  314.07   31.70
   2   0   8  247.38   32.10
  -2   0  -8  268.27   29.30
   2   0   9   13.80    8.10
  -2   0  -9   -4.90    8.30
   2   0   9  -18.10    8.70
  -2   0  -9    2.70    5.80
   2   1  -9   10.10   10.20
  -2   1   9   -1.70    8.10
  -2   1   9    7.40    9.10
  -2  -1   9   20.40    9.50
   2  -1  -9   -4.10    9.20
   2  -1  -9    5.20    8.90
  -2  -1   9   -2.80   10.40
   2   1  -8   18.00   20.40
   2   1  -8   44.80   19.40
  -2   1   8   46.50   14.20
  -2   1   8   33.60   13.30
   2   1  -8   35.20    7.40
   2  -1  -8   36.60    8.60
   2  -1  -8   35.80   15.60
   2  -1  -8   41.20   25.40
  -2  -1   8   37.00   13.40
  -2  -1   8   46.20   12.80
   2   1  -7   26.60   18.90
  -2   1   7   27.00   13.10
   2   1  -7   22.40    9.50
  -2   1   7   27.50   13.80
   2   1  -7   54.29   18.00
   2  -1  -7   33.60    8.50
   2  -1  -7   35.50   11.00
  -2  -1   7    7.70   12.10
  -2  -1   7   32.60   14.20
   2  -1  -7   40.30   16.60
   2   1  -6  -11.10    9.10
   2   1  -6  -13.40   11.50
  -2   1   6   15.10   13.90
   2   1  -6  -11.90    7.20
   2   1  -6    6.90    5.60
  -2  -1   6   -8.50    9.00
   2  -1  -6    0.20    9.50
   2  -1  -6    2.80    8.40
   2  -1  -6   40.30   14.90
   2  -1  -6   13.20   14.00
  -2  -1   6    1.90    5.80
  -2  -1   6  -39.10   18.60
   2  -1  -6    1.00    6.20
  -2  -1   6    3.40   12.20
   2   1  -5   27.40    7.70
  -2   1   5   32.50    7.60
  -2   1   5   -0.30   14.60
  -2   1   5   39.40   15.70
   2   1  -5   26.10   11.30
   2   1  -5   15.70    8.40
   2   1  -5   36.00   10.30
  -2  -1   5   37.80   10.10
  -2  -1   5   42.60   14.10
   2  -1  -5   28.20    8.10
   2  -1  -5   27.40    8.60
   2  -1  -5   29.40   12.10
   2  -1  -5   37.50   13.60
  -2  -1   5   14.70    6.30
   2   1  -4   15.60    6.80
  -2   1   4   34.70    7.50
   2   1  -4   27.20    7.50
   2   1  -4   25.10    8.50
   2   1  -4   14.30    8.70
   2  -1  -4   24.40    7.40
   2  -1  -4   17.40    9.20
  -2  -1   4   19.50    6.70
   2  -1  -4   31.10    8.60
   2  -1  -4   25.60    7.10
   2   1  -3  192.18   14.20
   2   1  -3  211.08   17.70
   2   1  -3  214.58   17.20
   2  -1  -3  222.58   17.80
   2  -1  -3  198.48   17.40
   2  -1  -3  161.38   14.10
   2   1  -2 5843.12  224.58
   2   1  -2 6135.09  227.98
   2   1  -2 6350.66  228.08
   2  -1  -2 6071.79  227.88
   2  -1  -2 6220.58  228.08
   2  -1  -2 6209.28  225.78
   2   1  -1 7015.30  258.67
   2   1  -1 7165.18  259.97
   2  -1  -1 7175.58  260.17
   2  -1  -1 7081.69  257.97
  -2  -1   1 6623.64  257.47
   2  -1  -1 7545.05  259.97
   2   1   0   28.50    4.70
   2  -1   0   40.80    4.80
   2  -1   0   28.70    5.20
   2   1   1   99.19    9.20
  -2   1  -1   87.39    5.60
   2  -1   1   82.59    7.40
   2  -1   1   93.39    9.70
   2   1   2  216.38   13.40
  -2   1  -2  226.18   12.70
   2  -1   2  232.38   15.80
  -2  -1  -2  238.48   11.30
   2   1   3  355.16   24.00
  -2   1  -3  425.66   25.20
  -2   1  -3  424.56   21.50
  -2  -1  -3  417.76   24.30
  -2  -1  -3  413.36   20.40
   2   1   4  151.68   20.50
  -2   1  -4  121.99   15.80
  -2   1  -4  126.09   13.10
  -2   1  -4  123.19   15.70
  -2  -1  -4  133.39   12.30
   2  -1   4  151.58   17.70
  -2  -1  -4  135.29   15.70
   2   1   5   31.00   14.90
   2   1   5   26.60   12.10
   2   1   5   41.30   13.00
   2   1   5   41.90   12.90
   2   1   5   38.40   13.50
   2   1   5   59.29   19.90
  -2   1  -5   21.80   11.10
  -2   1  -5   31.40    9.30
  -2   1  -5   34.40    9.00
   2   1   5   13.20   12.10
   2  -1   5   20.00   14.50
   2  -1   5   30.10   14.90
   2  -1   5   31.70   16.80
  -2  -1  -5   42.40    9.90
   2  -1   5   36.60   13.30
  -2  -1  -5   34.00   11.30
  -2  -1  -5   29.00    8.50
   2   1   6   72.69   17.30
   2   1   6   40.60   16.80
  -2   1  -6   81.79   13.60
   2   1   6   58.89   18.00
  -2   1  -6   21.30   16.60
   2   1   6   55.99   16.20
  -2   1  -6   72.39   13.10
   2   1   6   72.99   20.00
   2   1   6   70.49   29.40
  -2  -1  -6   68.19   13.00
  -2  -1  -6   63.69   15.70
   2  -1   6   67.59   24.80
   2  -1   6   64.79   18.40
   2  -1   6   52.59   15.00
   2  -1   6   55.49   14.70
  -2  -1  -6   48.00   15.00
   2  -1   6   92.49   26.80
   2  -1   6   94.99   28.10
   2   1   7   16.90   15.30
   2   1   7   22.50   15.60
  -2   1  -7   28.40    9.40
   2   1   7    9.60   12.50
  -2   1  -7   63.59   19.00
  -2   1  -7    5.20   10.80
   2   1   7   47.30   19.00
   2   1   7   41.90   13.70
  -2   1  -7   32.20   14.90
   2   1   7   42.50   14.30
   2  -1   7   13.90   14.50
   2  -1   7   28.40   13.00
  -2  -1  -7   25.20   10.10
  -2  -1  -7   35.30   16.10
   2  -1   7   19.20   13.80
   2  -1   7   14.30   13.40
  -2  -1  -7   10.30   12.70
  -2  -1  -7   29.30   11.40
  -2   1  -8   26.80   10.10
   2   1   8    2.70   10.30
   2   1   8   37.80   13.40
   2   1   8   42.90   19.10
  -2   1  -8   26.80   11.40
   2   1   8  -22.50   22.70
   2   1   8    6.30   13.90
  -2  -1  -8   21.10    9.20
   2  -1   8   45.40   14.00
  -2  -1  -8    8.90   10.80
   2  -1   8   25.00   17.60
   2  -1   8   33.90   13.10
   2  -1   8   17.90   14.90
   2  -1   8   31.50   16.00
  -2   1  -9   11.30    6.30
   2   1   9   -2.20    7.50
  -2   1  -9    6.20    8.80
   2   1   9   -5.60    9.20
  -2  -1  -9    2.90    5.60
   2  -1   9    7.70    8.60
  -2  -1  -9   11.20    9.40
   2  -1   9    6.40    9.80
   2   2  -9   -7.20   10.20
  -2   2   9   21.60   10.80
  -2   2   9   -0.60    8.90
  -2  -2   9   19.90   10.60
  -2  -2   9   12.70   10.50
   2  -2  -9   31.20   11.70
   2  -2  -9   -5.30    9.20
   2   2  -8    9.10   11.80
  -2   2   8    7.20    8.80
  -2   2   8    4.30   11.50
  -2  -2   8   18.80   11.50
   2  -2  -8    8.30    6.80
  -2  -2   8    2.20   11.10
   2  -2  -8  -10.80   13.30
  -2   2   7   -7.70   10.50
  -2   2   7   49.30   25.30
  -2   2   7    5.90   12.20
   2   2  -7   12.30   12.30
   2   2  -7    0.50    7.60
   2   2  -7    0.10   16.30
  -2  -2   7   52.49   21.20
  -2  -2   7   14.10   10.60
   2  -2  -7    0.10    7.00
   2  -2  -7    6.60   15.00
   2  -2  -7   32.00   16.50
  -2  -2   7   19.60   12.90
   2   2  -6   20.40   12.40
   2   2  -6   10.60    8.70
  -2   2   6   27.20   18.70
   2   2  -6   20.00    7.00
  -2   2   6   48.10   14.00
  -2   2   6    9.50   15.40
   2  -2  -6   10.20   13.20
  -2  -2   6   23.30   14.70
  -2  -2   6   21.10    6.20
   2  -2  -6   14.00   11.20
   2  -2  -6    5.10   14.00
  -2  -2   6   62.19   20.90
   2  -2  -6    0.90    7.10
   2  -2  -6    8.20   15.10
   2   2  -5    0.60    8.40
  -2   2   5   -4.30    6.50
  -2   2   5   -9.70   16.30
  -2   2   5   -4.20   13.00
  -2   2   5   23.90   12.20
   2   2  -5    8.20    9.00
   2  -2  -5   -4.10    9.80
   2  -2  -5   -4.00   14.90
   2  -2  -5   -0.70    7.00
   2  -2  -5   -0.10    6.90
   2  -2  -5    3.80    6.00
  -2  -2   5  -11.60   14.90
  -2  -2   5   -3.50    5.10
   2   2  -4  506.15   26.30
   2   2  -4  490.15   27.50
   2   2  -4  524.15   32.40
   2   2  -4  557.44   32.20
   2  -2  -4  509.25   28.40
   2  -2  -4  534.45   27.80
   2  -2  -4  505.65   31.10
   2  -2  -4  471.15   30.60
  -2  -2   4  515.05   27.30
   2   2  -3 1428.86   61.69
   2   2  -3 1440.86   57.79
   2   2  -3 1359.96   64.99
   2  -2  -3 1389.26   60.39
   2  -2  -3 1386.56   58.39
   2  -2  -3 1433.06   62.19
   2   2  -2  441.86   20.10
   2   2  -2  450.05   23.70
   2   2  -2  443.26   23.20
   2  -2  -2  417.26   23.70
   2  -2  -2  418.86   22.70
   2  -2  -2  438.06   21.70
   2   2  -1  836.32   33.50
   2   2  -1  812.32   34.20
   2  -2  -1  800.32   33.20
   2  -2  -1  827.82   35.00
  -2  -2   1  765.72   31.90
   2  -2  -1  812.32   34.40
  -2   2   0  446.86   21.30
   2   2   0  446.46   19.80
  -2   2   0  441.36   19.60
   2  -2   0  457.55   21.20
   2  -2   0  440.66   20.90
  -2   2  -1   45.70    5.20
   2  -2   1   63.79   11.00
   2  -2   1   33.60    5.20
  -2   2  -2    6.60    4.20
   2   2   2    3.60    3.60
  -2  -2  -2    3.70    2.70
  -2  -2  -2   11.00    5.40
  -2   2  -3  382.96   24.50
  -2   2  -3  390.56   21.40
   2   2   3  387.06   26.20
  -2  -2  -3  392.36   20.00
  -2  -2  -3  406.26   23.50
  -2   2  -4  219.08   17.00
  -2   2  -4  223.38   17.20
  -2   2  -4  240.88   21.00
   2   2   4  231.88   21.70
  -2  -2  -4  230.48   16.50
   2  -2   4  214.18   20.50
  -2  -2  -4  227.78   19.40
   2   2   5   -4.10   11.10
   2   2   5   -3.00   15.50
   2   2   5   10.30    9.50
   2   2   5   -4.40   11.50
  -2   2  -5   16.80    6.30
  -2   2  -5    6.50    6.30
  -2   2  -5   17.50   13.60
  -2   2  -5   -1.20   10.80
   2   2   5   -3.10   11.00
  -2  -2  -5    0.30    7.50
  -2  -2  -5    1.20    6.70
   2  -2   5   -9.20    7.80
   2  -2   5   18.40   11.70
   2  -2   5   31.00   13.20
   2  -2   5  -10.70    8.50
   2  -2   5   29.10   11.90
  -2  -2  -5    5.40    6.30
   2   2   6  237.78   28.90
   2   2   6  303.07   29.60
  -2   2  -6  278.57   22.30
  -2   2  -6  265.77   28.70
   2   2   6  242.28   29.10
   2   2   6  208.88   27.40
   2   2   6  248.78   27.60
   2   2   6  278.47   31.10
  -2   2  -6  250.07   24.70
  -2  -2  -6  259.17   23.10
   2  -2   6  239.78   29.10
  -2  -2  -6  238.48   25.50
  -2  -2  -6  285.47   27.70
   2  -2   6  230.68   29.00
   2  -2   6  256.17   29.30
   2  -2   6  204.48   28.50
  -2  -2  -6  262.57   24.20
   2  -2   6  272.27   27.00
   2   2   7    7.80   13.00
  -2   2  -7   17.90    8.40
  -2   2  -7   -3.70   10.80
  -2   2  -7   44.80   15.20
   2   2   7   35.40   15.40
   2   2   7   16.90   12.30
   2   2   7   -2.60   11.10
   2   2   7   28.10   12.20
   2   2   7   -1.00   14.40
  -2   2  -7   -0.30   14.20
   2  -2   7    3.30   14.80
  -2  -2  -7    3.40    8.10
  -2  -2  -7   29.70   11.10
  -2  -2  -7   23.40   12.10
   2  -2   7   28.50   15.20
   2  -2   7  -10.90   13.10
   2  -2   7    7.90   11.20
  -2  -2  -7   32.70   13.40
   2  -2   7    9.00   11.50
   2   2   8    2.50   11.80
   2   2   8  -29.70   12.70
   2   2   8  -19.20    9.90
   2   2   8   -7.80   14.10
   2   2   8   -7.40    8.80
  -2   2  -8   -3.50    7.10
   2  -2   8  -34.60   18.00
  -2  -2  -8   -0.60    8.30
   2  -2   8  -15.50   16.00
  -2  -2  -8   -1.20   10.10
  -2  -2  -8    0.40    6.90
   2  -2   8    4.00   11.70
   2  -2   8  -16.60    7.80
   2   2   9    0.20   13.50
  -2   2  -9    7.20    9.50
   2   2   9    1.80    7.80
  -2   2  -9    2.20    5.10
   2  -2   9    2.30    9.20
  -2  -2  -9    2.70    5.90
   2  -2   9    4.60    7.70
  -2  -2  -9   -3.30    5.90
  -2  -2  -9    0.20   10.00
  -2   3   9   11.70    9.20
  -2   3   9   10.30    9.20
   2   3  -9   16.60    9.80
   2  -3  -9   15.70   10.40
  -2  -3   9   21.60   18.30
  -2  -3   9   10.40    8.30
   2  -3  -9    2.70    7.70
   2   3  -8   -7.90   11.10
  -2   3   8   -4.90   10.90
   2   3  -8   16.90   14.90
  -2   3   8    7.50   11.20
   2  -3  -8   -3.70    7.10
  -2  -3   8    4.20   12.20
  -2  -3   8    1.10   10.10
   2  -3  -8    6.90   11.70
  -2   3   7   16.50   11.60
   2   3  -7    1.90   12.90
   2   3  -7   20.60   17.70
  -2   3   7  -25.20   13.90
  -2   3   7   -9.40   10.40
   2  -3  -7    4.70   12.70
  -2  -3   7    5.20   18.40
  -2  -3   7   17.30   12.20
  -2  -3   7   13.30   12.80
   2  -3  -7    0.40    8.50
   2  -3  -7    4.20   13.00
   2  -3  -7   -2.50    7.00
   2   3  -6   14.00   12.60
  -2   3   6   25.60   19.90
  -2   3   6   10.10   11.30
   2   3  -6   27.40    7.10
  -2   3   6   11.10   14.00
   2  -3  -6   30.80   15.60
   2  -3  -6   13.70    8.40
   2  -3  -6    5.60   13.80
   2  -3  -6   46.70   14.80
  -2  -3   6   18.20    7.00
   2  -3  -6   13.10   10.10
  -2  -3   6   32.50   19.40
  -2  -3   6   -3.70   17.60
  -2   3   5   32.70   17.20
   2   3  -5   66.99   15.50
   2   3  -5   76.79   11.90
  -2   3   5   70.89   17.80
   2   3  -5   60.59   13.10
   2   3  -5   66.49    9.00
   2  -3  -5   82.99   12.30
  -2  -3   5   74.19    9.60
   2  -3  -5   81.99   14.50
   2  -3  -5   72.09   13.00
   2  -3  -5  127.89   24.40
   2  -3  -5   91.79   15.80
  -2  -3   5   76.99   16.30
   2   3  -4  268.27   19.70
   2   3  -4  283.77   24.10
  -2   3   4  270.57   21.30
   2   3  -4  283.47   22.60
   2  -3  -4  297.67   19.10
  -2  -3   4  296.67   18.80
   2  -3  -4  273.17   20.60
   2  -3  -4  292.77   22.20
   2  -3  -4  242.98   31.50
  -2   3   3  311.47   18.50
   2   3  -3  340.97   22.00
   2   3  -3  276.27   23.20
   2   3  -3  281.77   17.70
   2  -3  -3  270.77   18.50
   2  -3  -3  312.37   19.40
  -2  -3   3  283.57   19.60
   2  -3  -3  299.17   20.00
   2  -3  -3  284.37   21.40
   2   3  -2   58.19    9.10
   2   3  -2   47.60    8.40
  -2   3   2   55.79    7.80
   2  -3  -2   50.19    7.20
   2  -3  -2   49.90    9.10
   2   3  -1    7.40    4.20
   2   3  -1    7.20    4.30
  -2   3   1    5.40    3.90
   2  -3  -1    5.30    4.50
   2  -3  -1    7.20    4.30
   2  -3  -1    1.00    3.20
   2   3   0  174.18    9.60
  -2   3   0  161.68   12.70
  -2   3   0  164.28   10.70
   2  -3   0  172.68   11.70
   2  -3   0  157.48   12.30
  -2   3  -1   60.09    7.80
  -2   3  -1   82.09    9.70
   2   3   2  508.35   24.50
  -2   3  -2  520.95   26.90
  -2   3  -2  527.35   24.90
  -2  -3  -2  558.24   22.10
  -2  -3  -2  463.75   21.80
  -2  -3  -2  538.45   25.00
  -2   3  -3  180.38   14.30
   2   3   3  159.98   18.20
  -2   3  -3  146.39   15.70
  -2  -3  -3  173.48   14.50
   2  -3   3  146.99   17.60
  -2  -3  -3  185.28   12.60
  -2   3  -4   87.29   15.30
  -2   3  -4   64.49   10.10
  -2   3  -4   73.19   11.00
   2   3   4   79.19   16.30
  -2  -3  -4   80.59   10.80
  -2  -3  -4   85.29   12.90
   2  -3   4   71.39   11.80
  -2  -3  -4   81.29   14.60
   2   3   5   89.99   20.00
   2   3   5   73.59   14.50
  -2   3  -5   43.60   10.00
   2   3   5   43.20   13.60
  -2   3  -5   62.09   10.90
   2   3   5   74.59   17.80
  -2   3  -5   57.89   14.60
   2   3   5   30.10   12.70
  -2   3  -5   54.49   15.80
   2  -3   5   84.39   17.90
  -2  -3  -5   52.89   13.20
   2  -3   5   84.59   16.90
   2  -3   5   53.49   17.80
   2  -3   5   65.29   15.60
   2  -3   5   49.40   11.60
   2  -3   5   54.99   18.10
  -2  -3  -5   37.00    9.30
  -2   3  -6  172.98   28.70
   2   3   6  103.49   19.60
   2   3   6   78.39   16.20
  -2   3  -6  114.79   17.10
   2   3   6  127.39   21.10
   2   3   6  170.38   27.40
   2   3   6  111.49   20.10
  -2   3  -6  127.29   16.40
   2   3   6  144.59   22.10
  -2   3  -6   79.89   16.00
   2  -3   6  123.19   21.10
   2  -3   6   87.19   17.60
  -2  -3  -6  125.39   21.10
  -2  -3  -6   99.99   15.70
  -2  -3  -6   93.59   17.70
   2  -3   6   92.09   18.50
  -2  -3  -6  135.19   19.20
  -2   3  -7  119.69   15.70
  -2   3  -7  144.69   27.20
   2   3   7  114.49   22.40
  -2   3  -7  126.39   19.20
   2   3   7  121.89   20.30
   2   3   7   83.39   21.70
  -2   3  -7  118.39   24.70
   2   3   7  112.49   23.80
   2   3   7  116.19   19.90
   2   3   7  111.39   19.90
   2  -3   7  126.69   20.50
  -2  -3  -7   98.39   18.30
  -2  -3  -7  128.49   20.60
   2  -3   7  126.29   20.40
  -2  -3  -7  137.09   17.90
   2  -3   7  127.29   24.20
   2  -3   7  126.49   21.90
   2  -3   7  120.49   21.20
  -2  -3  -7  137.99   20.30
   2   3   8   18.40   13.60
   2   3   8  -18.90   11.90
   2   3   8   20.30   13.60
  -2   3  -8   -3.20    6.30
   2   3   8   -4.20   11.50
  -2   3  -8   16.10    8.10
   2   3   8   15.20   10.70
   2  -3   8    2.10   11.00
   2  -3   8   -0.10   17.70
  -2  -3  -8    0.10    6.00
  -2  -3  -8    5.60    9.30
  -2  -3  -8   -1.30   11.70
   2  -3   8   15.60   10.30
  -2   3  -9    1.80    8.10
  -2   3  -9    0.70    4.20
   2   3   9   -6.40    7.40
  -2  -3  -9    8.90    6.50
   2  -3   9   -0.30    7.10
  -2  -3  -9    1.30    9.60
   2  -3   9   10.00   11.50
  -2  -3  -9    1.70    6.40
  -2   4   9   -3.60    8.80
   2   4  -9    2.70    8.60
  -2   4   9   13.70    9.80
   2  -4  -9   -2.80    8.90
  -2  -4   9   -4.90    6.80
   2  -4  -9   -1.00    8.60
   2   4  -8    4.40   11.50
  -2   4   8   -4.00    8.40
  -2   4   8    1.60   10.10
   2  -4  -8    0.00    7.30
   2  -4  -8  -22.30    9.50
  -2  -4   8   27.40   14.00
  -2  -4   8   -1.00    9.60
  -2   4   7  108.49   19.60
  -2   4   7   77.19   17.10
   2   4  -7  120.19   12.00
  -2   4   7  109.29   18.90
   2   4  -7  171.98   27.70
   2   4  -7  101.19   21.00
  -2  -4   7   90.39   21.40
   2  -4  -7  141.19   17.00
   2  -4  -7  141.89   29.30
  -2  -4   7   99.19   18.00
   2  -4  -7  150.18   19.90
  -2  -4   7  107.79   21.20
  -2   4   6   14.50   16.00
  -2   4   6    6.10   12.60
  -2   4   6   17.10   13.70
   2   4  -6    3.40   12.40
  -2   4   6   30.40   18.10
   2   4  -6    7.40    7.20
  -2  -4   6    5.10   16.70
   2  -4  -6    8.10   14.60
   2  -4  -6   16.00   14.70
  -2  -4   6   18.20    7.00
   2  -4  -6    9.40    8.20
  -2  -4   6   22.50   12.40
   2  -4  -6  -11.70    9.30
  -2   4   5   65.09   19.40
   2   4  -5   45.60   12.50
   2   4  -5   41.70    9.60
   2   4  -5   48.50    8.20
  -2   4   5   88.89   16.30
  -2   4   5   80.19   25.20
  -2  -4   5   77.99   21.20
   2  -4  -5   69.09   11.50
   2  -4  -5   50.59   13.40
  -2  -4   5   30.20   14.20
   2  -4  -5   41.30   11.80
   2  -4  -5   61.39   12.30
  -2  -4   5   47.10    8.80
   2   4  -4  134.79   19.40
   2   4  -4  139.29   21.00
   2   4  -4  141.89   13.70
  -2   4   4  157.78   19.70
   2   4  -4  160.48   19.30
   2  -4  -4  145.49   14.40
   2  -4  -4  105.09   16.20
   2  -4  -4  148.89   15.80
   2  -4  -4  152.58   15.80
  -2  -4   4  150.28   13.80
  -2   4   3   38.50   13.40
   2   4  -3   63.69   11.60
   2   4  -3   67.29   11.90
   2   4  -3   51.89    8.10
   2  -4  -3   56.69    9.70
   2  -4  -3   68.49   13.70
  -2  -4   3   59.89    9.00
   2  -4  -3   62.49   10.40
   2  -4  -3   70.09   10.40
   2   4  -2  204.38   15.90
  -2   4   2  174.48   13.10
   2   4  -2  225.68   15.50
   2  -4  -2  189.08   16.10
   2  -4  -2  183.68   13.60
   2  -4  -2  170.88   14.10
   2   4  -1  283.37   16.90
   2   4  -1  253.57   14.80
  -2   4   1  286.67   19.30
  -2   4   1  296.67   16.30
   2  -4  -1  269.57   15.70
   2  -4  -1  278.47   17.80
   2  -4  -1  267.87   16.30
  -2  -4   1  289.87   15.10
   2   4   0 1145.89   46.40
  -2   4   0 1134.69   47.00
  -2   4   0 1218.18   50.39
  -2  -4   0 1086.19   44.60
  -2  -4   0 1175.18   44.60
   2  -4   0 1214.78   47.50
  -2   4  -1  198.98   15.60
  -2   4  -1  216.18   13.80
   2   4   1  215.68   13.30
  -2  -4  -1  211.48   10.60
  -2  -4  -1  186.58   10.10
  -2  -4  -1  229.58   10.40
  -2   4  -2  295.47   20.10
  -2   4  -2  294.67   17.40
   2   4   2  272.17   17.00
  -2  -4  -2  288.37   14.20
  -2  -4  -2  255.97   15.40
  -2  -4  -2  229.98   14.90
  -2   4  -3 1794.82   73.89
  -2   4  -3 1784.02   79.59
  -2   4  -3 1727.13   76.99
   2   4   3 1794.62   79.99
   2  -4   3 1778.32   79.59
  -2  -4  -3 1888.91   74.29
  -2  -4  -3 1849.31   71.79
  -2   4  -4  872.21   46.00
   2   4   4  847.62   50.59
   2   4   4  782.82   52.69
  -2   4  -4  867.71   42.10
   2   4   4  844.22   47.40
  -2   4  -4  896.71   41.10
   2   4   4  814.52   50.99
   2   4   4  952.60   48.50
  -2  -4  -4  799.02   44.30
   2  -4   4  783.82   44.60
   2  -4   4  784.22   49.50
   2  -4   4  824.12   50.59
  -2  -4  -4  887.81   40.40
  -2   4  -5   21.80   11.20
   2   4   5   16.50   13.10
   2   4   5   19.50   11.40
  -2   4  -5   10.40    7.30
   2   4   5   12.50   10.90
   2   4   5   18.80   11.50
  -2   4  -5   29.80   11.00
  -2   4  -5   15.40    6.70
   2   4   5   25.10   14.50
   2  -4   5   27.60   14.50
   2  -4   5   28.50   15.70
   2  -4   5    3.90    7.50
  -2  -4  -5   21.60    9.90
   2  -4   5   20.20   11.50
  -2  -4  -5   13.10    7.80
  -2  -4  -5   -0.10    7.30
   2  -4   5   13.90   10.70
   2   4   6   38.20   13.90
  -2   4  -6   31.90   11.30
   2   4   6   43.60   17.10
   2   4   6   35.90   13.70
   2   4   6   64.19   16.60
   2   4   6   74.89   16.90
  -2   4  -6   50.19   12.50
  -2   4  -6   57.19   12.90
   2   4   6   58.49   18.20
  -2   4  -6   33.30   13.90
   2  -4   6   43.10   12.80
  -2  -4  -6   37.10   11.40
   2  -4   6    9.30   13.60
   2  -4   6   45.90   16.30
  -2  -4  -6   47.90   14.10
   2  -4   6   32.70   14.40
   2  -4   6   44.70   14.10
  -2  -4  -6   31.00   14.40
  -2  -4  -6   40.40   12.60
   2   4   7   88.89   22.70
  -2   4  -7   57.49   11.50
  -2   4  -7   79.59   14.70
  -2   4  -7   77.49   20.00
   2   4   7  116.29   24.30
   2   4   7  111.29   28.00
   2   4   7   64.79   19.20
   2   4   7   90.79   21.40
   2   4   7   83.69   20.60
   2  -4   7   70.29   18.20
   2  -4   7  119.99   29.00
  -2  -4  -7   68.79   15.60
  -2  -4  -7   37.10   19.20
   2  -4   7   92.99   19.30
  -2  -4  -7  101.29   15.50
   2  -4   7   99.99   19.70
  -2  -4  -7   32.20   19.40
  -2  -4  -7   91.29   19.10
   2   4   8   20.50   12.20
  -2   4  -8    2.50    6.20
   2   4   8    6.60   11.00
   2   4   8    7.70   13.50
   2   4   8   16.80   14.00
  -2   4  -8   14.20    7.50
   2   4   8    9.10   12.70
  -2  -4  -8   15.80   10.20
  -2  -4  -8   27.30   20.70
   2  -4   8   12.80   12.70
  -2  -4  -8   10.10    7.10
   2  -4   8   12.70    9.50
  -2   4  -9    2.20    6.60
   2   4   9   14.20   10.40
   2   4   9   12.30    7.60
   2  -4   9   15.90    7.70
  -2  -4  -9   11.20    8.70
  -2  -4  -9   14.30    6.30
   2  -4   9   11.30    8.20
  -2   5   9   14.50   12.90
   2   5  -9    0.80    8.00
  -2   5   9   -0.10    7.70
  -2  -5   9    5.90    7.30
   2  -5  -9   -1.80    8.50
  -2   5   8    8.60   11.10
   2   5  -8   -8.70   10.90
  -2   5   8    7.80   12.60
  -2  -5   8   -6.30    8.90
   2  -5  -8   -2.30    7.00
  -2  -5   8  -27.00   19.00
   2  -5  -8    3.10    9.90
  -2   5   7   14.80   11.50
   2   5  -7   26.00   14.60
   2   5  -7   12.50   14.40
  -2   5   7   -3.00   10.90
   2  -5  -7    2.20    7.90
  -2  -5   7   17.60   15.10
  -2  -5   7    4.70    9.90
   2  -5  -7   -0.20    8.80
   2  -5  -7   21.50   13.60
   2  -5  -7   12.80   17.00
   2   5  -6  -17.70   12.70
  -2   5   6  -24.20   28.60
  -2   5   6   10.50   11.90
  -2   5   6  -17.80   12.40
   2   5  -6  -20.50   13.40
   2   5  -6    3.20    6.90
  -2   5   6  -23.70   12.20
  -2  -5   6   -9.70   18.80
   2  -5  -6  -22.40   15.50
   2  -5  -6   -2.10   10.50
   2  -5  -6   10.90    8.00
   2  -5  -6    3.80   16.70
  -2  -5   6   37.90   14.40
   2  -5  -6   28.70   12.90
  -2   5   5   29.50   21.90
  -2   5   5   34.80   13.20
  -2   5   5    6.60   12.40
   2   5  -5  -17.70   10.10
  -2   5   5    9.90   11.00
   2   5  -5    5.60    7.30
   2   5  -5   14.30    9.70
  -2   5   5  -14.30   11.70
   2   5  -5    2.10   15.20
   2  -5  -5    9.30   18.20
   2  -5  -5   -6.40    8.90
  -2  -5   5    0.00    5.50
  -2  -5   5   -1.10   18.40
   2  -5  -5    0.90    7.50
   2  -5  -5   10.40    8.60
  -2   5   4   33.20   10.70
   2   5  -4   29.50    9.90
   2   5  -4   35.00   10.70
   2  -5  -4   29.40   12.10
   2  -5  -4   23.20    7.50
   2  -5  -4   25.10    7.60
   2  -5  -4   32.60    8.80
  -2  -5   4   40.30    8.60
  -2   5   3  604.54   38.30
   2   5  -3  664.13   36.80
   2   5  -3  706.63   35.90
  -2   5   3  615.34   32.20
   2  -5  -3  644.14   36.30
   2  -5  -3  668.53   33.80
  -2  -5   3  672.53   32.80
   2  -5  -3  667.93   33.40
   2   5  -2  241.58   18.00
  -2   5   2  257.37   16.10
   2   5  -2  244.88   17.00
   2  -5  -2  209.58   15.10
   2  -5  -2  217.98   17.60
   2  -5  -2  228.08   16.90
  -2   5   1   -0.10    4.40
   2   5  -1    3.50    4.70
   2   5  -1   -1.30    3.00
  -2   5   1    3.00    5.10
   2  -5  -1   -3.90    4.20
   2  -5  -1    0.80    5.50
   2  -5  -1    3.80    4.00
  -2  -5   1    1.20    3.70
  -2   5   0  586.04   31.50
   2   5   0  600.84   28.00
  -2   5   0  600.54   27.80
   2  -5   0  567.84   26.80
  -2  -5   0  578.14   25.80
   2   5   1  605.84   30.00
  -2   5  -1  613.94   32.80
  -2   5  -1  631.44   29.70
  -2  -5  -1  654.83   27.20
  -2  -5  -1  629.24   30.30
   2   5   2   -1.00    7.70
   2   5   2    3.00    6.40
  -2   5  -2   10.80    6.70
  -2   5  -2    5.80    5.30
   2  -5   2   16.60    8.90
  -2  -5  -2   -3.40    3.90
  -2  -5  -2   -0.60    3.60
  -2   5  -3 2405.16   98.59
  -2   5  -3 2595.84   98.49
  -2   5  -3 2504.35  101.89
   2   5   3 2420.66  104.19
  -2  -5  -3 2593.84   97.09
  -2  -5  -3 2402.76   96.69
   2  -5   3 2336.47  102.09
  -2   5  -4    0.50    6.00
   2   5   4   13.20   12.70
   2   5   4   -7.10   12.70
  -2   5  -4   15.40    6.90
  -2   5  -4    5.50    6.00
   2   5   4  -10.40   12.10
   2   5   4   20.10   10.70
  -2   5  -4   16.40   11.60
   2  -5   4  -14.10   12.40
  -2  -5  -4   10.20    6.10
   2  -5   4    7.80    7.00
  -2  -5  -4    6.30    8.30
  -2  -5  -4    9.10    6.20
   2  -5   4   14.10   10.60
   2   5   5   98.59   20.50
   2   5   5  130.39   22.30
   2   5   5  119.79   23.20
   2   5   5   97.29   21.00
  -2   5  -5  120.29   19.90
   2   5   5  122.29   21.50
  -2   5  -5  160.38   15.50
  -2   5  -5   88.79   17.20
  -2  -5  -5  130.09   18.80
   2  -5   5  145.09   22.00
   2  -5   5  113.69   19.30
   2  -5   5  118.79   20.80
  -2  -5  -5  115.99   15.60
   2  -5   5   94.29   17.10
   2  -5   5  126.19   20.70
  -2  -5  -5  123.69   16.60
   2  -5   5  149.99   21.60
  -2   5  -6  -14.50   13.60
  -2   5  -6   10.20    8.50
  -2   5  -6   10.20    7.80
   2   5   6    3.20   12.20
  -2   5  -6   -4.60   11.20
   2   5   6   -8.00   10.40
   2   5   6    5.60    9.30
   2   5   6  -20.40   10.90
   2   5   6   -5.80   13.60
   2   5   6   -5.80   12.20
  -2  -5  -6   15.90    8.10
   2  -5   6    2.50   11.90
   2  -5   6  -15.30   12.80
  -2  -5  -6   20.90   13.60
  -2  -5  -6    3.90    9.20
  -2  -5  -6   14.00   12.30
   2  -5   6   16.40   11.00
   2  -5   6   17.80   13.80
   2   5   7   68.39   15.80
   2   5   7   59.89   18.10
  -2   5  -7   41.30   10.10
   2   5   7   53.59   15.80
  -2   5  -7   25.50   16.40
  -2   5  -7   50.59   11.90
   2   5   7   44.70   17.10
   2   5   7   59.79   16.80
   2  -5   7   75.49   17.70
   2  -5   7   48.40   13.70
  -2  -5  -7   72.59   19.60
  -2  -5  -7   69.49   14.20
   2  -5   7   21.10   14.40
  -2  -5  -7   57.79   12.00
   2  -5   7   28.60   17.20
  -2  -5  -7   39.40   15.80
   2  -5   7   45.50   15.00
  -2   5  -8   11.50    7.00
   2   5   8   19.40   16.50
   2   5   8   19.00   13.50
   2   5   8   13.40   11.60
   2   5   8   -9.00   13.00
   2   5   8    8.00   11.40
  -2  -5  -8   17.60    9.20
  -2  -5  -8   10.40    7.60
   2  -5   8   -3.00    8.70
   2  -5   8   11.90   12.40
   2   5   9   -8.90    5.70
  -2   5  -9   -3.40    6.20
   2  -5   9    6.90    7.10
  -2  -5  -9   -2.30    5.10
   2  -5   9   -4.40    6.90
   2   6  -9   -9.30    6.70
  -2   6   9   -5.50    7.30
  -2   6   9   -3.20   11.20
   2  -6  -9    4.40    8.20
  -2  -6   9    2.60    6.10
  -2   6   8   -9.50   11.50
  -2   6   8   -4.10    8.20
   2   6  -8   -1.20   10.10
   2  -6  -8  -26.10   14.00
   2  -6  -8   -7.80   10.30
  -2  -6   8   14.90    9.50
   2  -6  -8   -4.50    6.90
   2   6  -7   30.30   16.40
   2   6  -7   54.89   17.20
  -2   6   7    6.00   13.00
  -2   6   7   52.49   15.30
  -2  -6   7   21.20   15.30
   2  -6  -7   -0.10   12.40
  -2  -6   7   18.10   15.60
  -2  -6   7   -1.40   17.00
   2  -6  -7   23.20   11.10
  -2   6   6  -47.90   21.10
  -2   6   6   -9.60   10.60
   2   6  -6   -2.20   11.40
   2   6  -6   -1.60   15.10
  -2   6   6  -12.80   12.60
  -2   6   6   17.30   12.90
   2  -6  -6    3.20    8.60
  -2  -6   6  -19.60   15.10
   2  -6  -6   27.20   22.40
   2  -6  -6   -7.30   14.30
   2  -6  -6   18.60   18.20
  -2  -6   6    4.90   11.10
  -2   6   5   37.60   14.50
  -2   6   5   31.00   14.10
  -2   6   5   63.49   19.50
   2   6  -5   33.60   14.10
  -2   6   5   52.29   17.00
   2   6  -5   56.49   16.50
   2   6  -5   67.39   15.00
   2  -6  -5   18.30   19.30
   2  -6  -5   40.30   12.20
   2   6  -4   14.10    9.10
   2   6  -4   37.90   14.10
   2   6  -4   -4.90   12.00
   2   6  -4   13.50    9.10
   2   6  -4   20.70   11.50
  -2   6   4   23.40   14.80
  -2   6   4   21.20   13.40
   2  -6  -4    6.60    7.00
   2  -6  -4   -1.00    6.50
  -2  -6   4    7.50   20.40
   2  -6  -4   11.10    7.60
  -2  -6   4   27.20    7.60
   2   6  -3   57.09   10.40
   2   6  -3   60.09   11.70
   2  -6  -3   64.09   10.20
  -2  -6   3   66.49    9.80
   2  -6  -3   61.09   10.80
   2  -6  -3   58.59    9.60
   2  -6  -3   59.89   11.90
   2   6  -2   34.20    9.20
  -2   6   2   50.19   11.10
   2   6  -2   38.00    7.90
   2  -6  -2   37.70   12.90
   2  -6  -2   41.90    7.30
  -2  -6   2   36.00    8.50
   2  -6  -2   31.40    7.80
   2  -6  -2   40.80    8.40
   2   6  -1   60.89    9.60
  -2   6   1   67.59    9.20
   2   6  -1   73.19    7.70
   2  -6  -1   64.59    8.20
   2  -6  -1   68.89    9.50
   2  -6  -1   75.49   10.40
  -2   6   0 1686.03   71.49
  -2   6   0 1642.74   66.89
   2   6   0 1579.74   67.19
  -2  -6   0 1654.33   65.39
  -2   6  -1  514.55   25.70
  -2   6  -1  517.15   26.50
  -2   6  -1  455.15   29.20
  -2  -6  -1  526.85   24.50
   2  -6   1  463.45   29.40
  -2   6  -2  759.82   34.90
  -2   6  -2  712.63   35.60
  -2   6  -2  673.43   39.40
   2   6   2  717.83   40.70
  -2  -6  -2  714.23   32.90
   2  -6   2  701.73   39.40
  -2   6  -3    1.40    4.30
   2   6   3    6.70    8.70
  -2   6  -3    3.20    5.40
  -2   6  -3   -3.60    5.20
   2  -6   3    1.70    7.10
  -2  -6  -3    2.90    4.90
  -2  -6  -3    0.30    4.50
   2   6   4  361.76   30.00
  -2   6  -4  291.47   24.10
   2   6   4  344.37   34.50
   2   6   4  329.07   29.00
   2   6   4  299.27   33.40
  -2   6  -4  323.87   23.50
  -2   6  -4  332.77   21.40
   2   6   4  332.57   31.30
   2   6   4  327.37   31.60
  -2   6  -4  308.77   25.70
  -2  -6  -4  338.67   23.00
  -2  -6  -4  323.97   20.90
   2  -6   4  315.07   42.20
   2  -6   4  295.47   34.20
   2  -6   4  313.67   27.00
   2  -6   4  300.97   30.30
   2  -6   4  305.97   26.80
   2   6   5   94.99   20.10
   2   6   5   69.09   21.80
   2   6   5   74.79   20.30
  -2   6  -5  110.99   14.40
  -2   6  -5   99.89   15.00
   2   6   5   95.59   18.60
  -2   6  -5  110.79   20.70
  -2   6  -5   65.79   15.30
  -2  -6  -5   96.79   15.60
   2  -6   5   68.39   14.70
   2  -6   5   82.79   19.70
   2  -6   5  102.69   19.40
  -2  -6  -5   66.79   12.20
  -2  -6  -5   89.09   14.60
   2  -6   5  101.19   18.50
   2  -6   5   73.29   15.90
   2   6   6   15.10   12.30
   2   6   6   13.50   10.80
   2   6   6  -10.30   14.90
  -2   6  -6   -7.10   10.40
  -2   6  -6   16.20    8.80
   2   6   6   11.80   12.50
   2   6   6   25.60   13.60
   2  -6   6   -1.60   10.90
  -2  -6  -6   -2.30   11.30
   2  -6   6   20.00   10.90
  -2  -6  -6   -2.80    9.40
   2  -6   6   -0.20   14.60
  -2  -6  -6   18.20    9.50
   2  -6   6   10.20   14.30
   2  -6   6   28.20   11.20
   2   6   7   21.90   15.40
  -2   6  -7    4.00    6.20
   2   6   7    4.60   10.60
   2   6   7   14.90   11.20
  -2   6  -7    2.70    6.40
  -2   6  -7  -10.30   18.40
   2   6   7    0.60   11.70
   2   6   7    0.10   11.90
  -2  -6  -7   -1.70    7.40
   2  -6   7   27.50   23.50
  -2  -6  -7   21.00   20.70
   2  -6   7   12.00   10.60
  -2  -6  -7   -3.30    9.90
  -2   6  -8   25.00   11.10
   2   6   8   16.40   11.60
   2   6   8   31.00   17.00
   2   6   8   21.90   12.50
   2   6   8   35.70   13.50
   2  -6   8   34.70   13.10
  -2  -6  -8   12.80    8.00
   2  -6   8   13.60   21.90
  -2  -6  -8   26.80   11.30
  -2   7   9    7.20    8.70
   2  -7  -9    6.50    8.60
  -2   7   8   12.10   12.20
  -2   7   8    6.10    8.20
   2  -7  -8    1.80   10.90
   2  -7  -8    1.30    7.50
  -2  -7   8    9.00    7.90
   2   7  -7    2.50   19.70
  -2   7   7   26.30   11.40
  -2   7   7    6.20    9.30
   2   7  -7    1.80   11.10
  -2  -7   7  -14.90   16.00
   2  -7  -7    0.20   11.20
   2  -7  -7   -4.40    6.80
  -2  -7   7    4.60    9.80
  -2  -7   7   -4.50   14.00
   2  -7  -7   -5.90    7.20
  -2   7   6    3.50   12.00
  -2   7   6   24.90   17.40
  -2   7   6   17.50   10.50
   2   7  -6  -11.00   12.40
   2   7  -6   -9.40   13.60
   2   7  -6   16.30   20.80
  -2   7   6   -6.10   11.10
  -2  -7   6  -15.20   10.30
   2  -7  -6   -2.80    9.60
  -2  -7   6   -2.50   13.00
   2  -7  -6   -3.90    6.60
   2   7  -5  -26.00   18.80
   2   7  -5    2.90   11.30
   2   7  -5   -4.30   10.10
  -2   7   5   14.50   11.90
   2   7  -5   36.90   13.70
  -2   7   5   22.50   14.30
   2  -7  -5    4.90    8.20
  -2  -7   5   25.50   14.60
   2  -7  -5   -9.60   11.20
  -2  -7   5    3.60    5.40
   2  -7  -5    5.60   10.60
   2   7  -4   -5.90   10.40
  -2   7   4   20.40   15.70
  -2   7   4   20.60   13.60
  -2   7   4   14.80   16.10
  -2   7   4   13.60   12.00
   2   7  -4   19.70    9.80
   2  -7  -4    8.80    7.50
   2  -7  -4   -0.70    7.60
   2  -7  -4   30.70   11.40
  -2  -7   4   23.90   14.40
   2   7  -3  200.98   17.30
   2   7  -3  150.38   21.70
   2   7  -3  186.58   25.10
  -2   7   3  162.88   34.30
   2   7  -3  195.98   20.30
  -2   7   3  128.19   23.90
  -2  -7   3  199.48   16.80
   2  -7  -3  195.68   14.80
   2  -7  -3  202.38   17.40
   2  -7  -3  168.48   17.90
   2  -7  -3  176.98   23.30
   2   7  -2 1026.90   44.90
   2   7  -2 1016.10   50.49
  -2   7   2  998.60   47.30
  -2  -7   2 1065.29   47.50
   2  -7  -2 1069.19   47.40
   2  -7  -2 1017.80   48.00
   2  -7  -2 1023.50   43.50
   2   7  -1  170.78   16.50
  -2   7   1  185.38   13.60
  -2   7   1  174.28   15.00
  -2   7   1  205.68   19.40
   2  -7  -1  169.48   15.70
   2  -7  -1  188.28   15.50
   2  -7  -1  163.98   12.10
   2   7   0  213.58   17.20
  -2   7   0  212.98   17.30
  -2   7   0  199.98   15.70
  -2   7   0  235.78   19.70
  -2  -7   0  192.18   15.00
   2  -7   0  202.88   16.60
   2  -7   0  171.48   20.80
  -2   7  -1  307.17   20.10
  -2   7  -1  320.97   19.10
  -2   7  -1  289.97   23.80
   2   7   1  288.27   24.30
   2   7   1  290.87   20.40
  -2  -7  -1  325.87   19.60
   2  -7   1  283.37   20.50
   2  -7   1  302.37   24.10
  -2   7  -2   18.70    8.10
  -2   7  -2    3.50    5.10
  -2  -7  -2    1.20    5.50
   2  -7   2    3.00    5.80
   2  -7   2    3.60    8.20
  -2   7  -3    5.20    6.10
   2   7   3   31.80   17.00
   2   7   3  -12.60   10.50
   2   7   3   12.30   17.30
  -2   7  -3   27.00    9.30
  -2   7  -3    9.80    7.30
   2   7   3    3.40   12.10
   2  -7   3   15.60    9.10
  -2  -7  -3   13.00    6.90
  -2  -7  -3   17.90    9.10
   2   7   4   24.30   14.30
  -2   7  -4    3.70    7.80
   2   7   4    3.50   11.80
   2   7   4   -0.40   14.50
   2   7   4    7.70   11.40
  -2   7  -4    7.30    6.80
  -2   7  -4   14.30    8.00
  -2   7  -4   -3.60    7.60
   2   7   4   -2.90   10.00
   2  -7   4    1.10   13.40
   2  -7   4   39.30   14.20
  -2  -7  -4    4.30    6.40
   2  -7   4   -2.50    8.30
   2  -7   4    1.20    9.70
  -2  -7  -4   -1.60    5.70
   2  -7   4  -18.40   10.50
   2   7   5  554.64   43.80
  -2   7  -5  513.95   38.60
   2   7   5  573.74   41.30
   2   7   5  611.94   43.20
   2   7   5  533.45   44.30
  -2   7  -5  538.65   31.00
   2   7   5  518.55   43.10
  -2   7  -5  553.74   34.50
   2  -7   5  551.64   41.30
  -2  -7  -5  507.25   34.60
  -2  -7  -5  520.05   35.60
   2  -7   5  518.95   40.20
   2  -7   5  517.35   43.80
   2  -7   5  537.45   36.80
  -2   7  -6    2.80    7.50
  -2   7  -6   10.20    6.80
   2   7   6    3.00   11.20
   2   7   6   -9.00   12.60
   2   7   6   -4.60   11.80
   2   7   6   14.80   11.10
   2   7   6    6.00   14.20
  -2   7  -6    8.40   11.80
  -2  -7  -6  -28.20   11.90
  -2  -7  -6   -2.90    7.30
   2  -7   6   14.60    9.90
   2  -7   6   -0.60   11.30
   2  -7   6   20.20   11.70
  -2  -7  -6    0.00   10.50
  -2   7  -7   30.00    8.60
   2   7   7   20.50   12.60
   2   7   7   37.90   15.30
   2   7   7   13.40   14.70
   2   7   7    1.60   11.90
   2   7   7   28.80   11.80
   2  -7   7   41.60   19.50
  -2  -7  -7   18.50   11.60
   2  -7   7   21.00   13.30
   2  -7   7   25.70   13.00
  -2  -7  -7   31.20   11.00
   2   7   8  -14.90   10.40
   2   7   8    7.90    9.40
   2   7   8   15.50   11.90
  -2   7  -8    8.70    7.90
   2   7   8   28.20   10.30
  -2  -7  -8   10.80    6.90
   2  -7   8    1.00    8.50
  -2  -7  -8    1.60    7.70
   2  -7   8   12.80    9.40
   2   8  -8   27.80   11.20
  -2   8   8    5.20   14.80
  -2   8   8   17.20   10.60
   2  -8  -8   29.00    6.10
  -2  -8   8   23.70    9.10
   2  -8  -8   34.00   14.00
   2   8  -7  -16.60   10.30
  -2   8   7   12.70    9.60
  -2   8   7   -2.50   12.80
   2  -8  -7    1.80    7.20
   2  -8  -7    2.30   11.30
   2  -8  -7    9.20    7.90
  -2  -8   7    5.40    9.10
   2   8  -6   16.50   16.30
   2   8  -6   22.10   13.50
  -2   8   6   16.00   17.80
   2   8  -6   -5.90   13.60
  -2  -8   6   48.20   15.50
   2  -8  -6    1.70    8.20
   2  -8  -6   -7.30   13.50
   2  -8  -6   -8.00   10.40
  -2  -8   6   16.40    9.60
   2   8  -5   39.60   12.50
   2   8  -5    9.50   15.20
  -2   8   5   -0.20   12.00
  -2   8   5   22.10   12.40
  -2   8   5   20.30   30.60
   2   8  -5   29.30   14.30
   2  -8  -5   12.10   17.10
   2  -8  -5    1.60    8.30
   2  -8  -5   20.50   10.90
  -2  -8   5   15.10    6.60
  -2  -8   5   18.20   14.70
   2   8  -4   45.90   14.50
  -2   8   4    1.90   10.90
   2   8  -4   21.80   13.80
  -2   8   4   16.90   16.50
  -2   8   4   11.90   16.50
   2   8  -4   -2.50    9.60
   2   8  -4    3.10   21.60
   2  -8  -4   19.00   10.20
  -2  -8   4    0.10   12.70
  -2  -8   4   17.30    7.60
   2  -8  -4   26.10   11.00
   2  -8  -4   14.20    7.10
   2  -8  -4  -12.30   11.90
  -2   8   3  -27.90   14.30
   2   8  -3    8.40   11.10
   2   8  -3  -11.20   10.10
  -2   8   3   17.50    9.60
   2   8  -3    0.20    6.30
   2   8  -3    5.10   13.70
  -2   8   3   -0.70   13.30
   2   8  -3    5.00    7.30
  -2  -8   3   -1.10    5.80
   2  -8  -3    3.20    6.10
   2  -8  -3   -2.90    7.30
   2  -8  -3   12.10    8.80
   2  -8  -3   -2.90    8.20
   2   8  -2  743.13   47.20
   2   8  -2  868.01   45.30
   2   8  -2  813.52   36.70
   2   8  -2  737.53   48.00
  -2   8   2  772.42   46.30
  -2  -8   2  799.82   43.80
   2  -8  -2  874.01   52.09
   2  -8  -2  838.22   42.00
  -2  -8   2  807.72   40.70
   2  -8  -2  928.51   41.10
  -2   8   1   39.30    8.00
  -2   8   1   49.60   11.00
   2   8  -1   57.79   10.80
   2  -8  -1   62.59   10.00
   2  -8  -1   46.90    9.90
  -2  -8   1   54.29   10.20
  -2   8   0  375.46   26.70
   2   8   0  371.56   25.00
  -2   8   0  349.27   22.50
  -2   8   0  398.06   21.50
  -2  -8   0  323.47   23.00
   2  -8   0  400.96   29.10
   2  -8   0  368.86   22.90
  -2  -8   0  376.56   23.20
  -2   8  -1    8.00    7.00
   2   8   1   15.60    6.80
  -2   8  -1   14.90    6.10
  -2   8  -1   16.80    5.70
  -2   8  -1   29.00   10.60
  -2  -8  -1   23.90   10.10
   2  -8   1    1.60    9.30
   2  -8   1   13.60    6.60
  -2  -8  -1   16.10    6.80
  -2   8  -2  627.84   40.30
   2   8   2  643.54   42.30
  -2   8  -2  580.34   39.70
   2   8   2  620.74   45.50
   2   8   2  671.73   40.20
  -2   8  -2  650.63   34.00
  -2   8  -2  710.43   32.10
   2   8   2  586.74   47.60
   2   8   2  647.94   40.60
  -2   8  -2  592.94   34.70
   2  -8   2  652.83   38.40
  -2  -8  -2  640.64   34.70
  -2  -8  -2  704.63   34.60
   2  -8   2  639.54   30.30
   2   8   3   18.10   14.70
   2   8   3   24.70   14.80
   2   8   3   23.80   11.40
  -2   8  -3   12.20    8.60
  -2   8  -3    3.90   10.30
  -2   8  -3   11.00    6.40
  -2   8  -3   29.40    9.10
   2   8   3   35.00   12.60
   2  -8   3   26.80   13.20
   2  -8   3   26.50   14.00
   2  -8   3   17.30    9.40
  -2  -8  -3   27.30    8.40
  -2  -8  -3   20.90    7.90
   2   8   4    7.20   11.40
   2   8   4   11.60   10.90
   2   8   4  -10.60    8.90
  -2   8  -4   -7.90   10.70
  -2   8  -4   -9.80    8.10
  -2   8  -4    7.30    6.00
  -2   8  -4   -4.30    6.80
  -2   8  -4    5.60   12.40
   2   8   4    7.30   10.90
   2   8   4   17.40   11.60
  -2  -8  -4   -6.80    6.20
  -2  -8  -4    5.80    7.70
   2  -8   4   -1.40    9.40
   2  -8   4  -12.70   12.80
   2  -8   4   19.00   13.80
  -2   8  -5   15.50    8.00
  -2   8  -5    5.20   12.70
   2   8   5   19.20   15.80
  -2   8  -5   16.10   12.20
   2   8   5   13.10   12.60
  -2   8  -5   21.70    8.80
   2   8   5   21.40   13.20
   2   8   5   11.90   14.20
   2   8   5   30.00   11.90
   2  -8   5   -6.80   12.10
   2  -8   5   24.90   13.20
  -2  -8  -5    6.70    8.30
  -2  -8  -5   47.50   13.70
  -2  -8  -5   10.60    9.80
   2  -8   5   -0.90   16.10
   2   8   6    0.00   16.00
   2   8   6  -25.90   15.70
  -2   8  -6   19.30   15.40
   2   8   6    4.60   12.10
   2   8   6   -7.80   13.30
  -2   8  -6   11.20    9.50
  -2   8  -6   -4.80    6.80
   2  -8   6    9.20   18.30
  -2  -8  -6   -1.70    8.90
   2  -8   6   11.90   13.10
  -2  -8  -6    9.70   11.40
  -2  -8  -6   -1.00   12.80
   2   8   7   22.30   12.00
   2   8   7   12.70   11.40
   2   8   7    0.10   12.10
   2   8   7  -11.90   11.40
  -2   8  -7    6.10    5.80
  -2  -8  -7  -15.20    8.90
  -2  -8  -7   -1.60    7.70
   2  -8   7    5.70   10.50
   2  -8   7    9.70    9.90
   2   8   8   21.40    9.90
   2   8   8   17.60   10.00
  -2   8  -8   20.40    9.10
   2   8   8   19.90   12.00
  -2  -8  -8   11.40    5.90
  -2  -8  -8   26.00   10.60
  -2  -8  -8   24.80    8.30
   2  -8   8   13.00    9.10
   2  -8   8   14.50    9.00
   2   9  -8   -5.50    8.30
  -2   9   8   -0.90    9.20
  -2  -9   8  -10.60    6.20
   2  -9  -8   -0.60    9.90
  -2   9   7   73.89   16.80
  -2   9   7   53.39   19.40
   2   9  -7   62.29   21.40
  -2  -9   7   64.79   21.40
   2  -9  -7   85.69   18.20
   2  -9  -7   88.79   20.20
  -2  -9   7   72.99   16.60
   2  -9  -7   75.89   12.70
   2   9  -6   -7.70   15.20
  -2   9   6   -4.90   10.30
  -2   9   6  -10.10   13.50
   2   9  -6  -64.89   46.30
   2   9  -6    9.60   11.60
   2  -9  -6    7.90    8.70
  -2  -9   6   -7.50   13.30
   2  -9  -6    3.60   12.30
  -2  -9   6   -0.70    9.90
   2  -9  -6    6.50    8.90
   2   9  -5   25.00   18.30
  -2   9   5   46.90   18.40
  -2   9   5   23.90   14.50
   2   9  -5   11.90   19.80
   2   9  -5   45.00   13.60
  -2   9   5   34.10   20.60
  -2   9   5   18.60   13.90
  -2  -9   5   81.89   16.50
   2  -9  -5   49.60   18.00
   2  -9  -5   48.40   14.10
  -2  -9   5   40.90    8.00
   2  -9  -5   24.00   10.40
   2  -9  -5   34.80   23.20
  -2   9   4  -29.30   13.90
  -2   9   4   22.20   12.20
  -2   9   4  -12.60   15.50
  -2   9   4   22.90   15.40
   2   9  -4  -14.40   12.80
   2   9  -4   -9.90    9.70
   2   9  -4   29.10   14.00
   2   9  -4   -7.40   12.80
  -2  -9   4    9.00    7.10
   2  -9  -4    4.40    6.90
   2  -9  -4    4.60   11.80
   2  -9  -4   15.40   10.00
  -2   9   3   11.90   16.60
   2   9  -3   33.70   14.70
   2   9  -3   22.70    9.80
  -2   9   3   27.30   13.20
  -2   9   3   23.80   12.10
   2   9  -3   30.80   12.30
   2   9  -3   -6.90   12.50
   2   9  -3    2.70   10.60
   2  -9  -3   19.50   10.90
  -2  -9   3   23.10    8.00
   2  -9  -3   30.30   11.90
  -2  -9   3    6.70   15.00
   2  -9  -3    3.30   13.60
   2  -9  -3   26.10    8.50
   2   9  -2  224.58   26.40
   2   9  -2  245.18   29.20
   2   9  -2  261.27   25.80
  -2   9   2  251.37   29.10
  -2   9   2  220.88   26.00
  -2   9   2  241.78   25.80
  -2   9   2  235.08   26.50
   2   9  -2  250.17   24.10
   2  -9  -2  259.47   24.30
   2  -9  -2  250.57   36.40
   2  -9  -2  266.67   20.20
  -2  -9   2  234.78   19.60
   2  -9  -2  259.37   23.00
   2   9  -1  328.77   29.80
   2   9  -1  258.07   33.70
  -2   9   1  264.77   18.60
   2   9  -1  273.87   28.10
  -2   9   1  316.27   32.80
  -2   9   1  254.87   24.80
   2   9  -1  321.57   24.90
  -2  -9   1  297.87   21.40
  -2  -9   1  249.88   23.30
   2  -9  -1  320.57   29.10
   2  -9  -1  291.07   24.00
   2  -9  -1  257.77   21.20
   2   9   0   31.20   13.70
   2   9   0   74.69   17.30
  -2   9   0   40.90    8.00
  -2   9   0   42.10    9.60
  -2   9   0   36.70   10.30
   2   9   0   56.19   12.30
   2   9   0   21.60   12.40
  -2   9   0   51.09   13.50
   2   9   0   19.00   13.60
  -2  -9   0   61.39   10.00
   2  -9   0   51.29   14.50
   2  -9   0   56.19   15.20
   2  -9   0   51.19    9.40
  -2  -9   0   51.39   10.20
   2  -9   0   42.80   11.00
   2   9   1  590.04   44.30
  -2   9  -1  629.14   28.80
  -2   9  -1  617.74   39.30
  -2   9  -1  614.84   36.60
   2   9   1  593.44   42.50
  -2   9  -1  528.75   29.30
  -2   9  -1  597.64   40.50
   2   9   1  616.44   46.50
   2   9   1  528.05   44.00
   2   9   1  639.94   36.70
   2  -9   1  595.44   30.90
  -2  -9  -1  589.34   32.40
   2  -9   1  578.34   47.70
   2  -9   1  573.14   40.10
  -2  -9  -1  629.84   33.60
   2   9   2   19.20   13.90
  -2   9  -2   16.60   11.10
  -2   9  -2  -15.30    8.60
   2   9   2   18.90   10.00
  -2   9  -2   -0.80    7.20
   2   9   2   -0.60   11.10
   2   9   2    7.30   11.30
  -2   9  -2    4.90    7.70
  -2   9  -2    9.30   10.90
   2   9   2    3.60   10.80
  -2   9  -2    2.40    5.50
   2  -9   2    0.50    5.70
   2  -9   2    2.10    7.70
  -2  -9  -2   -3.60    7.60
   2  -9   2   20.70   13.10
  -2  -9  -2    5.70    7.10
  -2   9  -3  112.59   15.70
  -2   9  -3  127.99   20.00
   2   9   3  138.89   23.30
  -2   9  -3  132.19   18.00
  -2   9  -3  130.59   13.20
   2   9   3  127.89   21.50
   2   9   3  132.89   19.90
   2   9   3  189.68   27.40
   2   9   3  141.69   23.40
  -2  -9  -3  148.79   17.80
  -2  -9  -3  131.49   16.90
   2  -9   3  155.68   21.80
   2  -9   3  119.09   19.80
   2   9   4  238.28   32.80
   2   9   4  303.17   32.40
  -2   9  -4  267.27   19.00
  -2   9  -4  251.97   27.40
   2   9   4  333.77   33.50
  -2   9  -4  269.37   22.90
  -2   9  -4  281.67   27.00
   2   9   4  253.97   31.30
   2   9   4  295.67   34.00
   2  -9   4  249.18   26.50
   2  -9   4  276.87   42.50
  -2  -9  -4  262.17   24.20
   2  -9   4  297.47   31.30
   2  -9   4  271.77   30.60
  -2  -9  -4  264.57   24.60
  -2   9  -5   31.20    8.60
   2   9   5   41.90   16.40
   2   9   5   31.60   14.50
   2   9   5   36.70   15.60
  -2   9  -5   31.00    8.00
   2   9   5    9.50   14.80
  -2   9  -5   22.90   11.60
   2   9   5   50.39   15.00
  -2   9  -5   64.19   15.10
  -2  -9  -5   25.20   11.50
   2  -9   5   33.50   16.30
  -2  -9  -5   66.79   16.40
   2  -9   5   57.19   14.50
   2  -9   5   51.59   16.20
  -2  -9  -5   55.59   12.70
   2  -9   5   48.40   14.60
   2   9   6   17.20   13.90
   2   9   6   21.40   12.60
   2   9   6   27.70   13.80
  -2   9  -6   21.00    6.70
   2   9   6   11.80   13.90
  -2   9  -6  106.59   36.30
   2  -9   6   21.90   24.20
   2  -9   6   -1.70   10.30
  -2  -9  -6   15.70   15.40
  -2  -9  -6   19.00   11.10
   2  -9   6   16.70   12.50
   2   9   7    3.60   11.50
   2   9   7    5.90   11.20
   2   9   7   -3.50   12.10
   2   9   7    3.30   12.30
  -2   9  -7   11.90   13.30
   2  -9   7    6.00   10.00
  -2  -9  -7    6.80   10.80
   2  -9   7   16.10   15.90
  -2  -9  -7    3.80    7.80
   2   9   8   22.70    8.40
   2   9   8   16.10    8.90
  -2   9  -8   31.10    9.10
   2   9   8    9.80   11.70
  -2  -9  -8   37.00    8.40
  -2  -9  -8   17.80    6.10
   2  -9   8   19.10   10.10
  -2  -9  -8   39.40   10.30
   2  -9   8   37.60    9.70
  -2  10   8   16.70    7.80
  -2 -10   8   -9.80    6.10
   2 -10  -8   11.60   11.10
   2 -10  -8  -10.00    9.00
   2  10  -7   -2.80   18.70
  -2  10   7   39.30   13.20
   2 -10  -7   34.50    8.10
  -2 -10   7   58.79   15.20
  -2 -10   7   42.50   13.90
   2 -10  -7   72.09   18.30
   2 -10  -7   58.69   17.00
   2  10  -6   45.50   14.80
  -2  10   6   55.39   16.80
   2  10  -6    4.30   19.60
  -2  10   6   44.40   16.60
   2 -10  -6   54.69   17.00
   2 -10  -6   22.20   10.20
   2 -10  -6   37.20   11.10
  -2 -10   6   37.10   11.90
  -2 -10   6   73.49   16.80
  -2  10   5   23.40   16.90
  -2  10   5   21.70   14.50
  -2  10   5   17.50   13.00
   2  10  -5   -3.50    9.90
  -2 -10   5   41.80   15.30
  -2 -10   5    4.80    6.50
   2 -10  -5    9.30    8.00
   2 -10  -5    9.10    9.30
   2 -10  -5   27.10   14.70
   2  10  -4  103.59   17.80
  -2  10   4   62.49   21.30
  -2  10   4   67.39   21.90
  -2  10   4   90.39   19.10
   2  10  -4   89.89   18.90
  -2  10   4   68.19   19.10
   2 -10  -4   72.49   21.20
   2 -10  -4   63.59   17.10
   2 -10  -4   86.69   13.90
  -2  10   3    8.70   14.20
  -2  10   3  -28.40   14.00
  -2  10   3   16.30   14.20
   2  10  -3  -10.70    9.40
  -2  10   3    3.70   13.80
   2  10  -3  -24.10   14.00
  -2 -10   3   -5.60   14.90
   2 -10  -3   16.20   11.60
   2 -10  -3   -9.80   15.60
   2 -10  -3    3.30    6.50
  -2 -10   3    4.50    6.10
   2  10  -2   67.29   15.40
  -2  10   2   66.09   17.30
   2  10  -2   90.09   18.80
   2  10  -2   79.69   18.30
  -2  10   2   41.90   15.10
  -2  10   2   48.50   14.60
   2  10  -2   90.49   18.50
  -2  10   2   28.50   16.50
  -2 -10   2   65.39   25.00
   2 -10  -2   25.20   12.50
   2 -10  -2   66.59   13.00
  -2 -10   2   53.99   11.20
   2 -10  -2   68.39   20.30
   2 -10  -2   53.39   10.70
  -2  10   1  133.39   25.60
   2  10  -1  130.49   22.80
   2  10  -1  170.98   22.50
   2  10  -1  194.48   28.60
  -2  10   1  101.79   24.00
   2  10  -1   90.89   17.50
   2  10  -1  150.28   21.50
  -2  10   1  117.09   17.90
  -2 -10   1   95.49   27.70
   2 -10  -1  117.39   16.70
  -2 -10   1  134.69   24.60
   2 -10  -1  123.09   19.40
  -2 -10   1  151.28   16.40
  -2  10   0  115.29   12.80
   2  10   0  131.49   24.60
   2  10   0  127.29   20.90
  -2  10   0  124.29   21.50
   2  10   0  109.79   20.10
   2  10   0   87.09   16.70
  -2  10   0  164.78   22.90
   2  10   0  110.59   18.90
   2 -10   0  117.89   17.50
   2 -10   0  122.09   20.80
  -2 -10   0  144.39   19.10
   2 -10   0  157.28   21.80
  -2 -10   0  137.59   16.10
   2 -10   0  125.89   13.90
   2  10   1   15.00   12.60
  -2  10  -1   -9.30   20.40
  -2  10  -1   36.70   12.90
   2  10   1   10.80   12.10
  -2  10  -1    3.90    9.80
   2  10   1    9.50   12.20
   2  10   1   19.90   13.10
  -2  10  -1    8.80    8.30
  -2 -10  -1   10.60    7.20
  -2 -10  -1    9.90    7.20
   2 -10   1   22.90   14.00
   2 -10   1    3.80    8.70
   2 -10   1   -0.10    5.60
   2  10   2  496.45   40.60
  -2  10  -2  491.45   28.10
   2  10   2  405.46   39.30
   2  10   2  541.75   41.10
  -2  10  -2  533.15   37.30
   2  10   2  522.55   39.00
   2  10   2  506.05   35.40
  -2 -10  -2  448.26   30.10
   2 -10   2  407.76   36.90
   2 -10   2  436.36   25.40
  -2 -10  -2  492.75   31.50
   2 -10   2  515.55   35.50
   2 -10   2  472.35   40.80
  -2  10  -3  101.19   13.80
   2  10   3  138.89   20.40
   2  10   3   73.39   16.10
  -2  10  -3   87.49   10.90
   2  10   3   54.19   17.20
  -2  10  -3   66.49   15.20
   2  10   3   58.19   20.80
  -2 -10  -3   87.99   15.20
   2 -10   3   93.49   19.70
   2 -10   3  105.59   18.60
  -2 -10  -3  100.19   18.50
   2 -10   3  107.99   19.30
  -2 -10  -3   84.19   14.40
   2  10   4   22.90   12.60
   2  10   4   20.40   15.00
  -2  10  -4   21.90    9.00
  -2  10  -4    0.20   17.20
  -2  10  -4   13.70   10.50
   2  10   4   28.80   16.20
   2  10   4   10.00   13.20
   2  10   4   -6.80   12.50
   2 -10   4   47.30   14.00
   2 -10   4   19.40   13.40
   2 -10   4   32.20   14.20
  -2 -10  -4   10.80   10.60
  -2 -10  -4   51.99   17.70
   2 -10   4   33.10   15.60
  -2 -10  -4   10.90    8.90
  -2  10  -5   -5.90    6.50
  -2  10  -5  -63.39   25.80
   2  10   5  -22.00   11.20
   2  10   5   -7.20   10.30
  -2  10  -5  -13.90   19.10
   2  10   5   17.80   13.80
   2  10   5   -8.10   12.90
   2  10   5   -6.40    9.90
   2 -10   5   26.20   15.30
  -2 -10  -5   13.00   16.10
   2 -10   5   -8.50   11.10
  -2 -10  -5    6.70    9.20
  -2 -10  -5  -14.20   10.40
   2 -10   5   12.10   12.20
   2 -10   5    3.10   17.50
   2  10   6   24.20   12.30
   2  10   6   20.90   14.40
   2  10   6   20.80   14.20
   2  10   6   32.80   14.80
   2 -10   6   45.90   13.30
  -2 -10  -6   45.70   14.90
   2 -10   6   37.10   17.00
   2 -10   6   38.40   14.60
  -2 -10  -6   32.00   14.70
   2  10   7   10.30   10.50
   2  10   7    0.80   10.60
   2  10   7    1.50    8.60
  -2  10  -7   13.40   10.30
  -2 -10  -7    5.10    6.00
   2 -10   7   12.10    9.70
   2 -10   7    0.50    8.40
  -2 -10  -7    5.50    8.30
  -2 -10  -7   -6.10    9.20
  -2  11   7   -0.60    9.40
   2 -11  -7   -7.90   11.80
  -2 -11   7  -23.10   11.80
  -2 -11   7   -2.50    8.90
   2 -11  -7    1.60    5.30
   2 -11  -7    8.30   10.90
   2  11  -6   29.70   15.70
  -2  11   6    9.50   11.60
   2 -11  -6   -3.00    6.70
   2 -11  -6  -15.70   12.50
  -2 -11   6   -2.80    9.10
  -2 -11   6    1.90   12.50
   2 -11  -6   -3.40   11.40
   2 -11  -6   -6.90    7.50
  -2  11   5   90.09   19.40
  -2  11   5   22.50   20.10
   2  11  -5   76.69   15.80
  -2  11   5   87.59   19.90
   2 -11  -5   55.79   20.20
   2 -11  -5   62.19   14.70
   2 -11  -5   70.89   13.50
  -2 -11   5   79.09   20.10
  -2  11   4   48.10   15.70
  -2  11   4   22.70   18.20
   2  11  -4   31.40   13.30
   2  11  -4   70.49   17.80
  -2  11   4   31.40   16.10
  -2  11   4   24.90   15.70
  -2 -11   4   16.50   13.00
  -2 -11   4   42.20    9.30
   2 -11  -4   46.10   12.80
   2 -11  -4   39.90   10.90
   2  11  -3   18.30   16.10
  -2  11   3   37.40   14.60
  -2  11   3   39.50   16.00
  -2  11   3   50.69   15.60
   2  11  -3   52.39   13.70
   2  11  -3   30.70   15.80
   2 -11  -3   -8.20   18.40
   2 -11  -3   42.10   18.40
  -2 -11   3   16.50   10.10
   2 -11  -3   35.00   15.10
   2 -11  -3   37.30   11.40
  -2 -11   3   75.49   19.30
   2  11  -2  153.58   22.70
  -2  11   2  119.39   19.80
   2  11  -2  117.49   20.70
  -2  11   2  130.29   23.70
  -2  11   2  164.78   35.20
  -2  11   2  102.29   21.10
   2  11  -2  166.18   22.10
   2  11  -2  146.99   21.70
   2 -11  -2  129.89   22.00
   2 -11  -2  126.89   22.00
  -2 -11   2  141.49   18.60
   2 -11  -2  127.09   15.90
   2 -11  -2  106.89   16.50
   2 -11  -2   93.69   17.10
  -2 -11   2  121.49   16.20
  -2  11   1  -35.70   18.10
  -2  11   1   -8.80   11.00
   2  11  -1  -11.90   12.00
   2  11  -1    0.40    8.80
   2  11  -1   19.00   12.50
   2  11  -1    6.50    8.20
  -2 -11   1   27.30   20.70
   2 -11  -1    5.20    6.70
  -2 -11   1   12.10    8.10
  -2 -11   1    1.20   12.40
   2 -11  -1    2.60    8.90
   2 -11  -1    1.50   15.70
   2 -11  -1    3.90    9.40
   2  11   0   40.20   15.60
   2  11   0   28.60   14.10
  -2  11   0   22.80   11.40
   2  11   0   38.10   10.50
   2  11   0   34.80   12.70
   2  11   0   44.30   12.60
  -2  11   0   57.59   22.90
   2 -11   0   19.50   11.00
  -2 -11   0    9.90    8.80
  -2 -11   0   35.10   10.30
   2 -11   0   18.40   14.00
   2  11   1  527.75   37.50
   2  11   1  518.35   38.70
   2  11   1  568.84   57.99
   2  11   1  503.85   39.40
  -2  11  -1  516.15   50.49
   2  11   1  511.65   36.10
  -2  11  -1  437.66   41.30
  -2  11  -1  498.15   25.30
   2 -11   1  524.45   38.40
  -2 -11  -1  482.85   31.20
   2 -11   1  459.25   26.80
  -2 -11  -1  535.15   39.50
   2 -11   1  499.55   39.50
  -2 -11  -1  529.15   34.30
   2  11   2  131.09   22.00
   2  11   2  148.19   22.50
   2  11   2  147.09   22.40
   2  11   2  158.68   24.70
  -2  11  -2  131.39   23.80
  -2  11  -2  157.98   15.20
  -2 -11  -2  146.89   17.60
   2 -11   2  130.19   28.10
   2 -11   2  131.29   22.40
  -2 -11  -2  116.69   19.80
  -2 -11  -2  153.58   20.40
   2 -11   2  126.79   20.00
   2  11   3    2.10   13.70
   2  11   3   17.20   12.30
   2  11   3   34.80   13.30
   2  11   3    2.70   12.30
  -2  11  -3   16.70   10.60
   2  11   3   38.50   14.70
  -2  11  -3   20.20    7.20
  -2 -11  -3   19.00    9.60
   2 -11   3    7.10   11.10
   2 -11   3  -11.10   13.90
   2 -11   3   13.40   11.30
  -2 -11  -3    9.60    7.70
  -2  11  -4    9.70   10.50
   2  11   4   57.99   18.90
  -2  11  -4   37.10    7.90
   2  11   4   46.70   16.80
   2  11   4   22.20   15.40
   2  11   4   42.20   13.80
   2  11   4   35.70   17.80
  -2 -11  -4   12.10   12.60
   2 -11   4   57.69   16.00
  -2 -11  -4   42.20   17.00
   2 -11   4   12.30   12.40
  -2 -11  -4   27.60   10.30
   2 -11   4   34.10   12.40
   2 -11   4    5.90   15.20
  -2 -11  -4   33.40   11.30
   2  11   5   83.69   17.70
   2  11   5   82.89   18.90
   2  11   5   78.79   20.20
  -2  11  -5   50.89   13.00
   2  11   5   83.19   20.30
   2  11   5   77.99   20.10
   2 -11   5   54.79   17.00
  -2 -11  -5   65.19   16.90
  -2 -11  -5   59.79   14.00
  -2 -11  -5   57.29   15.30
   2 -11   5   79.29   16.00
  -2 -11  -5   44.40   13.50
   2 -11   5   65.39   20.70
   2  11   6   22.80   14.40
   2  11   6    4.70   11.70
  -2  11  -6   -0.80   18.40
   2  11   6   10.30    9.00
  -2 -11  -6    6.20    7.10
   2 -11   6    2.90    9.90
  -2 -11  -6   19.20   12.60
  -2 -11  -6   10.20   11.80
   2 -11   6   26.40   12.10
   2  11   7   17.20    9.50
   2  11   7   10.20   10.60
   2  11   7   14.00    8.60
  -2 -11  -7   13.40   11.60
  -2 -11  -7   14.80    6.40
   2 -11   7   10.50    8.00
   2 -11   7   -5.10   10.20
  -2 -11  -7   14.90    7.90
  -2  12   7   30.60   10.50
   2 -12  -7   29.90   11.50
   2 -12  -7   20.20    8.10
  -2 -12   7   32.40    9.70
  -2  12   6    0.70   12.60
   2  12  -6    8.00   10.00
  -2 -12   6    5.80    9.30
   2 -12  -6   -0.40    6.50
  -2 -12   6   18.20   10.60
   2 -12  -6   23.60   13.00
   2 -12  -6   11.90   12.50
  -2  12   5    1.90   11.60
   2  12  -5    2.30    7.60
  -2 -12   5   10.70   13.20
   2 -12  -5    2.20    7.40
   2 -12  -5  -24.90   11.20
   2 -12  -5    7.60    7.30
   2 -12  -5   10.80   12.30
  -2  12   4  -29.40   17.90
   2  12  -4    1.30   11.10
  -2  12   4   13.60   18.00
   2 -12  -4    8.90   13.00
   2 -12  -4   22.80   12.50
  -2 -12   4   27.00    8.50
   2 -12  -4    4.90    8.30
  -2 -12   4  -32.50   27.70
   2  12  -3   45.10   15.20
   2  12  -3   48.60   15.50
  -2  12   3   16.50   14.80
   2  12  -3   -9.20   18.80
   2 -12  -3   26.80   13.30
   2 -12  -3   52.79   16.70
   2 -12  -3   25.20    9.50
  -2 -12   3   22.70   13.60
  -2 -12   3   36.70    9.60
   2 -12  -3   30.40   11.10
   2  12  -2    9.60   12.80
   2  12  -2    7.50   14.30
   2  12  -2    8.30   10.10
  -2  12   2   14.00   20.40
  -2  12   2    0.90   14.10
  -2  12   2   -1.70    9.70
   2  12  -2    3.10   11.30
  -2 -12   2   -0.30   10.70
  -2 -12   2   15.30    8.00
   2 -12  -2  -10.60   18.60
   2 -12  -2   -1.00    8.70
   2 -12  -2    0.70    6.70
   2  12  -1   30.00   13.60
  -2  12   1   28.50   19.60
   2  12  -1   38.40   13.40
  -2  12   1   48.50   15.60
   2  12  -1   17.10   14.10
   2  12  -1   21.70   12.60
   2 -12  -1   45.30   17.60
   2 -12  -1   17.90    7.90
  -2 -12   1   43.20   11.50
  -2 -12   1   23.30   18.30
   2 -12  -1   37.10   10.60
  -2 -12   1   28.50   12.50
   2  12   0    0.80    9.30
  -2  12   0  -11.80   10.40
   2  12   0  -23.70   10.90
   2  12   0   35.40   16.80
   2  12   0   -4.50    9.60
   2  12   0   -7.90   11.50
   2 -12   0   -8.40    9.10
   2 -12   0   -9.40    5.30
  -2 -12   0    9.90    8.10
   2 -12   0  -13.30   11.10
  -2 -12   0    2.30   10.90
  -2 -12   0    4.80   12.20
  -2 -12   0   -9.60   14.90
   2  12   1   -2.50   10.80
  -2  12  -1   13.00   11.10
   2  12   1   25.30   15.00
   2  12   1   11.30   10.00
   2  12   1   17.60   12.90
   2  12   1    9.30   11.00
  -2 -12  -1   -4.00   10.60
   2 -12   1   20.40    7.50
  -2 -12  -1   -4.00    9.00
   2 -12   1   -1.70   13.20
  -2 -12  -1    4.90    8.70
   2 -12   1   17.00   13.10
   2  12   2  131.29   22.60
   2  12   2  132.49   19.50
   2  12   2  113.09   19.60
  -2  12  -2  165.38   23.50
   2  12   2  103.19   19.90
   2  12   2  126.59   23.40
  -2 -12  -2  156.08   23.50
  -2 -12  -2  114.59   19.30
   2 -12   2  115.79   20.90
   2 -12   2   95.69   19.10
  -2 -12  -2  138.29   18.30
   2  12   3   76.79   18.10
   2  12   3   63.29   14.30
   2  12   3  113.29   23.60
  -2  12  -3   73.19   15.00
  -2 -12  -3   89.59   15.30
   2 -12   3   88.59   16.70
  -2 -12  -3  101.09   17.60
   2 -12   3   77.49   18.80
  -2 -12  -3   82.09   16.80
   2  12   4  167.58   24.80
   2  12   4  142.19   25.90
  -2  12  -4  158.08   19.30
   2  12   4  153.98   30.50
   2  12   4  122.09   20.90
   2 -12   4  155.98   20.10
   2 -12   4  177.88   26.60
   2 -12   4  110.29   20.70
  -2 -12  -4  164.08   20.10
  -2 -12  -4  133.29   24.10
   2 -12   4  160.88   23.40
  -2 -12  -4  196.98   22.00
   2  12   5   44.40   15.40
  -2  12  -5   31.90   12.10
   2  12   5   44.10   16.00
   2  12   5   33.30   13.00
  -2 -12  -5   33.20   23.70
  -2 -12  -5   38.60   12.80
   2 -12   5   26.80   15.90
   2 -12   5   18.60   12.80
   2 -12   5   24.80   15.00
  -2 -12  -5   22.80    9.80
   2  12   6   59.49   14.80
   2  12   6   33.80   19.80
   2  12   6   49.30   16.50
   2 -12   6   80.49   14.70
  -2 -12  -6   56.39   12.10
   2 -12   6   47.00   16.00
  -2 -12  -6   31.50    8.80
   2  12   7    3.30    8.10
   2  12   7   -5.90   10.90
   2  12   7    2.30    6.30
  -2 -12  -7   -5.60    5.90
  -2 -12  -7    1.50    4.70
   2 -12   7    8.30    8.10
   2  13  -6   -7.50    9.40
  -2  13   6   -5.00   10.40
   2 -13  -6   16.60   16.10
  -2 -13   6    1.80    8.20
   2 -13  -6   -1.40   12.00
  -2 -13   6    2.90    9.80
   2 -13  -6    0.40   10.30
   2  13  -5    1.10    8.80
  -2  13   5  -12.50   10.50
   2 -13  -5    3.70    7.50
  -2 -13   5  -10.10   10.20
   2 -13  -5    5.70   12.60
   2 -13  -5   12.70   10.70
  -2 -13   5   -3.20    9.40
  -2  13   4    5.30   12.50
   2  13  -4   -5.00    8.20
  -2 -13   4   21.50    7.20
   2 -13  -4    0.10   14.20
   2 -13  -4    7.70    7.40
   2 -13  -4   -6.50   15.30
   2 -13  -4   16.10   10.40
  -2 -13   4    1.20   14.10
  -2  13   3   69.59   16.10
   2  13  -3   67.19   16.70
  -2  13   3   49.70   14.50
   2  13  -3   56.39   19.20
  -2 -13   3   56.89   11.70
   2 -13  -3   57.69   17.60
  -2 -13   3   55.59   21.00
   2 -13  -3   36.60   10.70
   2 -13  -3   71.29   18.30
   2 -13  -3   52.19   15.50
   2  13  -2   12.30   11.00
   2  13  -2   -3.20    9.90
   2  13  -2   36.10   18.20
   2  13  -2   16.20   12.90
  -2  13   2  -13.80   15.00
  -2  13   2    2.10   10.40
   2 -13  -2   -2.30    6.30
  -2 -13   2    1.30    6.70
   2 -13  -2   -7.00    9.60
   2 -13  -2   11.30    9.40
   2  13  -1   27.40   13.00
  -2  13   1  -34.50   18.80
   2  13  -1    9.10   15.80
   2  13  -1   28.00   11.10
   2  13  -1    6.30   10.00
  -2  13   1   10.70   10.50
  -2 -13   1   -4.40   10.90
   2 -13  -1   16.00   11.40
   2 -13  -1    3.60   13.20
  -2 -13   1    5.90    7.70
   2 -13  -1    9.90    6.70
  -2 -13   1  -17.40   18.60
  -2  13   0    9.70    9.40
   2  13   0   16.80   10.40
   2  13   0   23.10   12.10
   2  13   0    4.00   13.90
   2  13   0    5.30   13.40
   2 -13   0    4.20    6.10
  -2 -13   0    2.40   13.60
  -2 -13   0    7.00   10.60
   2 -13   0    9.60   10.60
   2 -13   0   -1.80   11.40
  -2 -13   0    3.60    7.30
  -2 -13   0   -8.40    9.30
   2  13   1   11.20   13.20
   2  13   1   13.30   13.10
  -2  13  -1   34.80   11.80
   2  13   1   31.30   17.70
   2  13   1   43.80   13.10
   2  13   1   40.00   17.70
  -2 -13  -1   44.10   11.60
  -2 -13  -1   32.00   13.30
   2 -13   1   28.40   12.90
   2 -13   1   19.80   12.50
  -2 -13  -1   17.90   13.00
   2  13   2   39.70   15.80
   2  13   2   32.80   13.40
   2  13   2   10.60   11.70
  -2  13  -2   20.30   10.00
   2  13   2   29.90   13.60
   2  13   2   10.90   16.00
   2 -13   2   28.60   13.50
   2 -13   2   13.70   12.40
  -2 -13  -2   21.00   11.20
   2 -13   2   35.90   14.00
  -2 -13  -2   41.30   13.00
  -2 -13  -2   21.90    9.80
   2  13   3  280.77   36.60
   2  13   3  332.77   33.50
   2  13   3  277.17   32.80
  -2  13  -3  322.57   29.00
  -2 -13  -3  272.47   26.90
   2 -13   3  354.36   30.10
  -2 -13  -3  312.07   26.90
  -2 -13  -3  219.88   34.30
   2 -13   3  283.77   26.70
   2 -13   3  339.47   32.80
   2  13   4    6.30   12.40
   2  13   4    7.70   10.80
   2  13   4   -5.70   10.10
   2 -13   4   -7.10   10.90
   2 -13   4  -19.40   15.40
   2 -13   4   23.20   19.80
  -2 -13  -4   11.70   10.60
  -2 -13  -4   -9.50   10.00
   2 -13   4    3.70   10.60
   2  13   5   -4.70   13.70
   2  13   5   15.70   10.50
  -2  13  -5    1.70    8.00
   2  13   5   12.80   13.90
   2 -13   5    5.00   10.40
   2 -13   5   24.40   25.70
  -2 -13  -5   13.50    9.70
  -2 -13  -5    6.00    7.10
   2 -13   5  -16.30   17.20
   2  13   6   11.60    9.80
   2  13   6   12.60    9.70
   2  13   6   17.70    9.10
  -2 -13  -6   15.20    6.80
  -2 -13  -6   13.90    8.10
  -2 -13  -6   26.50    8.40
   2 -13   6   17.80    8.00
  -2  14   6   26.50    9.70
  -2 -14   6   10.30    9.80
   2 -14  -6    9.20    9.90
   2 -14  -6   22.40    8.20
   2  14  -5    4.20    7.10
  -2  14   5   31.60   11.20
  -2 -14   5    9.30    9.60
  -2 -14   5   -6.50   10.60
   2 -14  -5    7.60    9.90
   2 -14  -5   18.20   12.60
   2  14  -4   10.40    9.20
  -2  14   4   -2.60   10.90
   2 -14  -4   17.40   11.30
   2 -14  -4   18.80   15.80
   2 -14  -4   14.90    8.30
  -2 -14   4   15.50   13.70
  -2  14   3  -15.50   11.50
  -2  14   3   25.90   15.70
   2  14  -3    1.30    7.60
   2 -14  -3   -3.70    7.00
  -2 -14   3   -6.40   10.50
   2 -14  -3   12.90   13.20
   2 -14  -3   -2.90    7.10
   2 -14  -3   19.30   14.20
  -2 -14   3    9.40    8.90
   2  14  -2  185.98   25.40
  -2  14   2  153.58   20.90
   2  14  -2  117.69   20.40
  -2  14   2  116.09   20.60
  -2 -14   2  151.18   31.20
  -2 -14   2  175.48   18.50
   2  14  -1   -3.50   10.90
  -2  14   1   -8.10    8.30
   2  14  -1   -7.70   10.20
   2  14  -1    9.30   17.80
   2  14  -1   23.60   13.30
  -2 -14   1   -6.40   17.00
   2 -14  -1   10.70   12.60
   2 -14  -1   18.80    7.30
   2 -14  -1    2.30   12.10
  -2 -14   1   19.20    8.10
  -2  14   0  -31.20   16.20
   2  14   0  -15.60   13.80
   2  14   0   -0.50   12.30
   2  14   0   -4.50   15.10
   2  14   0   -3.30   15.20
  -2 -14   0    4.80    7.70
  -2 -14   0   15.50   12.60
   2 -14   0    1.20   13.40
   2  14   1   -7.80   13.30
  -2  14  -1   21.80    8.40
   2  14   1   30.20   18.20
   2  14   1   14.90   10.30
   2  14   1   42.70   12.70
  -2 -14  -1    1.90   12.00
  -2 -14  -1   36.40   12.30
  -2 -14  -1   17.30   13.20
   2 -14   1   10.80   12.50
   2 -14   1   20.20   13.40
  -2 -14  -1   17.00   10.00
   2 -14   1   27.20   14.30
   2  14   2   35.90   12.90
   2  14   2   38.90   14.30
   2  14   2   52.69   15.10
   2  14   2   32.70   14.50
  -2  14  -2   27.10   10.80
   2  14   2   24.90   15.20
  -2 -14  -2   14.70   11.30
   2 -14   2   41.20   13.60
   2 -14   2   12.90   12.60
   2 -14   2   35.10   13.80
  -2 -14  -2   31.40   10.60
  -2 -14  -2   39.30   16.60
   2  14   3  105.39   19.00
   2  14   3  122.59   21.60
  -2  14  -3  127.19   18.20
   2  14   3  119.99   20.60
   2 -14   3  121.89   20.30
  -2 -14  -3  110.59   26.20
   2 -14   3   81.39   19.90
  -2 -14  -3  116.89   17.00
   2  14   4  326.37   29.40
  -2  14  -4  321.97   27.90
   2  14   4  370.86   32.00
   2  14   4  312.57   33.20
  -2 -14  -4  325.87   29.00
  -2 -14  -4  351.66   27.00
   2 -14   4  279.67   29.00
  -2 -14  -4  303.37   24.00
   2 -14   4  374.16   32.40
   2  14   5  -11.70    7.70
  -2  14  -5   -1.20    8.60
   2  14   5   -4.50    7.80
   2  14   5    7.40   10.70
  -2 -14  -5    3.40    5.70
  -2 -14  -5   -3.30    7.10
   2 -14   5   -3.00    7.30
  -2 -14  -5    3.10    7.80
  -2  15   5   11.80   10.80
   2  15  -5    7.70    9.80
  -2 -15   5   -7.50    8.50
   2 -15  -5   -6.40    7.90
  -2 -15   5    0.70    8.50
   2 -15  -5   -9.90    7.90
  -2  15   4  -13.30   11.50
   2  15  -4    2.50    6.70
   2 -15  -4    3.80    8.70
  -2 -15   4    1.20   10.70
   2 -15  -4    1.20   13.20
  -2  15   3   25.80   15.80
   2  15  -3   36.40   12.00
   2 -15  -3   45.50   15.20
  -2 -15   3   38.20   16.20
   2  15  -2    1.70    6.80
   2  15  -2   -2.50   17.60
  -2  15   2   -3.10    8.50
  -2 -15   2   -3.40    6.80
  -2 -15   2    4.80   10.80
   2 -15  -2    3.40   11.10
   2 -15  -2   -7.90   11.90
   2  15  -1  267.27   28.10
   2  15  -1  177.88   26.00
   2  15  -1  219.58   24.20
  -2  15   1  189.88   23.40
   2 -15  -1  222.48   31.60
  -2 -15   1  163.08   21.40
  -2 -15   1  199.98   24.90
   2 -15  -1  200.58   27.90
   2  15   0    0.90    8.00
  -2  15   0   10.30    8.70
   2  15   0   35.50   13.70
   2  15   0   38.50   12.80
  -2 -15   0    7.70    7.10
  -2 -15   0  -17.80   18.60
   2 -15   0  -11.70    9.80
  -2 -15   0   16.80   12.30
   2 -15   0   12.30   12.50
   2  15   1  112.09   17.70
   2  15   1   95.79   18.50
   2  15   1  122.79   20.20
   2 -15   1  108.99   18.80
   2 -15   1  117.09   22.20
  -2 -15  -1  132.99   21.00
   2 -15   1  105.49   20.00
  -2 -15  -1   86.69   17.20
  -2 -15  -1  113.59   19.70
  -2  15  -2   16.80   11.00
   2  15   2   16.20   13.60
   2  15   2   20.80   12.20
  -2 -15  -2   26.40   12.10
   2 -15   2   34.60   12.90
   2 -15   2   22.10   13.10
   2 -15   2   25.30   14.60
  -2 -15  -2   20.80    9.10
  -2 -15  -2   54.29   16.30
  -2 -15  -2   35.10   13.70
   2  15   3   18.60   14.60
   2  15   3   33.80   18.90
   2  15   3   18.30   11.90
  -2  15  -3   23.80    9.50
   2 -15   3   22.00   11.00
  -2 -15  -3   16.40   10.10
  -2 -15  -3   11.90   12.20
  -2 -15  -3   19.00   13.60
  -2 -15  -3    9.50    7.20
   2 -15   3    4.40   11.40
   2  15   4   13.80    9.10
   2  15   4    7.60    9.20
  -2  15  -4   10.20    8.50
  -2 -15  -4    8.40    7.90
  -2 -15  -4   -3.50   11.30
  -2 -15  -4   12.10   10.20
   2 -15   4    2.20    8.20
  -2 -15  -4   10.40    6.60
   2  15   5    4.50    7.90
   2  15   5   17.00   12.30
  -2 -15  -5   17.70    7.80
   2 -15   5    7.60    6.50
  -2 -15  -5    9.80    6.30
  -2 -15  -5    9.90    6.90
   2  16  -4    8.30    6.90
   2 -16  -4   13.90   10.00
  -2 -16   4    4.20    8.80
   2 -16  -4    6.40    8.20
  -2 -16   4   12.40    8.00
   2  16  -3    6.30    7.80
   2 -16  -3    4.80   10.90
   2 -16  -3   11.90    8.50
  -2 -16   3   -4.50    9.20
   2  16  -2   16.90   10.30
  -2  16   2   26.50    9.20
   2 -16  -2   15.70    9.40
   2 -16  -2   23.30   13.30
  -2 -16   2   -2.10   10.70
  -2 -16   2   22.40   11.20
   2  16  -1    7.50   15.40
   2  16  -1    6.40    8.80
  -2  16   1    7.00    8.30
   2 -16  -1  -10.90   11.40
  -2 -16   1   16.10    6.40
   2 -16  -1   -4.10   10.00
   2 -16  -1   18.40   10.10
  -2 -16   1   28.90   18.30
  -2  16   0   33.30   11.50
   2  16   0   36.30   16.20
   2  16   0   33.70   12.50
   2  16   0   55.29   15.90
   2 -16   0   46.10   15.90
   2 -16   0   36.30   13.30
   2 -16   0   35.80   12.70
  -2 -16   0   31.40   14.40
  -2 -16   0   35.90    8.90
  -2  16  -1   30.70   11.50
   2  16   1   23.70   10.40
   2  16   1   26.10   12.90
   2  16   1   61.29   13.90
   2 -16   1   57.79   14.20
  -2 -16  -1   44.40   12.70
  -2 -16  -1   37.40    8.70
   2 -16   1   47.00   13.80
   2 -16   1   48.20   15.20
  -2 -16  -1   56.39   15.60
   2  16   2   65.39   15.30
  -2  16  -2   45.60   11.20
   2  16   2   46.10   12.80
  -2 -16  -2   44.30    9.70
   2 -16   2   78.19   17.70
   2 -16   2   37.10   13.90
   2 -16   2   72.59   17.10
  -2 -16  -2   64.19   14.20
  -2 -16  -2   53.49   13.60
   2  16   3    8.80   10.80
  -2  16  -3    5.80    8.70
   2  16   3    4.60   10.20
  -2 -16  -3    6.10    7.20
  -2 -16  -3   18.60   10.10
   2 -16   3   21.20   15.90
  -2 -16  -3    6.50   10.70
  -2 -16  -3   25.50    8.90
   2 -16   3   19.30    8.70
  -2  16  -4    9.50    7.40
   2  16   4   36.90   11.80
  -2 -16  -4   28.50    9.60
  -2 -16  -4    9.90    6.70
  -2 -16  -4    7.40    6.70
   2 -16   4    3.60    7.50
   2  17  -3    2.50    5.50
   2 -17  -3   -0.90    6.70
  -2 -17   3   -5.20   12.90
   2 -17  -3   -4.10    6.40
  -2 -17   3    5.60    9.60
   2  17  -2    4.10    6.50
   2 -17  -2   26.70   11.70
  -2 -17   2   28.50    9.90
   2 -17  -2   14.50   12.30
   2 -17  -2   11.60    9.10
   2  17  -1   18.70    8.50
  -2  17   1   19.80    8.50
   2 -17  -1   28.00   11.20
   2 -17  -1   37.20   12.40
  -2 -17   1   14.80   10.20
   2 -17  -1   32.20   10.60
   2  17   0   14.00    7.80
  -2  17   0   24.70    8.80
  -2 -17   0    8.50    6.20
   2 -17   0   23.50    9.40
   2 -17   0   23.20   10.40
   2 -17   0    7.10    9.20
   2  17   1    4.10    8.90
   2  17   1   11.40   11.50
   2  17   1   11.70   15.20
  -2  17  -1   10.40    7.10
  -2 -17  -1    2.20    5.70
   2 -17   1    5.70   10.00
   2 -17   1   22.10   12.80
   2 -17   1    4.00    7.80
  -2 -17  -1    0.30   10.50
   2  17   2   15.00   11.70
   2  17   2   29.90   11.80
  -2  17  -2   10.40    6.60
  -2 -17  -2   -6.70   10.70
   2 -17   2    1.90   15.30
  -2 -17  -2  -13.90   18.80
   2 -17   2   15.40    8.80
  -2 -17  -2    7.00    5.80
  -3   0   9   -7.80    8.70
   3   0  -9    1.90    8.30
   3   0  -9    7.50   10.40
  -3   0   9    3.70    7.90
   3   0  -8   46.10   22.50
  -3   0   8   -4.80   10.10
   3   0  -8   10.80   13.60
   3   0  -8    4.60   10.90
  -3   0   8    1.10   11.30
  -3   0   7   -7.00   10.40
   3   0  -7  -16.70   12.70
   3   0  -7   10.90    7.60
   3   0  -7  -14.70   13.80
   3   0  -6   -2.00    6.60
  -3   0   6    8.50   14.40
  -3   0   6   -3.50   12.70
  -3   0   6   -2.50    5.60
   3   0  -6   -2.00    7.60
   3   0  -6   -8.10    9.20
   3   0  -6  -10.00   13.00
  -3   0   5    2.70    5.40
   3   0  -5   -7.10   12.60
  -3   0   5   -3.10   13.20
   3   0  -5   -0.40    7.90
   3   0  -5  -15.60   11.70
   3   0  -5   -5.80    8.70
   3   0  -5    7.20    5.80
   3   0  -4  747.73   34.70
   3   0  -4  727.23   40.50
  -3   0   4  754.22   36.10
   3   0  -4  799.22   42.70
   3   0  -4  725.43   37.10
   3   0  -3    3.90    8.60
   3   0  -3    3.20    6.30
   3   0  -2 8263.87  304.77
   3   0  -1   -3.70    3.70
   3   0  -1    1.30    3.80
  -3   0   1   -3.10    2.50
   3   0   0 1227.58   45.40
   3   0   0 1201.48   49.60
   3   0   1    2.50    4.90
   3   0   2  111.09    9.20
  -3   0  -2  110.29    7.00
  -3   0  -3    3.40    6.50
   3   0   3    8.50    7.10
  -3   0  -3    6.90    4.10
  -3   0  -4  221.68   20.20
   3   0   4  176.68   20.60
  -3   0  -4  206.98   15.50
   3   0   5    9.30   11.10
  -3   0  -5    3.20    7.90
   3   0   5   -6.20   10.20
   3   0   5   -6.30    9.20
   3   0   5  -13.80   11.10
  -3   0  -5   -6.80    7.30
   3   0   5    6.30   13.40
   3   0   5    5.30   10.80
  -3   0  -6   20.80    9.80
   3   0   6   21.30   12.80
  -3   0  -6   15.10    7.80
   3   0   6   21.70   11.70
  -3   0  -6   10.80   16.40
  -3   0  -6    3.80    8.80
   3   0   6   43.00   13.50
   3   0   6   18.00    9.40
   3   0   6   27.50   12.20
   3   0   7    0.20   11.40
  -3   0  -7   19.60   10.90
  -3   0  -7    2.20    7.10
   3   0   7  -20.40    9.60
   3   0   7   -6.60   11.40
  -3   0  -7    1.50   10.20
  -3   0  -7    2.30   13.50
   3   0   7   -3.90   11.10
   3   0   7  -18.70    8.70
   3   0   8   35.40   15.70
   3   0   8   25.10   14.50
  -3   0  -8   33.00    8.90
   3   0   8   31.00   12.50
   3   0   8   27.30   12.00
  -3   0  -8   34.50   11.50
   3   0   8   45.90   12.20
  -3   0  -9   -7.40    7.50
  -3   0  -9  -17.20    6.70
  -3   0  -9   -1.40    5.20
   3   0   9    5.60    7.10
   3   0   9    4.50    8.20
  -3   1   9    9.50    9.30
   3   1  -9   -6.30    9.60
   3   1  -9   -6.10   16.40
  -3   1   9   -4.70    8.40
  -3  -1   9    9.60    9.80
  -3  -1   9    1.60    9.80
   3  -1  -9    6.50   10.30
   3  -1  -9    0.30    9.70
  -3   1   8   15.70   11.30
   3   1  -8   14.10   11.20
   3   1  -8   15.70   15.70
  -3   1   8   -3.80    9.70
   3  -1  -8   15.00   11.10
  -3  -1   8    1.70    9.90
   3  -1  -8   -7.00   12.40
  -3  -1   8   12.90    9.10
   3   1  -7   -0.40   12.60
   3   1  -7   21.30   14.00
   3   1  -7   -8.60    6.30
  -3   1   7  -13.80   12.10
  -3   1   7   15.20    9.70
   3  -1  -7    2.40    7.20
  -3  -1   7   14.50   11.60
   3  -1  -7    5.40   15.90
   3  -1  -7    8.40   16.90
  -3  -1   7    2.60   11.80
  -3   1   6   10.90    6.70
  -3   1   6    0.60   12.20
   3   1  -6    7.50   11.60
  -3   1   6   -9.70   11.40
   3   1  -6    0.20    7.40
   3  -1  -6   -1.10    9.20
  -3  -1   6   -3.20   13.00
  -3  -1   6    6.70    6.10
   3  -1  -6    7.50    6.70
   3  -1  -6    3.30    8.10
   3  -1  -6    4.40   12.80
   3   1  -5   22.50   12.80
  -3   1   5   12.40    6.30
   3   1  -5   23.60   10.30
   3   1  -5   18.80    7.30
   3   1  -5   26.60    9.20
   3   1  -5   18.90   11.20
  -3   1   5   -3.10   12.20
  -3  -1   5   33.10   18.70
   3  -1  -5   13.00   13.50
   3  -1  -5   19.80    7.00
   3  -1  -5   13.50    9.30
   3  -1  -5   16.60   11.40
   3   1  -4  210.38   19.70
   3   1  -4  164.88   16.90
  -3   1   4  188.78   15.20
   3  -1  -4  175.88   18.60
   3  -1  -4  184.88   15.00
  -3  -1   4  189.48   15.00
   3  -1  -4  165.78   16.00
   3  -1  -4  184.88   19.10
   3   1  -3  554.84   27.60
   3   1  -3  585.84   31.80
   3  -1  -3  567.14   28.30
   3  -1  -3  569.04   31.70
   3  -1  -3  578.14   31.60
   3   1  -2 1246.48   51.89
   3  -1  -2 1226.08   52.69
   3  -1  -2 1260.17   52.39
   3  -1  -2 1142.09   49.10
   3   1  -1 1384.76   56.09
   3   1  -1 1419.66   54.09
   3  -1  -1 1493.45   55.59
   3  -1  -1 1394.06   56.49
  -3  -1   1 1224.78   51.99
   3   1   0  240.28   14.70
   3  -1   0  237.08   13.00
   3  -1   0  242.38   15.50
   3  -1   0  254.37   13.20
   3   1   1    2.60    4.90
   3  -1   1    2.30    3.20
   3  -1   1   -2.20    3.10
   3  -1   1    2.60    3.70
   3   1   2  125.79    9.10
  -3   1  -2  125.69    8.60
   3  -1   2   99.79   10.60
   3   1   3 5323.47  209.88
  -3   1  -3 5663.13  202.58
   3   1   3 4936.91  205.08
  -3   1  -3 5488.55  208.28
  -3  -1  -3 5578.64  207.38
  -3  -1  -3 5730.53  201.18
   3  -1   3 5380.66  209.58
  -3   1  -4  289.97   23.90
  -3   1  -4  289.97   19.10
  -3   1  -4  273.37   24.50
   3   1   4  273.17   25.40
  -3  -1  -4  308.97   23.60
   3  -1   4  249.38   23.40
  -3  -1  -4  312.47   18.80
   3   1   5   40.40   12.60
   3   1   5   60.69   15.60
   3   1   5   69.09   14.80
  -3   1  -5   54.59   10.00
   3   1   5   45.50   15.40
  -3   1  -5   46.50   10.10
  -3   1  -5   41.10   13.50
   3   1   5   42.30   13.30
   3   1   5   52.59   16.10
   3   1   5   -1.90   21.70
   3  -1   5   72.09   16.30
  -3  -1  -5   37.70   13.00
   3  -1   5   35.10   12.60
  -3  -1  -5   61.69   14.70
  -3  -1  -5   47.70    9.60
   3  -1   5   46.00   12.40
   3  -1   5   32.90   14.50
   3  -1   5   35.60   12.30
   3  -1   5   72.59   17.40
  -3   1  -6    9.10    7.30
   3   1   6    0.30   11.20
  -3   1  -6    3.40    7.70
   3   1   6    8.30   10.40
   3   1   6    6.90   10.80
   3   1   6  -13.90   11.00
  -3   1  -6    0.70   15.70
  -3   1  -6  -18.80    9.60
   3   1   6    5.50   10.80
   3  -1   6    1.90   10.10
  -3  -1  -6   -4.40   15.30
   3  -1   6    4.70   11.20
   3  -1   6   18.20   11.70
  -3  -1  -6    6.80    7.90
  -3  -1  -6   -3.20    8.40
  -3  -1  -6    0.00    6.60
   3  -1   6   -8.00   10.90
   3   1   7  -12.70   10.20
   3   1   7  -10.30   10.70
  -3   1  -7   -0.90   11.50
   3   1   7   16.90   15.20
  -3   1  -7   -4.40   10.00
  -3   1  -7   -4.10   11.30
   3   1   7   -2.30   11.00
   3   1   7   -8.60    9.80
   3  -1   7   13.00   10.30
  -3  -1  -7    7.30   11.10
   3  -1   7   -9.90   10.50
  -3  -1  -7   -5.40    9.30
   3  -1   7  -24.70   11.30
   3  -1   7   28.00   14.20
   3  -1   7   22.10   11.10
  -3  -1  -7   -2.90    5.80
  -3  -1  -7   -8.50   11.80
   3   1   8    6.70   12.80
   3   1   8   17.10   10.60
  -3   1  -8   35.60    9.30
   3   1   8   37.60   17.30
  -3   1  -8   35.30   10.90
   3   1   8   24.90   12.80
   3   1   8   40.90   16.00
   3  -1   8   35.50   13.80
   3  -1   8   23.30   13.70
   3  -1   8   31.00   13.00
   3  -1   8   32.40   16.10
  -3  -1  -8   18.70    8.60
   3  -1   8   27.30   11.70
  -3   1  -9    3.60    5.50
   3   1   9    6.90    7.70
   3   1   9   14.80   17.50
   3   1   9    0.60    8.70
  -3   1  -9   -3.70    6.90
  -3  -1  -9    1.00    7.80
  -3  -1  -9    1.10    5.50
  -3  -1  -9    8.40    6.30
   3  -1   9   -0.50    8.10
   3  -1   9    7.00    7.50
  -3   2   9   -1.30    7.20
  -3   2   9    4.10    9.10
   3   2  -9    2.70    9.00
   3  -2  -9    7.80    9.80
   3  -2  -9    2.30    7.70
  -3  -2   9    6.50    8.50
  -3   2   8    8.70   10.40
  -3   2   8   10.50   12.10
   3   2  -8  -15.10   10.90
  -3  -2   8   -0.50   11.40
   3  -2  -8    8.30   11.40
  -3  -2   8    0.40   10.20
   3  -2  -8   -5.00   11.40
   3   2  -7    7.70   11.50
   3   2  -7  -20.40   13.40
  -3   2   7   22.60   12.60
   3   2  -7   -1.70    5.60
  -3   2   7   -4.10    9.80
   3  -2  -7    0.90   14.30
  -3  -2   7   -5.30   12.20
   3  -2  -7   11.60    7.70
   3  -2  -7   34.40   14.10
  -3  -2   7    3.50   11.00
   3   2  -6   16.50    7.40
   3   2  -6    8.00   20.40
  -3   2   6    3.60   17.00
  -3   2   6   -0.30    5.60
   3   2  -6    1.90   20.40
  -3   2   6   25.00   15.70
   3  -2  -6   22.70   15.50
   3  -2  -6   20.70   13.30
   3  -2  -6    1.50   10.90
  -3  -2   6    8.10   14.50
   3  -2  -6   24.20    7.40
  -3  -2   6    7.20    7.20
  -3   2   5   53.69   16.70
   3   2  -5   43.50   12.10
  -3   2   5   51.89    9.80
   3   2  -5   58.99   16.50
   3   2  -5   59.89   11.00
  -3   2   5   64.89   17.20
   3   2  -5   41.20   13.20
   3  -2  -5   45.00   10.20
   3  -2  -5   74.29   17.50
   3  -2  -5   39.00   12.40
  -3  -2   5   71.19   17.10
  -3  -2   5   51.09    9.10
   3  -2  -5   64.59   16.80
   3  -2  -5   38.70   13.20
  -3   2   4  579.74   28.70
   3   2  -4  541.15   33.90
   3   2  -4  490.85   31.50
   3   2  -4  514.95   32.60
   3  -2  -4  502.75   31.60
   3  -2  -4  487.95   29.10
   3  -2  -4  461.85   31.40
  -3  -2   4  548.55   27.80
   3  -2  -4  526.45   27.80
  -3   2   3  403.56   22.00
   3   2  -3  414.96   25.60
   3   2  -3  406.86   25.80
   3  -2  -3  363.36   21.30
   3  -2  -3  392.36   25.30
   3  -2  -3  349.07   24.50
   3   2  -2  301.77   18.70
   3   2  -2  315.37   19.90
   3  -2  -2  306.57   19.70
   3  -2  -2  289.57   16.80
   3  -2  -2  305.57   20.00
  -3   2   1  533.75   25.40
   3   2  -1  504.95   24.60
   3   2  -1  517.55   22.90
  -3  -2   1  449.26   20.80
   3  -2  -1  554.94   25.50
   3  -2  -1  510.25   25.20
   3   2   0  243.18   14.30
   3  -2   0  247.38   15.60
   3  -2   0  250.77   14.60
   3  -2   0  213.48   16.00
   3   2   1   10.90    5.40
  -3   2  -1    4.10    2.90
   3  -2   1    7.80    5.00
  -3   2  -2   83.09    8.50
   3  -2   2   92.89   11.80
  -3   2  -3  731.23   33.90
   3   2   3  693.53   35.90
  -3   2  -3  746.13   38.50
   3   2   3  732.43   43.40
  -3  -2  -3  774.02   37.60
  -3  -2  -3  756.72   31.80
   3   2   4  263.17   35.80
  -3   2  -4  339.17   25.00
   3   2   4  303.37   25.90
  -3   2  -4  342.47   21.00
  -3   2  -4  282.87   20.20
   3   2   4  269.57   31.60
   3   2   4  265.47   30.30
   3  -2   4  304.67   24.80
  -3  -2  -4  307.27   18.60
   3  -2   4  288.37   30.70
   3  -2   4  234.98   30.10
  -3  -2  -4  357.76   24.40
   3   2   5    5.60   11.80
   3   2   5  -15.00   12.50
  -3   2  -5   -2.50    8.10
  -3   2  -5  -22.80   14.70
   3   2   5   42.30   14.10
   3   2   5   14.90    9.10
   3   2   5   14.70   10.90
  -3   2  -5    6.20    7.00
  -3   2  -5   10.30    7.20
   3   2   5   32.80   17.30
   3   2   5   31.90   10.90
   3  -2   5    5.60   14.40
   3  -2   5   28.50   13.60
   3  -2   5   -3.30    8.80
   3  -2   5   37.80   11.10
  -3  -2  -5   13.20    6.70
  -3  -2  -5    1.30   13.50
   3  -2   5   23.60    9.30
   3  -2   5   24.30   12.50
   3   2   6  245.98   31.70
   3   2   6  292.57   31.80
  -3   2  -6  276.57   25.90
   3   2   6  293.47   30.00
   3   2   6  242.58   30.20
   3   2   6  301.57   35.00
  -3   2  -6  287.17   30.00
   3   2   6  330.47   32.30
  -3   2  -6  292.47   22.60
   3  -2   6  224.38   30.30
   3  -2   6  258.97   29.50
  -3  -2  -6  206.38   25.70
   3  -2   6  299.07   30.70
  -3  -2  -6  257.97   23.70
   3  -2   6  268.47   28.00
   3  -2   6  292.07   30.10
   3  -2   6  293.17   30.80
   3   2   7   -8.90   12.60
   3   2   7    9.80   11.00
  -3   2  -7    1.10   13.60
   3   2   7  -15.90    7.90
   3   2   7    0.10   13.90
  -3   2  -7   16.30   12.20
  -3   2  -7    2.70   10.10
   3   2   7    0.20   10.70
  -3   2  -7   -8.40    6.20
   3  -2   7    6.30   10.50
  -3  -2  -7  -10.60    8.20
  -3  -2  -7    5.50   12.90
   3  -2   7    6.80   10.00
  -3  -2  -7    8.50   11.50
   3  -2   7   -0.90   10.60
   3  -2   7  -11.70   12.10
   3  -2   7   -4.70   12.20
  -3  -2  -7  -10.20   10.20
  -3   2  -8   10.00    9.40
   3   2   8   -3.00   11.20
   3   2   8   26.60   14.10
   3   2   8   16.30   12.20
  -3   2  -8    1.60    6.60
   3   2   8   12.10    9.60
   3  -2   8   20.90   13.60
  -3  -2  -8    6.50    8.90
  -3  -2  -8   -3.40    6.80
   3  -2   8    8.20   10.30
   3  -2   8   13.90    9.90
   3  -2   8  -18.20   16.80
   3  -2   8   15.10   13.40
   3   2   9    5.20    7.00
  -3   2  -9   10.80    5.60
  -3   2  -9    6.70    6.70
   3   2   9   30.00   10.90
   3   2   9    9.40    8.90
   3  -2   9   15.20    7.80
  -3  -2  -9   16.20    6.50
  -3  -2  -9    5.60    9.90
   3  -2   9    7.90    8.40
  -3  -2  -9    2.30    5.30
   3   3  -9   -8.70    8.20
  -3   3   9   -2.10    8.90
  -3   3   9   -0.40    7.80
   3  -3  -9   13.50    8.80
   3  -3  -9    0.80    9.50
  -3  -3   9   15.50   11.30
  -3  -3   9    4.90    8.00
  -3   3   8   18.10   12.40
   3   3  -8   27.60   11.70
  -3   3   8   18.00   10.40
  -3  -3   8   -4.30   11.00
  -3  -3   8   12.20   10.50
   3  -3  -8   23.50   12.10
   3  -3  -8    0.00   11.00
   3   3  -7   35.50   14.00
   3   3  -7    7.70   14.40
  -3   3   7   12.80   12.30
  -3   3   7  -12.90   11.00
   3  -3  -7   -9.90   15.40
   3  -3  -7    6.00   13.90
  -3  -3   7   18.10   11.90
   3  -3  -7    5.40    8.40
  -3  -3   7   -5.00   12.90
   3  -3  -7   -6.60   14.90
  -3   3   6    5.70   15.70
   3   3  -6   -8.60   12.90
  -3   3   6   25.40   14.30
   3   3  -6    9.20    6.40
   3   3  -6  -12.80   11.20
  -3   3   6  -20.20   10.00
  -3  -3   6    2.40    5.80
   3  -3  -6    0.00    7.10
   3  -3  -6    1.90   21.60
   3  -3  -6   -3.30   11.60
  -3  -3   6    6.10   11.90
  -3  -3   6   -0.10    6.10
   3  -3  -6    4.60    8.40
  -3   3   5   13.40   16.10
   3   3  -5    3.30    8.00
   3   3  -5   13.70   13.30
  -3   3   5   35.80   13.60
   3   3  -5   15.20    9.80
   3   3  -5   30.20   14.60
  -3   3   5  -12.90   16.20
   3  -3  -5    7.40    9.60
  -3  -3   5   22.70   12.00
   3  -3  -5   11.70    6.30
   3  -3  -5    9.00    9.10
   3  -3  -5  -21.40   13.80
   3  -3  -5   -1.70    9.90
  -3  -3   5    7.30    6.50
  -3   3   4   62.99   10.00
   3   3  -4  109.29   19.30
   3   3  -4   75.39   12.80
  -3   3   4   74.29   10.90
   3  -3  -4   65.19   10.10
   3  -3  -4   81.79   15.50
   3  -3  -4   77.89   13.20
   3  -3  -4   95.49   12.30
  -3  -3   4   82.49   11.30
   3   3  -3    4.60    6.70
  -3   3   3    0.20    5.40
   3  -3  -3   -5.60    4.90
   3  -3  -3   -3.20    5.90
  -3  -3   3    5.20    6.00
   3  -3  -3   -5.90    4.00
   3  -3  -3   -8.70    4.50
   3   3  -2   35.10    7.50
   3   3  -2   34.00    7.00
   3  -3  -2   37.20    8.50
   3  -3  -2   50.49    9.60
   3  -3  -2   37.40    6.80
  -3   3   1   61.59    8.70
   3   3  -1   69.89    8.50
   3   3  -1   76.99    8.80
   3  -3  -1   74.69    7.90
  -3  -3   1   58.49    6.80
   3  -3  -1   62.49    9.20
  -3   3   0  112.79    9.30
   3   3   0  107.29    9.30
  -3   3   0   86.39   10.60
   3  -3   0  108.99   11.30
   3  -3   0  120.59   11.10
  -3   3  -1  511.35   23.60
   3  -3   1  520.95   26.70
  -3   3  -2    5.00    4.90
   3   3   2    7.00    4.50
   3   3   3   16.40    6.20
  -3   3  -3   16.50    6.90
   3   3   3   24.00    8.60
  -3   3  -3   14.70    5.60
  -3  -3  -3   18.10    4.90
  -3  -3  -3   22.80    7.80
   3  -3   3   16.10    7.80
   3   3   4   74.99   14.30
  -3   3  -4   55.99   12.00
   3   3   4   83.09   16.50
   3   3   4   97.19   18.70
  -3   3  -4   59.09   10.10
   3   3   4   48.10   16.30
  -3   3  -4   54.99   10.20
   3   3   4   81.19   14.40
   3  -3   4  109.19   18.10
  -3  -3  -4   66.59    9.60
  -3  -3  -4   81.59   13.70
   3  -3   4   67.89   13.10
   3  -3   4   79.99   15.90
  -3   3  -5  282.37   28.60
  -3   3  -5  348.37   28.60
   3   3   5  364.66   35.80
   3   3   5  330.57   31.60
   3   3   5  324.07   32.90
  -3   3  -5  328.87   24.70
  -3   3  -5  352.46   23.50
   3   3   5  292.47   31.70
   3   3   5  340.37   31.40
   3   3   5  373.76   31.10
   3  -3   5  333.97   32.30
   3  -3   5  319.37   30.80
  -3  -3  -5  337.27   23.40
   3  -3   5  353.96   29.70
   3  -3   5  342.17   28.50
  -3  -3  -5  332.37   23.30
   3  -3   5  322.27   31.40
   3   3   6    1.50   10.60
  -3   3  -6   29.40   13.70
   3   3   6   31.30   13.10
   3   3   6   56.89   13.90
   3   3   6   29.30   14.90
  -3   3  -6   43.50   12.20
  -3   3  -6   31.30   10.90
  -3   3  -6   17.50   10.60
   3   3   6   59.39   16.30
   3  -3   6   18.20   12.00
   3  -3   6   44.80   13.10
  -3  -3  -6   44.90   11.90
   3  -3   6   24.80   16.00
  -3  -3  -6   27.10   10.10
   3  -3   6   30.20   12.60
  -3  -3  -6   24.80    8.60
   3  -3   6   48.00   13.90
   3  -3   6   36.80   15.00
  -3   3  -7  196.28   19.00
   3   3   7  199.78   27.40
   3   3   7  215.58   30.10
  -3   3  -7  150.28   25.40
  -3   3  -7  150.78   22.90
   3   3   7  111.69   27.00
  -3   3  -7  209.88   34.80
  -3  -3  -7  126.59   18.00
   3  -3   7  147.69   27.90
   3  -3   7  109.29   21.90
  -3  -3  -7  146.49   25.50
   3  -3   7  171.08   24.30
   3  -3   7  186.08   25.00
  -3  -3  -7  175.38   20.50
  -3  -3  -7  177.58   20.30
   3   3   8   71.29   15.40
  -3   3  -8  135.59   18.40
   3   3   8  154.28   22.20
   3   3   8  164.58   22.60
  -3   3  -8  124.69   13.40
   3  -3   8  103.59   19.80
   3  -3   8  104.69   18.00
  -3  -3  -8  133.49   18.70
   3  -3   8  101.49   18.10
  -3  -3  -8   87.19   20.00
   3  -3   8   83.59   18.40
   3  -3   8  120.19   18.90
  -3  -3  -8  112.09   14.80
  -3   3  -9    1.30    6.00
  -3   3  -9   -5.40    4.50
   3   3   9   11.20    7.90
   3   3   9   -4.10    6.80
   3  -3   9   11.50    8.90
  -3  -3  -9    0.90    5.50
  -3  -3  -9    8.90    6.20
   3  -3   9    3.30    8.10
  -3   4   9   11.80   12.40
   3   4  -9    6.10    9.20
  -3   4   9    3.00    7.40
   3  -4  -9    6.90   10.90
   3  -4  -9   -9.90   10.90
  -3  -4   9  -21.80   16.00
  -3  -4   9   -0.30    7.00
  -3   4   8   -9.50    9.70
   3  -4  -8    5.00   11.50
   3  -4  -8  -12.00   10.00
  -3  -4   8   13.80   10.40
  -3  -4   8   13.60   12.20
  -3   4   7    7.00   11.00
   3   4  -7   -0.80   13.00
  -3   4   7  -10.90   10.10
   3   4  -7   -2.90   15.80
   3  -4  -7    6.50   15.20
   3  -4  -7   14.00   12.70
  -3  -4   7   28.30   12.90
  -3  -4   7    6.60   10.60
   3  -4  -7    2.20    9.40
   3  -4  -7    4.40    9.00
   3   4  -6    1.00   12.80
  -3   4   6   16.10   15.30
   3   4  -6   -6.70   14.00
  -3   4   6  -16.00   13.70
  -3   4   6  -24.50   14.10
   3  -4  -6  -19.50   15.60
  -3  -4   6    4.30    6.60
  -3  -4   6   24.60   13.70
   3  -4  -6   24.30   13.40
   3  -4  -6   -3.40    8.40
   3  -4  -6   10.80    7.70
   3   4  -5   67.19   17.20
   3   4  -5   45.60   14.30
  -3   4   5   14.60   17.70
   3   4  -5   41.10   13.20
  -3   4   5   36.60    8.20
  -3   4   5   47.50   15.00
   3   4  -5   -6.50   19.00
   3  -4  -5   42.80   11.20
   3  -4  -5   34.50    9.30
  -3  -4   5   39.80    8.50
   3  -4  -5   25.80   17.10
   3  -4  -5   33.50   11.00
   3   4  -4   31.80   10.40
  -3   4   4   17.50    8.80
   3   4  -4   18.50    8.00
  -3   4   4   17.40    7.00
  -3   4   4   35.40   10.10
  -3   4   4   56.49   18.90
   3  -4  -4   32.50    7.90
   3  -4  -4   16.10    9.10
  -3  -4   4   33.30    8.00
   3  -4  -4   26.20    9.00
   3  -4  -4   19.00    8.00
   3  -4  -4   32.40    8.30
   3   4  -3  107.69   14.80
  -3   4   3   95.89   11.70
   3   4  -3   90.89   13.80
  -3   4   3   92.49   12.10
   3  -4  -3   87.49   12.50
   3  -4  -3  101.99   13.60
   3  -4  -3  104.09   13.80
  -3  -4   3  109.19   14.10
   3  -4  -3  104.39   13.30
  -3   4   2  374.36   20.40
   3   4  -2  346.87   20.90
   3   4  -2  329.87   31.40
   3  -4  -2  339.07   22.50
   3  -4  -2  347.47   20.40
   3  -4  -2  368.16   21.70
   3   4  -1   25.90    6.30
  -3   4   1   24.80    5.90
   3   4  -1   30.30    6.00
  -3   4   1   21.00    6.80
   3  -4  -1   28.70    5.90
   3  -4  -1   35.60    7.10
   3  -4  -1   30.70    7.90
  -3  -4   1   26.20    4.90
  -3  -4   1   23.00    4.50
  -3   4   0 1055.49   48.00
  -3   4   0 1110.89   45.40
   3   4   0 1090.09   46.10
   3   4   0 1034.50   43.30
   3  -4   0 1097.59   46.40
   3  -4   0 1170.18   48.40
  -3   4  -1    1.30    5.70
  -3   4  -1    1.30    4.00
   3  -4   1    2.10    4.70
  -3   4  -2  411.66   21.60
   3   4   2  391.56   21.40
   3   4   2  415.16   27.60
  -3  -4  -2  385.06   20.40
   3  -4   2  362.56   25.60
  -3  -4  -2  351.56   17.30
  -3  -4  -2  428.56   17.60
  -3   4  -3  168.28   15.60
  -3   4  -3  173.38   17.20
   3   4   3  152.68   15.90
   3   4   3  181.28   19.90
  -3   4  -3  194.68   15.70
  -3  -4  -3  184.68   12.80
   3  -4   3  184.28   18.50
  -3  -4  -3  207.68   15.40
  -3   4  -4  500.15   29.40
   3   4   4  468.75   38.40
  -3   4  -4  483.75   28.80
   3   4   4  463.95   47.70
   3   4   4  562.84   37.20
   3   4   4  545.15   47.60
   3   4   4  489.65   38.50
  -3   4  -4  515.25   33.40
   3  -4   4  500.35   35.70
  -3  -4  -4  522.05   31.00
   3  -4   4  539.25   54.39
  -3  -4  -4  551.74   28.20
   3  -4   4  537.05   37.50
   3  -4   4  496.75   33.80
   3   4   5   35.40   14.40
  -3   4  -5   18.40   10.70
  -3   4  -5   17.00    9.40
  -3   4  -5   21.50    8.30
  -3   4  -5   33.10    8.90
   3   4   5   24.00   14.30
   3   4   5   34.50   15.30
   3   4   5   19.80   14.60
   3   4   5   19.00   11.90
   3   4   5   19.70   11.10
   3  -4   5   20.60   11.70
   3  -4   5   42.20   14.60
   3  -4   5    8.20   11.40
  -3  -4  -5   23.30   13.20
   3  -4   5   21.40   10.50
  -3  -4  -5   36.70    9.00
   3  -4   5   48.70   14.20
   3  -4   5   12.20    8.70
   3   4   6  240.18   30.00
   3   4   6  254.07   30.40
   3   4   6  216.28   27.40
  -3   4  -6  183.18   24.70
  -3   4  -6  210.28   20.00
   3   4   6  276.87   30.60
   3   4   6  200.78   30.60
   3   4   6  226.88   33.40
  -3   4  -6  205.38   23.80
  -3   4  -6  261.97   31.40
  -3  -4  -6  185.98   23.20
  -3  -4  -6  209.58   22.20
   3  -4   6  257.97   26.00
  -3  -4  -6  271.27   22.10
   3  -4   6  159.88   24.80
  -3  -4  -6  213.28   27.50
   3  -4   6  230.48   28.50
   3  -4   6  163.38   23.60
   3  -4   6  196.58   28.10
  -3   4  -7   40.50   13.40
   3   4   7   -3.60   13.20
   3   4   7   12.60   12.50
  -3   4  -7   17.10   10.60
  -3   4  -7  -15.20   32.60
   3   4   7    6.70   10.60
  -3   4  -7    5.90    7.00
   3   4   7   40.80   15.10
   3   4   7   -4.50   10.10
   3  -4   7   -5.40   11.60
  -3  -4  -7    2.10    8.10
   3  -4   7   -8.20   10.00
  -3  -4  -7   25.80   15.80
   3  -4   7    9.70   11.00
  -3  -4  -7   39.20   36.20
  -3  -4  -7    3.90   10.80
   3  -4   7   -2.20   10.80
   3  -4   7   10.70   10.80
   3   4   8   95.39   18.80
  -3   4  -8   99.89   15.00
   3   4   8   90.39   17.70
   3   4   8  107.09   18.00
  -3   4  -8   75.79   10.30
   3   4   8   82.79   17.90
   3   4   8   92.89   16.10
  -3  -4  -8   86.19   12.40
  -3  -4  -8   97.39   16.40
   3  -4   8   72.89   19.40
   3  -4   8  104.49   15.90
  -3  -4  -8   93.99   18.10
   3  -4   8   79.09   16.60
   3  -4   8   87.39   17.00
   3   4   9    1.40    9.80
   3   4   9    4.30    6.60
  -3   4  -9    8.60    6.60
   3   4   9   24.20    7.20
   3  -4   9   14.70    8.00
  -3  -4  -9   14.30    5.70
  -3  -4  -9    5.80    7.70
   3  -4   9   24.80    8.40
  -3   5   9  -10.60   16.30
  -3   5   9    2.60    7.50
   3   5  -9    1.10    7.50
  -3  -5   9    1.30    6.30
   3  -5  -9   19.50   11.20
  -3   5   8   -1.90   12.30
   3   5  -8   26.30   12.90
   3  -5  -8    6.60   11.80
   3  -5  -8   -7.40   10.80
  -3  -5   8    6.20   10.10
  -3  -5   8   30.30   12.70
  -3   5   7   46.20   15.70
   3   5  -7   85.19   25.30
   3   5  -7   54.49   18.20
   3  -5  -7   55.39   13.20
   3  -5  -7   78.79   20.60
  -3  -5   7   67.49   18.00
  -3   5   6   20.80   15.20
   3   5  -6   45.30   17.00
   3   5  -6   23.10   16.40
  -3   5   6   58.39   18.60
   3  -5  -6   18.60   14.40
  -3  -5   6   22.80    7.80
   3  -5  -6   31.20   13.60
   3  -5  -6   33.50   11.70
   3  -5  -6   31.50    8.70
   3   5  -5  184.48   25.40
  -3   5   5  149.19   22.50
  -3   5   5  173.68   24.90
   3   5  -5  169.88   26.30
   3   5  -5  147.09   21.10
  -3   5   5  177.98   25.00
  -3   5   5  150.88   14.30
   3   5  -5  144.69   22.50
   3   5  -5  197.98   26.50
   3  -5  -5  155.18   17.70
   3  -5  -5  163.18   28.00
   3  -5  -5  172.48   26.00
  -3  -5   5  176.88   16.60
  -3  -5   5  183.68   31.90
   3  -5  -5  157.28   19.40
  -3   5   4    4.10    6.90
  -3   5   4   25.80   14.90
  -3   5   4    8.90    8.30
   3   5  -4   12.90   19.70
   3   5  -4    7.30    7.40
   3   5  -4    2.30   10.50
   3   5  -4   16.50    9.70
   3  -5  -4    0.00   10.50
   3  -5  -4   -3.80    6.90
   3  -5  -4   -9.90    7.20
   3  -5  -4    9.90    6.90
   3  -5  -4    5.50   11.60
  -3   5   3  166.98   13.70
  -3   5   3  148.79   14.50
   3   5  -3  154.88   16.50
   3   5  -3  149.88   16.80
   3  -5  -3  122.39   16.60
  -3  -5   3  163.98   15.10
   3  -5  -3  137.79   14.70
   3  -5  -3  148.89   15.00
   3  -5  -3  127.99   14.60
   3   5  -2   10.30    5.70
  -3   5   2   20.30    6.10
   3   5  -2   19.30    6.90
  -3   5   2   17.70    5.90
   3  -5  -2   15.10    6.40
   3  -5  -2   13.00    6.00
   3  -5  -2   21.20    7.40
   3  -5  -2   14.20    6.30
   3   5  -1  111.79   11.80
  -3   5   1  105.09   11.30
   3   5  -1  104.69    9.60
  -3   5   1   95.89   12.90
   3  -5  -1   92.79   12.40
   3  -5  -1  110.49   11.80
  -3  -5   1  122.99   10.10
   3  -5  -1  107.09   14.30
  -3   5   0   39.40    7.60
  -3   5   0   37.50    8.60
   3  -5   0   53.19    9.20
  -3  -5   0   44.60    6.40
  -3  -5   0   54.69    6.20
  -3   5  -1  411.16   25.40
   3   5   1  432.66   21.30
  -3   5  -1  412.76   24.30
  -3  -5  -1  419.76   17.70
   3  -5   1  363.86   28.00
  -3  -5  -1  367.86   17.70
  -3   5  -2  324.07   20.30
   3   5   2  306.37   19.80
  -3   5  -2  320.97   20.20
   3   5   2  305.77   26.10
  -3  -5  -2  311.37   16.70
  -3  -5  -2  305.57   16.90
   3  -5   2  320.97   23.90
  -3  -5  -2  324.67   15.90
  -3   5  -3  228.48   17.60
  -3   5  -3  258.17   20.70
  -3   5  -3  263.27   19.00
   3   5   3  210.58   24.30
   3   5   3  268.27   22.80
   3  -5   3  254.27   22.10
  -3  -5  -3  255.57   15.80
  -3   5  -4  359.96   22.30
   3   5   4  298.47   32.20
   3   5   4  332.27   30.00
   3   5   4  328.17   33.00
   3   5   4  327.77   30.00
  -3   5  -4  328.17   26.30
   3   5   4  358.96   28.70
  -3   5  -4  319.87   27.50
   3   5   4  360.46   31.30
  -3   5  -4  313.57   23.70
   3  -5   4  306.47   31.60
   3  -5   4  374.76   31.50
  -3  -5  -4  358.56   27.00
   3  -5   4  302.37   31.80
   3  -5   4  335.17   30.60
   3  -5   4  370.86   43.90
  -3  -5  -4  299.47   21.60
   3  -5   4  299.67   25.70
   3   5   5  298.37   28.40
   3   5   5  271.57   39.70
  -3   5  -5  199.98   22.30
   3   5   5  256.97   31.30
  -3   5  -5  248.08   26.10
   3   5   5  243.18   39.80
  -3   5  -5  241.88   22.50
   3   5   5  266.27   30.10
  -3   5  -5  279.37   21.60
   3  -5   5  273.77   25.60
  -3  -5  -5  241.28   21.90
   3  -5   5  226.98   28.60
  -3  -5  -5  250.67   30.10
   3  -5   5  291.87   31.50
   3  -5   5  236.58   28.30
   3  -5   5  266.77   28.90
  -3  -5  -5  291.87   22.50
   3  -5   5  301.07   44.10
   3   5   6   13.80   12.50
  -3   5  -6    3.80    7.30
   3   5   6   -2.00   13.00
   3   5   6   35.30   13.00
  -3   5  -6   14.00   11.00
   3   5   6    1.40   10.60
   3   5   6   20.20   14.10
  -3   5  -6   23.60    9.90
   3   5   6    3.50   10.40
   3  -5   6   15.60   12.00
   3  -5   6   -8.30    9.60
  -3  -5  -6   12.80    8.80
   3  -5   6   17.40   13.30
  -3  -5  -6   11.70    9.30
   3  -5   6   16.90   12.60
  -3   5  -7  124.39   15.60
   3   5   7  106.29   20.70
   3   5   7  153.08   25.60
   3   5   7   97.39   21.80
   3   5   7   95.89   19.90
  -3   5  -7  116.89   17.60
   3   5   7   88.79   18.80
  -3   5  -7  128.29   23.10
  -3  -5  -7  103.09   19.80
   3  -5   7  119.99   17.40
   3  -5   7   67.99   16.60
  -3  -5  -7   86.49   15.10
   3  -5   7   80.69   15.80
   3  -5   7   96.69   17.20
  -3  -5  -7   83.09   16.20
   3  -5   7  112.09   20.80
   3   5   8  -26.40   13.20
  -3   5  -8    8.10    6.20
   3   5   8   -4.80    9.00
  -3   5  -8   10.60    8.80
   3   5   8    3.00    9.50
   3   5   8  -15.20   11.80
   3   5   8    7.10   12.50
   3  -5   8   -1.10   11.50
   3  -5   8    0.40   10.20
  -3  -5  -8    3.00    6.60
   3   6  -9    2.80    7.10
  -3   6   9   13.70    7.80
   3  -6  -9   19.10    9.30
  -3  -6   9    5.40    6.60
  -3   6   8   11.20   14.30
   3   6  -8    6.30   10.90
  -3   6   8    6.60    8.10
  -3  -6   8   -3.50    9.20
   3  -6  -8    3.90   12.70
   3  -6  -8   28.00   12.40
  -3  -6   8  -21.90   12.00
  -3   6   7    7.50   10.30
   3   6  -7   -0.40   13.40
   3   6  -7  -27.20   27.50
   3  -6  -7    9.30    8.60
  -3  -6   7   27.10   10.20
   3  -6  -7   10.70   11.40
   3  -6  -7    4.10   11.70
   3   6  -6    3.10   14.90
   3   6  -6    4.50   14.80
  -3   6   6   -3.30   12.10
  -3   6   6  -15.00   12.30
   3   6  -6   28.60   17.60
   3  -6  -6   -1.90   19.10
  -3  -6   6   11.60    6.60
  -3  -6   6    0.60   11.50
   3  -6  -6   12.60   13.90
   3  -6  -6    8.80    7.20
  -3   6   5   87.29   19.20
   3   6  -5   86.59   15.50
   3   6  -5   37.40   15.80
   3   6  -5   79.09   18.40
   3   6  -5   67.49   17.90
  -3   6   5   47.90   17.60
   3   6  -5   72.59   18.30
   3  -6  -5   64.99   10.70
  -3  -6   5   74.99   11.20
   3  -6  -5   65.29   13.70
   3  -6  -5   58.49   19.40
   3  -6  -5   51.79   15.50
   3   6  -4   28.80   11.00
  -3   6   4   29.40   18.40
   3   6  -4   67.79   17.30
   3   6  -4   47.70   13.00
  -3   6   4   47.80    9.10
   3   6  -4   64.69   18.90
  -3  -6   4   57.09   10.00
   3  -6  -4   42.80   11.60
   3  -6  -4   44.50    9.00
   3  -6  -4   54.89   11.10
   3  -6  -4   21.30   10.20
  -3   6   3  317.47   19.50
  -3   6   3  301.37   23.30
   3   6  -3  325.27   24.40
   3   6  -3  334.27   23.10
   3  -6  -3  313.67   20.90
  -3  -6   3  307.87   20.90
   3  -6  -3  304.87   24.20
   3  -6  -3  327.67   21.60
   3  -6  -3  328.37   22.80
  -3   6   2    1.50    5.40
   3   6  -2   10.70    6.00
  -3   6   2    7.90    6.70
   3   6  -2   15.30    5.60
  -3   6   2   -5.30    6.00
   3  -6  -2    1.80    5.70
   3  -6  -2    3.30    6.30
   3  -6  -2    7.00    5.30
   3  -6  -2    2.40    6.10
  -3  -6   2   12.60    7.10
   3   6  -1  145.29   10.30
   3   6  -1  150.68   14.10
  -3   6   1  157.18   16.60
  -3   6   1  132.29   13.70
   3  -6  -1  135.29   12.40
  -3  -6   1  139.69   12.10
   3  -6  -1  157.58   19.70
   3  -6  -1  131.09   15.30
   3  -6  -1  139.09   13.20
   3  -6  -1  138.69   13.50
  -3   6   0  635.14   35.00
   3   6   0  618.64   30.50
  -3   6   0  669.43   31.50
  -3   6   0  656.63   31.60
  -3  -6   0  663.63   29.00
   3  -6   0  595.54   30.80
   3  -6   0  672.43   37.70
  -3  -6   0  540.05   34.80
  -3   6  -1   52.69    9.10
   3   6   1   45.50   11.10
  -3   6  -1   46.60   10.80
   3   6   1   54.59    8.90
  -3   6  -1   65.59    9.30
  -3  -6  -1   55.89    7.90
   3  -6   1   52.69   12.60
  -3   6  -2  705.03   33.20
  -3   6  -2  612.14   32.90
   3   6   2  645.14   38.20
   3   6   2  667.03   36.00
   3  -6   2  635.64   38.70
  -3  -6  -2  712.33   30.60
  -3   6  -3   94.89   11.80
  -3   6  -3   96.09   15.80
   3   6   3  106.49   18.80
   3   6   3   73.59   17.30
   3   6   3   71.99   15.70
   3   6   3   64.59   17.40
  -3   6  -3   80.49   12.00
   3   6   3   99.69   20.10
  -3  -6  -3   77.89   10.20
   3  -6   3   66.19   24.60
  -3  -6  -3   87.39   11.10
   3  -6   3  102.39   15.70
  -3   6  -4  307.47   33.70
  -3   6  -4  389.16   29.20
   3   6   4  369.86   31.10
  -3   6  -4  354.36   25.30
   3   6   4  384.26   31.50
   3   6   4  391.46   32.70
   3   6   4  322.37   32.30
  -3   6  -4  367.86   24.20
   3   6   4  367.66   33.20
   3   6   4  356.46   33.40
  -3  -6  -4  355.46   25.30
   3  -6   4  328.27   32.90
  -3  -6  -4  396.86   24.60
   3  -6   4  374.86   29.50
   3  -6   4  328.37   35.00
   3  -6   4  379.76   33.90
  -3  -6  -4  327.37   23.10
   3  -6   4  343.97   30.20
   3   6   5   15.50   13.30
   3   6   5   17.90   13.00
  -3   6  -5   18.40    7.80
   3   6   5   23.00   14.40
   3   6   5   10.80   10.30
  -3   6  -5   28.00   10.80
   3   6   5   30.30   13.20
  -3   6  -5    3.70    9.90
   3   6   5   16.70   12.30
   3  -6   5   25.10   14.20
  -3  -6  -5   16.70    8.60
   3  -6   5   15.60   10.90
   3  -6   5   14.90    9.90
   3  -6   5   15.20   13.70
  -3  -6  -5   16.30    8.30
   3   6   6   39.20   16.60
  -3   6  -6   51.09   12.60
   3   6   6   57.09   21.10
   3   6   6   53.49   18.20
   3   6   6   45.70   14.80
   3   6   6   42.90   15.10
  -3   6  -6   21.10   19.40
  -3   6  -6   35.40    9.00
  -3   6  -6   34.40   16.40
   3   6   6   53.99   15.50
   3  -6   6   37.80   13.10
   3  -6   6   57.99   13.90
   3  -6   6   38.30   13.80
  -3  -6  -6   53.29   12.10
  -3  -6  -6   78.09   15.00
  -3  -6  -6   56.99   13.00
   3  -6   6   56.89   15.70
   3  -6   6   45.60   16.60
  -3   6  -7    1.20    6.90
   3   6   7   11.50   12.30
   3   6   7   10.60   13.20
   3   6   7   -1.90   11.60
   3   6   7   -6.60   11.10
  -3   6  -7    3.20    8.00
   3   6   7   10.30   11.00
   3  -6   7   -0.30    9.80
  -3  -6  -7    8.10    7.10
   3  -6   7  -10.80    9.60
  -3  -6  -7  -19.40   10.40
   3  -6   7   34.40   14.60
   3  -6   7  -13.30   11.20
   3  -6   7    2.00   14.80
  -3   6  -8    3.50    5.50
   3   6   8   -0.20    9.60
   3   6   8    9.10   13.20
   3   6   8    7.00   12.30
   3   6   8   -4.70    8.00
   3   6   8   -0.60    9.50
  -3  -6  -8   -1.90    6.20
   3  -6   8   14.50    9.90
   3  -6   8    4.50    9.20
  -3  -6  -8   12.90    8.50
  -3   7   8   -2.50   20.80
   3   7  -8   18.00   12.00
  -3   7   8    2.90    8.00
   3  -7  -8   18.80   11.30
  -3  -7   8   13.00    9.40
  -3   7   7   -5.50   12.40
  -3   7   7    6.80   10.20
   3   7  -7   13.20   13.60
   3  -7  -7   12.70    7.40
   3  -7  -7    0.80   11.60
   3  -7  -7    6.00   18.90
  -3  -7   7   -3.90    9.60
  -3   7   6    5.40   13.30
   3   7  -6   20.30   14.30
   3   7  -6  -16.50   11.60
   3   7  -6    6.30   15.10
  -3   7   6   36.40   14.30
   3  -7  -6   19.30    9.30
   3  -7  -6   -7.50   14.60
   3  -7  -6   -1.80    5.70
   3  -7  -6   -9.00   11.40
  -3  -7   6   15.00   16.40
  -3  -7   6    2.70    9.90
  -3   7   5   26.50   15.40
  -3   7   5   13.10   15.70
   3   7  -5    0.00   12.50
   3   7  -5   14.10   12.10
   3   7  -5   19.40   17.30
   3  -7  -5    5.60   14.60
   3  -7  -5   36.80   18.60
   3  -7  -5   15.30    7.90
  -3  -7   5   48.00   19.20
  -3  -7   5   21.80    7.60
   3  -7  -5   18.70   29.90
   3  -7  -5   29.20   11.10
  -3   7   4  101.59   20.30
  -3   7   4   61.69    9.30
   3   7  -4  108.69   29.60
   3   7  -4   85.49   17.30
   3   7  -4   78.89   16.50
   3  -7  -4   79.29   14.00
  -3  -7   4   81.59   12.20
   3  -7  -4   65.09   13.10
   3  -7  -4   90.79   17.70
   3  -7  -4   89.39   12.10
   3  -7  -4   94.89   15.30
   3   7  -3  454.75   37.40
  -3   7   3  472.55   38.10
   3   7  -3  507.85   29.40
  -3   7   3  522.75   33.70
   3   7  -3  515.15   32.90
   3   7  -3  420.66   34.20
  -3   7   3  471.05   27.90
   3  -7  -3  459.15   35.40
   3  -7  -3  454.45   29.40
  -3  -7   3  518.05   28.60
   3  -7  -3  401.46   26.30
   3  -7  -3  490.45   27.50
   3  -7  -3  416.76   34.40
  -3   7   2  127.89   12.80
  -3   7   2   87.89   14.70
   3   7  -2  138.69   16.10
   3   7  -2  104.59   11.50
  -3   7   2  122.39   15.30
   3  -7  -2  118.69   12.40
   3  -7  -2  122.09   13.20
  -3  -7   2  128.49   14.40
   3  -7  -2  100.49   16.10
   3  -7  -2  114.09   15.30
   3   7  -1  505.25   28.90
  -3   7   1  470.05   26.90
  -3   7   1  458.75   31.40
  -3   7   1  545.45   27.60
   3  -7  -1  489.15   26.00
   3  -7  -1  436.06   26.30
   3  -7  -1  441.96   25.10
   3  -7  -1  507.75   34.80
   3   7   0  202.48   16.40
  -3   7   0  221.88   16.20
  -3   7   0  200.88   17.00
  -3   7   0  206.88   19.50
  -3  -7   0  210.58   15.40
   3  -7   0  231.48   15.10
   3  -7   0  188.08   21.70
   3   7   1  249.88   17.70
  -3   7  -1  235.68   17.90
  -3   7  -1  255.67   17.30
  -3   7  -1  238.08   22.20
   3   7   1  231.68   22.00
   3   7   1  181.98   22.70
   3  -7   1  234.88   22.10
  -3  -7  -1  247.18   16.00
  -3   7  -2  286.37   20.90
   3   7   2  301.27   31.40
  -3   7  -2  278.77   20.10
  -3   7  -2  294.27   19.10
   3   7   2  256.37   26.90
   3   7   2  222.68   28.50
   3   7   2  266.37   24.10
  -3  -7  -2  296.17   18.40
   3  -7   2  299.97   25.20
  -3   7  -3   44.60    9.70
   3   7   3   37.90   15.70
   3   7   3   72.19   13.70
   3   7   3   51.69   14.60
   3   7   3   62.49   15.00
  -3   7  -3   54.19    9.40
  -3   7  -3   61.09   13.10
   3   7   3   52.09   14.40
  -3   7  -3   70.99   15.20
  -3   7  -3   62.39   14.60
   3   7   3   35.20   25.50
   3  -7   3   50.69   13.00
  -3  -7  -3   63.89   10.40
   3  -7   3   75.99   18.50
   3  -7   3   77.29   17.20
   3   7   4   75.49   16.80
   3   7   4  131.39   20.10
  -3   7  -4  115.39   18.60
   3   7   4   77.39   17.70
   3   7   4  139.39   24.10
   3   7   4   93.19   19.10
   3   7   4  112.09   19.50
  -3   7  -4   95.89   13.20
  -3   7  -4   86.89   16.10
  -3   7  -4  111.59   19.10
  -3  -7  -4   84.69   13.50
  -3  -7  -4  109.89   14.80
   3  -7   4  149.39   24.00
   3  -7   4  119.29   19.40
   3  -7   4   69.39   20.70
   3  -7   4   85.39   15.90
   3  -7   4   83.59   19.40
   3  -7   4   92.39   16.10
   3   7   5    5.60   14.50
  -3   7  -5   -6.70   13.30
  -3   7  -5    3.50    8.70
   3   7   5   11.60   12.80
  -3   7  -5   16.00    8.70
  -3   7  -5   28.20   13.00
   3   7   5   -9.40   10.90
   3   7   5   22.40   13.60
   3   7   5   25.20   13.80
   3   7   5   21.70   12.00
   3  -7   5    6.50   14.00
   3  -7   5   13.90   13.20
   3  -7   5   19.80   12.10
  -3  -7  -5   -4.20    7.40
  -3  -7  -5   -4.70    6.90
   3  -7   5   13.30   10.70
   3  -7   5    6.10    8.60
   3   7   6    7.10   10.10
   3   7   6   11.10   13.10
   3   7   6    1.30   13.00
   3   7   6   24.40   10.40
   3   7   6   26.70   13.00
  -3   7  -6    1.80    7.10
  -3   7  -6  -16.40   13.30
  -3  -7  -6  -12.60    7.10
  -3  -7  -6   -2.50    9.30
   3  -7   6   -4.50   11.80
  -3  -7  -6   -8.30   18.60
   3  -7   6  -11.60    9.70
   3  -7   6   -8.60   13.30
   3  -7   6   16.80   10.30
  -3   7  -7   13.00    6.90
   3   7   7    3.30   12.00
   3   7   7   10.50   12.80
   3   7   7   -8.70    9.70
   3   7   7    0.60    9.50
  -3   7  -7   21.60    8.00
   3   7   7   23.20   13.80
   3  -7   7    8.60   11.50
  -3  -7  -7    1.60   10.30
   3  -7   7   28.40   15.00
  -3  -7  -7    3.70    7.50
   3  -7   7   -0.40   15.70
   3  -7   7    7.10   10.10
   3   7   8   -6.30    9.40
  -3   7  -8   -1.90    7.00
   3   7   8    3.70   10.00
   3   7   8    3.00    9.70
   3   7   8    1.30    8.40
  -3  -7  -8    0.90    6.60
   3  -7   8   10.60    9.90
  -3  -7  -8    3.20    8.20
   3  -7   8   10.30    9.30
  -3   8   8   10.60    7.60
   3   8  -8    7.20    8.70
  -3  -8   8    0.30    7.50
   3  -8  -8   -4.90    9.80
  -3   8   7   32.90   12.70
  -3   8   7   17.10   21.40
   3   8  -7   -9.40   12.90
   3  -8  -7   -0.70    7.00
   3  -8  -7  -36.80   18.80
  -3  -8   7    7.60   15.10
  -3  -8   7    9.40   11.50
   3  -8  -7    4.50   12.10
  -3   8   6   -3.00   19.70
   3   8  -6    9.30   15.00
   3  -8  -6    7.30    7.70
  -3  -8   6  -23.00   17.80
   3  -8  -6   -7.70    7.60
  -3  -8   6  -16.50    9.40
   3  -8  -6  -17.90   11.40
  -3  -8   6   16.40   13.80
   3   8  -5   49.50   18.70
   3   8  -5   25.70   14.20
   3   8  -5   56.49   17.90
   3   8  -5   27.00   12.00
  -3   8   5   50.99   17.60
   3   8  -5   45.20   21.10
  -3  -8   5   52.19   16.10
   3  -8  -5   31.30   15.30
   3   8  -4   31.10   11.30
  -3   8   4   25.20   13.70
   3   8  -4   27.10   12.00
   3   8  -4   21.10   16.10
   3   8  -4   37.70   27.60
  -3   8   4    7.40   18.00
  -3   8   4  -12.00   25.30
   3   8  -4   33.30   11.70
   3  -8  -4   20.00    7.10
   3  -8  -4   52.99   15.80
   3  -8  -4   32.80   11.00
  -3  -8   4   29.80    8.60
   3  -8  -4    8.30   12.90
   3  -8  -4   32.50   14.20
  -3  -8   4   51.39   16.70
   3   8  -3   -0.40   12.40
  -3   8   3  -12.50    6.10
   3   8  -3   -1.80   10.30
  -3   8   3  -16.80    9.90
   3   8  -3    1.00    7.30
   3   8  -3   -1.80    7.50
  -3   8   3    8.70   11.70
   3  -8  -3  -11.20    8.80
   3  -8  -3   -2.40   11.20
  -3  -8   3   -3.00    6.10
   3  -8  -3    9.90    8.60
   3  -8  -3   -8.60    5.20
   3  -8  -3    1.20    7.80
   3   8  -2  383.26   31.80
   3   8  -2  407.86   28.60
  -3   8   2  371.56   25.90
   3   8  -2  454.55   42.90
  -3   8   2  375.66   20.70
  -3   8   2  364.16   35.20
   3  -8  -2  330.67   45.70
   3  -8  -2  430.96   33.00
  -3  -8   2  416.76   25.40
   3  -8  -2  392.16   24.50
   3  -8  -2  366.66   21.60
  -3   8   1    1.30    4.90
   3   8  -1   -4.00   10.90
   3   8  -1   14.80   10.90
  -3   8   1    5.40    9.40
  -3   8   1   19.00    8.30
  -3   8   1  -17.00    8.40
   3   8  -1    5.20    7.20
  -3  -8   1   -7.90    9.70
   3  -8  -1    4.50    5.50
  -3  -8   1   -3.70    7.20
   3  -8  -1    2.10    9.30
   3  -8  -1   -2.90    5.90
  -3   8   0  167.58   20.10
  -3   8   0  157.68   15.30
   3   8   0  173.48   16.90
  -3   8   0  168.18   14.00
   3  -8   0  186.88   21.00
  -3  -8   0  188.68   15.50
   3  -8   0  162.88   13.90
  -3   8  -1   -4.60    5.80
  -3   8  -1   -5.00    7.80
   3   8   1   16.50   12.00
  -3   8  -1    1.60    5.20
  -3   8  -1  -10.10   10.30
   3   8   1    4.00    9.60
   3   8   1  -20.90   11.00
   3   8   1    3.80    5.70
  -3  -8  -1   -5.30    4.50
   3  -8   1   -4.30   10.60
   3  -8   1    2.20    8.00
   3  -8   1   13.20   13.70
  -3   8  -2  280.87   23.70
  -3   8  -2  275.27   21.50
   3   8   2  301.37   29.20
  -3   8  -2  315.77   20.30
  -3   8  -2  290.87   21.60
   3   8   2  245.28   32.40
  -3   8  -2  250.27   39.70
   3   8   2  261.47   27.80
   3  -8   2  316.87   40.40
   3  -8   2  301.27   32.30
   3  -8   2  289.47   26.10
  -3  -8  -2  296.27   19.90
  -3   8  -3    7.70    8.60
   3   8   3    9.40   12.50
   3   8   3    7.60   11.40
  -3   8  -3    9.50    5.50
   3   8   3   21.30   13.10
  -3   8  -3   14.30    8.70
  -3   8  -3    8.20    8.10
   3   8   3    9.20   12.00
   3   8   3   10.40   11.00
  -3   8  -3    9.30    9.90
   3  -8   3   -9.50   23.50
  -3  -8  -3    3.50    8.80
  -3  -8  -3    7.70    6.60
   3  -8   3   22.90   10.10
   3  -8   3    6.80   12.00
   3  -8   3    9.00   22.00
  -3   8  -4  146.89   18.30
  -3   8  -4  163.58   21.20
   3   8   4  126.59   21.20
   3   8   4  136.09   22.80
   3   8   4  130.39   25.50
  -3   8  -4  154.78   15.20
  -3   8  -4  143.49   22.80
  -3   8  -4  127.79   19.70
   3   8   4  144.89   25.00
   3   8   4  170.28   26.40
   3  -8   4  138.99   21.90
   3  -8   4  128.59   20.90
   3  -8   4  136.89   20.80
  -3  -8  -4  167.38   18.40
  -3  -8  -4  135.79   15.60
   3  -8   4   90.79   19.20
   3  -8   4  116.39   24.40
  -3   8  -5   27.90   18.60
  -3   8  -5    5.00   13.50
   3   8   5  -26.50   11.90
   3   8   5  -13.30   12.20
   3   8   5    1.70   11.00
  -3   8  -5   -1.00    6.50
   3   8   5    8.80   11.90
  -3   8  -5   -2.10    8.20
   3   8   5  -16.70   11.30
  -3  -8  -5   -9.00    6.50
   3  -8   5   -7.10    7.60
  -3  -8  -5   16.40   17.00
   3  -8   5    4.30   12.10
   3  -8   5  -19.90   13.90
  -3  -8  -5   10.10    9.30
   3  -8   5    2.20   11.10
  -3   8  -6    3.20    6.10
   3   8   6   14.40   11.90
   3   8   6   12.80   12.90
   3   8   6    7.10   10.50
  -3   8  -6  -14.80   15.40
   3   8   6    6.40   12.60
   3   8   6    0.00   11.50
   3  -8   6   18.20   10.20
  -3  -8  -6   -8.30    7.40
   3  -8   6   16.00   12.50
   3  -8   6    7.90   11.30
   3  -8   6   -4.00    9.30
  -3  -8  -6    8.00   11.30
  -3  -8  -6   27.80   17.90
   3   8   7   29.10   13.90
   3   8   7   14.50   12.60
   3   8   7    9.90   13.40
  -3   8  -7   17.70    7.00
   3   8   7   25.20   12.80
   3   8   7   21.50   12.70
   3  -8   7    7.90    9.50
  -3  -8  -7   18.40    9.10
  -3  -8  -7   22.80   11.40
   3  -8   7   40.40   12.50
   3   8   8   40.80   15.50
   3   8   8    5.00    8.50
   3   8   8   27.60   13.20
  -3   8  -8   15.30    9.00
   3   8   8   21.70   10.50
   3  -8   8   22.90   10.30
  -3  -8  -8   23.60    9.00
  -3  -8  -8    6.50    7.10
   3  -8   8    9.30    7.90
  -3  -8  -8   11.30    6.10
  -3   9   8    5.80    8.10
   3   9  -8   10.10   14.80
  -3  -9   8   12.30    8.30
   3  -9  -8    9.00    9.10
  -3   9   7   24.60   13.40
   3   9  -7    9.10   12.20
   3  -9  -7    7.50   13.20
  -3  -9   7    5.90   10.40
   3  -9  -7   15.80   26.30
   3  -9  -7    8.10    6.30
  -3   9   6  -10.20   17.90
  -3   9   6    7.70   11.60
   3   9  -6   -0.30   11.30
   3   9  -6   10.00   16.70
   3  -9  -6   18.90    9.40
  -3  -9   6   -4.90    9.90
   3  -9  -6   17.40   15.10
  -3  -9   6   39.70   16.40
   3  -9  -6   -7.20    8.10
   3   9  -5    7.20   21.70
   3   9  -5    2.50    9.40
  -3   9   5    2.90   12.60
   3   9  -5   -8.20   13.70
  -3   9   5   43.20   28.50
   3  -9  -5   -9.70    6.20
  -3  -9   5   -1.80   15.50
  -3  -9   5   14.00    6.10
   3  -9  -5  -20.90   12.40
  -3   9   4   79.59   20.70
  -3   9   4   59.09   17.40
  -3   9   4   62.79   25.00
   3   9  -4   49.90   14.30
   3   9  -4   79.39   19.80
   3   9  -4   48.20   19.60
  -3  -9   4   49.90   10.40
   3  -9  -4   84.29   15.20
   3  -9  -4   53.69   10.90
   3  -9  -4   71.99   18.90
   3   9  -3  293.17   27.60
  -3   9   3  272.27   35.10
  -3   9   3  351.46   35.50
   3   9  -3  214.38   28.60
   3   9  -3  302.67   28.80
   3   9  -3  265.77   28.30
   3  -9  -3  271.17   22.00
  -3  -9   3  295.87   22.60
   3  -9  -3  265.17   33.30
   3  -9  -3  284.07   24.10
  -3   9   2  208.98   17.20
   3   9  -2  230.28   26.20
   3   9  -2  198.58   26.30
  -3   9   2  206.08   29.30
  -3   9   2  247.08   27.70
   3   9  -2  228.98   22.90
   3   9  -2  163.18   25.70
  -3  -9   2  208.68   18.70
   3  -9  -2  194.68   23.20
   3  -9  -2  220.58   17.50
   3  -9  -2  228.78   32.30
  -3  -9   2  157.08   20.70
   3  -9  -2  240.48   24.40
   3  -9  -2  191.38   20.10
   3   9  -1  359.16   31.20
  -3   9   1  293.17   18.40
  -3   9   1  324.47   22.20
   3   9  -1  310.07   30.10
   3   9  -1  316.17   25.10
   3   9  -1  285.77   28.80
   3   9  -1  276.87   28.30
  -3  -9   1  300.07   21.90
   3  -9  -1  328.07   23.80
   3  -9  -1  324.67   24.00
   3  -9  -1  361.96   29.90
  -3  -9   1  264.67   25.90
  -3   9   0    7.80    6.20
  -3   9   0    6.60   11.50
  -3   9   0    1.80    8.30
   3   9   0   30.80   11.20
   3   9   0   29.00   13.10
  -3   9   0   -4.70    9.80
   3   9   0   34.50   15.10
   3   9   0   17.90    7.70
  -3  -9   0   16.50    8.10
   3  -9   0   28.90   12.30
   3  -9   0    0.50   15.10
  -3  -9   0   25.10    7.70
   3  -9   0   19.10    5.70
   3   9   1  253.87   29.50
  -3   9  -1  268.47   22.20
   3   9   1  291.07   26.70
  -3   9  -1  255.37   18.70
  -3   9  -1  254.27   18.20
  -3   9  -1  235.98   22.10
   3   9   1  303.37   23.00
   3   9   1  281.47   30.10
   3   9   1  253.87   26.10
   3   9   1  215.18   28.40
  -3  -9  -1  235.38   21.20
   3  -9   1  191.68   26.10
   3  -9   1  272.97   26.20
  -3  -9  -1  271.07   24.00
   3  -9   1  244.38   28.50
   3   9   2  108.39   19.80
   3   9   2  144.49   26.80
   3   9   2  142.09   20.80
  -3   9  -2  138.59   18.00
   3   9   2  150.38   23.20
  -3   9  -2  183.38   14.90
  -3   9  -2  158.68   22.20
  -3   9  -2  118.69   17.50
   3   9   2  166.38   23.60
  -3   9  -2  160.38   17.50
   3   9   2  182.58   19.00
   3   9   2  161.78   22.80
   3  -9   2  155.78   21.50
   3  -9   2  153.68   25.30
   3  -9   2  146.89   22.20
  -3  -9  -2  177.38   17.30
  -3  -9  -2  137.79   17.90
   3   9   3  536.65   39.30
  -3   9  -3  464.75   35.30
  -3   9  -3  544.95   29.20
   3   9   3  448.86   42.30
   3   9   3  495.55   40.40
   3   9   3  521.65   38.60
   3   9   3  566.24   43.90
  -3   9  -3  489.75   32.40
  -3   9  -3  521.65   33.40
   3  -9   3  500.35   36.90
   3  -9   3  481.15   38.40
   3  -9   3  527.35   47.00
  -3  -9  -3  483.05   30.80
  -3  -9  -3  454.85   30.40
   3  -9   3  541.65   35.80
   3  -9   3  484.25   37.90
  -3   9  -4   74.49   19.30
   3   9   4  117.39   24.80
   3   9   4   40.60   15.90
  -3   9  -4   99.69   15.00
   3   9   4   77.99   20.90
   3   9   4   73.29   16.10
  -3   9  -4   85.89   14.30
   3   9   4   63.69   16.40
  -3   9  -4   55.99   13.50
   3  -9   4   65.69   18.70
  -3  -9  -4   73.39   13.30
  -3  -9  -4   61.89   12.60
   3  -9   4   82.29   15.80
   3  -9   4   77.89   18.20
   3  -9   4   83.89   16.10
   3  -9   4   59.69   17.30
  -3   9  -5   33.60   16.80
   3   9   5   20.10   14.00
   3   9   5   33.50   12.50
  -3   9  -5    8.30    7.20
   3   9   5    2.70   11.20
   3   9   5  -11.90   11.30
  -3   9  -5    6.20   12.00
   3   9   5    2.00   12.00
  -3   9  -5   14.00    8.20
   3  -9   5   11.00   11.00
  -3  -9  -5   -3.20    7.90
   3  -9   5   16.70    9.70
   3  -9   5   -5.30   14.70
  -3  -9  -5  -13.90   14.40
  -3  -9  -5   14.80   10.20
   3   9   6   16.90   12.70
  -3   9  -6   -0.50    7.00
   3   9   6   11.60   11.50
   3   9   6   16.60   13.60
   3   9   6    5.70   11.40
   3   9   6    5.30   14.20
   3  -9   6   19.60   11.20
   3  -9   6    2.00    9.70
  -3  -9  -6   -1.10    8.50
  -3  -9  -6   44.70   13.10
   3  -9   6   13.30   13.00
   3   9   7    0.90    9.80
   3   9   7   -2.20   16.00
   3   9   7    6.00   13.00
  -3  -9  -7   -3.30    9.30
   3  -9   7   12.20    8.90
  -3  -9  -7    6.10    7.20
  -3   9  -8    1.00    8.60
   3   9   8    3.40    9.10
   3   9   8    2.10    7.50
  -3  -9  -8    5.50    6.20
  -3  -9  -8    8.50    7.00
  -3  10   8   12.00    7.90
   3 -10  -8   -4.80    7.60
  -3 -10   8   -2.30    5.90
  -3  10   7   26.50   13.00
   3 -10  -7   30.90   12.80
  -3 -10   7   11.20    9.90
   3 -10  -7   51.09   20.30
  -3  10   6   -1.00   10.30
   3  10  -6    1.00   10.80
   3 -10  -6   -1.90    6.30
  -3 -10   6  -11.60   16.70
  -3 -10   6    2.50    8.00
   3 -10  -6   30.60   13.00
   3 -10  -6   -1.90   13.00
  -3  10   5   22.00   13.40
   3  10  -5   14.90   11.40
  -3 -10   5   -2.50    5.90
   3 -10  -5   -0.50    6.90
  -3 -10   5   16.20   15.70
   3 -10  -5   23.20   15.30
   3 -10  -5   14.50    8.70
   3 -10  -5    3.80   11.50
  -3  10   4   32.50   14.70
   3  10  -4   16.10   12.00
  -3  10   4    7.20   18.30
   3  10  -4   42.00   19.60
   3  10  -4   57.49   16.20
  -3 -10   4   39.60    9.80
   3 -10  -4   62.49   18.90
   3 -10  -4   22.30    8.50
   3 -10  -4   17.20   10.20
  -3 -10   4    0.10   13.50
   3  10  -3    2.10    8.60
   3  10  -3   -2.40   10.20
   3  10  -3   15.20   10.00
  -3  10   3  -11.70   16.80
  -3  10   3   13.40   12.80
  -3  10   3  -16.50   11.60
   3  10  -3   -7.60   16.50
   3 -10  -3   -0.20    6.20
   3 -10  -3    8.80   10.10
   3 -10  -3   -3.10    7.50
  -3 -10   3    1.50    6.20
  -3  10   2   63.59    8.80
   3  10  -2   59.19   14.40
  -3  10   2   55.89   22.80
   3  10  -2   66.29   17.10
  -3  10   2   83.89   21.50
   3  10  -2   85.89   16.00
   3  10  -2   88.49   17.90
  -3  10   2   78.69   19.40
  -3 -10   2   76.69   15.30
   3 -10  -2   52.19   10.00
   3 -10  -2   71.29   12.40
   3 -10  -2   36.20   17.10
   3 -10  -2   70.79   17.20
  -3 -10   2   52.39   10.00
   3  10  -1   64.19   14.70
  -3  10   1   44.20   15.50
   3  10  -1   32.90   13.70
   3  10  -1   41.40   17.30
   3  10  -1   26.00   12.50
  -3  10   1   26.60    8.50
   3  10  -1   66.89   15.40
   3 -10  -1   70.39   19.90
   3 -10  -1   38.40    8.50
  -3 -10   1   46.60   10.30
   3 -10  -1   66.59   16.80
  -3 -10   1   63.19   24.10
   3 -10  -1   56.39   18.50
   3 -10  -1   42.00   10.90
   3  10   0  347.27   30.50
   3  10   0  377.86   35.60
   3  10   0  290.97   29.80
   3  10   0  396.56   28.20
  -3  10   0  345.37   24.40
   3  10   0  360.86   33.90
  -3  10   0  360.66   23.90
   3 -10   0  332.27   32.40
   3 -10   0  325.87   21.00
   3 -10   0  379.26   31.20
   3 -10   0  329.37   35.20
  -3 -10   0  307.37   23.90
  -3 -10   0  386.66   25.60
   3  10   1   55.69   16.20
  -3  10  -1   56.89   14.90
   3  10   1   28.90   12.90
   3  10   1   66.69   12.60
   3  10   1   41.20   15.60
   3  10   1   59.79   17.50
  -3  10  -1   46.00   11.50
  -3  10  -1   59.99    8.50
   3 -10   1   97.89   19.00
  -3 -10  -1   65.39   12.30
   3 -10   1   77.49   17.00
  -3 -10  -1   61.89   11.40
   3  10   2  283.47   25.10
   3  10   2  251.37   29.50
  -3  10  -2  316.77   23.70
  -3  10  -2  286.77   27.70
   3  10   2  272.57   33.20
   3  10   2  255.77   30.20
   3  10   2  251.07   30.90
   3  10   2  335.67   33.60
  -3  10  -2  253.97   18.60
  -3 -10  -2  290.27   23.30
  -3 -10  -2  232.88   22.90
   3 -10   2  268.27   27.70
   3 -10   2  231.28   30.30
   3 -10   2  245.18   28.50
  -3  10  -3  101.59   18.90
  -3  10  -3  102.89   17.50
  -3  10  -3  139.39   16.20
   3  10   3  150.18   24.80
   3  10   3   72.59   20.10
   3  10   3  116.69   19.20
  -3  10  -3  135.89   13.00
   3  10   3  140.49   20.80
   3  10   3  116.89   23.00
   3 -10   3   93.19   17.50
  -3 -10  -3   90.09   14.60
   3 -10   3  162.68   23.20
  -3 -10  -3  129.09   18.10
   3 -10   3  123.19   19.50
   3 -10   3   84.49   26.60
   3  10   4   26.90   14.40
   3  10   4   26.60   12.00
  -3  10  -4    0.20   11.20
   3  10   4    7.80   11.00
   3  10   4   16.60    9.60
   3  10   4   14.50   11.20
  -3  10  -4   35.60   33.50
  -3  10  -4   24.90    7.80
  -3  10  -4   25.10    8.50
   3 -10   4   19.90   10.20
  -3 -10  -4   18.30    8.90
   3 -10   4   28.00   12.80
   3 -10   4   25.10   17.00
   3 -10   4   15.80   14.60
  -3 -10  -4   35.10   10.10
  -3 -10  -4   39.50   16.30
  -3  10  -5    7.60   10.50
   3  10   5   11.70   11.90
   3  10   5   -2.60   12.10
   3  10   5   -6.90   10.80
   3  10   5    3.70   10.00
  -3  10  -5  -16.70   31.50
  -3  10  -5   23.60    7.50
   3  10   5    9.30    9.70
   3 -10   5   24.40   11.70
  -3 -10  -5   10.60   13.00
  -3 -10  -5   17.50   11.00
   3 -10   5   30.40   15.50
   3 -10   5   -6.50   13.00
   3 -10   5    7.20   10.30
  -3 -10  -5   18.70   10.70
   3  10   6   47.00   15.90
  -3  10  -6   52.09    8.10
   3  10   6   53.69   15.70
   3  10   6   65.29   16.40
   3  10   6   40.20   14.90
   3 -10   6   35.80   17.10
   3 -10   6   85.19   17.20
   3 -10   6   63.29   16.40
  -3 -10  -6   39.20   12.60
  -3 -10  -6   44.80   15.50
   3  10   7   11.40    8.70
   3  10   7   16.20   11.90
   3  10   7   24.20   10.70
  -3  10  -7    8.30   10.90
  -3 -10  -7   13.70   10.10
   3 -10   7   27.60   10.30
  -3 -10  -7   10.50    6.40
  -3 -10  -7   18.40    9.00
   3 -10   7   18.30   13.10
  -3  11   7    8.10   11.00
  -3 -11   7    6.70    9.70
   3 -11  -7    5.30   11.50
   3 -11  -7    5.80    9.60
  -3  11   6    6.80   13.00
   3  11  -6  -10.00   10.70
  -3 -11   6   18.50   21.20
   3 -11  -6   -4.70   13.40
   3 -11  -6   11.20   13.20
  -3 -11   6   -8.50    8.80
   3 -11  -6    2.40    6.70
   3  11  -5   -4.60    9.00
  -3  11   5    7.00   12.30
   3 -11  -5   12.00   15.80
  -3 -11   5   12.50   13.10
   3 -11  -5    8.00    7.40
  -3 -11   5    8.20    7.30
   3 -11  -5   -4.50   11.40
   3 -11  -5    4.30   10.00
   3  11  -4  -20.40   10.90
   3  11  -4   31.90   22.20
  -3  11   4   27.10   13.40
   3 -11  -4   -7.00    7.30
   3 -11  -4    6.10   12.80
  -3 -11   4   17.40    8.00
   3 -11  -4  -14.00    9.30
  -3 -11   4    9.60   12.20
   3 -11  -4   19.90    7.60
   3  11  -3   29.60   11.90
  -3  11   3    9.30   12.20
   3  11  -3   14.60   13.10
   3  11  -3    9.20   10.40
  -3  11   3    5.10   14.90
   3  11  -3    1.30   12.30
   3 -11  -3  -10.40   14.50
  -3 -11   3    6.50    6.20
   3 -11  -3   18.20    9.00
   3 -11  -3   -1.10    6.60
   3 -11  -3   19.20   13.20
   3  11  -2   -1.90    8.90
   3  11  -2    2.60   10.90
  -3  11   2    2.10   18.30
   3  11  -2    6.50   10.00
   3  11  -2   19.60   11.40
  -3  11   2    3.60    9.70
   3 -11  -2   11.30   20.20
  -3 -11   2   16.00   14.50
   3 -11  -2   -3.10    7.70
  -3 -11   2    5.20    6.90
   3 -11  -2    1.50    6.00
   3 -11  -2   -4.00    8.00
  -3  11   1   25.60   19.70
   3  11  -1   50.39   14.70
   3  11  -1   74.39   29.50
  -3  11   1   38.40    7.70
   3  11  -1   67.29   15.50
   3 -11  -1   57.49   12.70
  -3 -11   1   66.09   13.90
  -3 -11   1   72.99   16.70
   3 -11  -1   85.89   19.80
   3 -11  -1   88.99   19.80
   3 -11  -1   34.20    8.60
  -3 -11   1   44.70   12.30
   3  11   0   -0.50    6.50
   3  11   0    9.40   12.90
   3  11   0   -0.70   12.00
  -3  11   0   27.20   15.50
  -3  11   0   -1.10    6.50
   3 -11   0    0.60    6.30
   3 -11   0   -0.30    9.50
  -3 -11   0    9.50    6.60
  -3 -11   0   44.10   17.70
   3  11   1  968.10   58.29
   3  11   1  977.40   62.29
   3  11   1 1026.80   60.79
   3  11   1 1020.70   59.29
  -3  11  -1 1022.60   58.49
   3  11   1  989.70   55.39
  -3  11  -1 1034.80   48.30
   3 -11   1  967.20   60.19
  -3 -11  -1  951.60   50.59
   3 -11   1 1038.40   59.59
  -3 -11  -1 1077.39   52.99
   3  11   2  173.18   24.40
   3  11   2  135.59   23.70
   3  11   2  155.38   21.90
   3  11   2  135.49   24.40
  -3  11  -2  141.49   16.00
   3 -11   2  134.79   21.80
   3 -11   2  157.38   23.10
  -3 -11  -2  163.68   19.90
   3 -11   2  131.69   21.90
  -3 -11  -2  154.78   17.70
   3  11   3   12.10   10.80
   3  11   3   -6.90   13.70
   3  11   3    0.80   10.10
   3  11   3  -11.20   12.30
  -3  11  -3    6.30    7.70
   3  11   3    3.40   14.20
  -3  11  -3    5.40    9.30
  -3 -11  -3   -8.40    7.80
   3 -11   3   37.20   12.40
   3 -11   3   27.20   27.70
   3 -11   3   17.30   10.40
  -3 -11  -3   -2.80   14.80
   3 -11   3   13.80   12.00
  -3 -11  -3    7.00    7.70
   3  11   4    0.10    9.00
   3  11   4   -3.50    9.60
   3  11   4    0.70   12.00
  -3  11  -4   -0.30    6.00
  -3  11  -4    0.50    8.50
   3  11   4   -5.70   11.80
   3 -11   4   -5.90   11.30
   3 -11   4   -1.10    9.40
  -3 -11  -4    8.50    9.30
  -3 -11  -4  -17.60    9.10
   3 -11   4   29.50   11.70
   3  11   5  106.19   19.20
  -3  11  -5  122.79   18.40
   3  11   5  150.48   25.30
   3  11   5  116.29   20.40
   3  11   5  129.79   24.10
  -3  11  -5  132.49   11.70
  -3 -11  -5   96.79   20.80
   3 -11   5  151.78   23.10
  -3 -11  -5  120.49   17.10
   3 -11   5   99.99   19.10
  -3 -11  -5  164.38   24.50
   3 -11   5  134.29   22.30
   3  11   6    1.40    9.40
   3  11   6    5.40   11.30
   3  11   6   14.30   13.00
  -3  11  -6   19.10   14.80
   3 -11   6   21.20   15.30
  -3 -11  -6   19.00   12.80
  -3 -11  -6   14.40   10.70
  -3 -11  -6    4.90    6.50
   3 -11   6  -11.60    8.80
   3 -11   6  -12.80   13.80
   3  11   7   26.10   11.50
   3  11   7   18.00   10.30
   3  11   7   23.40    8.20
  -3 -11  -7   29.00    6.90
   3 -11   7   20.30    7.80
  -3 -11  -7   30.10    9.00
  -3  12   7   -8.50    7.60
   3 -12  -7    6.30    8.00
   3 -12  -7    0.00    7.50
  -3 -12   7    8.30    7.90
   3  12  -6   35.90   11.90
  -3  12   6   24.10   18.50
   3 -12  -6   40.00   13.30
  -3 -12   6   28.70   11.60
   3 -12  -6   39.10   14.60
  -3 -12   6   44.60   13.20
   3  12  -5   -7.10   10.30
  -3  12   5   -3.90   11.40
  -3 -12   5    1.00   13.70
   3 -12  -5   14.70   11.50
   3 -12  -5  -14.40    6.20
   3 -12  -5    3.30   11.90
   3  12  -4   12.40   10.40
  -3  12   4   10.30   14.10
   3  12  -4    0.20   13.10
   3 -12  -4    1.20   12.60
  -3 -12   4    1.70   13.40
   3 -12  -4    4.60    7.80
   3 -12  -4   40.10   15.40
  -3 -12   4    2.70    7.60
   3 -12  -4    3.40    7.70
   3  12  -3  -11.80    8.40
  -3  12   3    2.70   11.70
   3  12  -3   27.90   14.50
   3  12  -3    6.80   15.00
  -3 -12   3   -2.00    5.50
   3 -12  -3   -4.90    6.50
   3 -12  -3   -7.40   13.20
   3 -12  -3   -0.50   10.60
  -3 -12   3   19.90   13.10
   3  12  -2   22.90   14.80
  -3  12   2   42.60   13.40
   3  12  -2   32.80   17.10
  -3  12   2    8.00   18.20
   3  12  -2   35.80   11.70
   3 -12  -2   24.30    7.70
   3 -12  -2   16.00   12.30
   3 -12  -2   32.00   10.10
   3 -12  -2   41.30   15.50
   3 -12  -2   27.40   15.60
  -3 -12   2   45.10   11.00
   3  12  -1    9.40   12.60
   3  12  -1   16.90    9.70
  -3  12   1   16.20   11.50
   3  12  -1   19.60   13.40
   3  12  -1   11.50   11.50
  -3 -12   1   26.60   12.00
   3 -12  -1    7.20   11.30
   3 -12  -1   13.30   14.30
   3 -12  -1   -3.00    7.00
  -3 -12   1   -2.50    6.60
   3  12   0   31.70   14.30
   3  12   0   39.10   14.70
   3  12   0   24.90   13.60
   3  12   0   20.50   12.50
   3  12   0    6.40   13.70
  -3  12   0   10.10   10.40
  -3 -12   0   19.30   14.40
  -3 -12   0   14.60   18.30
  -3 -12   0   36.80   17.30
   3 -12   0   15.00   13.20
   3 -12   0   39.50   14.20
  -3 -12   0    0.10   12.20
   3  12   1    6.80   10.80
   3  12   1   13.40   10.50
  -3  12  -1    7.00    6.50
   3  12   1   15.90   11.80
   3  12   1    8.20   12.10
  -3  12  -1   -0.30    9.20
   3  12   1    2.20   11.30
   3 -12   1   18.50   13.70
  -3 -12  -1   10.60    9.20
  -3 -12  -1   11.40    9.70
   3 -12   1  -16.50   10.40
  -3 -12  -1   26.30   14.50
   3  12   2   70.19   18.00
   3  12   2   60.79   16.20
  -3  12  -2   42.90    8.80
   3  12   2   70.79   17.10
   3  12   2   69.69   16.00
  -3  12  -2   34.80   13.50
   3  12   2   69.09   19.40
  -3 -12  -2   59.99   12.90
   3 -12   2   29.60   14.50
  -3 -12  -2   25.80   16.00
   3 -12   2   69.79   15.50
  -3 -12  -2   62.49   14.60
   3 -12   2   68.99   16.70
  -3  12  -3  191.18   13.70
   3  12   3  274.47   34.10
   3  12   3  229.48   26.70
   3  12   3  160.98   25.90
   3  12   3  236.38   30.20
  -3  12  -3  207.58   25.40
  -3 -12  -3  184.78   21.00
   3 -12   3  197.98   25.00
  -3 -12  -3  194.88   25.40
   3 -12   3  154.08   23.40
   3 -12   3  177.98   26.10
  -3 -12  -3  216.98   23.40
   3  12   4   10.00   12.90
   3  12   4   25.90   12.70
   3  12   4   14.90   12.00
  -3  12  -4   23.50   12.20
   3  12   4   38.00   14.10
  -3 -12  -4   22.10   10.10
  -3 -12  -4   32.20   13.00
   3 -12   4   14.60   11.20
  -3 -12  -4   10.20   12.90
   3 -12   4   37.70   14.00
   3 -12   4   22.50   12.00
  -3  12  -5   34.00   17.60
   3  12   5   25.40   10.90
   3  12   5   36.10   15.10
   3  12   5   11.70   13.90
   3 -12   5   23.90   11.30
  -3 -12  -5   23.40   10.10
   3 -12   5   50.29   13.90
  -3 -12  -5    1.10   11.60
   3 -12   5   31.20   15.60
   3  12   6   56.69   15.50
   3  12   6   37.60   11.90
   3  12   6   22.90   10.20
  -3 -12  -6   30.70    8.50
   3 -12   6   30.60   10.90
  -3 -12  -6   41.90   10.90
   3  13  -6    4.30    8.50
  -3  13   6    0.10    9.40
   3 -13  -6   16.40   14.50
  -3 -13   6   19.00   15.60
  -3 -13   6   -0.40    8.80
   3 -13  -6    7.90   10.30
   3 -13  -6  -13.20   10.50
   3  13  -5   -2.90    8.10
  -3  13   5   -5.70   13.10
  -3 -13   5    2.80    9.30
   3 -13  -5    4.00   11.10
   3 -13  -5   -5.10   10.60
  -3 -13   5   25.50   11.70
   3 -13  -5   25.40   14.00
   3  13  -4   20.90   10.00
   3  13  -4   60.09   21.80
  -3  13   4   46.60   15.30
   3 -13  -4   33.30   14.10
  -3 -13   4   14.40   12.60
   3 -13  -4   21.70    8.40
   3 -13  -4   21.90   12.70
  -3 -13   4   15.10    8.20
   3 -13  -4   19.60   16.90
  -3  13   3    4.50   14.00
   3  13  -3   15.00   10.00
  -3  13   3   -1.30   11.80
   3  13  -3    9.10   19.50
   3 -13  -3    5.10   11.40
  -3 -13   3   10.50   12.60
   3 -13  -3   13.20   14.60
   3 -13  -3    1.20    7.80
   3 -13  -3    5.10   12.50
  -3 -13   3   -1.00    6.60
   3  13  -2    6.30   11.20
   3  13  -2  -10.80   13.00
   3  13  -2   11.50   12.40
   3  13  -2    4.80    9.10
  -3  13   2    9.90    9.70
   3 -13  -2   13.20   12.60
   3 -13  -2    7.70   12.10
   3 -13  -2  -18.80   15.60
  -3 -13   2    1.10    6.50
   3  13  -1    5.20    9.70
   3  13  -1   18.90   11.60
   3  13  -1   15.50   12.90
  -3  13   1   -0.10    9.80
   3 -13  -1    3.90    9.00
  -3 -13   1   -5.90   12.30
  -3 -13   1    7.90    7.90
   3 -13  -1   12.50   11.40
   3  13   0   12.50   12.30
  -3  13   0   39.90   14.20
   3  13   0   17.70   11.50
   3  13   0   30.30   12.70
   3  13   0   32.00   16.10
  -3 -13   0   48.30   12.20
   3 -13   0    1.60   12.20
   3 -13   0   26.60   13.10
  -3 -13   0    9.10   12.40
  -3 -13   0   52.29   14.10
  -3 -13   0    0.60   16.00
   3  13   1  101.89   19.50
   3  13   1   79.79   18.90
   3  13   1   98.79   16.40
   3  13   1   97.09   20.50
   3  13   1  107.39   19.80
  -3  13  -1   99.19   18.80
   3 -13   1  116.49   21.90
  -3 -13  -1   89.99   17.60
   3 -13   1  103.09   20.60
  -3 -13  -1   99.19   15.60
  -3 -13  -1   76.89   17.00
   3 -13   1   64.69   19.70
  -3  13  -2   37.10   13.00
   3  13   2   47.80   17.20
   3  13   2   33.20   15.00
   3  13   2   43.10   13.00
   3  13   2    5.50   13.30
   3 -13   2   39.70   15.10
   3 -13   2   23.60   13.70
  -3 -13  -2   42.40   12.00
   3 -13   2   24.90   14.00
  -3 -13  -2   16.30   19.10
  -3 -13  -2   53.29   12.90
   3  13   3  241.78   30.50
   3  13   3  194.48   27.80
   3  13   3  210.58   27.90
   3  13   3  144.69   25.50
  -3  13  -3  201.38   23.50
  -3 -13  -3  144.39   20.90
  -3 -13  -3  185.88   21.40
   3 -13   3  188.38   23.10
  -3 -13  -3  166.98   22.70
   3 -13   3  190.38   24.90
   3 -13   3  177.88   26.40
   3  13   4    9.10   12.80
   3  13   4    9.70   10.50
   3  13   4   12.20   11.60
  -3  13  -4    3.80    9.60
  -3 -13  -4    8.70   10.80
   3 -13   4    1.50    9.00
   3 -13   4   19.30   11.90
   3 -13   4    7.60   14.10
  -3 -13  -4    7.80    7.90
   3  13   5   49.80   18.80
  -3  13  -5   51.09   12.30
   3  13   5   63.59   15.80
   3  13   5   61.49   15.10
  -3 -13  -5   44.10   12.50
  -3 -13  -5   46.30   10.40
   3 -13   5   60.79   14.80
   3 -13   5   46.10   12.70
   3  13   6    6.40    6.30
   3  13   6   10.90    8.40
   3  13   6   -5.30    8.30
   3 -13   6    3.40    6.90
  -3 -13  -6   -5.50    5.50
  -3 -13  -6   11.70    6.10
   3 -14  -6    0.10    8.90
  -3 -14   6    4.40    9.30
  -3  14   5   26.90   12.20
   3  14  -5   35.50   11.40
  -3 -14   5   12.70   11.60
   3 -14  -5   35.80   16.30
  -3 -14   5   33.10   10.20
   3 -14  -5   20.50   11.00
   3 -14  -5   35.10   15.70
   3  14  -4   -5.10    7.30
  -3  14   4   -2.80   13.60
   3 -14  -4  -13.10   11.00
   3 -14  -4   -8.80   16.60
   3 -14  -4    4.00   11.00
  -3 -14   4    2.50    9.70
  -3 -14   4   -3.20   10.40
   3  14  -3   35.30   12.40
  -3  14   3   32.60   20.50
  -3  14   3   27.30   12.00
   3  14  -3   39.20   15.40
  -3 -14   3   48.60   11.20
  -3 -14   3   66.69   17.30
   3 -14  -3   52.49   16.20
   3 -14  -3   65.59   21.10
  -3  14   2  108.89   17.30
   3  14  -2  150.18   23.60
   3 -14  -2  116.39   19.50
   3 -14  -2  113.39   23.50
   3  14  -1   14.80   12.40
  -3  14   1   15.00    9.10
   3  14  -1   64.59   15.60
   3  14  -1   37.80   13.00
   3  14  -1   34.80   16.40
  -3 -14   1   78.49   21.40
  -3 -14   1   37.40   11.00
   3 -14  -1   19.00   14.50
   3 -14  -1   36.00   14.90
   3  14   0   18.90   12.70
   3  14   0   20.40   12.90
  -3  14   0   24.50   11.30
   3  14   0   32.40   11.70
   3  14   0   17.30   11.50
  -3 -14   0   20.10    9.20
   3 -14   0   15.60   12.40
  -3 -14   0   49.60   16.50
   3 -14   0   21.80   13.00
   3 -14   0   27.90   12.70
  -3 -14   0   22.80   19.00
   3  14   1    2.00   13.20
   3  14   1    8.90    9.70
  -3  14  -1  -10.70    7.30
   3  14   1   -8.80   11.00
   3  14   1   16.40   11.40
   3  14   1    8.30   12.70
  -3 -14  -1   13.30    9.80
   3 -14   1   -0.30    9.60
   3 -14   1    4.40   12.70
  -3 -14  -1   11.90   12.60
  -3 -14  -1   -9.90    9.40
   3 -14   1    6.20   11.10
   3  14   2  116.39   21.90
   3  14   2   72.09   17.80
  -3  14  -2   69.79   15.50
   3  14   2   86.29   17.50
   3 -14   2   73.79   15.90
   3 -14   2  111.19   18.20
   3 -14   2   97.09   19.40
  -3 -14  -2   73.29   16.10
  -3 -14  -2   54.19   14.10
   3  14   3    2.50   11.30
   3  14   3   -3.50   11.90
  -3  14  -3    0.30    9.80
   3  14   3   -6.60    9.20
   3 -14   3   30.00   13.10
  -3 -14  -3    7.00    8.20
   3 -14   3   -8.20    9.80
  -3 -14  -3   -3.80   11.40
   3 -14   3    1.70   10.10
  -3 -14  -3   12.90   10.50
   3  14   4   16.50   11.30
   3  14   4   -5.50   11.40
   3  14   4   21.50   13.20
   3 -14   4   43.40   14.50
   3 -14   4   42.00   13.00
  -3 -14  -4    5.40    8.60
  -3 -14  -4   22.50    8.10
  -3 -14  -4   11.00   11.10
   3  14   5    4.70    9.40
   3  14   5   -1.20    7.40
  -3  14  -5    3.70    9.30
   3  14   5  -12.20    6.80
  -3 -14  -5    5.20    7.10
   3 -14   5    0.10    6.90
  -3 -14  -5   10.10    7.90
  -3 -14  -5    2.50    6.10
   3  15  -5   19.20    9.40
   3 -15  -5   23.10   13.80
   3 -15  -5   30.40   10.80
  -3 -15   5   42.00   11.70
  -3 -15   5   36.50   10.60
   3 -15  -4   24.60   11.40
   3 -15  -4   32.80   10.90
  -3 -15   4    3.80   10.60
   3  15  -3   -4.30    7.60
  -3  15   3   13.60   12.70
  -3 -15   3    3.70    7.20
   3 -15  -3    1.80    9.70
  -3 -15   3   -1.90   12.20
   3 -15  -3    6.30   10.30
   3  15  -2    4.30    8.60
  -3  15   2   -4.60    7.70
   3 -15  -2    5.20   13.20
   3 -15  -2   22.10   12.10
  -3 -15   2   20.10   13.80
  -3 -15   2    0.90    6.10
   3  15  -1   53.69   14.00
   3  15  -1   42.90   12.90
   3  15  -1   32.00   13.50
   3 -15  -1   26.50   13.00
  -3 -15   1   43.70   10.70
   3 -15  -1   42.10   15.60
   3 -15  -1   49.20   18.10
   3  15   0    0.30    8.40
   3  15   0    2.70   12.50
  -3  15   0    2.10    8.90
   3  15   0    6.60    9.70
   3 -15   0  -14.40   10.50
  -3 -15   0   26.70   14.70
   3 -15   0    6.10   12.10
  -3 -15   0   -8.20    6.60
   3 -15   0    4.70   10.90
   3  15   1   56.99   16.10
   3  15   1   64.89   16.90
   3  15   1   31.20   11.20
  -3 -15  -1   35.90   14.50
   3 -15   1   49.20   15.00
  -3 -15  -1   42.20   11.30
   3 -15   1   47.40   14.30
   3 -15   1   81.49   17.80
  -3 -15  -1   68.69   15.70
  -3  15  -2   21.90    9.80
   3  15   2   13.20   12.40
   3  15   2    7.00   12.70
  -3 -15  -2   40.50   13.80
   3 -15   2   12.90   14.40
  -3 -15  -2   21.30   12.10
  -3 -15  -2   12.10    7.90
   3 -15   2   24.10   12.40
   3 -15   2    8.00   13.10
   3  15   3   31.40   12.60
   3  15   3   26.10   12.60
   3  15   3    2.70   12.90
  -3  15  -3   25.60   10.90
   3 -15   3   33.50   10.10
   3 -15   3   12.40   10.50
  -3 -15  -3   27.00   12.20
  -3 -15  -3   10.90   11.20
  -3 -15  -3   21.80   10.70
   3 -15   3   22.70   12.90
  -3  15  -4   13.50    7.90
   3  15   4    5.90    8.50
   3  15   4    6.40   10.60
   3  15   4    7.80    8.60
  -3 -15  -4   -2.30    8.00
  -3 -15  -4   -7.50    8.00
  -3 -15  -4   -2.00    9.30
   3 -15   4    0.20   16.10
   3 -15   4   20.10    8.50
  -3 -15  -4    8.30    8.30
   3  16  -4    4.70    7.00
   3 -16  -4   18.60    9.20
   3 -16  -4   -2.80    8.00
  -3 -16   4   12.20    8.40
  -3 -16   4   16.10   10.90
   3  16  -3    0.70    6.50
   3 -16  -3  -13.40    9.30
   3 -16  -3   -9.30   17.30
  -3 -16   3    0.30    8.70
   3  16  -2   13.10    9.40
  -3  16   2    6.00    8.50
   3 -16  -2    9.40   15.50
  -3 -16   2   14.10    8.50
   3 -16  -2   -2.30    9.30
  -3 -16   2   30.40   12.20
   3 -16  -2   32.90   11.00
  -3  16   1    4.60    9.90
   3  16  -1   -5.10    7.10
   3  16  -1   16.80   14.30
   3 -16  -1    4.40    9.50
   3 -16  -1   -4.00    9.70
   3 -16  -1    5.40   10.70
  -3 -16   1   -5.00    5.10
   3  16   0   11.20   11.70
  -3  16   0    5.70    9.00
   3  16   0  -21.80   17.10
   3  16   0   -4.10    7.60
   3 -16   0   13.70   18.10
   3 -16   0   -8.80    9.10
  -3 -16   0   21.90   15.60
  -3 -16   0   10.10    6.90
  -3  16  -1   11.20    7.70
   3  16   1   11.00   11.00
   3  16   1   19.40   11.60
   3  16   1    5.20    8.40
   3 -16   1   15.50    9.80
  -3 -16  -1   12.30    6.80
  -3 -16  -1    7.20   15.00
   3 -16   1    4.40   14.90
   3 -16   1   16.00   10.80
   3  16   2   80.29   15.10
   3  16   2   47.80   12.90
  -3  16  -2   65.19   13.10
  -3 -16  -2   61.49   20.50
  -3 -16  -2   59.59   15.00
   3 -16   2   25.10   19.10
  -3 -16  -2   63.79    9.40
   3 -16   2   53.09   13.60
   3 -16   2   57.09   12.90
   3  16   3    0.10    9.30
   3  16   3    7.80    9.50
  -3  16  -3    2.40    7.20
  -3 -16  -3   32.00   12.60
   3 -16   3    6.10    7.80
  -3 -16  -3    9.70   10.20
  -3 -16  -3    7.60    5.40
  -3 -16  -3    7.00    8.10
   3  17  -2   -5.90    5.70
  -3  17   2    3.80   12.60
  -3 -17   2    6.60    7.20
   3 -17  -2    3.60    9.40
   3 -17  -2  -10.30    7.70
  -3  17   1    9.30    7.20
   3  17  -1   21.30    7.50
  -3 -17   1   25.40    9.40
   3 -17  -1   31.00    8.90
   3 -17  -1   28.70   10.30
  -3 -17   1   25.00   10.40
   3  17   0    3.60   11.70
  -3  17   0   18.60    7.80
   3  17   0   23.50    8.70
   3 -17   0   -6.30    8.10
  -3 -17   0   -3.40    5.20
   3 -17   0    4.60    9.70
   3 -17   0    3.30    7.90
   3  17   1    2.10   11.00
   3  17   1   11.70   11.30
  -3  17  -1   -0.80    5.90
   3 -17   1   19.70   11.20
   3 -17   1   11.30    7.70
   3 -17   1    3.90    7.80
  -3 -17  -1   -0.80    4.80
   3  17   2   -1.10   10.30
   3  17   2   17.30   10.10
  -3  17  -2    1.00    6.70
  -3 -17  -2    8.00    5.20
   3 -17   2   22.80    8.50
  -4   0   9    9.50   10.10
   4   0  -9    5.50    6.70
   4   0  -9   10.70   13.30
  -4   0   9   -2.60    8.20
  -4   0   8   -7.60    9.20
   4   0  -8   -7.60   10.90
  -4   0   8  -10.00   10.50
   4   0  -8    7.60   11.50
  -4   0   7   -8.70    9.90
  -4   0   7   -8.50   13.10
   4   0  -7   -1.20   12.20
   4   0  -7   10.60   14.30
   4   0  -7    6.10   15.10
  -4   0   6   -7.30    5.90
  -4   0   6   -4.70    6.00
   4   0  -6    9.40   12.60
  -4   0   6    1.20   14.10
   4   0  -5   -7.00   15.60
   4   0  -5    8.40    9.70
  -4   0   5    0.20    5.70
  -4   0   5   -6.00   15.20
   4   0  -5  -30.10   13.00
  -4   0   5   -3.60    6.90
   4   0  -4   43.90   13.10
   4   0  -4   47.70   11.00
  -4   0   4   47.50    9.30
   4   0  -3    2.10    3.90
  -4   0   3    7.50    6.30
   4   0  -3   -7.30    6.20
   4   0  -2  188.08   15.20
   4   0  -2  185.48   16.10
  -4   0   1   -1.30    3.80
   4   0  -1   -2.90    4.00
   4   0  -1    2.60    4.00
   4   0   0   91.19   11.20
   4   0   0   92.09    7.00
   4   0   0   84.49    6.80
   4   0   1    0.40    4.30
   4   0   1    0.90    2.30
   4   0   1   -1.50    2.30
  -4   0  -2  412.66   17.30
   4   0   2  421.26   21.20
   4   0   3    9.00    6.80
   4   0   3   -5.20    6.20
  -4   0  -3    0.70    3.60
   4   0   4  347.07   27.70
  -4   0  -4  226.28   32.10
   4   0   4  263.47   27.80
  -4   0  -4  320.77   25.00
  -4   0  -4  305.97   19.00
   4   0   4  285.57   28.80
   4   0   4  273.97   29.00
   4   0   4  264.77   28.30
   4   0   4  266.77   29.30
  -4   0  -5    4.30    8.20
   4   0   5   10.50   11.40
   4   0   5  -23.20    9.60
   4   0   5   -8.20    7.30
   4   0   5   -2.40    8.80
   4   0   5   11.00    9.80
  -4   0  -5   13.90    6.70
  -4   0  -5    1.50    5.50
   4   0   5   -5.40    9.70
   4   0   6  156.38   23.10
   4   0   6  120.49   19.00
   4   0   6  117.99   20.10
  -4   0  -6  159.18   19.70
  -4   0  -6  138.09   19.30
   4   0   6  111.19   20.90
  -4   0  -6  135.69   23.20
   4   0   6  108.39   20.00
  -4   0  -6  108.09   19.10
   4   0   6  140.19   24.70
   4   0   7  -25.00   10.10
  -4   0  -7  -16.20   13.50
   4   0   7   -1.10   11.40
   4   0   7   -3.10   11.10
  -4   0  -7   12.80    9.80
   4   0   7   10.40   12.50
  -4   0  -7    4.90    7.40
  -4   0  -7   -8.40    9.90
   4   0   7   -7.90    9.10
   4   0   8   17.10   12.80
  -4   0  -8    4.10    6.80
   4   0   8   -0.30   11.20
   4   0   8    3.40    9.20
  -4   0  -8    7.40    8.90
   4   0   8   -7.20   10.80
   4   0   8    0.00   10.30
  -4   0  -9    3.30    7.50
   4   0   9    8.80    7.50
   4   0   9   -5.00    6.90
  -4   0  -9   -0.50    5.10
  -4   0  -9   -5.90    8.60
  -4   1   9   11.60    8.90
  -4   1   9    0.30   10.00
   4   1  -9    2.80    7.70
   4  -1  -9    5.30    8.00
  -4  -1   9   14.00   10.50
   4  -1  -9   15.40   11.10
  -4  -1   9   12.90    8.60
   4   1  -8   10.20   10.80
   4   1  -8    9.50   12.70
  -4   1   8    0.10   10.30
  -4   1   8    3.40   12.30
  -4  -1   8   13.00   11.50
  -4  -1   8  -14.30    9.00
   4  -1  -8    0.20   10.10
   4  -1  -8  -19.50   10.40
  -4   1   7    5.70   11.30
  -4   1   7    3.80   11.30
   4   1  -7   -0.50   12.30
   4   1  -7  -11.70   13.20
   4   1  -7   -6.50   13.50
  -4  -1   7  -15.20   12.00
  -4  -1   7    1.10   12.00
   4  -1  -7   -7.80   12.40
   4  -1  -7    1.80   14.60
  -4  -1   7    2.00    5.50
   4  -1  -7   -8.20   14.20
  -4   1   6    8.80    7.70
   4   1  -6   15.90   12.80
  -4   1   6    9.10   13.40
   4   1  -6   -0.10   15.20
  -4   1   6   -1.00   14.10
  -4   1   6   17.70    8.00
  -4  -1   6   26.90    8.60
  -4  -1   6   24.60    7.00
   4  -1  -6   55.79   18.30
   4  -1  -6   28.80   14.40
   4   1  -5   37.50   12.50
   4   1  -5   52.59   10.40
  -4   1   5   49.80    9.20
  -4   1   5   60.29   11.00
   4   1  -5   54.79   18.60
  -4   1   5   40.90   15.50
   4  -1  -5   42.70   13.70
   4  -1  -5   61.69   15.30
   4  -1  -5   60.69   10.90
  -4  -1   5   57.69   10.00
   4  -1  -5   67.69   18.40
  -4  -1   5   70.89   15.40
   4   1  -4 1288.77   61.99
  -4   1   4 1298.37   56.09
   4   1  -4 1215.78   61.19
  -4  -1   4 1287.57   56.59
   4  -1  -4 1279.77   62.59
  -4   1   3  188.28   15.60
   4   1  -3  193.08   19.10
   4   1  -3  195.08   18.20
   4  -1  -3  181.08   18.40
  -4  -1   3  154.08   18.90
   4  -1  -3  181.08   18.00
   4   1  -2  198.38   15.80
   4   1  -2  168.48   16.50
   4  -1  -2  229.28   20.40
   4  -1  -2  182.48   15.90
   4   1  -1  786.82   32.00
  -4  -1   1  651.83   29.10
   4  -1  -1  776.82   33.40
   4  -1  -1  725.73   35.00
   4   1   0  231.78   15.60
   4  -1   0  176.28   11.90
   4  -1   0  208.38   15.50
   4  -1   0  229.58   13.00
   4   1   1  525.35   26.50
   4  -1   1  506.65   26.80
   4  -1   1  481.25   23.20
   4  -1   1  526.95   22.80
   4   1   2  138.79    9.60
   4  -1   2  119.59   11.50
  -4   1  -3 1029.30   43.70
   4   1   3  988.20   46.50
   4   1   3 1030.50   52.19
   4  -1   3 1020.10   51.79
  -4  -1  -3 1104.99   42.70
   4   1   4   -7.70   16.70
  -4   1  -4   48.40   17.30
   4   1   4   18.00   11.70
  -4   1  -4   20.90    9.60
   4   1   4   19.60   11.70
   4   1   4   46.80   12.60
   4   1   4   10.30   13.30
   4   1   4  -12.20   12.40
  -4   1  -4   14.30    5.60
   4  -1   4    3.20   10.90
   4  -1   4    6.70   10.40
   4  -1   4   21.70   11.20
  -4  -1  -4   16.90    5.90
   4  -1   4   33.50   12.30
  -4  -1  -4   22.90   10.20
   4  -1   4   23.20   11.80
   4   1   5   44.20   14.00
  -4   1  -5   44.70   14.90
   4   1   5   61.09   14.70
  -4   1  -5   32.00    9.50
   4   1   5   44.20   13.40
   4   1   5   44.20   15.00
   4   1   5   53.09   15.20
   4   1   5   49.99   13.70
  -4   1  -5   52.09   10.70
   4  -1   5   30.70   14.00
   4  -1   5   42.20   11.40
  -4  -1  -5   49.60   14.80
   4  -1   5   83.99   17.50
  -4  -1  -5   44.40    9.40
  -4  -1  -5   40.00    9.40
   4  -1   5   40.40   14.40
   4  -1   5   49.90   14.50
   4  -1   5   39.70   12.70
   4   1   6  284.07   31.80
   4   1   6  232.18   28.70
  -4   1  -6  270.27   24.50
  -4   1  -6  257.27   30.70
   4   1   6  308.67   32.60
   4   1   6  290.97   29.60
  -4   1  -6  283.67   25.20
   4   1   6  270.57   31.90
  -4  -1  -6  277.07   30.70
   4  -1   6  320.67   31.80
   4  -1   6  271.87   30.60
   4  -1   6  257.07   30.50
   4  -1   6  261.07   27.90
  -4  -1  -6  266.27   29.10
  -4  -1  -6  273.57   23.40
   4  -1   6  265.77   28.40
   4  -1   6  285.87   28.90
   4   1   7   25.40   12.30
  -4   1  -7   18.70   15.90
  -4   1  -7   39.70   15.30
   4   1   7   17.60   12.40
   4   1   7   35.80   14.10
   4   1   7   32.40   13.20
   4   1   7   16.70   12.70
  -4   1  -7   23.00   10.90
   4  -1   7   26.60   12.90
   4  -1   7   33.50   14.80
  -4  -1  -7   26.30   17.00
   4  -1   7   15.90   11.70
  -4  -1  -7   27.60   10.40
  -4  -1  -7   39.80   11.60
  -4  -1  -7   26.00   12.90
   4  -1   7   20.60   13.50
   4  -1   7   43.50   15.50
   4   1   8   11.70   12.10
  -4   1  -8    1.10    8.90
   4   1   8    3.60    9.70
   4   1   8    5.20   11.20
   4   1   8   20.60   12.30
  -4   1  -8    0.60    5.60
   4   1   8   -5.00   10.70
   4  -1   8    3.80   10.70
   4  -1   8   -2.10   11.30
   4  -1   8  -13.80    9.00
  -4  -1  -8    1.50    6.20
   4  -1   8    9.80   10.80
   4  -1   8   25.10   15.50
  -4  -1  -8    2.10    9.30
   4   1   9    7.60    7.00
  -4   1  -9    3.30    4.80
   4   1   9   11.50    8.00
  -4   1  -9   -3.30    7.00
   4  -1   9   13.80    7.80
   4  -1   9   -1.50   10.70
  -4  -1  -9    4.00    7.40
  -4  -1  -9    2.30    5.80
  -4  -1  -9    5.00    5.50
   4   2  -9   12.90   10.00
  -4   2   9    4.20    9.50
  -4   2   9    5.70   10.00
   4  -2  -9   -9.00    9.90
   4  -2  -9    1.10    8.00
  -4  -2   9    2.70    9.30
  -4  -2   9    9.40    8.30
   4   2  -8    1.30   10.10
  -4   2   8    9.70    9.60
  -4   2   8   -3.70   10.40
   4  -2  -8    8.20   12.50
   4  -2  -8   10.80   12.50
  -4  -2   8   13.00   11.30
  -4  -2   8    3.00   10.50
   4   2  -7  -19.90   14.60
  -4   2   7   20.90    9.70
   4   2  -7   10.10   18.10
  -4   2   7   -0.80   12.40
   4   2  -7  -14.60   10.90
   4  -2  -7   10.60   13.10
   4  -2  -7    1.90   16.80
  -4  -2   7    6.20   13.20
  -4  -2   7    1.40    5.50
   4  -2  -7    4.30    6.10
   4  -2  -7  -12.90   12.20
   4   2  -6   38.40   15.60
   4   2  -6   50.69   17.60
   4   2  -6   38.50   18.10
  -4   2   6   40.70   17.30
  -4   2   6   46.80   10.00
  -4   2   6   39.00   15.50
   4  -2  -6   46.40   18.80
  -4  -2   6   40.40    9.90
   4  -2  -6   52.59   18.00
  -4  -2   6   56.29   14.80
   4  -2  -6   36.40   10.10
  -4  -2   6   41.50    8.40
  -4   2   5   13.50    7.10
   4   2  -5   -7.60   14.20
   4   2  -5  -11.60    7.10
   4   2  -5   15.80   11.30
  -4   2   5   42.20   16.20
  -4   2   5    0.60    5.60
   4  -2  -5   -1.80    7.80
   4  -2  -5   -7.00   11.30
  -4  -2   5   -9.40   11.40
  -4  -2   5    3.20    5.80
   4  -2  -5  -13.00   14.40
   4  -2  -5   15.70    9.60
  -4   2   4   21.30    7.40
   4   2  -4   32.30    8.70
   4   2  -4   29.40    9.30
   4  -2  -4   15.80    7.50
   4  -2  -4   47.40   11.10
   4  -2  -4    3.00   15.50
  -4  -2   4   34.50    8.20
  -4   2   3   50.29   12.30
   4   2  -3   50.49   10.00
   4   2  -3   48.20   11.80
  -4  -2   3   34.50    8.30
   4  -2  -3   46.80   10.40
   4  -2  -3   49.10   10.50
   4   2  -2   12.20    6.40
   4   2  -2   23.20    8.10
   4  -2  -2   25.00    7.70
   4  -2  -2   20.90    6.90
   4   2  -1  102.09    8.90
   4   2  -1   99.39   10.80
   4  -2  -1  102.49   11.20
   4  -2  -1   90.89   10.90
  -4  -2   1   82.49    6.20
   4   2   0  357.16   19.80
  -4   2   0  287.77   19.60
   4  -2   0  353.66   20.60
   4  -2   0  356.86   18.80
   4   2   1  101.79   11.00
  -4   2  -1  110.79    8.20
   4  -2   1  101.39   10.50
   4  -2   1  110.69   12.40
   4  -2   1   97.39   10.50
  -4   2  -2  732.23   31.60
   4   2   2  703.53   38.20
   4   2   2  749.23   30.50
   4  -2   2  753.32   38.50
   4   2   3   16.30    9.00
   4   2   3   30.40    8.40
  -4   2  -3   14.70    5.10
  -4  -2  -3   11.00    4.10
  -4  -2  -3    7.70    6.40
   4  -2   3    1.30    7.70
  -4   2  -4  530.45   31.50
  -4   2  -4  614.14   31.60
   4   2   4  639.74   39.30
  -4   2  -4  557.74   36.80
   4   2   4  538.05   41.70
   4   2   4  643.44   47.30
   4   2   4  559.44   58.19
   4   2   4  551.94   40.00
  -4  -2  -4  604.94   35.70
  -4  -2  -4  604.64   29.90
   4  -2   4  642.34   51.19
   4  -2   4  614.94   46.30
   4  -2   4  711.63   54.19
   4  -2   4  598.24   51.99
   4  -2   4  532.25   57.89
   4  -2   4  561.14   56.29
   4   2   5   45.40   11.30
   4   2   5   77.49   15.90
  -4   2  -5   50.89   10.10
   4   2   5   59.59   15.50
  -4   2  -5   48.60   22.70
   4   2   5   48.70   14.20
  -4   2  -5   60.79   13.30
   4   2   5   50.79   14.30
   4   2   5   55.09   14.70
  -4   2  -5   49.70   10.20
  -4  -2  -5   67.29   15.40
   4  -2   5   77.49   16.00
   4  -2   5   69.89   18.00
  -4  -2  -5   45.70    9.10
   4  -2   5   55.29   14.40
   4  -2   5   60.19   15.90
   4  -2   5   49.70   12.60
  -4  -2  -5   31.80    9.10
   4   2   6  119.89   19.90
  -4   2  -6   73.99   17.60
   4   2   6  151.78   23.70
   4   2   6  111.49   21.10
  -4   2  -6   81.29   15.40
  -4   2  -6  136.79   17.50
   4   2   6  108.59   24.40
   4   2   6   91.09   17.70
  -4   2  -6  111.09   18.60
   4   2   6  111.69   23.40
  -4  -2  -6   88.39   16.70
   4  -2   6  141.69   23.20
  -4  -2  -6   99.59   15.30
   4  -2   6  112.59   19.90
   4  -2   6   96.09   19.20
   4  -2   6  113.79   22.20
  -4  -2  -6   99.39   20.50
  -4  -2  -6  103.39   15.60
   4  -2   6  118.39   21.80
   4  -2   6   82.49   17.70
  -4   2  -7  136.59   30.80
   4   2   7   92.09   19.10
  -4   2  -7  126.09   19.20
  -4   2  -7  126.79   27.70
   4   2   7  119.49   22.30
   4   2   7   98.79   19.60
   4   2   7  167.58   24.20
   4   2   7  138.29   26.90
  -4  -2  -7  121.59   16.40
   4  -2   7  119.39   20.30
   4  -2   7  120.19   23.20
   4  -2   7  120.09   22.40
   4  -2   7  115.69   20.90
   4   2   8   34.40   13.40
  -4   2  -8   62.79   10.20
   4   2   8   48.40   15.40
   4   2   8   25.40   11.70
   4   2   8   46.30   14.10
  -4   2  -8   44.70   11.90
   4   2   8   42.80   13.90
  -4  -2  -8   50.39   10.20
  -4  -2  -8   38.50   11.80
   4  -2   8   35.00   12.00
   4  -2   8   36.10   11.60
  -4  -2  -8   33.10   10.60
   4  -2   8   48.00   11.80
   4  -2   8   31.70   12.50
   4  -2   8   53.59   15.50
   4   2   9    6.40    6.70
   4   2   9    0.60    7.40
  -4   2  -9   -1.60    5.70
   4   2   9  -16.70    9.50
  -4   2  -9    0.10    4.50
   4  -2   9    3.60    6.80
  -4  -2  -9    2.60    5.10
   4  -2   9    2.40    6.40
  -4  -2  -9    8.20    6.00
  -4   3   9    7.20   12.00
  -4   3   9    6.20    8.90
   4   3  -9   19.00    9.20
   4  -3  -9   -7.50    7.10
  -4  -3   9    3.20    8.50
  -4  -3   9   -8.10    8.00
   4  -3  -9   14.90   10.20
   4   3  -8   19.60   13.90
  -4   3   8   29.80   13.80
  -4   3   8    9.90   10.40
   4  -3  -8   17.20   10.90
   4  -3  -8   22.00   11.70
  -4  -3   8   13.10   12.00
  -4  -3   8   11.50   12.00
  -4   3   7    2.30   13.00
  -4   3   7   32.50   12.40
   4   3  -7   17.60   11.70
  -4  -3   7   10.50    9.60
   4  -3  -7   -5.50   11.60
  -4  -3   7   -1.80    5.30
   4  -3  -7  -12.50   11.70
   4  -3  -7    6.50    6.30
   4  -3  -7   10.70   13.90
   4   3  -6   23.60   13.90
  -4   3   6   -5.70   10.90
  -4   3   6    7.00    6.10
   4   3  -6   -9.60   12.50
   4  -3  -6   -1.80   12.90
  -4  -3   6    5.40    5.90
   4  -3  -6    4.50   12.00
   4  -3  -6    0.90    7.80
  -4  -3   6   27.90   12.20
   4   3  -5   47.40   16.70
  -4   3   5   41.50    7.40
  -4   3   5   21.80   18.20
  -4   3   5   26.60   14.70
   4   3  -5   36.60   18.00
   4   3  -5   35.10   14.10
   4   3  -5   43.70   13.70
  -4   3   5   46.70   10.10
  -4  -3   5   38.20   13.60
   4  -3  -5   33.70   10.40
   4  -3  -5   70.29   19.90
   4  -3  -5   67.39   18.40
  -4  -3   5   32.50    8.70
   4  -3  -5   51.09   14.40
   4   3  -4   66.79   12.50
  -4   3   4   46.30    9.20
   4   3  -4   34.30   10.20
   4  -3  -4   39.80   21.60
   4  -3  -4   49.20   12.40
   4  -3  -4   58.19   12.80
  -4  -3   4   51.69    9.70
   4  -3  -4   66.19   12.00
   4  -3  -4   45.10    9.90
   4   3  -3   53.09   13.00
   4   3  -3   57.39   11.20
  -4   3   3   41.70    8.90
  -4  -3   3   55.99    9.10
   4  -3  -3   52.19    9.90
   4  -3  -3   43.80    9.30
   4  -3  -3   60.09   11.80
   4   3  -2   22.80    6.50
   4   3  -2   16.60    7.00
   4  -3  -2   29.30    8.60
   4   3  -1  141.49   10.70
   4   3  -1  149.49   12.30
   4  -3  -1  148.79   14.10
   4  -3  -1  123.39   13.50
  -4   3   0  323.87   17.50
   4   3   0  323.47   18.50
   4  -3   0  326.07   19.50
   4  -3   0  334.67   20.40
   4   3   1  211.38   15.00
   4  -3   1  240.18   18.30
   4   3   2 1546.65   58.79
   4   3   2 1477.15   67.29
  -4   3  -2 1509.55   60.79
   4  -3   2 1507.05   69.89
  -4   3  -3 1265.67   55.69
   4   3   3 1153.98   54.09
   4   3   3 1237.88   59.99
  -4   3  -3 1269.37   53.89
  -4  -3  -3 1292.57   56.69
   4  -3   3 1278.97   60.09
  -4  -3  -3 1301.77   50.09
  -4   3  -4    9.50    8.90
   4   3   4   47.00   13.90
   4   3   4   13.70    9.00
  -4   3  -4    1.80    6.10
   4   3   4   15.30   11.20
   4   3   4   16.80   10.00
   4   3   4   27.40   10.90
   4   3   4   20.80   20.20
  -4   3  -4    9.90    6.30
   4  -3   4   15.90   10.10
   4  -3   4   27.50   12.00
   4  -3   4   33.80   12.60
   4  -3   4   -3.30   16.10
   4  -3   4   16.40   12.00
  -4  -3  -4   16.60    9.20
  -4  -3  -4    6.40    5.10
  -4   3  -5  244.28   25.50
   4   3   5  247.68   27.40
  -4   3  -5  226.88   21.00
   4   3   5  226.08   32.90
   4   3   5  291.37   30.10
  -4   3  -5  243.78   20.30
   4   3   5  257.97   30.90
  -4   3  -5  295.87   27.50
   4   3   5  255.27   29.10
   4   3   5  258.07   27.80
   4   3   5  232.68   29.30
   4  -3   5  260.17   29.00
   4  -3   5  280.67   28.80
  -4  -3  -5  244.68   25.20
   4  -3   5  291.77   29.20
  -4  -3  -5  245.98   20.00
   4  -3   5  192.28   28.00
   4  -3   5  236.98   24.90
  -4  -3  -5  235.88   20.70
   4  -3   5  228.18   26.40
   4   3   6    1.10   11.60
  -4   3  -6   10.70   13.10
  -4   3  -6   15.60   11.00
   4   3   6   15.90   11.90
   4   3   6   16.30   11.60
   4   3   6   33.90   12.30
  -4   3  -6   14.40    8.20
   4   3   6   18.60   10.50
   4   3   6   11.80   16.70
   4  -3   6   10.70   10.30
  -4  -3  -6   -1.50   18.50
   4  -3   6    1.90   11.10
   4  -3   6    6.70    9.70
   4  -3   6    1.60    9.20
  -4  -3  -6    2.90   13.50
   4  -3   6   -2.10   11.00
   4  -3   6   12.70   12.30
  -4   3  -7   81.29   20.90
   4   3   7   36.70   20.70
   4   3   7   45.40   17.10
   4   3   7   50.19   14.70
   4   3   7   54.89   14.90
  -4   3  -7   54.89   13.70
   4   3   7   25.70   17.10
   4   3   7   27.10   13.70
  -4   3  -7    1.20   17.60
   4  -3   7   38.90   15.20
  -4  -3  -7   49.90   11.60
   4  -3   7   45.70   13.40
  -4  -3  -7   24.70   12.80
   4  -3   7   52.09   14.90
   4  -3   7   54.59   16.20
   4  -3   7   29.60   11.90
  -4   3  -8   53.49   10.00
   4   3   8   49.60   14.90
   4   3   8   32.80   11.80
  -4   3  -8   59.49   11.90
   4   3   8   61.69   15.80
   4   3   8   64.09   15.90
  -4  -3  -8   29.00   15.50
   4  -3   8   52.79   14.40
   4  -3   8   49.50   17.50
  -4  -3  -8   57.29   14.20
   4  -3   8   51.49   13.30
   4  -3   8   71.09   18.50
  -4  -3  -8   42.20   10.10
  -4   4   9    5.80    7.00
   4   4  -9   20.50    8.00
  -4  -4   9   19.20    8.20
   4  -4  -9   14.30    9.40
   4  -4  -9    4.60   10.50
  -4  -4   9    5.60    8.30
  -4   4   8   23.10   12.30
  -4   4   8   21.30   16.30
   4   4  -8   -3.90   10.90
   4  -4  -8    1.90    9.80
  -4  -4   8   -4.00   11.30
  -4  -4   8    8.10   10.10
   4  -4  -8   17.60   13.50
   4   4  -7   -4.30   14.80
   4   4  -7  -22.90   16.00
  -4   4   7   17.20   11.40
  -4  -4   7    0.70    9.90
   4  -4  -7   -0.50   15.70
   4  -4  -7  -18.40   10.80
   4  -4  -7    0.10   12.30
  -4  -4   7    7.30    5.90
  -4   4   6   23.60   12.90
  -4   4   6   -6.20   15.10
   4   4  -6    4.50   14.90
   4   4  -6   -5.70   10.60
   4  -4  -6  -13.10    9.70
  -4  -4   6   -1.20   12.00
  -4  -4   6   -6.80    5.10
   4  -4  -6   10.30    8.60
   4  -4  -6   12.40   13.70
   4  -4  -6   -8.80   13.60
  -4   4   5   25.00   14.90
  -4   4   5   23.40    7.40
   4   4  -5   20.10   12.70
   4   4  -5   22.90   15.20
   4   4  -5   27.70   14.90
   4   4  -5   21.50   11.40
   4   4  -5   11.20   13.60
  -4   4   5   26.30    8.10
   4  -4  -5   22.00    8.70
   4  -4  -5   52.99   13.50
  -4  -4   5   17.40    6.80
   4  -4  -5   10.30    9.00
   4  -4  -5   23.80    8.10
   4   4  -4  325.87   26.00
  -4   4   4  272.17   26.90
   4   4  -4  299.77   28.90
   4   4  -4  304.97   26.40
  -4   4   4  281.47   20.30
  -4   4   4  296.37   34.70
   4   4  -4  275.77   36.10
   4  -4  -4  315.47   25.30
  -4  -4   4  325.07   22.40
   4  -4  -4  271.47   22.10
   4   4  -3   -6.90    5.10
  -4   4   3   -1.00    5.50
  -4   4   3   -1.70    6.60
   4   4  -3    5.40    6.50
   4  -4  -3    7.80    7.30
   4  -4  -3    6.50    4.80
   4  -4  -3    0.10    5.90
  -4  -4   3    9.20    6.40
  -4   4   2  247.58   21.10
   4   4  -2  267.27   19.20
  -4   4   2  301.37   18.80
   4   4  -2  289.87   20.00
   4  -4  -2  295.27   20.40
   4  -4  -2  287.57   21.10
   4  -4  -2  261.17   18.50
  -4   4   1   19.00    6.30
  -4   4   1   25.20    8.00
   4   4  -1   24.00    6.00
   4   4  -1   25.40    5.80
  -4  -4   1   20.90    4.30
   4  -4  -1   15.00    6.60
   4  -4  -1   19.20    6.80
   4   4   0  312.07   17.70
  -4   4   0  314.87   21.60
   4   4   0  299.77   15.60
   4  -4   0  347.47   20.70
   4  -4   0  330.87   20.40
  -4   4  -1  899.91   39.10
   4  -4   1  902.41   42.70
   4  -4   1  900.41   45.90
  -4   4  -2  824.82   37.80
   4   4   2  847.82   35.40
   4   4   2  782.82   43.00
   4  -4   2  820.62   43.20
  -4   4  -3  225.88   17.00
   4   4   3  211.08   16.70
  -4   4  -3  190.28   16.20
   4   4   3  186.58   21.40
   4  -4   3  219.88   20.60
  -4  -4  -3  218.78   13.10
  -4  -4  -3  211.78   16.50
   4   4   4  215.58   27.00
  -4   4  -4  201.78   17.60
   4   4   4  214.48   26.60
   4   4   4  242.18   26.40
   4   4   4  166.58   23.80
  -4   4  -4  245.48   31.10
   4   4   4  228.78   26.30
  -4   4  -4  247.78   20.80
   4  -4   4  284.17   32.00
   4  -4   4  234.68   22.90
   4  -4   4  232.28   25.80
   4  -4   4  214.88   26.90
   4  -4   4  198.68   27.00
  -4  -4  -4  244.78   20.80
  -4   4  -5  188.38   23.20
   4   4   5  218.78   24.90
  -4   4  -5  199.48   19.20
   4   4   5  138.49   22.70
  -4   4  -5  207.48   20.60
   4   4   5  184.38   27.40
   4   4   5  191.98   26.80
  -4   4  -5  158.78   21.90
   4   4   5  178.88   26.30
   4  -4   5  207.58   25.80
   4  -4   5  188.38   27.20
  -4  -4  -5  227.08   24.40
   4  -4   5  196.58   22.70
   4  -4   5  174.78   25.30
   4  -4   5  172.58   25.90
   4  -4   5  177.58   23.70
  -4  -4  -5  202.78   18.20
   4   4   6  118.99   21.80
   4   4   6  105.49   20.50
   4   4   6  116.09   21.60
   4   4   6  131.89   21.70
  -4   4  -6  102.29   17.00
  -4   4  -6  137.79   17.30
   4   4   6  133.59   25.70
   4   4   6  150.48   23.80
  -4   4  -6   95.39   15.50
   4  -4   6  123.39   20.60
  -4  -4  -6  101.39   14.70
   4  -4   6  126.39   20.40
  -4  -4  -6  132.59   21.40
   4  -4   6  146.59   22.40
   4  -4   6  139.59   22.60
   4  -4   6  100.39   19.10
  -4  -4  -6  111.99   16.60
   4  -4   6  126.69   20.00
   4   4   7   27.40   11.50
   4   4   7   11.40   12.60
   4   4   7   15.30   11.10
  -4   4  -7   26.10   10.30
   4   4   7    9.40   17.30
   4   4   7   16.70   10.30
  -4   4  -7   -3.50   14.90
   4   4   7   22.90   13.00
   4  -4   7   29.90   11.80
   4  -4   7   11.10   12.00
   4  -4   7   14.20   10.90
   4  -4   7   29.40   11.20
   4  -4   7   16.60   11.20
  -4  -4  -7   -8.30   12.80
  -4  -4  -7   20.40    9.80
   4   4   8   -3.90    8.80
  -4   4  -8    0.50    6.60
   4   4   8  -19.80    9.20
   4   4   8    0.20   14.20
  -4   4  -8    2.50    5.80
   4   4   8  -11.60    9.80
   4  -4   8   14.20   11.10
  -4  -4  -8  -13.10    5.20
   4  -4   8   19.50   10.20
   4  -4   8   -7.30   11.40
   4  -4   8    7.00   10.00
   4  -4   8   -9.10    9.10
  -4  -4  -8   -2.50    8.80
   4   5  -9    8.40    6.40
  -4   5   9    9.70    7.10
  -4  -5   9    0.00    6.90
   4  -5  -9   -4.80    7.90
   4   5  -8    2.70   11.40
  -4   5   8    8.20   16.00
  -4  -5   8   -6.00   10.60
   4  -5  -8   -1.60   11.70
  -4  -5   8   -3.00    8.70
   4   5  -7    0.40   12.20
   4   5  -7  -16.80   16.50
  -4   5   7    5.00   11.10
  -4   5   7  -10.40   13.30
   4  -5  -7    5.80   11.50
  -4  -5   7    2.70    4.90
  -4  -5   7    4.40   10.30
   4  -5  -7   -2.20    6.20
   4  -5  -7   33.00   23.60
   4   5  -6   42.10   15.70
  -4   5   6    1.80   14.20
   4   5  -6   -4.80   12.80
   4   5  -6   11.50   14.60
  -4   5   6   11.10   14.40
   4  -5  -6   -3.10   10.00
   4  -5  -6   20.20   13.80
  -4  -5   6   -3.70    6.20
  -4  -5   6   11.30   12.70
   4  -5  -6   -7.40   11.60
   4  -5  -6   -1.30    7.80
   4   5  -5  -16.80   14.20
   4   5  -5   12.00   13.60
  -4   5   5   18.50    6.60
   4   5  -5   50.19   14.80
  -4   5   5   -8.40   19.20
   4   5  -5   10.60   12.90
   4   5  -5   26.80   13.40
  -4   5   5   21.30   15.50
   4  -5  -5   32.20   13.50
   4  -5  -5   16.30    8.30
   4  -5  -5    5.10   10.10
   4  -5  -5    1.80    6.80
  -4  -5   5   10.00    5.90
   4  -5  -5   -0.90   13.70
   4   5  -4   65.99   14.60
   4   5  -4   33.30   13.90
  -4   5   4   29.80    7.80
  -4   5   4   77.69   17.20
  -4   5   4   48.70   10.50
   4   5  -4   54.69   13.00
   4   5  -4   20.30   19.80
   4   5  -4   63.89   15.20
   4  -5  -4   50.29   13.00
  -4  -5   4   41.70    9.70
   4  -5  -4   32.50    8.10
   4  -5  -4   49.99   16.90
   4  -5  -4   57.69   13.50
   4  -5  -4   66.79   16.00
   4  -5  -4   44.90   10.40
  -4   5   3  277.97   18.40
   4   5  -3  256.37   22.30
   4   5  -3  277.77   22.10
   4  -5  -3  234.18   21.30
   4  -5  -3  240.08   21.90
   4  -5  -3  251.97   18.00
   4  -5  -3  258.47   20.40
  -4  -5   3  212.08   18.30
  -4   5   2   11.00    6.50
  -4   5   2   17.00    8.90
   4   5  -2    2.70    4.70
  -4   5   2    4.20    6.10
   4   5  -2    6.30    6.00
   4  -5  -2   13.60    5.80
   4  -5  -2  -11.80    9.80
   4  -5  -2    5.40    7.20
   4  -5  -2    1.30    6.40
   4   5  -1   82.79    9.50
  -4   5   1   77.69   10.90
   4   5  -1   98.69   11.50
  -4   5   1  118.59   16.10
  -4  -5   1   86.39    9.20
   4  -5  -1   78.39   12.70
  -4  -5   1   76.09    9.10
   4  -5  -1  113.99   15.50
   4  -5  -1   68.59   12.90
   4   5   0    9.30    4.30
   4   5   0   11.50    4.40
  -4   5   0   13.20   14.80
  -4   5   0   -7.50    8.70
  -4   5   0   12.90    5.60
   4  -5   0   11.90    6.70
   4  -5   0    5.30    8.20
   4   5   1   77.39   12.50
  -4   5  -1   76.49   10.40
  -4   5  -1   84.19   10.60
   4  -5   1   64.79   12.20
   4   5   2  473.65   31.20
   4   5   2  513.05   25.60
  -4   5  -2  502.55   27.10
  -4   5  -2  524.45   27.10
   4  -5   2  486.35   31.40
  -4  -5  -2  444.16   24.00
  -4  -5  -2  452.15   21.20
  -4  -5  -2  521.85   21.40
   4   5   3  372.16   34.10
   4   5   3  378.16   29.00
   4   5   3  437.96   32.70
  -4   5  -3  433.96   29.10
  -4   5  -3  399.66   24.70
  -4   5  -3  429.86   25.40
   4   5   3  345.37   36.00
   4   5   3  359.66   31.40
   4  -5   3  409.56   29.40
  -4  -5  -3  445.16   21.70
   4  -5   3  365.86   35.70
   4  -5   3  411.86   32.30
   4  -5   3  399.06   33.80
  -4   5  -4   87.19   12.50
   4   5   4   92.99   18.10
  -4   5  -4   67.29   12.10
   4   5   4   39.40   16.30
   4   5   4  106.39   19.10
   4   5   4   88.79   16.40
   4   5   4   73.59   17.10
  -4   5  -4   90.39   17.80
   4   5   4   56.69   13.30
  -4   5  -4   55.19   13.00
   4  -5   4   84.39   16.00
   4  -5   4   74.19   14.40
   4  -5   4  117.89   18.60
   4  -5   4   55.99   17.40
  -4  -5  -4   68.99   14.20
   4  -5   4   71.99   31.30
   4  -5   4   67.39   14.80
  -4   5  -5  178.08   22.20
   4   5   5  233.28   30.20
   4   5   5  240.68   29.00
   4   5   5  224.98   30.30
  -4   5  -5  233.28   20.00
  -4   5  -5  232.58   22.10
   4   5   5  208.58   28.30
   4   5   5  273.17   27.20
   4   5   5  225.78   28.10
  -4   5  -5  240.38   26.00
   4  -5   5  223.98   28.20
  -4  -5  -5  224.18   24.70
  -4  -5  -5  206.68   19.50
   4  -5   5  276.57   26.50
   4  -5   5  289.97   27.60
  -4  -5  -5  256.97   22.00
   4  -5   5  253.87   27.30
   4   5   6    8.90   11.40
  -4   5  -6    3.90   10.20
   4   5   6    6.40   10.50
   4   5   6   11.70   10.80
   4   5   6    1.00   13.20
   4   5   6   20.60   13.60
  -4   5  -6   21.80    9.30
   4   5   6    9.10   11.00
  -4   5  -6    7.30    7.30
  -4   5  -6   -2.60   10.70
  -4  -5  -6   11.00   16.50
   4  -5   6    5.60    9.20
   4  -5   6   34.60   12.90
   4  -5   6   14.20   12.70
   4  -5   6   22.90   10.50
   4  -5   6   20.70   11.10
   4  -5   6   19.50   11.70
  -4  -5  -6   -2.80    7.70
  -4  -5  -6   14.00    8.40
   4   5   7   83.59   16.90
  -4   5  -7   76.49   12.30
   4   5   7   99.29   22.60
  -4   5  -7   80.49   14.30
   4   5   7  105.59   23.20
   4   5   7   61.09   15.00
   4   5   7   56.29   15.50
  -4  -5  -7   51.79   15.50
   4  -5   7   39.40   13.60
   4  -5   7   88.49   18.20
  -4  -5  -7   86.29   16.50
   4  -5   7   47.30   14.50
   4  -5   7   73.19   16.50
   4  -5   7   77.19   15.60
  -4   5  -8   25.00    6.80
  -4   5  -8   19.00    7.10
   4   5   8   23.10   11.80
   4   5   8   21.10   11.70
   4   5   8   24.70   13.40
   4   5   8   17.40    9.00
   4  -5   8   24.50   13.90
   4  -5   8    1.40    9.70
   4  -5   8   -9.90   14.40
   4  -5   8   15.20   10.10
  -4  -5  -8   23.40    7.50
  -4  -5  -8   18.90    9.50
   4   6  -9    4.40    5.70
  -4   6   9    8.20    6.40
   4  -6  -9   11.20    8.00
  -4  -6   9    4.40    7.20
   4   6  -8  -13.60    8.50
  -4   6   8    6.60   10.10
   4  -6  -8    9.70   11.50
  -4  -6   8    4.90   12.70
  -4  -6   8    4.40    8.50
   4  -6  -8    8.80   10.40
   4   6  -7   12.70   13.60
  -4   6   7   16.40   11.70
  -4   6   7   -3.80   16.00
   4   6  -7    0.70   22.80
  -4  -6   7    3.80    4.90
   4  -6  -7    3.20    9.90
   4  -6  -7   -0.20    5.30
   4  -6  -7    6.80   12.40
  -4  -6   7    0.20    9.10
   4   6  -6   26.40   15.90
  -4   6   6  -16.20   12.20
  -4  -6   6   22.60   10.70
   4  -6  -6   -4.80   11.70
   4  -6  -6    9.20   19.00
  -4  -6   6    0.80    6.20
   4  -6  -6    9.10    7.50
  -4   6   5   -7.20    6.50
   4   6  -5   24.00   11.30
   4   6  -5   -5.60   15.90
   4   6  -5   -6.50   12.60
  -4   6   5   16.40   16.80
   4   6  -5   18.90   12.60
   4  -6  -5    4.90    8.50
   4  -6  -5    5.30    6.70
   4  -6  -5   -7.10   11.40
   4  -6  -5  -12.30   13.20
   4  -6  -5   -1.90   12.70
  -4  -6   5   -2.70    6.00
   4   6  -4  188.28   24.20
  -4   6   4  199.98   30.20
   4   6  -4  239.38   25.20
   4   6  -4  265.87   26.00
  -4   6   4  248.68   19.20
   4   6  -4  245.28   26.20
   4   6  -4  220.48   29.90
  -4   6   4  227.28   22.30
   4  -6  -4  215.78   25.20
   4  -6  -4  200.68   23.00
  -4  -6   4  247.98   20.00
   4  -6  -4  211.88   20.20
   4  -6  -4  229.98   20.80
   4  -6  -4  230.38   28.20
   4   6  -3    5.40   10.00
  -4   6   3   -4.10    7.10
   4   6  -3    4.20    6.90
   4   6  -3   12.20   11.80
  -4   6   3  -12.40    7.60
  -4   6   3   11.80    6.00
   4   6  -3   -7.50   12.30
   4   6  -3   -3.90    6.20
   4  -6  -3   12.00    6.10
   4  -6  -3    0.30    8.30
   4  -6  -3   -4.90   10.70
  -4  -6   3    5.40    6.30
   4  -6  -3    7.90    6.00
   4  -6  -3   -3.40    6.90
   4  -6  -3    3.30   10.80
  -4   6   2  741.83   34.50
  -4   6   2  679.03   34.70
   4   6  -2  651.53   33.30
  -4   6   2  580.24   38.00
   4   6  -2  708.13   36.90
   4  -6  -2  632.04   38.20
   4  -6  -2  660.23   34.80
  -4  -6   2  654.93   35.70
   4  -6  -2  652.33   37.70
   4  -6  -2  640.64   40.30
   4  -6  -2  638.14   30.70
  -4   6   1   45.50   11.90
   4   6  -1   40.60    8.20
   4   6  -1   33.90    6.90
  -4   6   1   37.00    8.60
  -4   6   1   48.20    8.90
   4  -6  -1   39.20    8.40
   4  -6  -1   19.10   12.40
   4   6   0  648.24   30.70
  -4   6   0  671.73   32.40
  -4   6   0  529.75   43.70
  -4   6   0  635.74   31.70
   4  -6   0  653.53   37.80
  -4  -6   0  654.63   28.50
  -4  -6   0  577.04   28.50
   4  -6   0  678.73   33.30
   4   6   1  108.69   12.20
  -4   6  -1  121.99   13.40
  -4   6  -1  118.59   13.70
   4   6   1  128.59   19.20
  -4  -6  -1  121.59    9.50
  -4  -6  -1  124.69    9.90
   4  -6   1  126.69   17.50
  -4   6  -2  156.58   15.20
  -4   6  -2  155.38   14.10
   4   6   2  127.39   18.80
   4   6   2  141.89   15.40
  -4  -6  -2  153.88   11.20
   4  -6   2  171.38   19.10
  -4  -6  -2  154.98   16.90
   4   6   3   72.09   15.40
  -4   6  -3   80.09   14.00
   4   6   3   84.29   16.60
   4   6   3   84.99   19.10
  -4   6  -3   61.19   15.50
  -4   6  -3   65.09   10.60
  -4   6  -3   65.59   11.50
   4   6   3   80.89   19.10
   4   6   3   86.99   16.60
   4  -6   3   86.79   18.50
   4  -6   3   66.99   17.60
   4  -6   3   77.89   19.40
   4  -6   3   52.79   16.30
  -4  -6  -3   93.29   11.40
  -4  -6  -3   90.19   11.00
   4   6   4  292.57   31.90
  -4   6  -4  303.87   27.40
   4   6   4  346.17   34.60
   4   6   4  314.87   32.10
   4   6   4  380.66   32.10
  -4   6  -4  352.36   24.10
   4   6   4  378.66   31.70
   4   6   4  347.17   30.20
  -4   6  -4  315.57   25.10
   4  -6   4  332.17   31.00
   4  -6   4  321.57   30.50
   4  -6   4  356.46   28.90
   4  -6   4  343.57   35.60
   4  -6   4  295.27   29.30
  -4  -6  -4  330.17   22.30
  -4  -6  -4  328.97   23.60
   4  -6   4  356.26   32.10
  -4   6  -5   19.60   10.10
   4   6   5    9.70   11.20
   4   6   5   12.20   11.60
  -4   6  -5    9.20   10.40
   4   6   5  -25.20   14.00
   4   6   5   10.50   11.30
  -4   6  -5   21.40    9.40
   4   6   5    4.40   10.90
   4   6   5   10.60   14.50
  -4   6  -5    0.20    6.40
   4  -6   5   -3.50    9.50
   4  -6   5   -0.30   11.50
   4  -6   5  -11.20   11.00
   4  -6   5  -11.80   13.20
  -4  -6  -5   -0.40    8.50
   4  -6   5    0.50   10.90
  -4   6  -6   41.60    9.50
   4   6   6   12.50   15.30
   4   6   6   34.10   15.40
   4   6   6   16.10   14.40
  -4   6  -6   42.20   17.60
  -4   6  -6   32.80   11.90
   4   6   6   31.80   15.50
   4   6   6   44.00   15.60
   4   6   6   39.00   15.30
  -4  -6  -6   35.50   11.50
   4  -6   6   40.60   12.70
   4  -6   6   36.50   14.30
   4  -6   6   40.40   13.60
   4  -6   6   58.79   13.70
   4  -6   6   39.00   14.90
  -4  -6  -6   31.30   10.90
  -4   6  -7   40.50   11.50
   4   6   7   23.80   14.80
   4   6   7   28.70   14.60
  -4   6  -7   29.70    8.60
   4   6   7   18.50   10.70
   4   6   7   50.89   16.90
   4   6   7   22.90   13.50
  -4  -6  -7   21.50    9.70
   4  -6   7   27.20   12.40
   4  -6   7   10.00   12.60
   4  -6   7   33.90   11.50
   4  -6   7   42.30   14.90
  -4   6  -8   17.20    6.20
   4   6   8    6.80    8.30
   4   6   8   16.70   11.60
   4   6   8   14.20    8.70
   4   6   8    5.20   14.40
   4   6   8   24.30   11.00
   4  -6   8    7.80    8.40
   4  -6   8   25.10   10.60
  -4  -6  -8   17.40    8.60
  -4  -6  -8   19.50    8.80
   4   7  -8   14.70    8.00
  -4   7   8   -6.30   10.70
   4  -7  -8    8.10   12.20
  -4  -7   8    0.10   11.80
  -4  -7   8   -4.10    7.80
   4   7  -7   -1.30   12.20
  -4   7   7   -0.80    8.90
  -4  -7   7    2.50    4.40
  -4  -7   7   -1.50    9.50
   4  -7  -7    8.80   13.80
   4  -7  -7   16.40   13.50
   4   7  -6   54.89   19.80
   4   7  -6   22.00   12.70
  -4   7   6   -0.10   13.90
   4   7  -6   37.00   16.30
  -4  -7   6   17.20    7.30
   4  -7  -6   33.00   16.00
  -4  -7   6   13.10   11.50
   4  -7  -6   22.60   16.30
   4  -7  -6   15.60    9.20
   4  -7  -6   36.70   13.10
   4   7  -5   32.80   14.50
  -4   7   5  -30.80   13.00
   4   7  -5   -1.50   12.70
   4   7  -5  -11.60   10.30
   4   7  -5   -1.30   15.10
   4   7  -5    0.60   16.30
  -4  -7   5   11.40    6.60
   4  -7  -5    2.50    7.10
   4  -7  -5   -7.60   12.60
   4  -7  -5    9.70   13.80
  -4  -7   5   59.09   23.70
   4  -7  -5   17.10    9.10
   4   7  -4  162.08   22.90
   4   7  -4  146.79   22.80
  -4   7   4  156.28   16.60
   4   7  -4   98.09   17.90
  -4   7   4  140.89   22.80
   4   7  -4  146.29   27.70
   4   7  -4  102.99   19.00
  -4  -7   4  109.39   25.70
   4  -7  -4  116.49   22.70
   4  -7  -4  121.69   18.10
   4  -7  -4  127.09   17.40
   4  -7  -4  120.59   13.30
  -4  -7   4  141.09   16.30
   4   7  -3  -10.70   12.30
   4   7  -3   12.80    7.30
  -4   7   3    8.40    8.30
  -4   7   3   10.20    6.00
   4   7  -3   12.20   12.00
   4   7  -3   16.80    9.00
  -4   7   3   23.60   12.20
   4   7  -3    1.30    9.90
  -4   7   3   15.00   16.10
  -4   7   3   25.10   12.40
   4  -7  -3   11.60   18.70
   4  -7  -3    2.20    7.80
   4  -7  -3    6.70    5.70
  -4  -7   3    9.50    7.90
   4  -7  -3   11.70   11.80
   4  -7  -3   -1.60   13.60
   4  -7  -3   10.30    8.30
   4   7  -2   -4.80    5.70
  -4   7   2  -15.90   10.80
  -4   7   2   14.80    7.20
   4   7  -2    0.00    9.20
   4   7  -2   14.90    7.90
  -4   7   2    8.80    8.80
   4  -7  -2    7.60    6.80
  -4  -7   2    7.10    7.60
   4  -7  -2    7.20    7.00
   4  -7  -2   16.50   10.90
   4  -7  -2   21.10    8.40
   4  -7  -2   25.40   17.30
  -4   7   1   60.29   10.10
  -4   7   1   67.99   10.50
   4   7  -1   67.39   10.80
  -4   7   1   78.09   17.70
   4  -7  -1   73.39   13.60
   4  -7  -1   60.69    9.70
  -4   7   0   72.29   11.10
   4   7   0   87.19   11.40
  -4   7   0   90.39   11.40
   4  -7   0   85.99   13.60
  -4  -7   0  103.59   11.10
   4  -7   0   87.59   12.30
   4   7   1    3.60    9.80
  -4   7  -1    0.60    5.10
  -4   7  -1   -4.10    4.80
   4   7   1    8.80   10.90
   4   7   1    9.00    9.20
   4   7   1   -2.00    3.60
   4  -7   1    3.90   15.40
   4  -7   1    4.80    8.10
  -4  -7  -1    0.50    3.80
  -4   7  -2   45.80   11.60
  -4   7  -2   27.50    8.20
   4   7   2   24.50   15.30
   4   7   2   30.80   16.90
   4   7   2   29.40   10.00
  -4   7  -2   55.29   12.60
   4  -7   2   41.20   16.10
  -4  -7  -2   43.00    7.80
   4  -7   2   52.89   19.60
   4  -7   2   62.79   16.10
   4   7   3   39.40   13.10
   4   7   3   49.10   15.90
  -4   7  -3   24.20    9.70
   4   7   3   45.50   12.20
   4   7   3   24.40   19.90
  -4   7  -3   10.20   14.20
  -4   7  -3   27.60    7.80
   4   7   3   39.40   12.20
  -4   7  -3   21.10    7.60
   4   7   3    8.50   11.10
  -4   7  -3   47.10   11.60
   4  -7   3   28.50    9.30
  -4  -7  -3   22.10    8.00
   4  -7   3   37.30   15.40
   4  -7   3   30.20   11.50
   4  -7   3    3.30   22.00
   4  -7   3   25.60   13.50
  -4   7  -4   90.59   13.10
   4   7   4   89.79   21.20
   4   7   4   87.99   19.00
  -4   7  -4  104.69   19.00
  -4   7  -4  102.49   17.10
   4   7   4   90.89   19.20
  -4   7  -4   76.09   17.30
   4   7   4  115.29   20.30
  -4   7  -4   79.89   14.30
   4   7   4   88.89   16.40
   4  -7   4   92.09   18.40
  -4  -7  -4   51.59   12.10
   4  -7   4   57.19   17.00
   4  -7   4   55.89   15.50
  -4  -7  -4   86.09   13.00
   4  -7   4   61.79   17.90
   4  -7   4   61.49   13.80
   4   7   5   89.89   17.60
  -4   7  -5   97.39   13.70
   4   7   5   64.99   18.00
   4   7   5   81.49   19.50
   4   7   5  116.69   22.40
   4   7   5   83.19   16.70
  -4   7  -5   44.10   17.60
  -4   7  -5  116.79   17.50
   4   7   5  140.79   23.80
   4  -7   5   80.69   17.00
  -4  -7  -5   57.79   12.10
   4  -7   5   94.49   20.20
   4  -7   5   78.39   16.00
   4  -7   5  114.59   20.90
   4  -7   5  107.49   19.50
  -4  -7  -5   70.99   14.70
   4   7   6   82.39   17.80
   4   7   6   93.49   19.00
   4   7   6   98.09   20.50
  -4   7  -6   72.29   15.20
  -4   7  -6  107.69   14.60
   4   7   6  114.89   20.30
  -4   7  -6   93.29   24.60
  -4  -7  -6   87.79   15.00
   4  -7   6   77.89   17.50
  -4  -7  -6   83.19   19.10
   4  -7   6   73.89   16.30
  -4  -7  -6   80.29   14.10
   4  -7   6   81.99   17.50
   4  -7   6  123.79   19.10
   4  -7   6  101.89   16.00
   4   7   7   40.20   12.40
   4   7   7   24.40   12.70
  -4   7  -7   41.90   10.00
   4   7   7   49.20   14.60
   4   7   7   25.40   15.00
  -4   7  -7   34.10    8.30
   4   7   7   40.60   13.50
   4  -7   7   12.90   13.10
  -4  -7  -7   40.90   20.70
   4  -7   7   44.10   14.40
   4  -7   7   54.59   21.80
  -4  -7  -7   37.40    9.60
   4  -7   7   24.50   15.30
   4  -7   7   50.19   13.30
   4   7   8  -12.00    7.80
   4   7   8   10.00    8.00
   4   7   8    3.60   12.20
   4   7   8   15.30    8.40
   4  -7   8  -10.40    7.50
  -4  -7  -8    9.70    5.70
   4  -7   8    2.30   13.40
  -4  -7  -8    2.80    7.10
  -4   8   8   -4.70    8.50
   4   8  -8   11.00    8.60
   4  -8  -8    3.80    9.20
  -4  -8   8    5.90    7.70
   4   8  -7   -0.20   12.30
  -4   8   7    8.60   12.10
   4  -8  -7    3.20   13.60
  -4  -8   7    5.90    9.90
   4   8  -6  -10.10   25.50
   4   8  -6  -10.90   14.20
   4   8  -6    8.40   11.10
  -4  -8   6   -2.50   14.60
   4  -8  -6   42.00   18.00
  -4  -8   6   10.50    6.60
   4  -8  -6   20.90   19.30
   4   8  -5  -14.50   16.60
   4   8  -5   25.70   14.00
   4   8  -5  -10.60   16.30
   4   8  -5   -6.80   10.10
   4   8  -5   40.70   17.60
  -4   8   5   -3.30   10.60
   4  -8  -5   22.90   16.70
   4  -8  -5    0.90    8.30
  -4  -8   5   -9.90   19.90
   4  -8  -5    8.40    8.00
   4  -8  -5   -0.60   11.70
  -4  -8   5    0.40    6.90
  -4   8   4   11.00   14.10
   4   8  -4    2.00   14.10
   4   8  -4   39.40   27.40
   4   8  -4   12.60   11.10
  -4   8   4   14.20    6.60
   4   8  -4    4.70    9.50
  -4  -8   4   11.40   16.80
   4  -8  -4   19.80   11.00
   4  -8  -4    5.60   13.10
   4  -8  -4    7.60    8.70
  -4  -8   4   18.40    7.80
   4  -8  -4   12.70   17.90
   4  -8  -4   11.00    6.60
   4   8  -3   22.50    9.60
  -4   8   3   54.39   22.90
  -4   8   3    6.70    7.60
  -4   8   3    5.00    8.10
   4   8  -3   22.40    8.90
   4   8  -3   32.60   12.00
   4   8  -3   20.60   12.00
  -4   8   3   21.90   13.60
  -4  -8   3    3.70    7.50
   4  -8  -3    6.60    9.50
   4  -8  -3    2.70   15.20
   4  -8  -3   31.90    9.60
  -4   8   2   82.19   12.50
   4   8  -2  110.39   18.30
  -4   8   2   97.69   17.90
   4   8  -2  147.89   21.00
  -4   8   2  131.49   16.40
   4   8  -2  143.79   18.00
  -4   8   2  159.88   23.70
   4   8  -2  128.59   21.40
   4  -8  -2  115.79   21.60
   4  -8  -2  123.49   13.50
   4  -8  -2  113.79   16.20
   4  -8  -2  122.99   20.60
   4  -8  -2   91.89   10.90
  -4  -8   2  113.29   14.90
   4   8  -1   56.69   17.30
   4   8  -1   85.49   21.50
  -4   8   1   63.99   10.80
  -4   8   1   76.69   15.30
   4   8  -1   38.00   13.10
  -4   8   1   58.19   11.40
   4   8  -1   74.49   13.00
   4  -8  -1   71.29   11.10
  -4  -8   1   75.99   12.10
   4  -8  -1   49.80   24.10
   4  -8  -1   68.39   22.10
   4  -8  -1   87.79   17.30
   4  -8  -1   50.09   10.50
   4   8   0  283.87   20.70
   4   8   0  284.87   29.00
  -4   8   0  288.87   24.10
   4   8   0  231.28   28.00
  -4   8   0  287.07   22.00
  -4   8   0  283.37   24.60
   4   8   0  262.27   26.00
   4   8   0  241.48   27.10
  -4  -8   0  303.67   19.50
   4  -8   0  302.37   35.30
   4  -8   0  212.28   29.90
   4   8   1   23.60   12.30
  -4   8  -1   34.20    8.10
  -4   8  -1   27.40    7.80
   4   8   1   42.40   13.70
   4   8   1   38.60    8.60
  -4   8  -1   55.19   18.10
   4   8   1   39.70   11.50
   4   8   1   38.70   19.60
   4  -8   1   25.80   12.60
  -4  -8  -1   56.29    9.60
   4  -8   1   52.09   17.80
   4   8   2   25.40   11.10
  -4   8  -2   17.60    9.80
   4   8   2   -5.60    8.40
  -4   8  -2   19.20    7.00
  -4   8  -2   21.60    7.70
   4   8   2    0.20   12.10
  -4   8  -2    2.90    6.90
   4   8   2  -19.30   12.80
   4   8   2    7.50   10.20
   4  -8   2   16.10   13.70
   4  -8   2    8.30    9.30
   4  -8   2    8.30   12.00
  -4  -8  -2    5.70    5.40
   4  -8   2    2.20   12.20
   4  -8   2    3.80   14.70
   4   8   3   28.50   12.40
  -4   8  -3   70.09   14.80
   4   8   3   58.79   16.70
   4   8   3   19.40   24.30
   4   8   3   61.89   16.90
  -4   8  -3   48.30   12.30
  -4   8  -3   64.59   14.70
   4   8   3   42.00   15.80
  -4   8  -3   34.10    8.90
  -4   8  -3   62.79   14.30
   4   8   3   42.20   15.70
   4  -8   3   59.69   16.00
   4  -8   3   26.60   13.10
   4  -8   3   21.50   13.10
  -4  -8  -3   54.59   10.80
   4  -8   3   24.30   13.80
   4  -8   3   45.40   17.00
   4   8   4   19.20   13.10
  -4   8  -4   24.70   11.00
  -4   8  -4   17.10    7.50
  -4   8  -4   12.20    9.70
   4   8   4   27.40   12.70
  -4   8  -4    7.30   11.40
   4   8   4    5.50   12.10
  -4   8  -4   12.50    9.70
   4   8   4   14.60   13.70
   4   8   4   10.30   12.90
   4   8   4  -17.90   13.00
   4  -8   4   -9.70   11.60
   4  -8   4    6.30    8.80
   4  -8   4   12.40   11.50
   4  -8   4   -0.40   26.20
   4  -8   4   21.30   11.40
  -4  -8  -4   15.70   10.00
  -4  -8  -4   16.50    7.60
   4   8   5    5.90   11.60
   4   8   5  -19.40   10.10
   4   8   5    4.60   11.60
  -4   8  -5  -20.60   12.90
  -4   8  -5   10.80    7.10
   4   8   5   -1.60    8.60
   4   8   5  -22.70    9.60
  -4   8  -5  -28.90   23.20
  -4   8  -5    9.30    8.60
   4  -8   5  -10.00    7.20
   4  -8   5    1.30   13.10
   4  -8   5  -16.30    9.70
  -4  -8  -5   12.30    7.30
   4  -8   5   13.60   16.10
   4  -8   5  -12.00    9.90
  -4  -8  -5   -2.10    8.80
   4  -8   5   -5.80    9.50
   4   8   6   50.19   15.40
   4   8   6   45.90   13.40
   4   8   6   65.49   18.60
   4   8   6   41.60   12.40
   4   8   6   41.90   13.80
  -4   8  -6   46.30   10.60
  -4  -8  -6   67.59   16.50
   4  -8   6   86.29   19.50
  -4  -8  -6   43.00   11.80
  -4  -8  -6   14.40   13.20
   4  -8   6   42.60   12.70
   4  -8   6   55.99   16.20
   4  -8   6   53.59   15.80
   4  -8   6   46.90   14.00
   4   8   7   11.40   10.90
   4   8   7   -5.40    9.20
   4   8   7   -2.40    9.90
   4   8   7    9.90   11.20
   4   8   7   -3.50   12.20
  -4   8  -7    7.20    6.40
   4  -8   7   37.00   14.40
   4  -8   7   11.80   17.40
  -4  -8  -7    9.20   10.20
   4  -8   7   23.00   16.30
  -4  -8  -7    5.10    7.50
   4  -8   7    0.00    9.90
   4   8   8   35.40   10.30
  -4   8  -8   25.70    8.30
   4   8   8   30.50    9.60
   4   8   8   26.80   10.00
   4  -8   8    9.00    7.10
  -4  -8  -8   17.40   11.80
  -4  -8  -8   14.70    5.40
  -4  -8  -8   25.60    8.00
  -4   9   8   -5.70    9.40
  -4  -9   8   13.70    7.90
   4  -9  -8   24.10   11.20
   4   9  -7   27.00   11.80
  -4   9   7   -2.50    9.60
   4  -9  -7    9.90   13.50
  -4  -9   7   -3.00   11.70
  -4  -9   7    2.40    8.20
   4  -9  -7   -5.50   12.30
   4   9  -6   50.59   16.50
   4   9  -6   46.50   13.30
  -4   9   6   36.20   14.40
  -4  -9   6   63.69   16.30
   4  -9  -6   45.10   35.20
   4  -9  -6   54.19    8.80
  -4  -9   6   50.09   13.90
   4  -9  -6  102.49   22.90
  -4   9   5   35.10   14.40
   4   9  -5   18.80   23.30
   4   9  -5  -15.20   21.90
   4   9  -5   19.90   15.00
  -4  -9   5   34.90   17.90
   4  -9  -5   29.50   16.00
   4   9  -4   32.00   12.20
   4   9  -4   10.00   12.10
   4   9  -4   19.20   11.40
   4  -9  -4   -6.70   10.20
   4  -9  -4    5.80    7.70
   4  -9  -4   10.60   17.60
  -4  -9   4   21.20   15.90
  -4  -9   4  -11.40    8.30
   4  -9  -4    8.00    7.40
  -4   9   3   78.59   17.20
  -4   9   3  117.09   13.10
   4   9  -3  103.99   17.40
   4   9  -3  148.89   22.70
   4   9  -3  113.49   20.70
   4  -9  -3   97.19   13.70
   4  -9  -3   92.09   12.60
  -4  -9   3  120.09   15.80
   4  -9  -3   99.29   19.50
  -4   9   2   34.90    8.00
   4   9  -2   53.79   13.70
   4   9  -2   55.69   14.50
  -4   9   2   50.19   10.60
   4   9  -2   68.49   17.70
   4   9  -2   72.49   16.30
   4  -9  -2   65.39   11.80
   4  -9  -2   56.89   10.80
  -4  -9   2   41.00    9.80
   4  -9  -2   66.59   17.30
   4  -9  -2   39.00   13.00
   4   9  -1  229.58   27.40
   4   9  -1  273.17   28.60
   4   9  -1  259.97   25.80
  -4   9   1  278.27   21.30
  -4   9   1  246.88   17.90
   4   9  -1  259.67   23.30
   4  -9  -1  233.58   30.50
   4  -9  -1  264.87   27.80
  -4  -9   1  233.78   20.60
   4  -9  -1  249.48   29.00
   4   9   0   40.70   10.40
   4   9   0   59.39   13.70
   4   9   0   50.09   15.50
   4   9   0   55.89   15.90
  -4   9   0   41.60   11.30
  -4  -9   0   45.00    9.60
  -4  -9   0   53.19   11.70
   4  -9   0   58.99   13.90
   4  -9   0   47.20   15.60
   4  -9   0   57.99   15.40
  -4   9  -1  711.13   39.90
   4   9   1  728.73   46.60
   4   9   1  729.03   45.10
   4   9   1  690.43   46.90
   4   9   1  663.73   46.70
  -4   9  -1  721.73   39.70
   4   9   1  645.84   61.89
  -4   9  -1  769.52   37.50
   4   9   1  726.83   39.80
  -4  -9  -1  687.13   45.80
   4  -9   1  657.43   49.50
  -4  -9  -1  802.72   38.00
   4  -9   1  717.93   47.20
   4  -9   1  723.83   49.60
   4  -9   1  747.53   46.50
   4   9   2  245.68   28.00
   4   9   2  191.38   26.70
   4   9   2  168.98   24.00
  -4   9  -2  171.68   24.40
   4   9   2  234.38   20.70
  -4   9  -2  211.18   17.60
  -4   9  -2  225.98   22.20
  -4   9  -2  199.98   21.00
   4   9   2  270.97   32.30
   4   9   2  199.58   26.60
   4   9   2  204.28   24.40
   4  -9   2  198.38   26.40
   4  -9   2  269.47   26.20
  -4  -9  -2  226.88   19.00
  -4  -9  -2  181.68   23.30
   4  -9   2  202.48   28.10
   4  -9   2  193.68   25.70
  -4   9  -3   -0.30    5.50
   4   9   3    0.00   11.80
   4   9   3   13.40   12.10
   4   9   3    5.60    9.50
  -4   9  -3   -3.90    7.80
  -4   9  -3   -5.50   10.80
   4   9   3    0.90   11.50
   4   9   3    2.90   12.10
  -4   9  -3   -8.20   10.40
  -4   9  -3    2.40    8.90
   4  -9   3   -4.50   11.40
   4  -9   3   13.70   11.10
   4  -9   3    0.10   11.10
  -4  -9  -3    2.00    6.40
   4  -9   3   -7.50   15.90
  -4   9  -4   42.70   13.50
   4   9   4   19.80   14.30
  -4   9  -4    3.20   21.40
   4   9   4   11.40   12.50
   4   9   4    9.70   11.30
  -4   9  -4   10.30   11.70
   4   9   4   30.00   15.40
  -4   9  -4   35.80   10.40
   4   9   4   25.70   14.40
  -4   9  -4   14.00    7.60
   4  -9   4   39.00   24.50
   4  -9   4   14.50   11.00
   4  -9   4   23.90   11.20
   4  -9   4   31.30   16.10
   4  -9   4   -4.80   10.60
  -4  -9  -4   38.00    9.50
   4  -9   4   37.10   14.30
   4   9   5   40.70   19.30
   4   9   5   22.10   12.50
   4   9   5    5.50   13.30
  -4   9  -5   -2.90   15.00
  -4   9  -5   11.60    8.60
  -4   9  -5   23.10   12.90
   4   9   5   23.30   19.00
  -4  -9  -5   14.40    9.40
   4  -9   5   17.70   12.00
   4  -9   5   -2.30   14.90
   4  -9   5   -7.50   16.50
  -4  -9  -5   29.60   26.80
   4  -9   5   18.20   13.90
  -4  -9  -5   18.00   10.20
   4   9   6   49.30   15.00
   4   9   6   45.40   16.70
  -4   9  -6   37.30    8.90
   4   9   6   35.90   13.20
   4   9   6   41.60   15.00
  -4   9  -6   42.30    8.20
   4   9   6   53.79   18.30
  -4  -9  -6   46.50   12.00
   4  -9   6   14.90   22.60
   4  -9   6   32.30   13.60
   4  -9   6   44.80   12.70
   4  -9   6   38.40   16.00
  -4   9  -7   46.80    6.30
   4   9   7   40.90   13.30
   4   9   7   46.30   11.90
   4   9   7   40.50   11.80
   4   9   7   49.30   14.00
  -4  -9  -7   29.20   10.80
   4  -9   7   31.60   12.40
   4  -9   7   11.60   22.00
  -4  -9  -7   40.00    9.90
  -4  10   7    7.80   10.20
   4 -10  -7   28.80   10.80
   4 -10  -7   11.80   13.20
  -4  10   6   24.20   13.70
   4  10  -6   42.80   11.30
   4 -10  -6    5.70   16.50
   4 -10  -6   21.60   16.90
  -4 -10   6    3.30    9.20
  -4  10   5   -7.70   17.00
   4  10  -5   12.10   16.10
  -4 -10   5    7.70    7.30
   4 -10  -5   -6.20   14.70
   4  10  -4  -24.90   18.50
  -4  10   4  -18.90   12.60
  -4  10   4  -29.70   17.40
   4  10  -4   -2.20    8.70
   4  10  -4  -11.50    9.00
   4 -10  -4  -20.70   11.90
  -4 -10   4  -11.70   14.00
   4 -10  -4   -6.60    7.30
  -4 -10   4   13.80    7.40
   4 -10  -4    1.20   12.10
   4  10  -3   12.40   11.60
   4  10  -3  -12.60   10.40
  -4  10   3    2.30   15.80
   4  10  -3   33.20   11.30
   4  10  -3   17.80   12.20
   4 -10  -3   -1.60    7.50
   4 -10  -3    9.60    8.40
   4 -10  -3   -6.30   13.00
  -4 -10   3    1.40    7.00
   4 -10  -3    5.00   11.70
   4  10  -2   65.29   14.60
  -4  10   2   39.80   22.10
   4  10  -2   51.89   15.90
   4  10  -2   58.99   17.70
   4  10  -2   78.49   20.70
  -4  10   2   44.50    9.80
   4 -10  -2   26.40    9.30
   4 -10  -2   30.90   12.60
   4 -10  -2   54.99   24.00
   4 -10  -2   54.99   15.90
  -4 -10   2   54.89   11.60
   4  10  -1   56.69   14.70
   4  10  -1   34.40   14.40
   4  10  -1   44.10   16.80
   4  10  -1   54.09   14.30
  -4  10   1   59.99   10.50
   4  10  -1   49.20   13.60
   4 -10  -1   50.99   16.70
   4 -10  -1   37.00   13.60
   4 -10  -1   51.99   14.30
  -4 -10   1   21.20   16.00
   4  10   0  434.86   35.10
   4  10   0  408.46   33.10
  -4  10   0  437.86   28.30
   4  10   0  409.76   29.80
   4  10   0  425.36   34.30
  -4  10   0  441.86   24.90
   4  10   0  397.26   37.10
   4 -10   0  375.06   36.50
   4 -10   0  432.46   35.20
   4 -10   0  426.96   35.30
  -4 -10   0  424.86   27.60
  -4 -10   0  412.66   27.60
   4  10   1  102.49   17.80
   4  10   1   61.79   12.50
   4  10   1   55.09   16.00
  -4  10  -1   63.09   10.30
   4  10   1   75.89   16.50
  -4  10  -1   85.99   13.60
   4  10   1   92.69   19.40
  -4 -10  -1   52.79   11.70
  -4 -10  -1   78.49   13.00
   4 -10   1   81.29   18.90
   4 -10   1   56.59   17.80
   4 -10   1   49.99   15.30
   4 -10   1  105.99   19.10
   4  10   2  369.26   32.80
  -4  10  -2  345.27   22.30
  -4  10  -2  335.07   31.20
   4  10   2  347.77   33.90
   4  10   2  340.07   33.20
   4  10   2  285.87   36.20
   4  10   2  357.46   27.40
  -4  10  -2  370.46   26.50
   4 -10   2  376.56   32.10
   4 -10   2  341.27   32.70
  -4 -10  -2  353.66   25.80
   4 -10   2  309.27   34.00
  -4 -10  -2  369.76   26.90
  -4  10  -3  210.78   27.50
   4  10   3  275.57   32.30
  -4  10  -3  292.97   24.90
   4  10   3  307.97   31.70
   4  10   3  280.37   30.20
  -4  10  -3  260.17   19.40
   4  10   3  240.48   30.50
   4  10   3  273.17   26.50
  -4  10  -3  199.68   28.00
   4  10   3  335.37   33.70
  -4 -10  -3  252.87   22.80
  -4 -10  -3  293.67   24.20
   4 -10   3  258.97   29.70
   4 -10   3  225.28   27.70
   4 -10   3  301.67   28.80
   4 -10   3  284.37   32.40
   4  10   4  201.08   27.40
  -4  10  -4  176.78   22.20
   4  10   4  199.08   29.30
   4  10   4  209.28   28.10
  -4  10  -4  197.28   17.20
  -4  10  -4  190.18   19.60
  -4  10  -4  198.98   30.40
   4  10   4  206.28   27.00
   4  10   4  233.08   24.60
   4 -10   4  178.58   25.70
   4 -10   4  208.58   25.60
   4 -10   4  200.28   25.60
  -4 -10  -4  205.28   20.00
  -4 -10  -4  168.38   21.00
   4  10   5   -2.50   11.90
   4  10   5   29.10   13.80
   4  10   5   -8.90   12.70
   4  10   5   -3.00   11.30
  -4  10  -5   27.60   14.20
   4  10   5   -1.70   12.30
  -4  10  -5   12.00    6.80
  -4 -10  -5   23.60   15.10
   4 -10   5  -22.40   33.50
  -4 -10  -5   28.50   12.20
  -4 -10  -5   14.10   10.60
   4 -10   5   22.50   11.80
   4 -10   5   10.50   11.50
   4 -10   5   -2.40    9.40
   4  10   6   93.69   17.00
   4  10   6  134.09   22.10
   4  10   6   89.59   16.60
  -4  10  -6  100.79   12.00
   4  10   6  117.69   19.90
  -4 -10  -6   90.39   14.50
   4 -10   6   92.19   16.10
  -4 -10  -6  116.49   20.00
   4 -10   6  101.59   17.20
   4 -10   6  114.29   19.30
  -4  10  -7   16.30    9.40
   4  10   7    6.40    7.50
   4  10   7   17.60   10.00
   4  10   7   13.80    8.70
  -4 -10  -7   -5.30    7.80
  -4 -10  -7   -0.50    5.50
   4 -10   7    6.90    7.80
  -4 -10  -7   16.50    9.30
  -4  11   7    1.20    9.30
  -4 -11   7    9.70    8.20
   4 -11  -7    7.90   10.10
   4 -11  -7    7.00    9.60
  -4  11   6   -4.30   13.00
   4  11  -6    8.90   10.30
   4 -11  -6  -10.00   11.40
   4 -11  -6    7.90   11.70
   4 -11  -6   20.10   14.90
  -4 -11   6  -11.60    8.40
   4  11  -5   -6.00   14.40
   4  11  -5  -10.90    8.90
  -4  11   5    7.80   12.40
   4 -11  -5   29.50   14.30
   4 -11  -5    5.20   11.60
   4 -11  -5    9.90    6.90
  -4 -11   5    7.40    6.40
  -4 -11   5  -25.60   15.90
   4 -11  -5    1.90   11.90
   4  11  -4   25.30   10.60
   4  11  -4   26.00   10.50
   4  11  -4    7.20   17.90
  -4  11   4   29.00   29.10
  -4  11   4   39.40   14.40
  -4 -11   4   20.30   14.30
   4 -11  -4   19.70   14.80
  -4 -11   4    6.40    7.30
   4 -11  -4    2.20   13.10
  -4  11   3   20.20   12.90
   4  11  -3   36.40   15.10
  -4  11   3   38.00   17.60
   4  11  -3   21.90   12.40
   4  11  -3   30.70   12.00
   4  11  -3   44.00   20.70
   4 -11  -3   29.00   15.10
  -4 -11   3   48.40   11.70
   4 -11  -3   33.40   10.00
   4 -11  -3   44.20   14.90
   4 -11  -3   39.40   15.30
   4  11  -2  -10.80    7.90
  -4  11   2  -18.30   11.70
   4  11  -2   -7.90   10.10
   4  11  -2    1.70   10.50
   4  11  -2   15.90   11.00
  -4 -11   2   -3.40    8.10
   4 -11  -2   11.60   13.20
   4 -11  -2   -1.60   12.90
  -4  11   1  119.69   15.30
   4  11  -1  103.89   20.20
   4  11  -1  129.99   21.80
   4  11  -1  121.49   20.70
  -4  11   1  113.29   21.10
   4  11  -1  118.69   19.90
   4 -11  -1  159.38   24.90
  -4 -11   1   97.29   21.40
   4 -11  -1  172.78   32.60
  -4 -11   1  149.49   18.30
   4 -11  -1  115.59   21.00
   4  11   0   25.80   10.50
   4  11   0   11.20   11.90
  -4  11   0   23.80    8.90
  -4  11   0   14.00    9.70
   4  11   0   40.30   12.30
   4  11   0   29.00   13.30
  -4  11   0   49.70   16.60
   4  11   0   26.70   13.70
   4 -11   0   32.90   18.60
  -4 -11   0   31.40    9.50
   4 -11   0   45.00   14.50
   4 -11   0   15.60   11.40
  -4 -11   0    2.10   10.60
  -4  11  -1  533.15   32.10
  -4  11  -1  529.75   40.90
  -4  11  -1  491.65   27.60
   4  11   1  527.85   41.40
   4  11   1  507.25   41.20
   4  11   1  543.15   44.90
   4  11   1  488.45   35.50
   4  11   1  548.45   39.80
   4 -11   1  583.04   43.60
   4 -11   1  547.45   41.90
  -4 -11  -1  493.45   31.30
  -4 -11  -1  546.45   34.00
   4 -11   1  456.75   39.40
   4  11   2  156.88   23.10
   4  11   2  103.89   19.50
  -4  11  -2  159.28   18.80
   4  11   2  108.59   21.70
   4  11   2  150.18   20.40
   4  11   2  154.88   24.70
  -4  11  -2  121.09   19.80
  -4  11  -2  203.48   25.10
   4 -11   2   99.99   19.70
   4 -11   2  132.09   22.00
  -4 -11  -2  139.69   24.50
  -4 -11  -2  166.78   19.50
   4 -11   2  168.78   24.50
   4  11   3  130.09   23.30
   4  11   3  111.29   18.40
  -4  11  -3   96.19   12.70
  -4  11  -3  137.59   15.60
   4  11   3  101.89   18.40
   4  11   3  140.29   24.20
   4  11   3  116.69   20.90
  -4  11  -3  102.59   17.70
  -4 -11  -3  104.19   15.00
   4 -11   3  125.59   21.00
   4 -11   3  124.29   21.80
  -4 -11  -3  119.49   17.40
   4 -11   3   87.49   18.20
   4  11   4   -5.00   12.20
  -4  11  -4   10.50    7.40
  -4  11  -4    4.50    8.60
   4  11   4    0.50   11.90
   4  11   4    3.20    8.70
   4  11   4   12.90   10.70
   4  11   4    1.70   12.00
   4 -11   4    9.00   10.90
  -4 -11  -4    8.60    9.60
   4 -11   4    5.70   10.80
   4 -11   4   -1.40    9.80
   4  11   5   90.49   18.60
  -4  11  -5   91.89   18.70
   4  11   5  105.29   19.90
   4  11   5   95.39   19.80
   4  11   5   89.19   18.80
  -4  11  -5  108.39   12.60
  -4 -11  -5  103.99   16.20
   4 -11   5  101.69   17.90
   4 -11   5   90.19   17.50
   4 -11   5   82.69   16.40
  -4 -11  -5  120.39   19.10
   4  11   6   -1.10    9.20
   4  11   6   -1.70   11.50
   4  11   6   -1.40   10.30
   4 -11   6   20.40   11.90
  -4 -11  -6   -6.90    5.00
   4 -11   6   11.10   12.80
  -4 -11  -6   19.80   10.70
   4  11   7   15.20    8.60
  -4 -11  -7   11.90    5.50
  -4 -11  -7   30.80    8.90
  -4  12   7   -2.00    8.20
  -4 -12   7   -5.40    6.00
   4 -12  -7    6.80    6.40
   4 -12  -7   -3.80    9.50
   4  12  -6  -11.60    7.90
  -4  12   6   -5.40   12.20
   4 -12  -6   -3.90    9.10
   4 -12  -6   23.20   13.90
   4 -12  -6    4.70   11.80
  -4 -12   6   15.70   12.60
   4  12  -5   42.70   13.80
  -4  12   5   21.00   15.00
  -4 -12   5   47.00   16.50
  -4 -12   5   17.20    7.30
   4 -12  -5   10.40   13.30
   4 -12  -5   43.60   15.40
   4 -12  -5   15.30   12.70
  -4  12   4   19.80   14.90
   4  12  -4   40.90   11.90
   4  12  -4   13.50   10.20
   4 -12  -4   24.50   13.30
   4 -12  -4    3.30   12.70
  -4 -12   4   36.90   14.00
  -4 -12   4   19.70    8.50
   4  12  -3    5.00   11.20
   4  12  -3   14.40   12.00
   4  12  -3   12.30   10.20
  -4  12   3  -11.60   18.40
  -4  12   3   16.70   11.20
  -4 -12   3   10.00    7.30
  -4 -12   3   22.10   13.70
   4 -12  -3  -14.80   12.10
   4 -12  -3    2.10   11.00
   4  12  -2   22.40   11.40
  -4  12   2    0.30   10.00
   4  12  -2    3.40   11.30
   4  12  -2   -6.00    9.60
   4  12  -2    6.70   10.70
   4 -12  -2  -20.20   11.30
   4 -12  -2    5.80   10.70
   4 -12  -2   11.40   11.40
  -4 -12   2    0.20    6.20
   4  12  -1  -27.10   14.50
   4  12  -1   21.20   13.40
   4  12  -1   -8.30    9.10
  -4  12   1    8.70    9.30
   4  12  -1   24.40   12.60
  -4 -12   1    7.00   20.30
   4 -12  -1   23.50   11.20
   4 -12  -1  -25.20   15.50
  -4 -12   1   -2.20    7.20
   4 -12  -1    3.90   11.50
  -4  12   0   -5.90    9.30
   4  12   0    5.50   13.90
   4  12   0    8.50   10.00
  -4  12   0    8.80    7.00
   4  12   0    7.70   10.40
   4  12   0    7.30   13.50
   4  12   0   18.20   10.60
   4 -12   0   23.40   13.20
   4 -12   0   -6.00    9.40
  -4 -12   0    3.80    7.20
   4 -12   0   11.90   12.80
  -4 -12   0   -3.60   13.50
   4  12   1  200.28   28.90
   4  12   1  182.18   22.80
   4  12   1  163.68   22.70
  -4  12  -1  212.78   18.30
   4  12   1  191.68   26.60
  -4  12  -1  202.78   26.70
   4  12   1  187.68   26.40
  -4 -12  -1  162.08   20.60
   4 -12   1  189.98   26.20
   4 -12   1  191.68   28.00
  -4 -12  -1  209.98   22.20
   4 -12   1  190.78   27.80
  -4 -12  -1  205.98   21.30
   4  12   2   38.00   16.10
   4  12   2   28.40   13.20
  -4  12  -2   40.60    9.70
  -4  12  -2   64.29   16.60
   4  12   2   23.50   14.30
   4  12   2   46.00   14.20
   4 -12   2   35.20   14.50
  -4 -12  -2   65.39   11.30
  -4 -12  -2   47.80   17.70
   4 -12   2   41.00   13.00
  -4 -12  -2   24.60   11.50
   4 -12   2   49.00   17.50
   4  12   3   -5.00    9.90
   4  12   3   11.60   15.30
  -4  12  -3   -1.00    6.40
   4  12   3  -16.70   11.30
   4  12   3   -7.30   11.10
  -4  12  -3   10.80   10.30
   4 -12   3    5.20   10.40
  -4 -12  -3   -5.50   13.60
   4 -12   3  -30.40   13.90
   4 -12   3    9.00    9.50
  -4 -12  -3    1.80    9.10
  -4 -12  -3  -18.20    8.20
  -4  12  -4   22.90    6.20
   4  12   4   40.90   12.50
   4  12   4   36.90   13.70
  -4  12  -4   16.30    9.50
   4  12   4   23.10   12.20
  -4 -12  -4    6.30   12.20
   4 -12   4   21.10   11.90
   4 -12   4   24.00   11.20
   4  12   5   -4.40   11.80
   4  12   5  -10.40    8.60
  -4  12  -5   25.30   13.00
   4  12   5   12.00   11.30
   4 -12   5   11.50    9.90
   4 -12   5   11.20   11.60
   4 -12   5  -11.00   11.40
  -4 -12  -5    6.30    7.50
  -4 -12  -5  -13.60   10.70
   4  12   6   50.29   13.80
   4  12   6   34.70   10.00
   4  12   6   30.00   10.20
  -4 -12  -6   44.70    9.30
  -4 -12  -6   26.80   10.30
   4 -12   6   33.60    9.80
   4  13  -6    8.20    8.20
  -4  13   6   -5.40   11.00
  -4 -13   6    8.30    7.90
   4 -13  -6   -4.10    7.40
   4 -13  -6  -17.90   10.40
  -4  13   5  -15.00   13.20
   4  13  -5   10.70   10.80
   4 -13  -5    6.50    9.70
   4 -13  -5   12.00   11.10
   4 -13  -5    1.40   11.10
  -4 -13   5   18.30   15.00
   4  13  -4   68.89   19.10
  -4  13   4   83.59   19.30
   4  13  -4   42.00   12.40
  -4 -13   4   46.10   11.10
   4 -13  -4   45.70   15.60
   4 -13  -4   52.49   14.40
   4 -13  -4   18.80   14.40
  -4 -13   4   57.69   15.60
   4  13  -3  -14.10    9.50
  -4  13   3   40.30   18.90
   4  13  -3    4.10    9.50
  -4  13   3    4.60   10.60
   4 -13  -3   13.90   10.40
   4 -13  -3   12.20   11.70
   4 -13  -3   31.40   14.60
  -4 -13   3   -8.90   11.40
  -4 -13   3    6.40    7.00
   4  13  -2   15.80   12.90
   4  13  -2   28.50   17.40
   4  13  -2   24.70   18.00
  -4  13   2    3.10    9.20
   4  13  -2   -9.30   13.30
   4 -13  -2   17.30   14.40
   4 -13  -2   -3.10   13.60
   4 -13  -2    6.40   10.30
  -4 -13   2    5.90    8.30
   4  13  -1   10.40   10.90
   4  13  -1   11.10   11.80
  -4  13   1    8.50    9.00
   4  13  -1   -6.90    8.60
   4  13  -1    1.90   11.40
   4 -13  -1   -9.00   11.50
  -4 -13   1   -3.30    7.10
   4 -13  -1    2.10   10.70
   4  13   0   -1.10    9.50
   4  13   0   -0.30   11.60
   4  13   0    2.30   10.10
   4  13   0  -11.40   10.10
  -4  13   0    0.50    7.80
   4 -13   0   -0.70   11.10
   4 -13   0    4.30   10.40
  -4 -13   0   -2.40   12.70
   4 -13   0   -9.00   10.80
  -4 -13   0   37.10   15.70
  -4 -13   0   -0.90    7.90
   4  13   1  153.08   24.40
  -4  13  -1   74.99   16.80
   4  13   1   88.69   18.70
   4  13   1   86.89   18.30
  -4 -13  -1  105.49   17.10
   4 -13   1   95.99   21.20
  -4 -13  -1   85.19   18.00
   4 -13   1  143.89   24.40
   4 -13   1  113.09   26.40
  -4 -13  -1   98.59   27.90
  -4  13  -2   10.00   11.60
   4  13   2   27.10   14.00
   4  13   2   37.50   14.50
   4  13   2    0.60   16.30
   4  13   2   13.10   11.90
  -4 -13  -2   34.90   14.40
   4 -13   2   29.10   12.20
   4 -13   2   42.50   14.20
   4 -13   2   36.80   14.60
  -4 -13  -2   32.30   11.80
   4  13   3   49.60   16.10
  -4  13  -3   40.20   11.60
   4  13   3   41.80   14.60
   4  13   3   50.69   18.60
   4 -13   3   47.40   16.40
  -4 -13  -3   19.10   12.60
  -4 -13  -3   53.99   17.60
   4 -13   3   76.99   15.90
   4 -13   3   40.30   13.70
  -4  13  -4   13.10    9.90
   4  13   4    2.00   11.60
   4  13   4   10.20   10.50
   4  13   4    2.70   10.20
   4 -13   4   13.40   12.80
   4 -13   4    2.00   10.60
   4 -13   4    0.60    9.90
  -4 -13  -4   -3.50    7.20
  -4 -13  -4   23.20   15.30
   4  13   5   51.99   15.30
   4  13   5   45.30   12.80
  -4  13  -5   42.80   12.70
   4  13   5   64.29   14.00
   4 -13   5   68.69   13.50
  -4 -13  -5   54.99   12.30
   4 -13   5   61.69   13.40
   4  13   6   -1.40    6.00
   4  14  -5    1.20    7.50
  -4  14   5  -11.30   13.60
   4 -14  -5    9.30    9.80
   4 -14  -5   -1.30   10.70
   4 -14  -5    4.10   10.20
  -4 -14   5   10.80   13.30
  -4 -14   5   13.40    8.90
   4  14  -4   11.20    8.10
   4  14  -4   19.80   15.60
  -4  14   4   52.49   27.90
   4 -14  -4    6.20   11.20
  -4 -14   4    3.60   10.70
   4 -14  -4    2.00   12.90
  -4 -14   4    9.00    6.50
   4 -14  -4   13.40   10.90
   4  14  -3   22.20   11.10
   4  14  -3   18.60   13.10
  -4  14   3   18.60   10.80
   4 -14  -3    7.60   18.60
  -4 -14   3   46.90   14.70
   4 -14  -3   22.60   12.90
  -4 -14   3   16.80    8.00
   4 -14  -3   16.60   13.10
   4  14  -2   30.70   12.70
   4  14  -2   52.09   16.00
  -4  14   2   20.70   10.20
   4  14  -2   46.00   14.70
   4 -14  -2   33.80   12.90
   4 -14  -2   43.90   15.90
  -4 -14   2   56.99   11.60
   4 -14  -2   61.69   16.80
   4  14  -1   13.00   10.20
   4  14  -1    2.10    9.60
   4  14  -1  -18.30    9.40
  -4  14   1  -10.10    8.70
   4 -14  -1   12.20   10.70
   4 -14  -1   -7.40   10.80
   4 -14  -1   13.30   11.90
  -4 -14   1   -3.00    7.10
   4  14   0   24.10   12.00
  -4  14   0   24.30   10.70
   4  14   0   24.10   14.10
   4  14   0   21.90   12.90
   4  14   0   24.50    9.80
  -4 -14   0   37.30   11.20
   4 -14   0   33.00   13.80
  -4 -14   0   16.60   19.20
   4 -14   0   19.30   13.90
   4 -14   0   30.00   14.20
   4  14   1  194.48   27.80
   4  14   1  221.68   27.60
  -4  14  -1  208.88   24.80
   4  14   1  175.48   22.10
   4  14   1  209.68   31.60
  -4 -14  -1  190.78   25.10
   4 -14   1  200.58   26.40
  -4 -14  -1  200.38   24.90
   4 -14   1  228.28   27.40
  -4 -14  -1  232.58   23.10
   4 -14   1  202.08   26.90
  -4 -14  -1  243.08   32.40
  -4  14  -2  186.78   23.20
   4  14   2  170.98   24.00
   4  14   2  183.38   27.60
   4  14   2  168.18   24.10
   4 -14   2  187.48   26.00
  -4 -14  -2  217.68   27.20
  -4 -14  -2  191.88   19.50
   4 -14   2  164.08   26.10
  -4 -14  -2  154.28   24.80
   4 -14   2  169.88   24.30
   4  14   3   -1.80    8.70
   4  14   3    4.90   10.20
   4  14   3  -16.50    8.90
  -4  14  -3   -3.00    7.10
   4 -14   3   -8.20   10.10
   4 -14   3    5.60    9.30
   4 -14   3  -12.90   10.50
  -4 -14  -3    3.50    8.40
  -4 -14  -3   -2.90   11.40
  -4  14  -4   51.29   11.30
   4  14   4   53.99   15.80
   4  14   4   61.69   14.60
   4  14   4   69.69   19.50
   4 -14   4   34.40   15.40
   4 -14   4   56.09   16.00
  -4 -14  -4   53.79   13.80
   4 -14   4   53.29   15.10
  -4 -14  -4   36.00   10.20
   4  14   5    7.20    8.50
   4  14   5    3.30    8.20
   4  14   5   10.80    8.70
   4 -14   5   11.90    8.00
  -4 -14  -5   11.50    8.00
  -4 -14  -5    5.40    5.80
  -4 -14  -5    0.90    8.20
   4  15  -5   -0.50    6.70
   4 -15  -5    2.90    6.50
  -4 -15   5    0.30    7.90
   4  15  -4    4.00    7.10
   4 -15  -4   13.80   10.10
  -4 -15   4    5.60   11.70
   4 -15  -4    7.10    9.30
   4  15  -3   73.79   16.30
   4  15  -3   51.99   11.70
  -4  15   3   37.70   10.90
  -4 -15   3   55.49   10.30
  -4 -15   3   51.89   13.70
   4 -15  -3   48.60   15.10
   4 -15  -3   43.30   14.30
   4  15  -2    2.30   16.40
   4  15  -2   13.40    8.90
  -4  15   2   10.40    8.40
  -4 -15   2    6.20    6.10
   4 -15  -2   -4.70   11.20
  -4 -15   2   10.90   13.00
   4 -15  -2   14.20   13.30
   4 -15  -2   -1.00   11.60
   4  15  -1  105.09   18.40
   4  15  -1  144.29   22.30
  -4  15   1   68.39   13.30
   4  15  -1  119.89   18.50
  -4 -15   1  130.49   16.00
   4 -15  -1   81.39   16.40
   4 -15  -1  127.59   21.50
   4 -15  -1   79.79   15.60
   4  15   0   35.80   11.70
   4  15   0   38.40   14.20
  -4  15   0   12.90    9.10
   4  15   0   39.30   15.20
   4 -15   0    9.70   11.00
  -4 -15   0   19.60    9.30
  -4 -15   0   -3.60   25.40
   4 -15   0   57.69   15.80
   4 -15   0   26.80   15.30
   4  15   1   24.90   13.60
   4  15   1    6.60   12.30
   4  15   1   11.30   11.40
  -4  15  -1   21.00    9.60
   4 -15   1   39.10   13.20
  -4 -15  -1   17.70   13.70
   4 -15   1    5.30   12.00
  -4 -15  -1   18.70    9.30
   4 -15   1   19.70   11.40
  -4  15  -2   13.70    8.30
   4  15   2   15.30   12.00
   4  15   2   20.00   13.00
  -4 -15  -2   25.90   15.00
  -4 -15  -2   -1.20   11.40
   4 -15   2    3.20    8.20
   4 -15   2   14.00   11.00
  -4 -15  -2    6.20    7.40
   4 -15   2   23.90   16.30
  -4 -15  -2   27.90   11.90
   4  15   3   19.50   11.90
  -4  15  -3   21.20   10.00
   4  15   3   18.90   13.00
   4  15   3   20.00   10.30
  -4 -15  -3   35.40   14.70
   4 -15   3   37.70   12.40
   4 -15   3   26.00   12.10
  -4 -15  -3   27.00    9.00
  -4 -15  -3   36.40   10.80
  -4 -15  -3   37.70   14.20
   4  15   4   -4.70    9.10
   4  15   4   -3.60    7.40
  -4  15  -4  -12.50    9.30
  -4 -15  -4    7.50    8.40
   4 -15   4   11.10    7.60
  -4 -15  -4    0.00    8.20
   4 -15   4   -1.00   11.50
  -4 -15  -4   -3.50    5.80
   4  16  -3    2.60    5.90
  -4 -16   3    9.60    8.90
   4 -16  -3   11.40    9.70
   4 -16  -3    5.40    8.60
   4  16  -2   58.89   12.40
  -4  16   2   64.49   10.60
   4  16  -2   64.19   19.20
   4 -16  -2   89.89   15.60
   4 -16  -2   42.80   23.00
  -4 -16   2   81.19   15.00
   4 -16  -2   78.09   15.60
  -4  16   1   16.60    7.80
   4  16  -1   10.90    7.80
   4  16  -1   15.60   10.20
  -4 -16   1    6.60    5.80
   4 -16  -1   17.50   10.40
   4 -16  -1    5.40   10.70
   4 -16  -1    7.70   10.20
  -4  16   0   36.60   10.70
   4  16   0   35.70   11.70
   4  16   0   33.60   13.60
   4  16   0   42.90   13.70
  -4 -16   0   45.80    9.00
   4 -16   0   38.10   11.60
   4 -16   0   29.50   12.10
   4 -16   0   42.20   13.00
   4  16   1    5.40   11.10
  -4  16  -1   -4.70    5.30
   4  16   1    0.00    9.20
   4  16   1   10.90   10.20
   4 -16   1  -11.50    7.20
  -4 -16  -1    4.50    6.00
   4 -16   1    7.30    9.00
   4 -16   1    3.20    9.10
   4  16   2   19.90   10.40
   4  16   2   11.60    8.30
  -4  16  -2    0.70    6.40
  -4 -16  -2   10.90    8.20
  -4 -16  -2   36.90   14.40
   4 -16   2    7.60    9.50
   4 -16   2   12.40    8.70
   4 -16   2   18.80    9.20
  -4  16  -3   25.20    8.70
   4  16   3   35.00   11.30
   4  16   3   32.30   10.80
   4 -16   3   21.00   11.70
  -4 -16  -3   41.00   17.40
   4 -16   3   32.30    9.30
  -4 -16  -3   15.60    6.50
   4  17  -2    3.20    5.50
   4 -17  -2   -7.70    6.90
  -4 -17   2   -1.50    6.90
   4 -17  -2    2.90    9.40
   4  17  -1   -4.40    5.80
  -4  17   1   -1.70    6.00
  -4 -17   1    5.20    5.20
  -4 -17   1    5.80    7.60
   4 -17  -1   -0.90    6.90
   4 -17  -1   10.90    7.30
   4  17   0    2.30    9.10
   4  17   0   -0.20    5.90
  -4  17   0    8.20    6.30
   4 -17   0    7.80    6.80
   4 -17   0    4.80    7.40
  -4 -17   0   -0.50    4.50
   4 -17   0   17.60    8.80
   4  17   1   -2.30    9.90
   4  17   1   10.70    8.60
  -4  17  -1   11.90    5.90
   4 -17   1    7.20    8.50
   4 -17   1   37.50   10.20
   4 -17   1   22.80    7.60
  -4 -17  -1   13.50    5.60
   5   0  -9   -9.50    8.30
  -5   0   9   -6.90   13.10
  -5   0   9   -3.60    6.50
   5   0  -8   18.40   13.40
   5   0  -8   28.90   14.80
  -5   0   8   28.30   13.80
  -5   0   8   25.70   12.50
   5   0  -7    9.00   15.20
   5   0  -7    6.40   12.80
  -5   0   7   -4.50   11.60
  -5   0   7   28.70   12.80
   5   0  -7   -4.50   14.30
  -5   0   6   -2.30   14.20
  -5   0   6   -8.50    5.90
   5   0  -6  -26.20   12.60
  -5   0   6  -16.30    7.00
   5   0  -6  -33.10   13.60
   5   0  -6   12.00   13.00
   5   0  -5    1.60   14.60
  -5   0   5   -6.20    5.60
  -5   0   5   18.40   14.90
   5   0  -5    1.00    9.00
   5   0  -5   -6.80   18.90
   5   0  -5   20.50   13.60
  -5   0   5   -2.30    7.20
   5   0  -5   -5.20    9.70
   5   0  -4 2107.79  102.89
  -5   0   4 2155.98   88.59
   5   0  -4 2083.39   93.69
   5   0  -3    3.20    6.60
   5   0  -3  -10.50    6.60
  -5   0   3    7.70    7.80
   5   0  -2  656.83   34.00
   5   0  -1    2.60    5.30
  -5   0   1    1.20    3.60
   5   0   0 2039.40   85.59
   5   0   0 2191.78   80.59
   5   0   1   -2.90    4.50
   5   0   1    2.30    2.80
   5   0   2 1512.65   71.59
  -5   0  -2 1541.65   56.79
   5   0   2 1455.75   60.29
  -5   0  -3    2.70    3.90
   5   0   3   -0.50    8.10
   5   0   3  -10.80    6.30
   5   0   4   93.59   17.90
   5   0   4  131.39   21.20
   5   0   4   83.19   19.40
   5   0   4   76.99   14.30
   5   0   4   70.19   16.40
  -5   0  -4   98.69   18.20
   5   0   5   -9.40    9.70
  -5   0  -5   -1.10    8.40
  -5   0  -5   -6.00    7.90
   5   0   5    7.60    9.00
  -5   0  -5   -9.50    4.80
   5   0   5  -10.70   11.80
   5   0   5   10.60    9.80
   5   0   5   -1.80    8.80
   5   0   6  867.81   51.79
   5   0   6  862.61   54.29
   5   0   6  836.52   51.09
  -5   0  -6  805.82   45.90
   5   0   6  764.82   51.09
  -5   0  -6  778.32   43.80
   5   0   6  834.82   53.09
   5   0   6  793.12   52.39
  -5   0  -6  869.81   54.49
   5   0   7  -11.30    9.30
   5   0   7  -19.60    8.20
   5   0   7    7.80   10.40
  -5   0  -7   12.00    9.90
   5   0   7    9.90    9.40
  -5   0  -7   -1.20   15.40
   5   0   7   -5.30    8.80
   5   0   8   -3.50   14.20
   5   0   8   29.70   12.70
  -5   0  -8   34.40   10.50
   5   0   8    9.60   13.70
   5   0   8   40.90   13.00
  -5   0  -8   24.30    8.30
   5   0   8   30.00   11.20
  -5   1   9   -7.70    7.40
  -5   1   9   -8.70   11.30
   5   1  -9   -1.90    8.30
   5  -1  -9    4.00    7.70
  -5  -1   9    6.10    7.40
  -5  -1   9    0.00    9.70
   5  -1  -9   11.20   12.40
   5   1  -8    5.20   11.30
  -5   1   8    5.80   10.80
   5   1  -8   -8.20   17.10
  -5   1   8   27.00   15.20
  -5  -1   8   13.10   10.70
   5  -1  -8    7.90   11.50
  -5  -1   8    6.50   11.50
   5  -1  -8   17.60   12.70
  -5   1   7   22.10   11.80
  -5   1   7   17.20   10.70
  -5   1   7   -6.20    5.20
   5   1  -7  -13.10   17.00
   5   1  -7  -27.80   13.30
   5   1  -7   -7.90   13.00
   5  -1  -7   -6.30   13.00
   5  -1  -7    4.40   13.60
  -5  -1   7   25.40   11.40
  -5  -1   7    4.10    6.40
  -5  -1   7  -12.90   10.50
   5   1  -6  -18.80   21.80
  -5   1   6   13.80    6.50
  -5   1   6   18.10   13.10
  -5   1   6   -3.10   13.30
  -5   1   6   12.90    7.80
   5   1  -6   24.20   16.30
   5   1  -6   15.10   19.60
   5  -1  -6   -0.60   12.40
  -5  -1   6   17.00   11.50
   5  -1  -6   -5.80   13.00
  -5  -1   6   14.60    7.30
  -5  -1   6   13.90    9.30
   5  -1  -6   -1.50   15.50
   5   1  -5   64.69   20.60
   5   1  -5   75.59   19.70
  -5   1   5   62.69   11.40
   5   1  -5   53.59   17.60
   5   1  -5   89.09   19.30
   5   1  -5   97.89   23.60
  -5   1   5   53.49   11.70
  -5  -1   5   78.19   12.50
   5  -1  -5   92.89   16.90
   5  -1  -5   71.29   20.30
  -5  -1   5   71.59   19.20
   5  -1  -5   80.89   19.90
   5   1  -4  139.79   20.00
   5   1  -4  104.89   16.60
  -5   1   4  111.19   13.20
   5   1  -4   76.79   17.30
   5  -1  -4  135.99   21.80
  -5  -1   4  108.79   13.50
   5  -1  -4  136.09   17.40
   5   1  -3  417.86   28.80
  -5   1   3  394.56   24.20
   5   1  -3  385.36   26.70
   5  -1  -3  394.96   28.00
  -5  -1   3  395.76   25.20
   5  -1  -3  413.06   28.40
   5   1  -2   12.50    6.00
   5   1  -2    9.70    7.20
   5  -1  -2    4.20    6.50
   5  -1  -2   12.70    6.80
   5   1  -1  117.29   11.40
   5   1  -1   95.19   11.70
  -5  -1   1   81.39    7.00
   5  -1  -1   95.19   11.10
  -5   1   0  192.48   10.80
   5   1   0  198.98   15.80
   5  -1   0  173.68   19.40
   5   1   1  445.06   35.50
   5  -1   1  513.75   28.10
   5  -1   1  491.55   24.10
   5  -1   1  497.95   23.00
  -5   1  -2  174.28   10.60
   5   1   2  172.48   10.80
   5   1   2  195.48   20.40
   5  -1   2  184.78   18.20
   5  -1   2  140.79   13.60
   5   1   3  200.28   16.50
   5   1   3  214.88   21.10
  -5   1  -3  232.18   15.20
   5  -1   3  211.58   20.70
  -5  -1  -3  216.48   13.30
  -5   1  -4    6.20    7.70
   5   1   4  -18.70    9.80
  -5   1  -4    3.00   11.00
  -5   1  -4   20.00    9.40
   5   1   4  -10.10    9.20
   5   1   4   -8.30   10.60
   5   1   4   17.80   10.90
   5  -1   4   31.30   11.50
   5  -1   4    3.90   12.20
  -5  -1  -4    4.20    8.80
   5  -1   4    1.10    7.20
   5  -1   4   42.30   16.40
   5  -1   4   21.50   12.00
   5   1   5    1.60   15.30
   5   1   5  -11.00    9.20
   5   1   5   37.60   14.20
   5   1   5   20.30   12.80
   5   1   5   12.70    8.80
  -5   1  -5   -6.20    8.50
   5   1   5    0.50   10.90
  -5   1  -5   18.20    7.60
  -5   1  -5   -3.80    5.70
   5  -1   5   -8.80    9.80
  -5  -1  -5    4.30    5.10
  -5  -1  -5   10.30    9.00
  -5  -1  -5   13.20    8.10
   5  -1   5  -16.70   12.90
   5  -1   5    6.80    8.40
   5  -1   5   11.40   11.40
   5  -1   5   13.30   11.40
   5  -1   5   15.70   11.20
   5   1   6  -13.10    8.90
  -5   1  -6   -1.00   13.70
   5   1   6    1.50   10.00
   5   1   6    0.50    9.90
  -5   1  -6   12.00    8.10
  -5   1  -6   -3.80   12.30
   5   1   6    0.90   10.60
   5   1   6  -12.70    9.70
   5   1   6  -10.80   11.20
  -5   1  -6    3.50    6.80
   5  -1   6    6.00    9.00
  -5  -1  -6   -0.60    7.80
   5  -1   6   -9.60   10.20
   5  -1   6  -13.60   10.60
   5  -1   6    2.80    9.60
  -5  -1  -6   12.70   13.30
   5  -1   6  -12.40   10.00
   5  -1   6    1.90   11.90
   5   1   7   63.49   15.70
   5   1   7   76.29   15.30
   5   1   7   55.29   13.40
  -5   1  -7   25.40   19.10
   5   1   7   80.99   16.00
   5   1   7  109.59   22.10
  -5  -1  -7   75.99   14.30
   5  -1   7   92.89   19.00
   5  -1   7   55.09   14.30
   5  -1   7   62.09   16.20
   5  -1   7   75.09   16.40
   5  -1   7   92.59   19.20
  -5  -1  -7   60.39   17.00
  -5   1  -8    6.90    5.90
  -5   1  -8    9.20    8.30
   5   1   8   -2.60    9.90
   5   1   8    0.40    8.60
   5   1   8    4.80   11.50
   5   1   8  -10.10    9.70
  -5  -1  -8    2.90    7.80
  -5  -1  -8    3.40    6.30
   5  -1   8   10.20   14.90
   5  -1   8    5.30   10.40
   5  -1   8   -1.80    8.30
   5  -1   8    8.40    9.60
   5  -1   8    9.60   10.80
   5   2  -9    1.20    6.40
  -5   2   9    0.70    8.30
  -5  -2   9    4.50    9.10
  -5  -2   9   -5.70    6.80
   5  -2  -9   -5.60    7.10
   5  -2  -9    5.20   13.30
  -5   2   8   -4.70    8.80
  -5   2   8   17.60   17.30
   5   2  -8   -3.90   10.30
   5  -2  -8  -17.60   12.80
   5  -2  -8   -4.80    9.20
  -5  -2   8    9.80   10.40
  -5  -2   8   20.80   12.30
  -5   2   7    7.30   17.60
  -5   2   7   17.80   11.60
   5   2  -7   30.10   14.40
   5   2  -7    9.70   19.10
   5  -2  -7   34.30   13.10
  -5  -2   7    7.20    6.30
  -5  -2   7   13.90   11.60
   5  -2  -7   18.50   17.10
   5  -2  -7    5.40   13.00
   5   2  -6   42.10   20.70
  -5   2   6  -30.30   14.90
  -5   2   6   15.10    8.60
   5   2  -6   23.00   13.90
   5   2  -6  -23.50   13.60
  -5   2   6   -2.80    7.10
  -5  -2   6    1.10    6.00
  -5  -2   6   18.30    7.50
   5  -2  -6   -7.20   14.40
   5  -2  -6    6.00   12.80
  -5  -2   6  -10.50   10.50
   5  -2  -6   25.20   12.90
   5   2  -5   59.49   15.00
  -5   2   5   56.19   10.40
   5   2  -5   49.50   16.20
   5   2  -5   63.59   16.30
   5   2  -5   88.29   20.30
  -5   2   5   46.50   10.40
  -5  -2   5   48.30   10.20
   5  -2  -5   47.80   16.40
  -5  -2   5   39.60   14.00
   5  -2  -5   70.79   18.70
   5  -2  -5   53.39   14.80
   5  -2  -5   40.40   13.60
   5   2  -4  186.48   28.50
   5   2  -4  239.38   23.40
  -5   2   4  199.48   22.10
   5   2  -4  261.27   25.00
  -5   2   4  226.38   26.10
   5   2  -4  227.38   33.00
  -5  -2   4  202.18   18.60
   5  -2  -4  231.38   22.40
   5  -2  -4  260.87   23.70
   5  -2  -4  207.98   28.20
   5  -2  -4  221.58   27.90
  -5   2   3   12.00    7.00
   5   2  -3   15.70    7.90
   5   2  -3   12.30    8.40
   5  -2  -3   14.10    7.30
   5  -2  -3   18.10    9.00
  -5  -2   3   10.00    7.40
   5   2  -2   20.90    6.80
   5   2  -2    8.90    5.00
   5  -2  -2    9.90    6.60
   5  -2  -2    7.50    6.20
   5   2  -1    5.70    4.60
   5   2  -1   13.10    4.70
   5  -2  -1   -0.80    6.30
  -5  -2   1   10.30    2.80
   5  -2  -1   16.50    6.30
   5   2   0  174.08   14.70
   5  -2   0  171.28   15.80
   5  -2   0  193.68   14.00
   5   2   1   -6.30    4.20
  -5   2  -1    3.10    3.10
   5  -2   1   -0.20    4.00
   5  -2   1    1.20    4.00
  -5   2  -2  200.18   12.80
   5   2   2  214.88   19.60
   5  -2   2  199.98   19.60
   5  -2   2  182.48   18.40
   5   2   3   18.30    7.60
  -5   2  -3   11.50    5.10
   5   2   3    0.50   12.70
   5  -2   3    1.90   10.00
   5  -2   3    3.10    8.70
  -5  -2  -3    3.00    3.40
   5  -2   3    0.50    5.20
   5  -2   3   23.30   11.90
   5   2   4  388.36   33.90
   5   2   4  405.46   35.00
   5   2   4  379.26   32.80
   5   2   4  347.37   33.10
  -5   2  -4  394.76   30.00
  -5   2  -4  379.16   23.90
  -5   2  -4  363.56   24.10
   5   2   4  392.96   31.00
   5   2   4  386.16   34.20
  -5  -2  -4  399.86   29.00
   5  -2   4  403.06   32.10
   5  -2   4  376.96   32.40
  -5  -2  -4  416.46   23.60
   5  -2   4  417.26   35.30
   5  -2   4  409.86   30.70
   5  -2   4  401.06   33.50
   5  -2   4  334.07   32.60
   5   2   5   34.00   14.20
  -5   2  -5   34.30   16.20
  -5   2  -5   26.80    9.30
   5   2   5   28.00   10.80
   5   2   5   59.59   16.20
   5   2   5   37.30   13.40
  -5   2  -5   35.30    8.90
   5   2   5   42.60   12.50
   5  -2   5   48.90   14.20
   5  -2   5   20.30   13.90
   5  -2   5   43.40   13.40
  -5  -2  -5   54.69   14.40
  -5  -2  -5   36.10   11.40
  -5  -2  -5   35.40    9.10
   5  -2   5   62.39   16.20
   5  -2   5   31.60   11.00
   5  -2   5   58.99   16.90
   5   2   6    8.60   11.70
   5   2   6   23.50   12.80
   5   2   6    6.80   10.10
  -5   2  -6   17.50   13.60
  -5   2  -6   47.80   14.00
   5   2   6   -0.10   10.40
   5   2   6   20.50   10.80
  -5   2  -6   19.50    9.40
  -5   2  -6    7.80    7.40
   5  -2   6   26.00   12.70
  -5  -2  -6   29.20   14.20
   5  -2   6   23.20   11.90
   5  -2   6   17.30    9.80
  -5  -2  -6   28.70    9.30
   5  -2   6    1.10   11.30
   5  -2   6   13.60   11.00
  -5  -2  -6   21.10    8.60
   5  -2   6   17.20   13.10
   5   2   7   39.50   15.40
   5   2   7   30.70   12.90
  -5   2  -7   56.49   11.80
   5   2   7    4.60   13.80
   5   2   7   41.80   14.70
   5   2   7   10.40   11.10
   5  -2   7   37.00   14.50
   5  -2   7    8.30   10.90
   5  -2   7   37.60   13.60
   5  -2   7   30.20   11.80
   5  -2   7   26.50   12.10
  -5  -2  -7   32.50   10.60
  -5  -2  -7   57.89   15.70
   5   2   8    8.50   10.10
   5   2   8   21.20   12.00
   5   2   8   20.30   16.70
  -5   2  -8   19.80    9.20
   5   2   8   13.40   11.50
   5   2   8   15.00   10.90
  -5   2  -8   16.20    7.20
  -5  -2  -8   12.20    9.10
   5  -2   8   20.60   10.70
   5  -2   8    5.40   10.60
   5  -2   8   20.40   13.20
   5  -2   8   27.90   12.80
   5  -2   8   26.10    9.20
  -5  -2  -8    2.70    9.50
  -5  -2  -8   19.90    7.60
  -5   3   9    0.40    7.10
   5   3  -9   -3.50    7.10
   5  -3  -9   -4.60    7.00
  -5  -3   9    4.90    8.50
  -5  -3   9  -16.00    7.40
   5   3  -8    5.20   11.20
  -5   3   8    0.00    9.80
  -5   3   8   -1.20   14.10
  -5  -3   8    2.50   10.50
  -5  -3   8    8.70   10.50
   5  -3  -8   20.00   13.90
   5  -3  -8    1.70   11.10
  -5   3   7   28.10   13.60
   5   3  -7  -26.40   17.90
  -5   3   7    2.40   12.50
   5  -3  -7   20.60   22.70
   5  -3  -7   12.40   15.80
   5  -3  -7   17.40   19.70
   5   3  -6    2.50   13.70
   5   3  -6   22.80   16.20
  -5   3   6   26.60   14.90
   5   3  -6   17.60   21.90
   5  -3  -6   18.90   11.70
   5  -3  -6    3.80   12.50
  -5  -3   6   20.30   11.20
  -5  -3   6   15.40   10.50
   5  -3  -6   11.80   13.90
  -5   3   5    4.20    6.30
   5   3  -5   -8.40    8.50
  -5   3   5    0.00   14.10
   5   3  -5   -0.80   14.70
  -5   3   5   -6.10    7.40
   5   3  -5   -4.00    9.70
  -5   3   5  -26.20   14.00
   5   3  -5   16.80   12.50
  -5  -3   5    8.10    6.70
   5  -3  -5   14.80   13.20
  -5  -3   5   -2.00   10.80
   5  -3  -5   18.40    8.30
   5  -3  -5    0.50   12.70
   5  -3  -5  -13.60    9.90
   5  -3  -5   -3.10   13.90
   5   3  -4   33.80   11.60
   5   3  -4   10.00   11.80
   5   3  -4   27.70    9.00
  -5   3   4   45.10    8.90
   5   3  -4   20.70   27.50
   5   3  -4   31.20   13.10
   5  -3  -4   71.49   17.40
   5  -3  -4   51.49   14.10
   5  -3  -4   34.20   10.30
  -5   3   3   10.40    6.20
   5   3  -3    9.40    8.00
   5   3  -3   11.10    6.50
  -5  -3   3    0.20   10.90
   5  -3  -3    8.20    7.80
   5  -3  -3    8.80    7.80
   5   3  -2  148.69   15.70
   5   3  -2  173.58   14.80
  -5   3   2  160.18   14.50
   5  -3  -2  139.49   15.80
   5  -3  -2  150.08   16.40
   5   3  -1  155.88   14.00
   5   3  -1  149.39   11.80
   5  -3  -1  165.98   15.90
  -5  -3   1  126.59    9.00
   5  -3  -1  181.28   15.80
  -5   3   0  326.37   18.20
   5   3   0  285.67   18.80
   5  -3   0  297.37   21.40
   5  -3   0  276.67   19.20
  -5   3  -1  135.49   11.00
   5   3   1  155.08   13.90
   5  -3   1  136.39   13.00
   5  -3   1  143.59   17.00
   5  -3   1  147.29   15.30
  -5   3  -2    8.40    4.60
   5   3   2   20.20    7.30
   5  -3   2    6.40    7.00
   5   3   3  642.74   34.40
   5   3   3  734.63   41.00
   5   3   3  682.03   43.40
  -5   3  -3  773.42   35.30
   5   3   3  814.22   56.79
   5   3   3  658.23   45.50
  -5   3  -3  687.43   43.10
   5  -3   3  636.04   43.60
   5  -3   3  760.02   44.30
  -5  -3  -3  736.13   30.20
   5  -3   3  705.23   45.00
  -5  -3  -3  734.73   38.20
   5  -3   3  720.63   42.10
   5  -3   3  653.23   43.60
   5   3   4  101.49   17.40
  -5   3  -4   60.89   10.80
   5   3   4   57.59   16.10
   5   3   4   73.79   17.50
  -5   3  -4   72.89   14.80
   5   3   4   59.99   15.50
   5   3   4   89.59   16.50
   5   3   4   29.30   13.30
  -5  -3  -4   56.59    9.10
  -5  -3  -4   55.09   12.20
   5  -3   4   91.49   18.50
   5  -3   4   55.09   14.50
   5  -3   4   56.99   14.80
   5  -3   4   67.09   15.20
   5  -3   4   70.29   15.00
   5   3   5  200.68   27.40
   5   3   5  235.48   31.60
   5   3   5  237.98   28.20
   5   3   5  232.38   27.70
  -5   3  -5  219.18   20.70
   5   3   5  252.87   29.30
  -5   3  -5  221.18   20.20
  -5   3  -5  234.18   26.90
   5   3   5  229.18   28.70
  -5   3  -5  179.08   25.10
  -5  -3  -5  223.28   19.90
   5  -3   5  264.27   27.80
   5  -3   5  240.88   25.30
  -5  -3  -5  175.78   18.70
   5  -3   5  236.48   27.10
   5  -3   5  239.18   27.50
   5  -3   5  226.98   28.40
  -5  -3  -5  202.08   23.10
   5   3   6   26.70   12.60
   5   3   6   32.00   13.30
   5   3   6   -1.10   10.40
  -5   3  -6    3.70   13.80
   5   3   6   16.70   11.20
   5   3   6   33.50   13.90
  -5   3  -6   35.40   11.40
  -5   3  -6   44.20   11.60
  -5   3  -6   19.90    8.30
   5   3   6    9.00   23.90
  -5  -3  -6   -5.10    8.90
   5  -3   6   44.70   14.10
   5  -3   6   12.90   10.50
   5  -3   6   -4.40   12.30
   5  -3   6   22.10   14.00
   5  -3   6   15.20   11.50
   5  -3   6   13.50   11.60
   5   3   7   15.50   12.90
   5   3   7    7.00    8.90
  -5   3  -7   10.30    9.60
   5   3   7   21.00   12.50
   5   3   7   18.00   10.20
   5   3   7   30.10   13.90
   5  -3   7   -3.60    8.90
  -5  -3  -7   37.10   14.10
   5  -3   7   19.10   11.50
  -5  -3  -7  -16.10   10.70
   5  -3   7   31.10   16.10
   5  -3   7    7.20   10.00
   5   3   8   18.50   10.00
   5   3   8   21.90   10.80
   5   3   8   20.20   10.00
   5   3   8    5.70   10.10
  -5   3  -8   17.00    8.30
  -5   3  -8   18.40    6.70
  -5  -3  -8    3.20    8.40
   5  -3   8   13.20   10.20
  -5  -3  -8  -11.60   18.20
  -5  -3  -8   19.90    6.90
   5  -3   8    4.10    8.80
   5  -3   8   13.40   10.50
   5  -3   8   25.60   10.40
   5   4  -9    3.50    6.80
  -5   4   9    7.30    6.90
   5  -4  -9    1.70    6.90
  -5  -4   9    2.80    7.90
  -5  -4   9    7.50    7.10
   5  -4  -9   -5.20    8.70
  -5   4   8   -8.60    9.00
   5   4  -8  -13.20   10.00
   5  -4  -8  -14.50   11.60
  -5  -4   8   -0.60   12.00
  -5  -4   8   -2.10   10.10
   5  -4  -8   -7.70   10.10
  -5   4   7   39.30   15.30
  -5   4   7   57.19   14.90
   5   4  -7   39.20   22.60
   5   4  -7   40.40   16.00
   5  -4  -7   37.20   13.40
  -5  -4   7   30.20   16.80
   5  -4  -7   17.70   15.10
   5  -4  -7   86.69   20.50
  -5  -4   7   29.90    7.80
   5   4  -6   -4.30   12.80
   5   4  -6   -2.00   15.10
  -5   4   6    3.80   13.30
   5   4  -6   24.10   13.50
  -5   4   6   56.49   18.50
   5   4  -6   20.00   21.00
  -5  -4   6   13.70    7.10
   5  -4  -6    7.70   16.00
   5  -4  -6   -6.50   10.30
   5  -4  -6   11.50   13.70
  -5  -4   6    5.00   12.50
   5   4  -5   -5.50    9.30
   5   4  -5   -9.20   11.10
   5   4  -5    1.20   13.00
  -5   4   5    0.90   13.20
   5   4  -5   18.40   15.50
  -5   4   5   14.00    8.60
   5  -4  -5   19.80   12.90
   5  -4  -5   10.10   11.80
  -5  -4   5    1.90    5.60
   5  -4  -5   40.20   16.40
   5  -4  -5    3.20   12.50
   5  -4  -5   12.10    7.40
  -5   4   4   53.99   18.80
  -5   4   4   67.39   12.80
   5   4  -4   62.09   13.60
   5   4  -4   70.79   14.50
  -5   4   4   62.19   11.00
  -5   4   4   53.69   11.40
   5   4  -4   88.19   20.70
   5   4  -4   73.29   15.90
   5  -4  -4   53.89    9.80
   5  -4  -4   60.89   14.30
   5  -4  -4   64.59   13.90
   5  -4  -4   88.19   18.70
   5  -4  -4   51.69   16.30
   5   4  -3    6.90    7.60
  -5   4   3   -2.50    5.80
   5   4  -3   21.50    8.00
   5   4  -3  -13.70   17.00
  -5   4   3   18.20    7.50
   5  -4  -3   -8.10   14.30
   5  -4  -3    9.90    7.40
   5  -4  -3    3.90    5.30
  -5  -4   3   -8.40    7.40
   5   4  -2  105.39   13.50
  -5   4   2  109.99   13.40
  -5   4   2   96.19   13.10
   5   4  -2   97.49   12.40
   5  -4  -2   86.19   13.30
  -5   4   1    3.30    5.20
  -5   4   1    0.90    9.30
   5   4  -1    5.70    5.80
   5   4  -1   -0.80    3.80
   5  -4  -1    3.60    5.70
  -5  -4   1   -0.90    3.10
   5  -4  -1    5.60    6.60
  -5   4   0  172.08   13.70
   5   4   0  182.78   10.90
   5   4   0  169.08   14.10
   5  -4   0  175.88   16.40
   5  -4   0  180.38   19.60
   5  -4   0  197.68   16.50
   5   4   1   12.00    8.20
   5   4   1    3.20    4.90
  -5   4  -1    4.90    4.90
   5  -4   1    0.80    7.30
   5  -4   1    7.60    4.70
   5   4   2  307.97   25.10
  -5   4  -2  333.37   21.30
  -5   4  -2  329.37   20.10
   5   4   2  319.67   16.30
   5  -4   2  327.87   24.90
  -5   4  -3   87.59   11.80
   5   4   3   68.69   20.00
   5   4   3   98.89   19.00
   5   4   3  117.69   21.20
  -5   4  -3   97.29   12.10
   5  -4   3  111.39   21.90
   5  -4   3  106.39   20.20
  -5  -4  -3  102.79   12.60
  -5  -4  -3   92.49    8.80
   5  -4   3  172.18   31.00
   5  -4   3   76.19   13.30
   5  -4   3  113.49   25.40
   5   4   4  429.46   39.90
  -5   4  -4  418.86   27.30
   5   4   4  386.16   34.60
   5   4   4  455.15   35.20
  -5   4  -4  461.75   27.50
   5   4   4  406.96   34.50
  -5   4  -4  435.06   32.50
   5   4   4  358.46   37.20
   5   4   4  426.36   33.70
   5   4   4  408.26   35.10
   5  -4   4  364.66   30.50
   5  -4   4  348.87   39.20
   5  -4   4  416.86   34.30
   5  -4   4  422.76   33.90
  -5  -4  -4  450.35   24.50
   5  -4   4  365.86   31.90
   5  -4   4  418.36   33.20
  -5  -4  -4  428.16   29.00
  -5   4  -5   -2.60    6.30
   5   4   5   -8.40   10.30
   5   4   5   18.50   11.60
  -5   4  -5   11.40   10.80
   5   4   5    2.00   10.20
   5   4   5   -4.20   11.80
   5  -4   5   15.00   13.10
  -5  -4  -5   -8.90   11.50
   5  -4   5    8.10   11.70
   5  -4   5   12.20   13.20
   5  -4   5   -3.00    6.90
   5  -4   5   -6.80   10.70
   5  -4   5   -2.90    8.20
   5   4   6  298.27   35.40
  -5   4  -6  239.88   26.30
   5   4   6  296.97   31.40
   5   4   6  316.27   33.00
  -5   4  -6  269.97   30.40
   5   4   6  291.57   33.10
  -5   4  -6  277.57   22.50
  -5   4  -6  250.87   26.50
   5   4   6  329.07   32.60
   5   4   6  315.97   30.40
   5  -4   6  281.07   28.20
   5  -4   6  301.97   30.00
   5  -4   6  287.37   29.70
  -5  -4  -6  269.67   23.20
  -5  -4  -6  282.77   23.70
   5  -4   6  305.37   32.50
  -5  -4  -6  272.37   34.00
   5  -4   6  299.47   30.90
  -5   4  -7    1.00    8.50
   5   4   7   15.80   11.50
   5   4   7   -6.60    8.80
   5   4   7    9.40   10.10
   5   4   7   -9.50    8.80
  -5  -4  -7    2.50    7.00
   5  -4   7   -2.10    9.10
   5  -4   7    3.80   10.80
   5  -4   7   -1.80    9.20
   5  -4   7   -0.70    9.20
   5  -4   7    1.70   10.90
  -5   4  -8    3.90    6.50
   5   4   8    3.60    8.40
   5   4   8  -11.50   10.20
  -5   4  -8    1.90    7.00
   5   4   8   -0.70    9.10
   5   4   8   -0.80    8.60
   5  -4   8    4.90    9.50
  -5  -4  -8    2.20    8.70
   5  -4   8   11.50   10.80
  -5  -4  -8   -8.10    5.00
   5  -4   8   -1.70   10.30
   5  -4   8    5.70    8.10
   5  -4   8   14.30    9.70
   5   5  -9    1.20    6.30
  -5  -5   9   -5.40    7.00
  -5  -5   9    2.20    9.30
  -5   5   8    6.90   11.00
   5   5  -8    3.80    8.40
   5  -5  -8   17.10    9.00
   5  -5  -8    3.10   11.50
  -5  -5   8    4.30    9.70
  -5  -5   8   16.10   12.30
   5   5  -7   24.80   18.10
  -5   5   7   -9.60    9.30
   5   5  -7   13.10   12.50
  -5  -5   7    4.90   11.30
  -5  -5   7   -1.40    6.50
   5  -5  -7    3.10   12.40
   5  -5  -7  -13.90   21.70
   5  -5  -7   13.10   10.90
   5   5  -6   14.80   14.40
   5   5  -6    0.80   34.60
  -5   5   6   24.40   14.10
  -5   5   6   10.60    6.30
   5   5  -6   -6.50   12.20
   5   5  -6   10.50   16.70
  -5  -5   6    0.20    6.40
   5  -5  -6   -1.20   11.20
  -5  -5   6   24.10   12.10
   5  -5  -6    4.80   11.30
  -5   5   5   -0.70    5.60
   5   5  -5    1.90   11.50
  -5   5   5    0.90   16.50
   5   5  -5  -18.70   10.80
   5   5  -5    8.60   11.40
  -5   5   5   -1.40    7.10
   5   5  -5    8.90   12.60
  -5  -5   5   -2.30    5.70
   5  -5  -5   17.60   14.60
   5  -5  -5    6.40   11.30
   5  -5  -5    5.80   13.20
[truncated: 405,294 more chars]
